# Supplementary material for: Condensate droplet roaming on nanostructured superhydrophobic surfaces
Source: Nat Commun. 2025 Jan 30;16:1167. doi: 10.1038/s41467-025-56562-x (PMC11782698; doi:10.1038/s41467-025-56562-x)
Supplement: Supplementary file 12 — Source Data [file 41467_2025_56562_MOESM12_ESM.zip]

Archive with 38 entries (37 files):
- source_data/
- source_data/Figure4c.txt
- source_data/SupplementaryFigure15a.txt
- source_data/SupplementaryFigure15b.txt
- source_data/SupplementaryFigure29.txt
- source_data/SupplementaryFigure4.txt
- source_data/SupplementaryFigure28.txt
- source_data/SupplementaryFigure1b.txt
- source_data/Figure4d.txt
- source_data/Figure5b.txt
- source_data/Figure5ci.txt
- source_data/SupplementaryFigure1a.txt
- source_data/SupplementaryFigure32e.txt
- source_data/SupplementaryFigure6b.txt
- source_data/Figure2a.txt
- source_data/SupplementaryFigure32d.txt
- source_data/Figure2c.txt
- source_data/SupplementaryFigure6a.txt
- source_data/Figure2b.txt
- source_data/SupplementaryFigure32c.txt
- source_data/SupplementaryFigure24b.txt
- source_data/Figure3c.txt
- source_data/SupplementaryFigure32b.txt
- source_data/Figure3a.txt
- source_data/SupplementaryFigure24a.txt
- source_data/Figure2d.txt
- source_data/SupplementaryFigure32a.txt
- source_data/Figure1d.txt
- source_data/SupplementaryFigure31a.txt
- source_data/SupplementaryFigure17a.txt
- source_data/SupplementaryFigure17b.txt
- source_data/SupplementaryFigure19.txt
- source_data/SupplementaryFigure18.txt
- source_data/SupplementaryFigure30.txt
- source_data/SupplementaryFigure20.txt
- source_data/SupplementaryFigure21.txt
- source_data/SupplementaryFigure16b.txt
- source_data/SupplementaryFigure22.txt
