# Supplementary material for: Condensate droplet roaming on nanostructured superhydrophobic surfaces
Source: Nat Commun. 2025 Jan 30;16:1167. doi: 10.1038/s41467-025-56562-x (PMC11782698; doi:10.1038/s41467-025-56562-x)
Supplement: Supplementary file 12 — Source Data [file 41467_2025_56562_MOESM12_ESM.zip › source_data/Figure4c.txt]

Figure 4c data
Plot data downsampled from simulation output

* Top subplot left y-axis (p_x)

D1 wetted: Time [ms]
0,0.0018,0.0036,0.0054,0.0072,0.009,0.0108,0.0126,0.0144,0.0162,0.018,0.0198,0.0216,0.0234,0.0252,0.027,0.0288,0.0306,0.0324,0.0342,0.036,0.0378,0.0396,0.0414,0.0432,0.045,0.0468,0.0486,0.0504,0.0522,0.054,0.0558,0.0576,0.0594,0.0612,0.063,0.0648,0.0666,0.0684,0.0702,0.072,0.0738,0.0756,0.0774,0.0792,0.081,0.0828,0.0846,0.0864,0.0882,0.09,0.0918,0.0936,0.0954,0.0972,0.099,0.1008,0.1026,0.1044,0.1062,0.108,0.1098,0.1116,0.1134,0.1152,0.117,0.1188,0.1206,0.1224,0.1242,0.126,0.1278,0.1296,0.1314,0.1332,0.135,0.1368,0.1386,0.1404,0.1422,0.144,0.1458,0.1476,0.1494,0.1512,0.153,0.1548,0.1566,0.1584,0.1602,0.162,0.1638,0.1656,0.1674,0.1692,0.171,0.1728,0.1746,0.1764,0.1782,0.18,0.1818,0.1836,0.1854,0.1872,0.189,0.1908,0.1926,0.1944,0.1962,0.198,0.1998,0.2016,0.2034,0.2052,0.207,0.2088,0.2106,0.2124,0.2142,0.216,0.2178,0.2196,0.2214,0.2232,0.225,0.2268,0.2286,0.2304,0.2322,0.234,0.2358,0.2376,0.2394,0.2412,0.243,0.2448,0.2466,0.2484,0.2502,0.252,0.2538,0.2556,0.2574,0.2592,0.261,0.2628,0.2646,0.2664,0.2682,0.27,0.2718,0.2736,0.2754,0.2772,0.279,0.2808,0.2826,0.2844,0.2862,0.288,0.2898,0.2916,0.2934,0.2952,0.297,0.2988,0.3006,0.3024,0.3042,0.306,0.3078,0.3096,0.3114,0.3132,0.315,0.3168,0.3186,0.3204,0.3222,0.324,0.3258,0.3276,0.3294,0.3312,0.333,0.3348,0.3366,0.3384,0.3402,0.342,0.3438,0.3456,0.3474,0.3492,0.351,0.3528,0.3546,0.3564,0.3582,0.36,0.3618,0.3636,0.3654,0.3672,0.369,0.3708,0.3726,0.3744,0.3762,0.378,0.3798,0.3816,0.3834,0.3852,0.387,0.3888,0.3906,0.3924,0.3942,0.396,0.3978,0.3996,0.4014,0.4032,0.405,0.4068,0.4086,0.4104,0.4122,0.414,0.4158,0.4176,0.4194,0.4212,0.423,0.4248,0.4266,0.4284,0.4302,0.432,0.4338,0.4356,0.4374,0.4392,0.441,0.4428,0.4446,0.4464,0.4482,0.45,0.4518,0.4536,0.4554,0.4572,0.459,0.4608,0.4626,0.4644,0.4662,0.468,0.4698,0.4716,0.4734,0.4752,0.477,0.4788,0.4806,0.4824,0.4842,0.486,0.4878,0.4896,0.4914,0.4932,0.495,0.4968,0.4986,0.5004,0.5022,0.504,0.5058,0.5076,0.5094,0.5112,0.513,0.5148,0.5166,0.5184,0.5202,0.522,0.5238,0.5256,0.5274,0.5292,0.531,0.5328,0.5346,0.5364,0.5382,0.54,0.5418,0.5436,0.5454,0.5472,0.549,0.5508,0.5526,0.5544,0.5562,0.558,0.5598,0.5616,0.5634,0.5652,0.567,0.5688,0.5706,0.5724,0.5742,0.576,0.5778,0.5796,0.5814,0.5832,0.585,0.5868,0.5886,0.5904,0.5922,0.594,0.5958,0.5976,0.5994,0.6012,0.603,0.6048,0.6066,0.6084,0.6102,0.612,0.6138,0.6156,0.6174,0.6192,0.621,0.6228,0.6246,0.6264,0.6282,0.63,0.6318,0.6336,0.6354,0.6372,0.639,0.6408,0.6426,0.6444,0.6462,0.648,0.6498,0.6516,0.6534,0.6552,0.657,0.6588,0.6606,0.6624,0.6642,0.666,0.6678,0.6696,0.6714,0.6732,0.675,0.6768,0.6786,0.6804,0.6822,0.684,0.6858,0.6876,0.6894,0.6912,0.693,0.6948,0.6966,0.6984,0.7002,0.702,0.7038,0.7056,0.7074,0.7092,0.711,0.7128,0.7146,0.7164,0.7182,0.72,0.7218,0.7236,0.7254,0.7272,0.729,0.7308,0.7326,0.7344,0.7362,0.738,0.7398,0.7416,0.7434,0.7452,0.747,0.7488,0.7506,0.7524,0.7542,0.756,0.7578,0.7596,0.7614,0.7632,0.765,0.7668,0.7686,0.7704,0.7722,0.774,0.7758,0.7776,0.7794,0.7812,0.783,0.7848,0.7866,0.7884,0.7902,0.792,0.7938,0.7956,0.7974,0.7992,0.801,0.8028,0.8046,0.8064,0.8082,0.81,0.8118,0.8136,0.8154,0.8172,0.819,0.8208,0.8226,0.8244,0.8262,0.828,0.8298,0.8316,0.8334,0.8352,0.837,0.8388,0.8406,0.8424,0.8442,0.846,0.8478,0.8496,0.8514,0.8532,0.855,0.8568,0.8586,0.8604,0.8622,0.864,0.8658,0.8676,0.8694,0.8712,0.873,0.8748,0.8766,0.8784,0.8802,0.882,0.8838,0.8856,0.8874,0.8892,0.891,0.8928,0.8946,0.8964,0.8982,0.9,0.9018,0.9036,0.9054,0.9072,0.909,0.9108,0.9126,0.9144,0.9162,0.918,0.9198,0.9216,0.9234,0.9252,0.927,0.9288,0.9306,0.9324,0.9342,0.936,0.9378,0.9396,0.9414,0.9432,0.945,0.9468,0.9486,0.9504,0.9522,0.954,0.9558,0.9576,0.9594,0.9612,0.963,0.9648,0.9666,0.9684,0.9702,0.972,0.9738,0.9756,0.9774,0.9792,0.981,0.9828,0.9846,0.9864,0.9882,0.99,0.9918,0.9936,0.9954,0.9972,0.999,1.0008,1.0026,1.0044,1.0062,1.008,1.0098,1.0116,1.0134,1.0152,1.017,1.0188,1.0206,1.0224,1.0242,1.026,1.0278,1.0296,1.0314,1.0332,1.035,1.0368,1.0386,1.0404,1.0422,1.044,1.0458,1.0476,1.0494,1.0512,1.053,1.0548,1.0566,1.0584,1.0602,1.062,1.0638,1.0656,1.0674,1.0692,1.071,1.0728,1.0746,1.0764,1.0782,1.08,1.0818,1.0836,1.0854,1.0872,1.089,1.0908,1.0926,1.0944,1.0962,1.098,1.0998,1.1016,1.1034,1.1052,1.107,1.1088,1.1106,1.1124,1.1142,1.116,1.1178,1.1196,1.1214,1.1232,1.125,1.1268,1.1286,1.1304,1.1322,1.134,1.1358,1.1376,1.1394,1.1412,1.143,1.1448,1.1466,1.1484,1.1502,1.152,1.1538,1.1556,1.1574,1.1592,1.161,1.1628,1.1646,1.1664,1.1682,1.17,1.1718,1.1736,1.1754,1.1772,1.179,1.1808,1.1826,1.1844,1.1862,1.188,1.1898,1.1916,1.1934,1.1952,1.197,1.1988,1.2006,1.2024,1.2042,1.206,1.2078,1.2096,1.2114,1.2132,1.215,1.2168,1.2186,1.2204,1.2222,1.224,1.2258,1.2276,1.2294,1.2312,1.233,1.2348,1.2366,1.2384,1.2402,1.242,1.2438,1.2456,1.2474,1.2492,1.251,1.2528,1.2546,1.2564,1.2582,1.26,1.2618,1.2636,1.2654,1.2672,1.269,1.2708,1.2726,1.2744,1.2762,1.278,1.2798,1.2816,1.2834,1.2852,1.287,1.2888,1.2906,1.2924,1.2942,1.296,1.2978,1.2996,1.3014,1.3032,1.305,1.3068,1.3086,1.3104,1.3122,1.314,1.3158,1.3176,1.3194,1.3212,1.323,1.3248,1.3266,1.3284,1.3302,1.332,1.3338,1.3356,1.3374,1.3392,1.341,1.3428,1.3446,1.3464,1.3482,1.35,1.3518,1.3536,1.3554,1.3572,1.359,1.3608,1.3626,1.3644,1.3662,1.368,1.3698,1.3716,1.3734,1.3752,1.377,1.3788,1.3806,1.3824,1.3842,1.386,1.3878,1.3896,1.3914,1.3932,1.395,1.3968,1.3986,1.4004,1.4022,1.404,1.4058,1.4076,1.4094,1.4112,1.413,1.4148,1.4166,1.4184,1.4202,1.422,1.4238,1.4256,1.4274,1.4292,1.431,1.4328,1.4346,1.4364,1.4382,1.44,1.4418,1.4436,1.4454,1.4472,1.449,1.4508,1.4526,1.4544,1.4562,1.458,1.4598,1.4616,1.4634,1.4652,1.467,1.4688,1.4706,1.4724,1.4742,1.476,1.4778,1.4796,1.4814,1.4832,1.485,1.4868,1.4886,1.4904,1.4922,1.494,1.4958,1.4976,1.4994,1.5012,1.503,1.5048,1.5066,1.5084,1.5102,1.512,1.5138,1.5156,1.5174,1.5192,1.521,1.5228,1.5246,1.5264,1.5282,1.53,1.5318,1.5336,1.5354,1.5372,1.539,1.5408,1.5426,1.5444,1.5462,1.548,1.5498,1.5516,1.5534,1.5552,1.557,1.5588,1.5606,1.5624,1.5642,1.566,1.5678,1.5696,1.5714,1.5732,1.575,1.5768,1.5786,1.5804,1.5822,1.584,1.5858,1.5876,1.5894,1.5912,1.593,1.5948,1.5966,1.5984,1.6002,1.602,1.6038,1.6056,1.6074,1.6092,1.611,1.6128,1.6146,1.6164,1.6182,1.62,1.6218,1.6236,1.6254,1.6272,1.629,1.6308,1.6326,1.6344,1.6362,1.638,1.6398,1.6416,1.6434,1.6452,1.647,1.6488,1.6506,1.6524,1.6542,1.656,1.6578,1.6596,1.6614,1.6632,1.665,1.6668,1.6686,1.6704,1.6722,1.674,1.6758,1.6776,1.6794,1.6812,1.683,1.6848,1.6866,1.6884,1.6902,1.692,1.6938,1.6956,1.6974,1.6992,1.701,1.7028,1.7046,1.7064,1.7082,1.71,1.7118,1.7136,1.7154,1.7172,1.719,1.7208,1.7226,1.7244,1.7262,1.728,1.7298,1.7316,1.7334,1.7352,1.737,1.7388,1.7406,1.7424,1.7442,1.746,1.7478,1.7496,1.7514,1.7532,1.755,1.7568,1.7586,1.7604,1.7622,1.764,1.7658,1.7676,1.7694,1.7712,1.773,1.7748,1.7766,1.7784,1.7802,1.782,1.7838,1.7856,1.7874,1.7892,1.791,1.7928,1.7946,1.7964,1.7982,1.8,1.8018,1.8036,1.8054,1.8072,1.809,1.8108,1.8126,1.8144,1.8162,1.818,1.8198,1.8216,1.8234,1.8252,1.827,1.8288,1.8306,1.8324,1.8342,1.836,1.8378,1.8396,1.8414,1.8432,1.845,1.8468,1.8486,1.8504,1.8522,1.854,1.8558,1.8576,1.8594,1.8612,1.863,1.8648,1.8666,1.8684,1.8702,1.872,1.8738,1.8756,1.8774,1.8792,1.881,1.8828,1.8846,1.8864,1.8882,1.89,1.8918,1.8936,1.8954,1.8972,1.899,1.9008,1.9026,1.9044,1.9062,1.908,1.9098,1.9116,1.9134,1.9152,1.917,1.9188,1.9206,1.9224,1.9242,1.926,1.9278,1.9296,1.9314,1.9332,1.935,1.9368,1.9386,1.9404,1.9422,1.944,1.9458,1.9476,1.9494,1.9512,1.953,1.9548,1.9566,1.9584,1.9602,1.962,1.9638,1.9656,1.9674,1.9692,1.971,1.9728,1.9746,1.9764,1.9782,1.98,1.9818,1.9836,1.9854,1.9872,1.989,1.9908,1.9926,1.9944,1.9962,1.998,1.9998

D1 wetted: p_x [kg m s^{-1}]
0,-2.32254527024648e-15,2.53683546257448e-15,-1.54806579988656e-13,-2.27273615288164e-13,-3.00011914179658e-13,-4.54627305444927e-13,-7.36159862981598e-13,-8.60726733779142e-13,-9.96937599241287e-13,-1.00276355575816e-12,-1.02951301564079e-12,-1.07626310165889e-12,-8.64316907898261e-13,-7.982880457524e-13,-7.39950905707982e-13,-1.6071469589516e-13,9.67399931810046e-13,1.87972751120075e-12,2.61150851503891e-12,3.19983602331772e-12,3.70196030541686e-12,4.02878100305108e-12,4.10233335028906e-12,3.99295348178492e-12,3.74740618705785e-12,3.3210540953319e-12,2.87890763774862e-12,2.3430740005061e-12,1.68053003903297e-12,8.4435322372955e-13,5.78748215824593e-14,-6.22113303415857e-13,-1.26096339592095e-12,-2.24622223300355e-12,-3.42351258021329e-12,-4.5920672755049e-12,-5.87633614061356e-12,-7.31317041941984e-12,-8.77059889497058e-12,-1.02134082082947e-11,-1.16934227550866e-11,-1.31873487559589e-11,-1.47355938127638e-11,-1.63179733362694e-11,-1.8011644391833e-11,-2.00319360053854e-11,-2.20939383756347e-11,-2.41344037575598e-11,-2.6237588587129e-11,-2.84756087405042e-11,-3.07101748656381e-11,-3.3087183875827e-11,-3.57513210755043e-11,-3.88425431633185e-11,-4.2044908278915e-11,-4.54310239856962e-11,-4.8817313330086e-11,-5.21012015657944e-11,-5.51630392302084e-11,-5.79207785244217e-11,-6.06135245539901e-11,-6.32908803036571e-11,-6.59179388809129e-11,-6.82310633491622e-11,-7.04573404315662e-11,-7.27998576509969e-11,-7.51109912989562e-11,-7.77280234262063e-11,-8.04922909975729e-11,-8.32242400775943e-11,-8.60405620446144e-11,-8.88400126476535e-11,-9.11877477311825e-11,-9.38343140820182e-11,-9.64941766422783e-11,-9.91145226140901e-11,-1.02538999196618e-10,-1.07018041151412e-10,-1.12591368647634e-10,-1.19362249956747e-10,-1.27504815365077e-10,-1.36706398067051e-10,-1.46789471913318e-10,-1.57407746512493e-10,-1.68340912621626e-10,-1.7966645403458e-10,-1.91189808991677e-10,-2.02918875848545e-10,-2.14843331634069e-10,-2.26631513628332e-10,-2.38364375204524e-10,-2.49745011396996e-10,-2.60938297043441e-10,-2.71855787607609e-10,-2.82520523906525e-10,-2.92911777672473e-10,-3.03047977719165e-10,-3.13355257780712e-10,-3.23404932889666e-10,-3.33270266523302e-10,-3.43047641180357e-10,-3.52907044431611e-10,-3.62820829359832e-10,-3.72862076304029e-10,-3.82959522768954e-10,-3.931281629238e-10,-4.03654452576622e-10,-4.14178773242813e-10,-4.2482070084792e-10,-4.35578775324809e-10,-4.4611995511089e-10,-4.56527584571154e-10,-4.66633900572163e-10,-4.76543250555694e-10,-4.86280206074309e-10,-4.95620206249016e-10,-5.04590498848984e-10,-5.13618840343462e-10,-5.22352518745074e-10,-5.30633952642318e-10,-5.38662888922722e-10,-5.46489732889302e-10,-5.54262083545753e-10,-5.62239782082446e-10,-5.70236756395466e-10,-5.7841840698313e-10,-5.86704028326968e-10,-5.95131564412581e-10,-6.04032602823942e-10,-6.1333044290705e-10,-6.22786945455487e-10,-6.32128784217863e-10,-6.41743638570511e-10,-6.5157045603449e-10,-6.61340047786628e-10,-6.71518734047618e-10,-6.81693812615631e-10,-6.91856703292045e-10,-7.02095715742917e-10,-7.1247955017264e-10,-7.23109196209739e-10,-7.33683531611099e-10,-7.43951698963093e-10,-7.53716408345011e-10,-7.62456657059936e-10,-7.69799600316696e-10,-7.76005156364667e-10,-7.81315063468832e-10,-7.85851300118062e-10,-7.89859125612907e-10,-7.93302624955288e-10,-7.9643949695654e-10,-7.99234807926057e-10,-8.01835656905727e-10,-8.04465602217539e-10,-8.07058069991493e-10,-8.09508072049569e-10,-8.12020046377356e-10,-8.14397784813069e-10,-8.16672296194686e-10,-8.18909476436896e-10,-8.21063513442226e-10,-8.23260008906642e-10,-8.25417884240549e-10,-8.27330153628552e-10,-8.29270020096737e-10,-8.3119504966599e-10,-8.3311489046557e-10,-8.3493065926605e-10,-8.3693964326728e-10,-8.38852142692441e-10,-8.40794604374609e-10,-8.42623826646799e-10,-8.44346726527493e-10,-8.46219637566382e-10,-8.47993003223722e-10,-8.49617897351414e-10,-8.51090961026617e-10,-8.52598059603126e-10,-8.54104003084243e-10,-8.55542804541194e-10,-8.56906603752016e-10,-8.58278156127716e-10,-8.59620013872625e-10,-8.6099194040531e-10,-8.62457869192354e-10,-8.63989449247561e-10,-8.65572609761764e-10,-8.6724379991666e-10,-8.68888972279591e-10,-8.70502553797174e-10,-8.71976259784298e-10,-8.73544551607881e-10,-8.75134139664943e-10,-8.76847838931314e-10,-8.78283422383718e-10,-8.79572551904149e-10,-8.80700339465481e-10,-8.81838376796735e-10,-8.83035808066149e-10,-8.84187129993983e-10,-8.85440970693636e-10,-8.8649670536061e-10,-8.87275424722046e-10,-8.87812291243344e-10,-8.88146873930461e-10,-8.88434024968229e-10,-8.88673519373432e-10,-8.88778878064123e-10,-8.88935554622968e-10,-8.89177629014116e-10,-8.89501990469251e-10,-8.89963640016186e-10,-8.90570495394746e-10,-8.91284693936989e-10,-8.92196796834756e-10,-8.93189188296469e-10,-8.94543630269386e-10,-8.96123331333816e-10,-8.9756861955834e-10,-8.99194460639268e-10,-9.00952084030932e-10,-9.02977061302469e-10,-9.05381009542328e-10,-9.0808483411854e-10,-9.11392790064775e-10,-9.1501941799963e-10,-9.19020553203881e-10,-9.23413138395433e-10,-9.27829801163339e-10,-9.32427613095053e-10,-9.37355143013275e-10,-9.42356874744264e-10,-9.47243451174522e-10,-9.5193224950665e-10,-9.56564009434751e-10,-9.60981700678712e-10,-9.65315990567909e-10,-9.69155311727302e-10,-9.72776074846038e-10,-9.75961742316052e-10,-9.78606950860509e-10,-9.81174794950283e-10,-9.83383667217015e-10,-9.85529665658866e-10,-9.87272418625345e-10,-9.88863919288383e-10,-9.90539559585614e-10,-9.92039027257295e-10,-9.93631243147762e-10,-9.95342008049112e-10,-9.97171204627187e-10,-9.98973083164089e-10,-1.00077386808643e-09,-1.00260896172092e-09,-1.00427966115222e-09,-1.00575331767541e-09,-1.00709076693539e-09,-1.00840090814067e-09,-1.00951372430655e-09,-1.01026858235705e-09,-1.01072253559645e-09,-1.01093826016572e-09,-1.01097807259369e-09,-1.01096831689159e-09,-1.01088719293625e-09,-1.01079875477545e-09,-1.01073094654351e-09,-1.01075872817177e-09,-1.01089587158723e-09,-1.01105735265538e-09,-1.01104490445601e-09,-1.01096200958e-09,-1.01097873946332e-09,-1.01115511152269e-09,-1.01117175845109e-09,-1.01124686921486e-09,-1.01142226481172e-09,-1.01162245649967e-09,-1.01162591739385e-09,-1.011675710791e-09,-1.01158327724549e-09,-1.01134457245019e-09,-1.01117056365279e-09,-1.01079012708813e-09,-1.010659042202e-09,-1.01051271726784e-09,-1.01037734486201e-09,-1.01017659902385e-09,-1.00989892635952e-09,-1.00951771960657e-09,-1.00898768198188e-09,-1.00856659032854e-09,-1.00799239744173e-09,-1.00721809356553e-09,-1.00638191943949e-09,-1.00566168506021e-09,-1.00505840874981e-09,-1.00454003789863e-09,-1.00417952017531e-09,-1.00391613833408e-09,-1.00359298036634e-09,-1.00341324834228e-09,-1.00307181013535e-09,-1.00268309831484e-09,-1.00224986167837e-09,-1.00189714492994e-09,-1.00145816201129e-09,-1.00089321423235e-09,-1.00032630601172e-09,-9.99741766567541e-10,-9.99038462420803e-10,-9.98380018950532e-10,-9.97648454326947e-10,-9.96990719641774e-10,-9.96435018950647e-10,-9.95830577792769e-10,-9.95226122046712e-10,-9.94502305260939e-10,-9.93880256486315e-10,-9.93182529332679e-10,-9.92485025816722e-10,-9.91795214784999e-10,-9.91131609456453e-10,-9.9054893552709e-10,-9.8992082855203e-10,-9.89247484012431e-10,-9.88446065250115e-10,-9.87604906154254e-10,-9.86955635611733e-10,-9.86066792124069e-10,-9.85341101614375e-10,-9.84882778131804e-10,-9.84326876713912e-10,-9.83721901268947e-10,-9.83130776198734e-10,-9.82483856781022e-10,-9.81776223541691e-10,-9.81184773490901e-10,-9.80440288516044e-10,-9.79765381694272e-10,-9.79132889082398e-10,-9.78328494605632e-10,-9.77457809679445e-10,-9.76400446330531e-10,-9.75352006537307e-10,-9.74155787628352e-10,-9.72869021636693e-10,-9.71468062120409e-10,-9.69896078510297e-10,-9.68269078569875e-10,-9.66546312728654e-10,-9.64801444400124e-10,-9.63090014510573e-10,-9.61400490579676e-10,-9.5965624158512e-10,-9.57933246234486e-10,-9.56291196628637e-10,-9.54633066628852e-10,-9.52796341843601e-10,-9.51042663851651e-10,-9.49256135577837e-10,-9.47550048577537e-10,-9.46020866968856e-10,-9.44423737293784e-10,-9.42831458804468e-10,-9.41308273246194e-10,-9.39769644518912e-10,-9.38216842011538e-10,-9.36810515475994e-10,-9.3511606776092e-10,-9.33545412577231e-10,-9.32020375576138e-10,-9.30277623333003e-10,-9.28782025088544e-10,-9.27282384489443e-10,-9.25687530449618e-10,-9.24113838798806e-10,-9.22590931984532e-10,-9.2061491423705e-10,-9.18808830204848e-10,-9.16886229433307e-10,-9.1481937428214e-10,-9.12635940371863e-10,-9.10602172592552e-10,-9.08481282209174e-10,-9.06234003300837e-10,-9.03847667629849e-10,-9.01359744404154e-10,-8.98871813913286e-10,-8.96493058871359e-10,-8.94027771111601e-10,-8.91602862028458e-10,-8.88824244706748e-10,-8.85979954135278e-10,-8.83096776751725e-10,-8.80197778605633e-10,-8.77342843327894e-10,-8.74065325759649e-10,-8.70557791960433e-10,-8.66833279772619e-10,-8.62751513395793e-10,-8.58392667381279e-10,-8.53874949350387e-10,-8.49135395051036e-10,-8.44177916332275e-10,-8.39148778038371e-10,-8.33855713020582e-10,-8.28523235139296e-10,-8.2294611951243e-10,-8.17267283654778e-10,-8.11621439653127e-10,-8.06036521338324e-10,-8.00418710171988e-10,-7.94579380051783e-10,-7.88626462183261e-10,-7.82777944381495e-10,-7.76935631572808e-10,-7.70918342510191e-10,-7.64825644628281e-10,-7.58642960538854e-10,-7.52620869578341e-10,-7.46568598547828e-10,-7.4043630962307e-10,-7.34531016550617e-10,-7.28601271144339e-10,-7.22751723953559e-10,-7.17010752348537e-10,-7.1139091347903e-10,-7.05980866161262e-10,-7.00577415532186e-10,-6.9506800850832e-10,-6.89570536165356e-10,-6.84069231962488e-10,-6.78464080376105e-10,-6.72954970657841e-10,-6.67440355534603e-10,-6.6198742418627e-10,-6.5654848798997e-10,-6.51111733606471e-10,-6.456220366574e-10,-6.4034525006234e-10,-6.35048528146414e-10,-6.29844211298744e-10,-6.24655226142705e-10,-6.19555765825966e-10,-6.14593869778217e-10,-6.09807910667916e-10,-6.05246733965498e-10,-6.00781594346879e-10,-5.96295637732198e-10,-5.92111778938864e-10,-5.87901424970079e-10,-5.83735856497006e-10,-5.79702973848211e-10,-5.75778463408437e-10,-5.7191053177881e-10,-5.68150845620606e-10,-5.64465217459247e-10,-5.6086474297313e-10,-5.57204995066572e-10,-5.53728650599264e-10,-5.50243175613407e-10,-5.4685967756225e-10,-5.43566373324074e-10,-5.40316897925562e-10,-5.37073590972558e-10,-5.33834444063887e-10,-5.30691826365248e-10,-5.27534425701996e-10,-5.24338290565233e-10,-5.21235943341895e-10,-5.18224565756233e-10,-5.15185518124488e-10,-5.12152031345629e-10,-5.09125494179525e-10,-5.06064708997445e-10,-5.03202930446722e-10,-5.00356413128776e-10,-4.9747922366776e-10,-4.94737393512646e-10,-4.91858768969198e-10,-4.89107192070876e-10,-4.86575502635772e-10,-4.83888574599575e-10,-4.81356254008995e-10,-4.78837345215226e-10,-4.76242729698387e-10,-4.73677281381982e-10,-4.71036921512719e-10,-4.68534289484103e-10,-4.66021970746871e-10,-4.63492700971217e-10,-4.6105219441124e-10,-4.58490633010691e-10,-4.55983921134994e-10,-4.53315582587155e-10,-4.50585483208759e-10,-4.47925705517365e-10,-4.45209344599463e-10,-4.42454213652234e-10,-4.39819748621798e-10,-4.37020101279416e-10,-4.3415186929764e-10,-4.31295365385724e-10,-4.28443641395354e-10,-4.2544642543601e-10,-4.22515338042851e-10,-4.19628254974101e-10,-4.16691325578073e-10,-4.13609180187414e-10,-4.10510666928884e-10,-4.07347968281992e-10,-4.04178948789437e-10,-4.0089542052748e-10,-3.9753505163728e-10,-3.94104471173e-10,-3.90702787582557e-10,-3.87166708364266e-10,-3.83623515761689e-10,-3.80156557598426e-10,-3.76655084054376e-10,-3.73088109790168e-10,-3.69564187751627e-10,-3.65881765775866e-10,-3.61974273895814e-10,-3.57942885298779e-10,-3.53732762348618e-10,-3.49433492897353e-10,-3.4501441273902e-10,-3.40307213867091e-10,-3.35496208716796e-10,-3.30476641305769e-10,-3.25325786701294e-10,-3.200697777281e-10,-3.14490930611939e-10,-3.08882675362109e-10,-3.03172540686089e-10,-2.97179793809467e-10,-2.90883485806678e-10,-2.84559785221621e-10,-2.78033894557898e-10,-2.7132257339007e-10,-2.64406049566927e-10,-2.574430925424e-10,-2.50270278653454e-10,-2.42824743037553e-10,-2.3542801598129e-10,-2.2778750632871e-10,-2.20105529038454e-10,-2.12238138570977e-10,-2.04280335564537e-10,-1.96296963583455e-10,-1.88538286615312e-10,-1.80685248874738e-10,-1.72825276250942e-10,-1.64806121551238e-10,-1.5676699359087e-10,-1.48620247450902e-10,-1.40434950389128e-10,-1.32164347940492e-10,-1.23864137389792e-10,-1.15509698892535e-10,-1.07203119873959e-10,-9.89953908560075e-11,-9.08098954598621e-11,-8.26068353266313e-11,-7.4369693242866e-11,-6.59588450308109e-11,-5.77311818632517e-11,-4.9586050456238e-11,-4.14959953185498e-11,-3.35950118514854e-11,-2.56779164305314e-11,-1.77094418736126e-11,-9.80662325912534e-12,-2.02304401194971e-12,5.9650449528574e-12,1.37897773402478e-11,2.15534725821918e-11,2.9320180567692e-11,3.69565196397832e-11,4.45501876461788e-11,5.19515571718705e-11,5.93005629858975e-11,6.6514793593069e-11,7.36192247366123e-11,8.07101943083706e-11,8.76946232851779e-11,9.45263300309501e-11,1.01289481743965e-10,1.07950982405785e-10,1.14701606898293e-10,1.21381549563124e-10,1.28173461805443e-10,1.34959167446754e-10,1.41766577846982e-10,1.48440806278761e-10,1.54984014890575e-10,1.61334736634687e-10,1.67798500973788e-10,1.74164271720646e-10,1.80524047036699e-10,1.86921051429353e-10,1.93221201336576e-10,1.99371485478706e-10,2.05448311880679e-10,2.11530837560857e-10,2.17480259694593e-10,2.2330784939707e-10,2.29023141503777e-10,2.34857079366526e-10,2.40609952747601e-10,2.46338463231667e-10,2.51964968591542e-10,2.5753522873212e-10,2.63066886082056e-10,2.68556752246217e-10,2.73864597487487e-10,2.79111209429854e-10,2.84240335293962e-10,2.89187583853032e-10,2.94188344446417e-10,2.99060979206573e-10,3.0373190824559e-10,3.0829218278048e-10,3.12774321147766e-10,3.17172129913574e-10,3.21515503974171e-10,3.25783350454794e-10,3.29887994861547e-10,3.3396278560154e-10,3.37922068330124e-10,3.41954272867376e-10,3.45625384867714e-10,3.49287290660821e-10,3.52814265068376e-10,3.56156302529369e-10,3.59432490652345e-10,3.62524533549851e-10,3.65474309818637e-10,3.68298968761776e-10,3.71250246987794e-10,3.73978802397763e-10,3.76526898108181e-10,3.79093875262437e-10,3.81673160639831e-10,3.8416633187081e-10,3.86607144904792e-10,3.88963798082385e-10,3.9123373744836e-10,3.93485665212048e-10,3.95505582258101e-10,3.97359091238946e-10,3.99145661817205e-10,4.00903366736889e-10,4.02623991609581e-10,4.04297112358898e-10,4.05851667397221e-10,4.07414473565629e-10,4.09029910300697e-10,4.10639012699712e-10,4.12184100337785e-10,4.13738987856824e-10,4.15310335615476e-10,4.16829145249752e-10,4.1850024034636e-10,4.20080115929889e-10,4.21687614959498e-10,4.23391953663584e-10,4.25186921662003e-10,4.26949183166627e-10,4.28895194860131e-10,4.30727319449928e-10,4.32584770813401e-10,4.34512637734245e-10,4.3640193388504e-10,4.38358789119616e-10,4.40484467044161e-10,4.42478932039354e-10,4.44426040969156e-10,4.46462201109895e-10,4.48572686040209e-10,4.50777028232387e-10,4.53015312184936e-10,4.55291790185693e-10,4.57452931962361e-10,4.59615728399012e-10,4.61932462760961e-10,4.6400077914823e-10,4.66411036818358e-10,4.68789539447091e-10,4.71119445844047e-10,4.73562589899958e-10,4.76139797719349e-10,4.78716437788956e-10,4.81375256397676e-10,4.84114891753126e-10,4.8685624554136e-10,4.89694177302606e-10,4.92691426202064e-10,4.95642524915737e-10,4.98706681512179e-10,5.0171738255418e-10,5.04954984579435e-10,5.08123692302817e-10,5.11518731743163e-10,5.14689118340719e-10,5.17847445214507e-10,5.20973665938961e-10,5.24176924261267e-10,5.27291255148154e-10,5.30277217524465e-10,5.33453475402116e-10,5.36740388640529e-10,5.3990797735487e-10,5.42964529731733e-10,5.45944285268947e-10,5.48862191665485e-10,5.51778187199453e-10,5.54532662576304e-10,5.57321806100329e-10,5.60027544302954e-10,5.62837171156424e-10,5.6570323008133e-10,5.68565355937588e-10,5.71226413557979e-10,5.73778983530038e-10,5.76453656667873e-10,5.78888103600962e-10,5.81344706076781e-10,5.83788573339029e-10,5.86116911465564e-10,5.88514960154254e-10,5.907566264182e-10,5.92918394104938e-10,5.95161742293057e-10,5.97419232851752e-10,5.99693355022275e-10,6.02049608983881e-10,6.04478867204021e-10,6.06846460753508e-10,6.0932632130945e-10,6.11702905630142e-10,6.14162764782448e-10,6.16621600617639e-10,6.18852929759857e-10,6.20937931585682e-10,6.23058789533451e-10,6.25121157395417e-10,6.2712597430738e-10,6.29165749243536e-10,6.31017551221459e-10,6.32945391233818e-10,6.34767956941772e-10,6.36549844429718e-10,6.38234599909713e-10,6.39926546378652e-10,6.41679633870981e-10,6.43588418445426e-10,6.45283700873945e-10,6.47090750234977e-10,6.48845859984833e-10,6.50525974367843e-10,6.52243389452179e-10,6.54005112136084e-10,6.55820060483778e-10,6.57460989026379e-10,6.59001983374078e-10,6.60445160489275e-10,6.61815305046468e-10,6.63167368020628e-10,6.64489728744635e-10,6.65696264702169e-10,6.66824125374559e-10,6.68022161099587e-10,6.69064635731534e-10,6.70145210902284e-10,6.71078777514133e-10,6.72030312582772e-10,6.72904886462384e-10,6.73717325329192e-10,6.74591650576753e-10,6.75405891962301e-10,6.76207778509435e-10,6.76861710199743e-10,6.77509539982624e-10,6.7815874089456e-10,6.78748015429307e-10,6.79309360825796e-10,6.79781383746854e-10,6.80258918689264e-10,6.80580831392088e-10,6.80894888377312e-10,6.81303857443907e-10,6.81520504087485e-10,6.81645316709453e-10,6.81827779145514e-10,6.82059764010672e-10,6.82148199938216e-10,6.82274567604092e-10,6.82422433996952e-10,6.82592348197934e-10,6.82731066364767e-10,6.82803383295287e-10,6.82811489786629e-10,6.82744073071047e-10,6.82769398229424e-10,6.82870901689637e-10,6.82809050780497e-10,6.8263469639748e-10,6.82455456541249e-10,6.82182587653912e-10,6.81718104033217e-10,6.81427021689024e-10,6.8091405726443e-10,6.80574523593006e-10,6.80090440996858e-10,6.79716464631504e-10,6.79310378782123e-10,6.78914368667931e-10,6.78509587531842e-10,6.78122405194593e-10,6.77731132460183e-10,6.77331129984832e-10,6.76922545141539e-10,6.76530995720999e-10,6.75933266664036e-10,6.75266232534887e-10,6.7486138400121e-10,6.74426174347491e-10,6.7404137764045e-10,6.73690235330603e-10,6.73358791893468e-10,6.73120551930458e-10,6.72890172463653e-10,6.72583974008181e-10,6.72208168280947e-10,6.71947131182595e-10,6.71666927963845e-10,6.71195292416507e-10,6.70635571708959e-10,6.6999738745238e-10,6.6939901697231e-10,6.687123307313e-10,6.68032855923729e-10,6.67471048354375e-10,6.66839913228469e-10,6.66280460094756e-10,6.65725636433397e-10,6.65206279637746e-10,6.64622014960392e-10,6.63978597616125e-10,6.63381556687398e-10,6.62676019805445e-10,6.61816999665856e-10,6.61077517808718e-10,6.6031934433702e-10,6.59405698107149e-10,6.58502577254936e-10,6.57627979713872e-10,6.56735636271505e-10,6.55874253127202e-10,6.55038756825062e-10,6.54151006359747e-10,6.53347402778781e-10,6.52672843952984e-10,6.51916625366162e-10,6.51244509064099e-10,6.50368099476466e-10,6.49601152978262e-10,6.4880486361122e-10,6.4808536815112e-10,6.47157493663201e-10,6.46024910642261e-10,6.44947165282075e-10,6.43844785269916e-10,6.42773715410745e-10,6.41896860014227e-10,6.40902513231932e-10,6.39894106161754e-10,6.3896264472325e-10,6.38136358150336e-10,6.37268062148958e-10,6.36512153004793e-10,6.35636500272638e-10,6.34840454797781e-10,6.34176597039751e-10,6.33543439967612e-10,6.32837723007281e-10,6.32276885310534e-10,6.3166376907291e-10,6.31005963216684e-10,6.30528455220966e-10,6.29963586348884e-10,6.2914901553055e-10,6.28541023452959e-10,6.28039030726681e-10,6.27270602899592e-10,6.2658366078317e-10,6.25908034182439e-10,6.25290326249741e-10,6.24715688467966e-10,6.24076120685513e-10,6.23439296706067e-10,6.22772415422159e-10,6.21937599241289e-10,6.21196975664004e-10,6.20440572735846e-10,6.19642276576453e-10,6.18894447016748e-10,6.18040836707868e-10,6.17285704993631e-10,6.16606174789226e-10,6.15660780306302e-10,6.14850935636976e-10,6.14071596056224e-10,6.13413089426095e-10,6.12742762364589e-10,6.12141491830367e-10,6.11337782809076e-10,6.10522996806768e-10,6.09797110886197e-10,6.08920946482176e-10,6.08085725985996e-10,6.07190269903618e-10,6.06288500047261e-10,6.05536700036465e-10,6.04728023040578e-10,6.03659010738302e-10,6.02779213706993e-10,6.02027702743416e-10,6.01179548508443e-10,6.00433859546859e-10,5.99616553148603e-10,5.98847133085961e-10,5.97998652470609e-10,5.97062883862294e-10,5.96216153840341e-10,5.95181256140794e-10,5.94151759916031e-10,5.9318440436752e-10,5.92217757723733e-10,5.91193307389838e-10,5.90149245458921e-10,5.89038428286511e-10,5.87929785710892e-10,5.86924637723973e-10,5.85985659518884e-10,5.84888305535787e-10,5.83729463171713e-10,5.82672885000019e-10,5.81748322527894e-10,5.80581482670879e-10,5.79355664054643e-10,5.78267988819432e-10,5.77153605384645e-10,5.75906867217022e-10,5.74604777231298e-10,5.73220724233014e-10,5.71877605610112e-10,5.70605204196726e-10,5.69290891913459e-10,5.67879460538555e-10,5.66328550236992e-10,5.6482865727583e-10,5.6320726506584e-10,5.61609144741639e-10,5.60130849093886e-10,5.58693392402032e-10,5.57399497407795e-10,5.5597548762641e-10,5.54488202386462e-10,5.52972315896479e-10,5.5156495585867e-10,5.50152533114696e-10,5.4882608796644e-10,5.47527739785812e-10,5.46251158949412e-10,5.44918191666746e-10,5.4362952112343e-10,5.42261958566962e-10,5.40967531745874e-10,5.39491632042872e-10,5.3792643646677e-10,5.36443859307549e-10,5.34859930419116e-10,5.33204000800194e-10,5.31636803814416e-10,5.29926371989562e-10,5.28286178795026e-10,5.26723959201349e-10,5.2512585439251e-10,5.23508612645104e-10,5.21985724525462e-10,5.20438433941486e-10,5.18890662825649e-10,5.17278162740649e-10,5.1559526602103e-10,5.13831501500249e-10,5.12023150013413e-10,5.10139401719837e-10,5.08279036066093e-10,5.0635289146852e-10,5.04409061299124e-10,5.02550524908305e-10,5.00540408809503e-10,4.98508298666609e-10,4.96502782087369e-10,4.94503585917498e-10,4.92491921981454e-10,4.90319213873384e-10,4.88184877487979e-10,4.85937698451362e-10,4.83743501268754e-10,4.81422327016664e-10,4.79184681498681e-10,4.76921611269204e-10,4.74586618094187e-10,4.72271747915658e-10,4.7010167918242e-10,4.67833567811512e-10,4.65680436194032e-10,4.63275734818537e-10,4.6076314446298e-10,4.58465845423066e-10,4.55965025450753e-10,4.5341272477079e-10,4.51026972066954e-10,4.48505831009383e-10,4.46035958046909e-10,4.43650329349587e-10,4.41117390954123e-10,4.38612849873972e-10,4.36005349591709e-10,4.33366494172595e-10,4.30775354875435e-10,4.28140963204389e-10,4.25656588758701e-10,4.23204601842747e-10,4.20728690370255e-10,4.18448007946706e-10,4.1606312725876e-10,4.13553333938119e-10,4.10927229212362e-10,4.08440658436941e-10,4.06073581534811e-10,4.03688308098292e-10,4.01396771858417e-10,3.99120957808881e-10,3.96828900240559e-10,3.94561265679668e-10,3.92344326486628e-10,3.90147484582473e-10,3.87844675394082e-10,3.85643904631892e-10,3.83331859343252e-10,3.80959140285145e-10,3.78792612485712e-10,3.76838081524431e-10,3.74835088391667e-10,3.72808863204654e-10,3.70810664015732e-10,3.68842856555678e-10,3.66883731972239e-10,3.64847638319051e-10,3.62742192884883e-10,3.60804427936512e-10,3.58761996880583e-10,3.56588284761239e-10,3.54529872907509e-10,3.5235624511443e-10,3.50121768155113e-10,3.48027524166178e-10,3.46056318307728e-10,3.44124102504389e-10,3.41991630852968e-10,3.39843204493885e-10,3.37952961233815e-10,3.35937177458431e-10,3.33957558875272e-10,3.31881718678911e-10,3.29775383797952e-10,3.27713813031673e-10,3.25754019343681e-10,3.23808450030005e-10,3.21863119638222e-10,3.19987777197093e-10,3.18246588381983e-10,3.16335461435698e-10,3.14437166206876e-10,3.12481053627677e-10,3.10565586939911e-10,3.08730392194304e-10,3.06979368065005e-10,3.04974293755792e-10,3.0292361222874e-10,3.00878934936366e-10,2.9870403371729e-10,2.96594233644546e-10,2.94441433161441e-10,2.92303008890577e-10,2.90128349663107e-10,2.8790205299072e-10,2.85741569629189e-10,2.83530750375273e-10,2.81416153946575e-10,2.79297596541545e-10,2.76988104409721e-10,2.74594744918323e-10,2.72148684942646e-10

D1 D2 Cassie: Time [ms]
0,0.0018,0.0036,0.0054,0.0072,0.009,0.0108,0.0126,0.0144,0.0162,0.018,0.0198,0.0216,0.0234,0.0252,0.027,0.0288,0.0306,0.0324,0.0342,0.036,0.0378,0.0396,0.0414,0.0432,0.045,0.0468,0.0486,0.0504,0.0522,0.054,0.0558,0.0576,0.0594,0.0612,0.063,0.0648,0.0666,0.0684,0.0702,0.072,0.0738,0.0756,0.0774,0.0792,0.081,0.0828,0.0846,0.0864,0.0882,0.09,0.0918,0.0936,0.0954,0.0972,0.099,0.1008,0.1026,0.1044,0.1062,0.108,0.1098,0.1116,0.1134,0.1152,0.117,0.1188,0.1206,0.1224,0.1242,0.126,0.1278,0.1296,0.1314,0.1332,0.135,0.1368,0.1386,0.1404,0.1422,0.144,0.1458,0.1476,0.1494,0.1512,0.153,0.1548,0.1566,0.1584,0.1602,0.162,0.1638,0.1656,0.1674,0.1692,0.171,0.1728,0.1746,0.1764,0.1782,0.18,0.1818,0.1836,0.1854,0.1872,0.189,0.1908,0.1926,0.1944,0.1962,0.198,0.1998,0.2016,0.2034,0.2052,0.207,0.2088,0.2106,0.2124,0.2142,0.216,0.2178,0.2196,0.2214,0.2232,0.225,0.2268,0.2286,0.2304,0.2322,0.234,0.2358,0.2376,0.2394,0.2412,0.243,0.2448,0.2466,0.2484,0.2502,0.252,0.2538,0.2556,0.2574,0.2592,0.261,0.2628,0.2646,0.2664,0.2682,0.27,0.2718,0.2736,0.2754,0.2772,0.279,0.2808,0.2826,0.2844,0.2862,0.288,0.2898,0.2916,0.2934,0.2952,0.297,0.2988,0.3006,0.3024,0.3042,0.306,0.3078,0.3096,0.3114,0.3132,0.315,0.3168,0.3186,0.3204,0.3222,0.324,0.3258,0.3276,0.3294,0.3312,0.333,0.3348,0.3366,0.3384,0.3402,0.342,0.3438,0.3456,0.3474,0.3492,0.351,0.3528,0.3546,0.3564,0.3582,0.36,0.3618,0.3636,0.3654,0.3672,0.369,0.3708,0.3726,0.3744,0.3762,0.378,0.3798,0.3816,0.3834,0.3852,0.387,0.3888,0.3906,0.3924,0.3942,0.396,0.3978,0.3996,0.4014,0.4032,0.405,0.4068,0.4086,0.4104,0.4122,0.414,0.4158,0.4176,0.4194,0.4212,0.423,0.4248,0.4266,0.4284,0.4302,0.432,0.4338,0.4356,0.4374,0.4392,0.441,0.4428,0.4446,0.4464,0.4482,0.45,0.4518,0.4536,0.4554,0.4572,0.459,0.4608,0.4626,0.4644,0.4662,0.468,0.4698,0.4716,0.4734,0.4752,0.477,0.4788,0.4806,0.4824,0.4842,0.486,0.4878,0.4896,0.4914,0.4932,0.495,0.4968,0.4986,0.5004,0.5022,0.504,0.5058,0.5076,0.5094,0.5112,0.513,0.5148,0.5166,0.5184,0.5202,0.522,0.5238,0.5256,0.5274,0.5292,0.531,0.5328,0.5346,0.5364,0.5382,0.54,0.5418,0.5436,0.5454,0.5472,0.549,0.5508,0.5526,0.5544,0.5562,0.558,0.5598,0.5616,0.5634,0.5652,0.567,0.5688,0.5706,0.5724,0.5742,0.576,0.5778,0.5796,0.5814,0.5832,0.585,0.5868,0.5886,0.5904,0.5922,0.594,0.5958,0.5976,0.5994,0.6012,0.603,0.6048,0.6066,0.6084,0.6102,0.612,0.6138,0.6156,0.6174,0.6192,0.621,0.6228,0.6246,0.6264,0.6282,0.63,0.6318,0.6336,0.6354,0.6372,0.639,0.6408,0.6426,0.6444,0.6462,0.648,0.6498,0.6516,0.6534,0.6552,0.657,0.6588,0.6606,0.6624,0.6642,0.666,0.6678,0.6696,0.6714,0.6732,0.675,0.6768,0.6786,0.6804,0.6822,0.684,0.6858,0.6876,0.6894,0.6912,0.693,0.6948,0.6966,0.6984,0.7002,0.702,0.7038,0.7056,0.7074,0.7092,0.711,0.7128,0.7146,0.7164,0.7182,0.72,0.7218,0.7236,0.7254,0.7272,0.729,0.7308,0.7326,0.7344,0.7362,0.738,0.7398,0.7416,0.7434,0.7452,0.747,0.7488,0.7506,0.7524,0.7542,0.756,0.7578,0.7596,0.7614,0.7632,0.765,0.7668,0.7686,0.7704,0.7722,0.774,0.7758,0.7776,0.7794,0.7812,0.783,0.7848,0.7866,0.7884,0.7902,0.792,0.7938,0.7956,0.7974,0.7992,0.801,0.8028,0.8046,0.8064,0.8082,0.81,0.8118,0.8136,0.8154,0.8172,0.819,0.8208,0.8226,0.8244,0.8262,0.828,0.8298,0.8316,0.8334,0.8352,0.837,0.8388,0.8406,0.8424,0.8442,0.846,0.8478,0.8496,0.8514,0.8532,0.855,0.8568,0.8586,0.8604,0.8622,0.864,0.8658,0.8676,0.8694,0.8712,0.873,0.8748,0.8766,0.8784,0.8802,0.882,0.8838,0.8856,0.8874,0.8892,0.891,0.8928,0.8946,0.8964,0.8982,0.9,0.9018,0.9036,0.9054,0.9072,0.909,0.9108,0.9126,0.9144,0.9162,0.918,0.9198,0.9216,0.9234,0.9252,0.927,0.9288,0.9306,0.9324,0.9342,0.936,0.9378,0.9396,0.9414,0.9432,0.945,0.9468,0.9486,0.9504,0.9522,0.954,0.9558,0.9576,0.9594,0.9612,0.963,0.9648,0.9666,0.9684,0.9702,0.972,0.9738,0.9756,0.9774,0.9792,0.981,0.9828,0.9846,0.9864,0.9882,0.99,0.9918,0.9936,0.9954,0.9972,0.999,1.0008,1.0026,1.0044,1.0062,1.008,1.0098,1.0116,1.0134,1.0152,1.017,1.0188,1.0206,1.0224,1.0242,1.026,1.0278,1.0296,1.0314,1.0332,1.035,1.0368,1.0386,1.0404,1.0422,1.044,1.0458,1.0476,1.0494,1.0512,1.053,1.0548,1.0566,1.0584,1.0602,1.062,1.0638,1.0656,1.0674,1.0692,1.071,1.0728,1.0746,1.0764,1.0782,1.08,1.0818,1.0836,1.0854,1.0872,1.089,1.0908,1.0926,1.0944,1.0962,1.098,1.0998,1.1016,1.1034,1.1052,1.107,1.1088,1.1106,1.1124,1.1142,1.116,1.1178,1.1196,1.1214,1.1232,1.125,1.1268,1.1286,1.1304,1.1322,1.134,1.1358,1.1376,1.1394,1.1412,1.143,1.1448,1.1466,1.1484,1.1502,1.152,1.1538,1.1556,1.1574,1.1592,1.161,1.1628,1.1646,1.1664,1.1682,1.17,1.1718,1.1736,1.1754,1.1772,1.179,1.1808,1.1826,1.1844,1.1862,1.188,1.1898,1.1916,1.1934,1.1952,1.197,1.1988,1.2006,1.2024,1.2042,1.206,1.2078,1.2096,1.2114,1.2132,1.215,1.2168,1.2186,1.2204,1.2222,1.224,1.2258,1.2276,1.2294,1.2312,1.233,1.2348,1.2366,1.2384,1.2402,1.242,1.2438,1.2456,1.2474,1.2492,1.251,1.2528,1.2546,1.2564,1.2582,1.26,1.2618,1.2636,1.2654,1.2672,1.269,1.2708,1.2726,1.2744,1.2762,1.278,1.2798,1.2816,1.2834,1.2852,1.287,1.2888,1.2906,1.2924,1.2942,1.296,1.2978,1.2996,1.3014,1.3032,1.305,1.3068,1.3086,1.3104,1.3122,1.314,1.3158,1.3176,1.3194,1.3212,1.323,1.3248,1.3266,1.3284,1.3302,1.332,1.3338,1.3356,1.3374,1.3392,1.341,1.3428,1.3446,1.3464,1.3482,1.35,1.3518,1.3536,1.3554,1.3572,1.359,1.3608,1.3626,1.3644,1.3662,1.368,1.3698,1.3716,1.3734,1.3752,1.377,1.3788,1.3806,1.3824,1.3842,1.386,1.3878,1.3896,1.3914,1.3932,1.395,1.3968,1.3986,1.4004,1.4022,1.404,1.4058,1.4076,1.4094,1.4112,1.413,1.4148,1.4166,1.4184,1.4202,1.422,1.4238,1.4256,1.4274,1.4292,1.431,1.4328,1.4346,1.4364,1.4382,1.44,1.4418,1.4436,1.4454,1.4472,1.449,1.4508,1.4526,1.4544,1.4562,1.458,1.4598,1.4616,1.4634,1.4652,1.467,1.4688,1.4706,1.4724,1.4742,1.476,1.4778,1.4796,1.4814,1.4832,1.485,1.4868,1.4886,1.4904,1.4922,1.494,1.4958,1.4976,1.4994,1.5012,1.503,1.5048,1.5066,1.5084,1.5102,1.512,1.5138,1.5156,1.5174,1.5192,1.521,1.5228,1.5246,1.5264,1.5282,1.53,1.5318,1.5336,1.5354,1.5372,1.539,1.5408,1.5426,1.5444,1.5462,1.548,1.5498,1.5516,1.5534,1.5552,1.557,1.5588,1.5606,1.5624,1.5642,1.566,1.5678,1.5696,1.5714,1.5732,1.575,1.5768,1.5786,1.5804,1.5822,1.584,1.5858,1.5876,1.5894,1.5912,1.593,1.5948,1.5966,1.5984,1.6002,1.602,1.6038,1.6056,1.6074,1.6092,1.611,1.6128,1.6146,1.6164,1.6182,1.62,1.6218,1.6236,1.6254,1.6272,1.629,1.6308,1.6326,1.6344,1.6362,1.638,1.6398,1.6416,1.6434,1.6452,1.647,1.6488,1.6506,1.6524,1.6542,1.656,1.6578,1.6596,1.6614,1.6632,1.665,1.6668,1.6686,1.6704,1.6722,1.674,1.6758,1.6776,1.6794,1.6812,1.683,1.6848,1.6866,1.6884,1.6902,1.692,1.6938,1.6956,1.6974,1.6992,1.701,1.7028,1.7046,1.7064,1.7082,1.71,1.7118,1.7136,1.7154,1.7172,1.719,1.7208,1.7226,1.7244,1.7262,1.728,1.7298,1.7316,1.7334,1.7352,1.737,1.7388,1.7406,1.7424,1.7442,1.746,1.7478,1.7496,1.7514,1.7532,1.755,1.7568,1.7586,1.7604,1.7622,1.764,1.7658,1.7676,1.7694,1.7712,1.773,1.7748,1.7766,1.7784,1.7802,1.782,1.7838,1.7856,1.7874,1.7892,1.791,1.7928,1.7946,1.7964,1.7982,1.8,1.8018,1.8036,1.8054,1.8072,1.809,1.8108,1.8126,1.8144,1.8162,1.818,1.8198,1.8216,1.8234,1.8252,1.827,1.8288,1.8306,1.8324,1.8342,1.836,1.8378,1.8396,1.8414,1.8432,1.845,1.8468,1.8486,1.8504,1.8522,1.854,1.8558,1.8576,1.8594,1.8612,1.863,1.8648,1.8666,1.8684,1.8702,1.872,1.8738,1.8756,1.8774,1.8792,1.881,1.8828,1.8846,1.8864,1.8882,1.89,1.8918,1.8936,1.8954,1.8972,1.899,1.9008,1.9026,1.9044,1.9062,1.908,1.9098,1.9116,1.9134,1.9152,1.917,1.9188,1.9206,1.9224,1.9242,1.926,1.9278,1.9296,1.9314,1.9332,1.935,1.9368,1.9386,1.9404,1.9422,1.944,1.9458,1.9476,1.9494,1.9512,1.953,1.9548,1.9566,1.9584,1.9602,1.962,1.9638,1.9656,1.9674,1.9692,1.971,1.9728,1.9746,1.9764,1.9782,1.98,1.9818,1.9836,1.9854,1.9872,1.989,1.9908,1.9926,1.9944,1.9962,1.998,1.9998

D1 D2 Cassie: p_x [kg m s^{-1}]
0,-5.25339971530623e-15,-7.06461191401202e-15,-1.61173282688775e-13,-2.3381761204266e-13,-2.16324878108819e-13,-3.92413005918156e-13,-7.1156170464574e-13,-9.01512172690605e-13,-1.07434667024438e-12,-1.15540079599013e-12,-1.13186110383125e-12,-9.64270803116829e-13,-8.01388727799941e-13,-9.19146312333699e-13,-8.86998963177786e-13,-8.38230394895336e-13,-5.85395827560914e-13,-7.62906218698595e-13,-8.86294318605082e-13,-9.69484338690327e-13,-9.93731634631141e-13,-9.68965551329089e-13,-9.61523315571003e-13,-9.87435791142305e-13,-9.91415763164727e-13,-1.03281630792322e-12,-1.00505382255954e-12,-1.07794111442628e-12,-1.16194396910078e-12,-1.2898486920788e-12,-1.40345650433085e-12,-1.26352414099893e-12,-1.03806998221147e-12,-9.19814647107831e-13,-9.95334894607262e-13,-1.01124046835491e-12,-1.05499429710594e-12,-1.11199851944046e-12,-1.01569998268937e-12,-9.56069500429473e-13,-9.74456349636176e-13,-1.01848033664566e-12,-1.12212279478268e-12,-1.08392684476233e-12,-1.10622307703074e-12,-1.14898895550388e-12,-1.17278032732556e-12,-1.26933702496691e-12,-1.27925093712397e-12,-1.29814666427513e-12,-1.45480278993777e-12,-1.47476947089129e-12,-1.45675064767809e-12,-1.33582604162316e-12,-1.14269411777873e-12,-1.07268425554721e-12,-9.53242479296808e-13,-1.14269169876107e-12,-1.14565802196191e-12,-1.35573578919649e-12,-1.40621710068099e-12,-1.22133206886024e-12,-1.09045049962591e-12,-1.14096938591325e-12,-1.11320907292752e-12,-1.12021740897596e-12,-1.10929104498125e-12,-1.20458678019128e-12,-1.05075927497483e-12,-1.05363459916779e-12,-1.3395855249518e-12,-1.25767101497545e-12,-1.30947945905021e-12,-1.27967807857637e-12,-1.24257610623264e-12,-1.34659698721752e-12,-1.34134080369156e-12,-1.40943040073441e-12,-1.39123562645635e-12,-1.45242793933886e-12,-1.53383369165609e-12,-1.52414004405473e-12,-1.57507035753591e-12,-1.63471996778667e-12,-1.52411733373225e-12,-1.36791896586651e-12,-1.28329078234969e-12,-1.27038838590857e-12,-1.26893178727863e-12,-1.34935069338937e-12,-1.51773118803405e-12,-1.69668327291526e-12,-1.68911697426684e-12,-1.64680722485112e-12,-1.82378313187471e-12,-1.75278987202574e-12,-1.68131916530667e-12,-1.59183892277067e-12,-1.54460331125455e-12,-1.50755629180949e-12,-1.43694715218763e-12,-1.36839643203552e-12,-1.28383112639994e-12,-1.27713083683245e-12,-1.09518134271956e-12,-9.66478095857709e-13,-8.62376318009818e-13,-8.34590716278261e-13,-7.85201212981088e-13,-8.36854033009939e-13,-1.02055068319332e-12,-1.0695312416003e-12,-1.04467292891647e-12,-1.11009737303417e-12,-1.11654379832795e-12,-9.87786249960755e-13,-8.828564501902e-13,-8.87064716665684e-13,-9.13484190158417e-13,-9.67767152771846e-13,-9.60780771750109e-13,-9.81910623019199e-13,-1.04928428597623e-12,-1.04487113201113e-12,-1.14697025989316e-12,-1.16096332911692e-12,-1.02256137304214e-12,-9.62939939328363e-13,-9.2426671559996e-13,-8.58503118551195e-13,-1.03455512443175e-12,-1.17778127671426e-12,-1.19052176959993e-12,-1.30214744530243e-12,-1.47074662132011e-12,-1.54177974821897e-12,-1.5974622661436e-12,-1.78936975540098e-12,-1.87581035098602e-12,-1.81458486147806e-12,-1.89832390196559e-12,-2.07857027614437e-12,-2.252964979572e-12,-2.31184251562636e-12,-2.19876018824656e-12,-2.12900545984504e-12,-2.1398921022382e-12,-2.10186227840247e-12,-2.11757770568921e-12,-2.17926170436319e-12,-2.08951860653629e-12,-2.2467445361074e-12,-2.35712904011257e-12,-2.26047119313974e-12,-2.21080676381215e-12,-2.16989191286269e-12,-2.12682468954613e-12,-2.17754400811718e-12,-2.08720218151286e-12,-2.06267475765967e-12,-1.85116760358134e-12,-1.60156920059096e-12,-1.42748910798993e-12,-1.35985393617176e-12,-1.29647623275755e-12,-1.20929846091933e-12,-1.33105441338081e-12,-1.35573532331834e-12,-1.29857300443783e-12,-1.26528883930494e-12,-1.18322904739777e-12,-1.23039073458152e-12,-1.30218533895817e-12,-1.26513652692399e-12,-1.37353575420638e-12,-1.47631567931243e-12,-1.56864941784787e-12,-1.54779751168636e-12,-1.67345211703748e-12,-1.85017003233894e-12,-1.99024712825818e-12,-2.05794302473123e-12,-2.13541760430981e-12,-2.32712358846016e-12,-2.38408034911258e-12,-2.50032787755523e-12,-2.5588559334869e-12,-2.52542524919903e-12,-2.62929690762768e-12,-2.7315910812836e-12,-2.77196454352227e-12,-2.69885112955496e-12,-2.62956864797472e-12,-2.4797270833793e-12,-2.26920060273929e-12,-2.18370301660123e-12,-2.0570688616731e-12,-2.04230930375044e-12,-1.92321595042794e-12,-1.91190365954994e-12,-1.98071543717233e-12,-1.99499173489299e-12,-2.09634022237209e-12,-2.17485477431054e-12,-2.21345060530579e-12,-2.14385653329533e-12,-2.09206304495757e-12,-2.10556914383328e-12,-2.20116936511145e-12,-2.37847704375143e-12,-2.41995650283209e-12,-2.44964454566613e-12,-2.36643408995142e-12,-2.15657634217095e-12,-2.02049685245864e-12,-1.99786250003567e-12,-2.09121320094483e-12,-2.11716194345868e-12,-2.07285118330767e-12,-2.01453115376604e-12,-1.9072517034295e-12,-1.8439834699067e-12,-1.81980404109752e-12,-1.75611153837406e-12,-1.91867922203381e-12,-2.08835388045591e-12,-2.00904745610954e-12,-1.8750859010215e-12,-1.81076559661892e-12,-1.8116835983519e-12,-1.79638013567189e-12,-1.87635118072535e-12,-2.12334176916901e-12,-2.21978775570994e-12,-2.23228348984809e-12,-2.35925151048894e-12,-2.37187294273687e-12,-2.26528246091473e-12,-2.19763631585164e-12,-2.11518766039946e-12,-2.20447707014097e-12,-2.1638612706815e-12,-2.32374497626579e-12,-2.36464880772887e-12,-2.51942533817158e-12,-2.59682734521585e-12,-2.67507909784794e-12,-2.6354653167009e-12,-2.72712042564312e-12,-2.6921083092135e-12,-2.61551159627917e-12,-2.50942328889072e-12,-2.66873555789418e-12,-2.73305414878775e-12,-2.65466649347275e-12,-2.66123103920933e-12,-2.8140248206339e-12,-2.9484314413052e-12,-2.93468613798819e-12,-2.96623379893265e-12,-3.10939761551053e-12,-2.95234598029559e-12,-2.78562773767485e-12,-2.69225381300987e-12,-2.56928200252163e-12,-2.45464210358798e-12,-2.3320764803599e-12,-2.23450324819052e-12,-2.15797423989351e-12,-2.14650143997307e-12,-2.06961749305059e-12,-2.16481852786858e-12,-2.32875388100122e-12,-2.53915860181902e-12,-2.53295269474817e-12,-2.48330119912173e-12,-2.40374746083185e-12,-2.38499696567746e-12,-2.25467754944571e-12,-2.28096663109992e-12,-2.31497632241911e-12,-2.33741512522106e-12,-2.39972782775791e-12,-2.33713357306815e-12,-2.33004406820797e-12,-2.48716115982546e-12,-2.50843183185161e-12,-2.42595250977058e-12,-2.21468819922759e-12,-2.11610957766187e-12,-2.1523073211397e-12,-2.25675342461738e-12,-2.27974440372513e-12,-2.32702080995799e-12,-2.36088462999288e-12,-2.39970648841795e-12,-2.41606517274783e-12,-2.57029597209645e-12,-2.6627821374268e-12,-2.55766679190928e-12,-2.23335402834652e-12,-2.04498799322587e-12,-1.85810633620824e-12,-2.04680472308548e-12,-2.16358438136755e-12,-2.39903722635797e-12,-2.49560217441437e-12,-2.5719037999219e-12,-2.58569456339934e-12,-2.59121708431414e-12,-2.7746700594053e-12,-2.79141222356986e-12,-2.76100511883872e-12,-2.76858133233106e-12,-2.73336652542876e-12,-2.86027453996194e-12,-3.02270304992375e-12,-3.09316486575512e-12,-3.02851886771932e-12,-2.85519600168328e-12,-2.63518409974618e-12,-2.43631181701822e-12,-2.46287699317794e-12,-2.36092129374506e-12,-2.22985476413537e-12,-2.23134053026271e-12,-2.28177550694497e-12,-2.17216606188494e-12,-2.14603552181393e-12,-2.10293864214297e-12,-2.17485735489871e-12,-2.17274126533666e-12,-2.15473539627357e-12,-2.01776375639206e-12,-2.15926931885678e-12,-2.14133160806693e-12,-2.1622205494911e-12,-2.19385916820921e-12,-2.24184811243225e-12,-2.2108211242197e-12,-2.07944001175267e-12,-1.87202696903593e-12,-1.84828688839996e-12,-1.75319735211356e-12,-1.91387844340523e-12,-1.97680378780645e-12,-2.06443538215198e-12,-2.1004851671107e-12,-2.12374688799093e-12,-2.16267069940506e-12,-2.18681030691623e-12,-2.32892575982495e-12,-2.52622254232053e-12,-2.71433021449525e-12,-2.7609008174896e-12,-2.75144352513403e-12,-2.67388706480884e-12,-2.52411350132388e-12,-2.66454047745563e-12,-2.76488324186673e-12,-2.79482125281521e-12,-2.83642560315907e-12,-2.79001665739196e-12,-2.79685377926699e-12,-2.65229740301994e-12,-2.74413830121188e-12,-2.84606702727601e-12,-2.89806250026268e-12,-2.95062100605084e-12,-3.06384333308816e-12,-3.03479088242556e-12,-2.92328606911627e-12,-2.92075535508494e-12,-2.80552853816022e-12,-2.68967142553451e-12,-2.60045095944874e-12,-2.57904736114037e-12,-2.53882771701765e-12,-2.51585691148013e-12,-2.5507783663678e-12,-2.54458197821859e-12,-2.59380666421993e-12,-2.66692684493215e-12,-2.63351150028203e-12,-2.66792142094341e-12,-2.65820428807686e-12,-2.84479467539781e-12,-2.76632207619354e-12,-2.64662385718892e-12,-2.52135735346481e-12,-2.52586504854459e-12,-2.41015670164397e-12,-2.43791163860633e-12,-2.44318266294032e-12,-2.37234696115494e-12,-2.29333526539882e-12,-2.21167293392037e-12,-2.20856674375325e-12,-2.22687119333144e-12,-2.28219229619258e-12,-2.42885654886975e-12,-2.40172686298383e-12,-2.39391819064844e-12,-2.38376456666057e-12,-2.33462564560037e-12,-2.21255818141347e-12,-2.09843689846117e-12,-2.13148511066673e-12,-2.14495282456855e-12,-2.17319118195737e-12,-2.13516452418144e-12,-2.07366230915305e-12,-2.10228796076233e-12,-2.17496698264004e-12,-2.29660370006351e-12,-2.38933007820442e-12,-2.37790856411882e-12,-2.42353777969168e-12,-2.52240637805062e-12,-2.61316540697815e-12,-2.69172034280333e-12,-2.83578837561368e-12,-3.01420116630996e-12,-3.09053084718151e-12,-3.25008292645744e-12,-3.31512293552971e-12,-3.3587455751387e-12,-3.51868058616667e-12,-3.56269919222175e-12,-3.59094165547485e-12,-3.4194879249636e-12,-3.3357316526642e-12,-3.28270779398171e-12,-3.24204087323045e-12,-3.21024292563334e-12,-3.08102581855972e-12,-3.02060004544604e-12,-2.93832971085302e-12,-2.80769764283255e-12,-2.84081132976483e-12,-2.84966827602887e-12,-2.76822200663028e-12,-2.68984413777637e-12,-2.70751610274948e-12,-2.57948752343115e-12,-2.58747434530478e-12,-2.5668198235406e-12,-2.4284263806893e-12,-2.39724746396127e-12,-2.26991254677218e-12,-2.16181654848224e-12,-2.0502475764901e-12,-1.95783004381069e-12,-1.88518329428587e-12,-1.91200001843711e-12,-2.07019467242757e-12,-2.21194897681328e-12,-2.42679995768344e-12,-2.46286120833327e-12,-2.40962234290833e-12,-2.39182399313762e-12,-2.41056357169424e-12,-2.55894920814153e-12,-2.55389345405802e-12,-2.46797631391241e-12,-2.37080386024873e-12,-2.38231775234504e-12,-2.3760169945604e-12,-2.42486356574388e-12,-2.37668186574368e-12,-2.30783493792011e-12,-2.41267178864978e-12,-2.4419145336173e-12,-2.50067685328981e-12,-2.56966674592999e-12,-2.58819858484976e-12,-2.71190092913929e-12,-2.67430695285148e-12,-2.65842581298269e-12,-2.59587491906822e-12,-2.5283939033969e-12,-2.76661653357133e-12,-2.84729944679001e-12,-2.74094794402537e-12,-2.9487124970216e-12,-2.90950891216621e-12,-2.93775126112926e-12,-3.07581525119527e-12,-3.24873381644087e-12,-3.45848400204193e-12,-3.48945290392218e-12,-3.5785980037387e-12,-3.57716995738028e-12,-3.6673700190018e-12,-3.71556572035327e-12,-3.75588547551675e-12,-3.7729233217914e-12,-3.82756484421924e-12,-3.89018387692052e-12,-3.93807775722049e-12,-3.88147867830766e-12,-3.74589973115181e-12,-3.51666704080285e-12,-3.39335676810377e-12,-3.44131602202697e-12,-3.55613084134287e-12,-3.57137791185272e-12,-3.5217240889882e-12,-3.52764886953856e-12,-3.52806025533124e-12,-3.40638270848982e-12,-3.31461893694736e-12,-3.21379837104508e-12,-3.09994240107311e-12,-3.08310758774937e-12,-2.94809186364583e-12,-2.86122275854049e-12,-2.79257589084017e-12,-2.84788671246069e-12,-2.92403597698682e-12,-3.02493847774712e-12,-3.05960782159805e-12,-3.10418751524958e-12,-3.07551051745482e-12,-3.06718574641464e-12,-3.05680427969019e-12,-3.01692969939931e-12,-3.07774853757949e-12,-3.01797763889945e-12,-2.96169777469178e-12,-2.80900992237605e-12,-2.63921977315016e-12,-2.62548514643955e-12,-2.67949205954213e-12,-2.73663486815176e-12,-2.88637135200877e-12,-2.98699593266845e-12,-3.06237439652862e-12,-3.14632214600749e-12,-3.21058673618443e-12,-3.34302466981282e-12,-3.31088658779222e-12,-3.37846781445015e-12,-3.31288159171637e-12,-3.20462948791514e-12,-3.17101506660123e-12,-3.14957198551399e-12,-3.19685936876566e-12,-3.11886073121382e-12,-2.97761361712849e-12,-2.8425835449277e-12,-2.85948477400315e-12,-2.82424271992424e-12,-2.89558553867497e-12,-2.90103594647529e-12,-2.90130227234278e-12,-2.94691081799794e-12,-2.89244094880966e-12,-2.77147944535941e-12,-2.62398523129536e-12,-2.72681522464501e-12,-2.81058550670417e-12,-2.86067646802323e-12,-2.83716517964807e-12,-2.71689855562279e-12,-2.59593512939873e-12,-2.53097783363998e-12,-2.48905593704506e-12,-2.3987032709692e-12,-2.10487039284451e-12,-1.91737104385174e-12,-1.75503386320385e-12,-1.62378529920499e-12,-1.5888254418586e-12,-1.42814955907474e-12,-1.36852717731443e-12,-1.4622604776306e-12,-1.43523866342961e-12,-1.47856692224053e-12,-1.45236444462297e-12,-1.39371656716229e-12,-1.39685647039953e-12,-1.38373217732661e-12,-1.36694092369886e-12,-1.37121623079254e-12,-1.43169082913571e-12,-1.39824818012841e-12,-1.39606383402968e-12,-1.46555774948767e-12,-1.43932418338735e-12,-1.34441668611253e-12,-1.27878936899909e-12,-1.21760526963595e-12,-1.17860293785219e-12,-1.0876241570336e-12,-1.00782104834632e-12,-9.16675192163562e-13,-8.91806182990005e-13,-8.32971657564321e-13,-7.62295544264945e-13,-7.03037001865166e-13,-5.78439476135705e-13,-5.12955867972811e-13,-4.84281944887532e-13,-5.06168603178879e-13,-4.40277104081864e-13,-2.92204146706762e-13,-1.085220658991e-13,-9.15070091204552e-14,-1.4502471653166e-13,-2.36590520845734e-13,-2.82218182646666e-13,-2.40011127742999e-13,-1.85627722282276e-13,-2.05381446753103e-13,-1.47715684684625e-13,-1.38007425502643e-13,-2.93753107386844e-13,-3.79463020414943e-13,-2.10089502896879e-13,-6.48105124596025e-14,3.69964749810067e-14,1.30269003849502e-13,1.19376119344194e-13,1.16200812484249e-13,-5.21731588906325e-14,-1.87147742482826e-13,-1.48980104872246e-13,-1.03358484200826e-13,-8.13332434103047e-14,1.48419531414965e-14,1.86670451235585e-15,-4.47131998078719e-14,7.37535140478579e-15,6.30638062655075e-14,2.20252243640744e-13,2.31442244625141e-13,1.68470044705409e-13,1.42194741782756e-13,3.02615419135721e-13,3.08810036179847e-13,3.68750991814431e-13,5.25210529805901e-13,5.45958298763653e-13,4.5180389469067e-13,3.95851381419936e-13,3.65060052316275e-13,3.50126830520507e-13,5.22371156571267e-13,5.31619683798425e-13,5.55672989547622e-13,7.24464594826249e-13,8.21349014946611e-13,7.93391587361101e-13,8.65408612638756e-13,9.32970321953466e-13,9.70959881460823e-13,9.35289038402942e-13,1.00686040778667e-12,1.00991042169662e-12,1.00656989544284e-12,9.08637114891951e-13,9.46814680906171e-13,9.79513609661469e-13,9.9824262818004e-13,1.1161622462735e-12,1.16905466448949e-12,1.28005357413949e-12,1.31448475401149e-12,1.39135720752264e-12,1.58071359562433e-12,1.83377228862385e-12,2.02488777134741e-12,2.19218272995134e-12,2.29478652346691e-12,2.3434284490415e-12,2.37034783565121e-12,2.43993774357235e-12,2.48434502653502e-12,2.47416220458549e-12,2.38992030181224e-12,2.24304637589937e-12,2.18949209033762e-12,2.27729010885579e-12,2.23976963875702e-12,2.16696724601497e-12,2.06650582931856e-12,1.94946061000771e-12,1.85240450659378e-12,1.82964856677883e-12,1.73154413995751e-12,1.70082411633041e-12,1.61601694177039e-12,1.64272403377069e-12,1.72914248566975e-12,1.74416529556683e-12,1.67932977212976e-12,1.71890748284807e-12,1.82027193196096e-12,1.90425600491657e-12,1.7442203669249e-12,1.63153213799259e-12,1.57240227013694e-12,1.66413313320947e-12,1.59598527821468e-12,1.63483625655845e-12,1.74932085709729e-12,1.66975056920686e-12,1.64588758496116e-12,1.61212900757585e-12,1.62952646754777e-12,1.7353891943637e-12,1.65545894323554e-12,1.61996645859749e-12,1.64649951432229e-12,1.81432531158517e-12,1.88823037704223e-12,1.97766659928303e-12,1.97254821732428e-12,2.33875165378452e-12,2.44807156648647e-12,2.40275700558962e-12,2.41561958628744e-12,2.50233287351858e-12,2.59545575592636e-12,2.66354878398482e-12,2.66690300007611e-12,2.60151998793809e-12,2.63561271515176e-12,2.65227317268264e-12,2.60514223014272e-12,2.57988087319991e-12,2.68184500372922e-12,2.78609102270159e-12,2.90201126595495e-12,2.9547138673918e-12,2.97631885931116e-12,3.02553862630213e-12,3.1013316964901e-12,3.25861671220283e-12,3.41728143898418e-12,3.53167269008391e-12,3.60402367681914e-12,3.71581224813285e-12,3.74430537240811e-12,3.72131794850436e-12,3.67415823398193e-12,3.61963667014172e-12,3.76697497339311e-12,3.84891200501987e-12,3.93214053527513e-12,4.02266937532693e-12,4.00655299503575e-12,4.08946407921693e-12,4.21233173402327e-12,4.44643835711614e-12,4.60937843355242e-12,4.74770473890068e-12,4.82788315424349e-12,4.91944082514274e-12,4.98199511638297e-12,4.99468429945982e-12,5.1022947502889e-12,5.26198621721811e-12,5.37449512394808e-12,5.45011008751233e-12,5.40936343318764e-12,5.50014311997728e-12,5.49366619583393e-12,5.60014840889194e-12,5.80207822899179e-12,5.86519170510572e-12,5.95362147289132e-12,6.03975417863853e-12,6.15603394502919e-12,6.34778401311293e-12,6.44598215857197e-12,6.33945972164316e-12,6.29491341398941e-12,6.29499177191308e-12,6.38090530441453e-12,6.37794637094286e-12,6.36830002408397e-12,6.53711304984998e-12,6.60205517688486e-12,6.7610420988437e-12,6.86163560047625e-12,6.82145047435631e-12,6.73599449887235e-12,6.94151522227688e-12,7.10548775554124e-12,7.07073707543387e-12,7.11153479003621e-12,7.18125020518888e-12,7.19504221758256e-12,7.1739402160475e-12,7.06218252237893e-12,6.90040072837508e-12,6.81411162111085e-12,6.71915603460221e-12,6.67796858307387e-12,6.66197988311499e-12,6.47608243150203e-12,6.3315067770531e-12,6.34604957058534e-12,6.41973373931351e-12,6.59934685594862e-12,6.76517953485602e-12,6.9585388050346e-12,6.92505916205822e-12,6.91541981434439e-12,6.93817537245959e-12,6.97774867537872e-12,6.94499960707837e-12,6.95169156938726e-12,6.93399022631766e-12,6.97063177353914e-12,6.95311789505911e-12,7.06700512210208e-12,7.09482664987486e-12,6.98482781342536e-12,6.96823167913796e-12,6.93180595561602e-12,6.85942461324542e-12,6.86244402075985e-12,6.75940502393666e-12,6.58828289741937e-12,6.37261688872367e-12,6.17080182825173e-12,5.88564844358605e-12,5.65128586128785e-12,5.54904181369194e-12,5.30193705427651e-12,5.24866301193779e-12,5.0282475250737e-12,4.89000314146682e-12,4.58314326797518e-12,4.42455220474638e-12,4.46977127636821e-12,4.60591659588037e-12,4.76778151559008e-12,4.9573083454322e-12,5.01895867267923e-12,5.06958415082506e-12,5.08149265036651e-12,5.19354407564559e-12,5.2182295462793e-12,5.28129294052859e-12,5.286578350653e-12,5.20606977627636e-12,5.08371464446127e-12,4.94716530819262e-12,4.84824117255212e-12,4.7280755662431e-12,4.62782717392621e-12,4.42306997888494e-12,4.347643635963e-12,4.17187299669871e-12,4.05914555160683e-12,3.98232660752034e-12,4.02961802870389e-12,4.12457303158697e-12,4.18261528752461e-12,4.1853558813817e-12,4.42747216849782e-12,4.62549614281415e-12,4.64944631603057e-12,4.76985192371826e-12,4.95180762076636e-12,4.9400780807708e-12,4.94657530436355e-12,4.95878302402466e-12,4.82481123050056e-12,4.69383440366251e-12,4.7168489557593e-12,4.58060874273175e-12,4.45078973199853e-12,4.37706760512689e-12,4.41042148019513e-12,4.30728879679671e-12,4.19102414588754e-12,4.04074409628698e-12,3.8188705054604e-12,3.71262645294367e-12,3.69389897762947e-12,3.62966909563264e-12,3.55130582537563e-12,3.59443467502855e-12,3.61029272863346e-12,3.63154668561991e-12,3.7626822915438e-12,3.80200482193822e-12,3.67040101928157e-12,3.46576676016529e-12,3.34161513106923e-12,3.24680826674136e-12,3.28165067385873e-12,3.34951563829275e-12,3.37859205848528e-12,3.38573546127281e-12,3.32438339549389e-12,3.12589531656328e-12,3.03006130649243e-12,2.99629513964033e-12,2.966421029921e-12,2.96475633345559e-12,2.92888602257058e-12,2.89357419008426e-12,2.79454970626272e-12,2.6139615365334e-12,2.46531261361002e-12,2.35083116560513e-12,2.24764982040701e-12,2.16377519385278e-12,2.086976939768e-12,1.98105619629427e-12,2.00451637180378e-12,2.01940596876602e-12,2.12935254690059e-12,2.10509068722176e-12,2.18965642310656e-12,2.07264539056795e-12,1.91077371056877e-12,1.82706186945502e-12,1.68131716265145e-12,1.4345238744204e-12,1.29917014682887e-12,1.17382914923691e-12,1.02594400920673e-12,9.70594502644999e-13,9.74310925250748e-13,9.06870608047152e-13,1.03489319326627e-12,9.87051474592345e-13,1.00657084360986e-12,9.17100041985033e-13,9.74891649121296e-13,1.03534118479047e-12,1.00020618958689e-12,9.43046758424855e-13,9.28503634343472e-13,1.02128268785891e-12,1.03874080639866e-12,1.02438241253488e-12,1.14675164504013e-12,1.20479211832894e-12,1.30234704575002e-12,1.400321420957e-12,1.40305170910514e-12,1.49875388384337e-12,1.47258926521547e-12,1.61491196582664e-12,1.78725145814647e-12,1.91830766600775e-12,1.8894766176352e-12,1.90264813549652e-12,1.89842411604734e-12,1.9768449605336e-12,1.9827057532655e-12,1.94046901676759e-12,1.96032556543159e-12,2.08606564187897e-12,2.20301487765579e-12,2.49543687105621e-12,2.77338078826022e-12,3.0152256627933e-12,3.18124771097582e-12,3.29919286269455e-12,3.5239406309541e-12,3.7216822240326e-12,3.82087765187344e-12,3.96838081251036e-12,4.15239429606461e-12,4.27266656956002e-12,4.42972576611737e-12,4.50277431493692e-12,4.56022238387634e-12,4.63701500378989e-12,4.69738763324634e-12,4.85499104411361e-12,4.97204597597396e-12,5.10366594169343e-12,5.11469980610359e-12,5.17218956779045e-12,5.11275414505279e-12,5.06938983752205e-12,5.09897880555734e-12,4.99255624734077e-12,4.81058258567029e-12,4.72556645188914e-12,4.68591776034295e-12,4.58383998475244e-12,4.54802673426615e-12,4.56669383524504e-12,4.55607607353814e-12,4.45568709153128e-12,4.37280807314575e-12,4.16183808036097e-12,4.18377993966529e-12,4.0635322223789e-12,4.05112814089926e-12,4.03784360637607e-12,4.09338063064037e-12,4.01045788609092e-12,4.07875971190123e-12,4.17427416148929e-12,4.16132739860276e-12,4.1348132959986e-12,4.13621273832931e-12,4.11165035557168e-12,4.1272739808249e-12,4.20341180740872e-12,4.20881526183936e-12,4.38509359532386e-12,4.41617902736e-12,4.35922287146406e-12,4.30233720606001e-12,4.25986940065494e-12,4.07981315201871e-12,3.76556537971715e-12,3.63891971568964e-12,3.46129315335832e-12,3.10673959188807e-12,3.02501855584967e-12,2.92423179507824e-12,2.95022824959846e-12,2.92316133377935e-12,2.81704513554753e-12,2.76961321513801e-12,2.93826863337204e-12,2.96648958669769e-12,3.07143725065373e-12,3.21933147665757e-12,3.39945075475851e-12,3.56147015979836e-12,3.74241557912691e-12,3.76519538907019e-12,3.852540991825e-12,3.99463826508296e-12,4.06586560893411e-12,4.11948533924659e-12,4.06179846315459e-12,4.00440243049239e-12,3.99836747096433e-12,4.08533364354641e-12,4.18678210043717e-12,4.25157624708263e-12,4.36113889718106e-12,4.50265364060144e-12,4.61612338574415e-12,4.79812898405306e-12,4.94533228292745e-12,5.14300989885717e-12,5.24245236341267e-12,5.24732344666377e-12,5.04703689022288e-12,4.99620907826292e-12,4.85753137894419e-12,4.76570471553013e-12,4.60541090281598e-12,4.50757023430052e-12,4.33067552978257e-12,4.24774437438202e-12,4.15038538412547e-12,4.01109909479082e-12,3.85986782183484e-12,3.77896961377679e-12,3.72317894695848e-12,3.60543389577481e-12,3.50145361749475e-12,3.3912491709954e-12,3.3010463875337e-12,3.27006465627504e-12,3.27846004962913e-12,3.34022133056609e-12,3.48080955579625e-12,3.48364468181832e-12,3.58554916769198e-12,3.56558630322631e-12,3.55757393228894e-12,3.60952886591656e-12,3.71343154278611e-12,3.72218674826131e-12,3.63704871312557e-12,3.57051143986058e-12,3.62087670202669e-12,3.66218579799593e-12,3.59055644340298e-12,3.54305722500515e-12,3.39652706161657e-12,3.36756385803631e-12,3.39035884946449e-12,3.4216762646521e-12,3.44149741000452e-12,3.25659338849078e-12,3.17862959951013e-12,3.12878912362359e-12,3.15030347725933e-12,3.23700824380449e-12,3.17687917224143e-12,3.04768456645517e-12,2.77510224089256e-12,2.52151791811933e-12,2.32300209099419e-12,2.07786166253328e-12,1.89317294000039e-12,1.77641963811372e-12,1.61299574531316e-12,1.52584462939416e-12,1.2435852049767e-12,1.16127305549999e-12

* Top subplot right y-axis (Delta x_{cm})

D1 wetted: Time [ms]
0,0.0018,0.0036,0.0054,0.0072,0.009,0.0108,0.0126,0.0144,0.0162,0.018,0.0198,0.0216,0.0234,0.0252,0.027,0.0288,0.0306,0.0324,0.0342,0.036,0.0378,0.0396,0.0414,0.0432,0.045,0.0468,0.0486,0.0504,0.0522,0.054,0.0558,0.0576,0.0594,0.0612,0.063,0.0648,0.0666,0.0684,0.0702,0.072,0.0738,0.0756,0.0774,0.0792,0.081,0.0828,0.0846,0.0864,0.0882,0.09,0.0918,0.0936,0.0954,0.0972,0.099,0.1008,0.1026,0.1044,0.1062,0.108,0.1098,0.1116,0.1134,0.1152,0.117,0.1188,0.1206,0.1224,0.1242,0.126,0.1278,0.1296,0.1314,0.1332,0.135,0.1368,0.1386,0.1404,0.1422,0.144,0.1458,0.1476,0.1494,0.1512,0.153,0.1548,0.1566,0.1584,0.1602,0.162,0.1638,0.1656,0.1674,0.1692,0.171,0.1728,0.1746,0.1764,0.1782,0.18,0.1818,0.1836,0.1854,0.1872,0.189,0.1908,0.1926,0.1944,0.1962,0.198,0.1998,0.2016,0.2034,0.2052,0.207,0.2088,0.2106,0.2124,0.2142,0.216,0.2178,0.2196,0.2214,0.2232,0.225,0.2268,0.2286,0.2304,0.2322,0.234,0.2358,0.2376,0.2394,0.2412,0.243,0.2448,0.2466,0.2484,0.2502,0.252,0.2538,0.2556,0.2574,0.2592,0.261,0.2628,0.2646,0.2664,0.2682,0.27,0.2718,0.2736,0.2754,0.2772,0.279,0.2808,0.2826,0.2844,0.2862,0.288,0.2898,0.2916,0.2934,0.2952,0.297,0.2988,0.3006,0.3024,0.3042,0.306,0.3078,0.3096,0.3114,0.3132,0.315,0.3168,0.3186,0.3204,0.3222,0.324,0.3258,0.3276,0.3294,0.3312,0.333,0.3348,0.3366,0.3384,0.3402,0.342,0.3438,0.3456,0.3474,0.3492,0.351,0.3528,0.3546,0.3564,0.3582,0.36,0.3618,0.3636,0.3654,0.3672,0.369,0.3708,0.3726,0.3744,0.3762,0.378,0.3798,0.3816,0.3834,0.3852,0.387,0.3888,0.3906,0.3924,0.3942,0.396,0.3978,0.3996,0.4014,0.4032,0.405,0.4068,0.4086,0.4104,0.4122,0.414,0.4158,0.4176,0.4194,0.4212,0.423,0.4248,0.4266,0.4284,0.4302,0.432,0.4338,0.4356,0.4374,0.4392,0.441,0.4428,0.4446,0.4464,0.4482,0.45,0.4518,0.4536,0.4554,0.4572,0.459,0.4608,0.4626,0.4644,0.4662,0.468,0.4698,0.4716,0.4734,0.4752,0.477,0.4788,0.4806,0.4824,0.4842,0.486,0.4878,0.4896,0.4914,0.4932,0.495,0.4968,0.4986,0.5004,0.5022,0.504,0.5058,0.5076,0.5094,0.5112,0.513,0.5148,0.5166,0.5184,0.5202,0.522,0.5238,0.5256,0.5274,0.5292,0.531,0.5328,0.5346,0.5364,0.5382,0.54,0.5418,0.5436,0.5454,0.5472,0.549,0.5508,0.5526,0.5544,0.5562,0.558,0.5598,0.5616,0.5634,0.5652,0.567,0.5688,0.5706,0.5724,0.5742,0.576,0.5778,0.5796,0.5814,0.5832,0.585,0.5868,0.5886,0.5904,0.5922,0.594,0.5958,0.5976,0.5994,0.6012,0.603,0.6048,0.6066,0.6084,0.6102,0.612,0.6138,0.6156,0.6174,0.6192,0.621,0.6228,0.6246,0.6264,0.6282,0.63,0.6318,0.6336,0.6354,0.6372,0.639,0.6408,0.6426,0.6444,0.6462,0.648,0.6498,0.6516,0.6534,0.6552,0.657,0.6588,0.6606,0.6624,0.6642,0.666,0.6678,0.6696,0.6714,0.6732,0.675,0.6768,0.6786,0.6804,0.6822,0.684,0.6858,0.6876,0.6894,0.6912,0.693,0.6948,0.6966,0.6984,0.7002,0.702,0.7038,0.7056,0.7074,0.7092,0.711,0.7128,0.7146,0.7164,0.7182,0.72,0.7218,0.7236,0.7254,0.7272,0.729,0.7308,0.7326,0.7344,0.7362,0.738,0.7398,0.7416,0.7434,0.7452,0.747,0.7488,0.7506,0.7524,0.7542,0.756,0.7578,0.7596,0.7614,0.7632,0.765,0.7668,0.7686,0.7704,0.7722,0.774,0.7758,0.7776,0.7794,0.7812,0.783,0.7848,0.7866,0.7884,0.7902,0.792,0.7938,0.7956,0.7974,0.7992,0.801,0.8028,0.8046,0.8064,0.8082,0.81,0.8118,0.8136,0.8154,0.8172,0.819,0.8208,0.8226,0.8244,0.8262,0.828,0.8298,0.8316,0.8334,0.8352,0.837,0.8388,0.8406,0.8424,0.8442,0.846,0.8478,0.8496,0.8514,0.8532,0.855,0.8568,0.8586,0.8604,0.8622,0.864,0.8658,0.8676,0.8694,0.8712,0.873,0.8748,0.8766,0.8784,0.8802,0.882,0.8838,0.8856,0.8874,0.8892,0.891,0.8928,0.8946,0.8964,0.8982,0.9,0.9018,0.9036,0.9054,0.9072,0.909,0.9108,0.9126,0.9144,0.9162,0.918,0.9198,0.9216,0.9234,0.9252,0.927,0.9288,0.9306,0.9324,0.9342,0.936,0.9378,0.9396,0.9414,0.9432,0.945,0.9468,0.9486,0.9504,0.9522,0.954,0.9558,0.9576,0.9594,0.9612,0.963,0.9648,0.9666,0.9684,0.9702,0.972,0.9738,0.9756,0.9774,0.9792,0.981,0.9828,0.9846,0.9864,0.9882,0.99,0.9918,0.9936,0.9954,0.9972,0.999,1.0008,1.0026,1.0044,1.0062,1.008,1.0098,1.0116,1.0134,1.0152,1.017,1.0188,1.0206,1.0224,1.0242,1.026,1.0278,1.0296,1.0314,1.0332,1.035,1.0368,1.0386,1.0404,1.0422,1.044,1.0458,1.0476,1.0494,1.0512,1.053,1.0548,1.0566,1.0584,1.0602,1.062,1.0638,1.0656,1.0674,1.0692,1.071,1.0728,1.0746,1.0764,1.0782,1.08,1.0818,1.0836,1.0854,1.0872,1.089,1.0908,1.0926,1.0944,1.0962,1.098,1.0998,1.1016,1.1034,1.1052,1.107,1.1088,1.1106,1.1124,1.1142,1.116,1.1178,1.1196,1.1214,1.1232,1.125,1.1268,1.1286,1.1304,1.1322,1.134,1.1358,1.1376,1.1394,1.1412,1.143,1.1448,1.1466,1.1484,1.1502,1.152,1.1538,1.1556,1.1574,1.1592,1.161,1.1628,1.1646,1.1664,1.1682,1.17,1.1718,1.1736,1.1754,1.1772,1.179,1.1808,1.1826,1.1844,1.1862,1.188,1.1898,1.1916,1.1934,1.1952,1.197,1.1988,1.2006,1.2024,1.2042,1.206,1.2078,1.2096,1.2114,1.2132,1.215,1.2168,1.2186,1.2204,1.2222,1.224,1.2258,1.2276,1.2294,1.2312,1.233,1.2348,1.2366,1.2384,1.2402,1.242,1.2438,1.2456,1.2474,1.2492,1.251,1.2528,1.2546,1.2564,1.2582,1.26,1.2618,1.2636,1.2654,1.2672,1.269,1.2708,1.2726,1.2744,1.2762,1.278,1.2798,1.2816,1.2834,1.2852,1.287,1.2888,1.2906,1.2924,1.2942,1.296,1.2978,1.2996,1.3014,1.3032,1.305,1.3068,1.3086,1.3104,1.3122,1.314,1.3158,1.3176,1.3194,1.3212,1.323,1.3248,1.3266,1.3284,1.3302,1.332,1.3338,1.3356,1.3374,1.3392,1.341,1.3428,1.3446,1.3464,1.3482,1.35,1.3518,1.3536,1.3554,1.3572,1.359,1.3608,1.3626,1.3644,1.3662,1.368,1.3698,1.3716,1.3734,1.3752,1.377,1.3788,1.3806,1.3824,1.3842,1.386,1.3878,1.3896,1.3914,1.3932,1.395,1.3968,1.3986,1.4004,1.4022,1.404,1.4058,1.4076,1.4094,1.4112,1.413,1.4148,1.4166,1.4184,1.4202,1.422,1.4238,1.4256,1.4274,1.4292,1.431,1.4328,1.4346,1.4364,1.4382,1.44,1.4418,1.4436,1.4454,1.4472,1.449,1.4508,1.4526,1.4544,1.4562,1.458,1.4598,1.4616,1.4634,1.4652,1.467,1.4688,1.4706,1.4724,1.4742,1.476,1.4778,1.4796,1.4814,1.4832,1.485,1.4868,1.4886,1.4904,1.4922,1.494,1.4958,1.4976,1.4994,1.5012,1.503,1.5048,1.5066,1.5084,1.5102,1.512,1.5138,1.5156,1.5174,1.5192,1.521,1.5228,1.5246,1.5264,1.5282,1.53,1.5318,1.5336,1.5354,1.5372,1.539,1.5408,1.5426,1.5444,1.5462,1.548,1.5498,1.5516,1.5534,1.5552,1.557,1.5588,1.5606,1.5624,1.5642,1.566,1.5678,1.5696,1.5714,1.5732,1.575,1.5768,1.5786,1.5804,1.5822,1.584,1.5858,1.5876,1.5894,1.5912,1.593,1.5948,1.5966,1.5984,1.6002,1.602,1.6038,1.6056,1.6074,1.6092,1.611,1.6128,1.6146,1.6164,1.6182,1.62,1.6218,1.6236,1.6254,1.6272,1.629,1.6308,1.6326,1.6344,1.6362,1.638,1.6398,1.6416,1.6434,1.6452,1.647,1.6488,1.6506,1.6524,1.6542,1.656,1.6578,1.6596,1.6614,1.6632,1.665,1.6668,1.6686,1.6704,1.6722,1.674,1.6758,1.6776,1.6794,1.6812,1.683,1.6848,1.6866,1.6884,1.6902,1.692,1.6938,1.6956,1.6974,1.6992,1.701,1.7028,1.7046,1.7064,1.7082,1.71,1.7118,1.7136,1.7154,1.7172,1.719,1.7208,1.7226,1.7244,1.7262,1.728,1.7298,1.7316,1.7334,1.7352,1.737,1.7388,1.7406,1.7424,1.7442,1.746,1.7478,1.7496,1.7514,1.7532,1.755,1.7568,1.7586,1.7604,1.7622,1.764,1.7658,1.7676,1.7694,1.7712,1.773,1.7748,1.7766,1.7784,1.7802,1.782,1.7838,1.7856,1.7874,1.7892,1.791,1.7928,1.7946,1.7964,1.7982,1.8,1.8018,1.8036,1.8054,1.8072,1.809,1.8108,1.8126,1.8144,1.8162,1.818,1.8198,1.8216,1.8234,1.8252,1.827,1.8288,1.8306,1.8324,1.8342,1.836,1.8378,1.8396,1.8414,1.8432,1.845,1.8468,1.8486,1.8504,1.8522,1.854,1.8558,1.8576,1.8594,1.8612,1.863,1.8648,1.8666,1.8684,1.8702,1.872,1.8738,1.8756,1.8774,1.8792,1.881,1.8828,1.8846,1.8864,1.8882,1.89,1.8918,1.8936,1.8954,1.8972,1.899,1.9008,1.9026,1.9044,1.9062,1.908,1.9098,1.9116,1.9134,1.9152,1.917,1.9188,1.9206,1.9224,1.9242,1.926,1.9278,1.9296,1.9314,1.9332,1.935,1.9368,1.9386,1.9404,1.9422,1.944,1.9458,1.9476,1.9494,1.9512,1.953,1.9548,1.9566,1.9584,1.9602,1.962,1.9638,1.9656,1.9674,1.9692,1.971,1.9728,1.9746,1.9764,1.9782,1.98,1.9818,1.9836,1.9854,1.9872,1.989,1.9908,1.9926,1.9944,1.9962,1.998,1.9998

D1 wetted: Delta x_{cm} [µm]
0,-8.61168395708406e-07,-4.22787976503414e-06,-2.52740183924634e-05,-9.93912429030248e-05,-0.000197588518680361,-0.00033516904746414,-0.00058313195570002,-0.000913459423390345,-0.00127701774908741,-0.00166953070839708,-0.00207503997226013,-0.00250844273770503,-0.00292283075146267,-0.00327553269880917,-0.0035984028290718,-0.00380825897130111,-0.0036394551078899,-0.00302486013559027,-0.00209128970477673,-0.000896043221500394,0.000541536785141246,0.00215421693721199,0.00384949805864142,0.00554598055359842,0.00717772630193887,0.00865562994959964,0.00995943551674455,0.011058657700127,0.0118991720720425,0.0124391504582118,0.0126488061836095,0.0125261867290347,0.0121599582213368,0.0114386998382402,0.0102669502338314,0.00860960133991073,0.0064228263707989,0.00365897561143032,0.000278092942608294,-0.00369666309639905,-0.00828516322155847,-0.0134998560921609,-0.0193611934679581,-0.0259026039046094,-0.0331252486077951,-0.041155134683469,-0.0500520102797919,-0.0597918815101878,-0.0703876580612686,-0.0818928460876735,-0.0943427579463908,-0.107765129722767,-0.122279084399982,-0.138046691016672,-0.155106462898557,-0.17359003829726,-0.193476110794456,-0.214799515090589,-0.237439879243373,-0.26134499178578,-0.286394731268888,-0.312612611900478,-0.339924687869865,-0.368300076383278,-0.397602802492292,-0.427869641723977,-0.459139480843884,-0.491415674513669,-0.524857060878658,-0.559431197254571,-0.595129421372155,-0.631945403630992,-0.669746584095181,-0.708538171515904,-0.748423656384077,-0.789399514486877,-0.8316246166174,-0.875570269031603,-0.921647026270371,-0.970357696495293,-1.02227051303568,-1.0778297251486,-1.13750031001598,-1.20152273402457,-1.27010360844538,-1.34315567462716,-1.42137625598518,-1.50421749898236,-1.5921563804815,-1.68500902765267,-1.78282722547299,-1.88556642121839,-1.99303249521647,-2.10521422181978,-2.22195937438257,-2.34312719592347,-2.46861537764938,-2.59844582663866,-2.73264208779567,-2.8710196133609,-3.0135179423115,-3.16019161920639,-3.31105809658211,-3.46615734022487,-3.62550592332786,-3.78911942347521,-3.95704466053429,-4.12939850861317,-4.3062189162684,-4.48753894989639,-4.67328395792289,-4.86351183886607,-5.05805480211977,-5.2568037451307,-5.45973269199239,-5.6666884447529,-5.87753844842441,-6.09219042304617,-6.31061030804248,-6.5326463081497,-6.7581132938135,-6.98692172982658,-7.21899831640629,-7.45442641179026,-7.69319175692807,-7.93530403767957,-8.18096916033639,-8.43014816220459,-8.68303193123007,-8.93973112559108,-9.20045574858466,-9.46504088273676,-9.73368444067151,-10.006386882204,-10.283207202248,-10.5642365057982,-10.8496543786388,-11.1392662165797,-11.4332068002234,-11.7314633053065,-12.0342645513716,-12.3414397079637,-12.6530270791426,-12.9688484060626,-13.2886037211679,-13.6117981370666,-13.9378278491553,-14.2662928431635,-14.5969098631187,-14.929284654188,-15.2632335690018,-15.5985840329307,-15.9351730645996,-16.2728715335029,-16.6117093024307,-16.9516402182694,-17.2926382407892,-17.634709484152,-17.9778021232424,-18.3219360165398,-18.6669907780812,-19.0130325757991,-19.3599978595177,-19.7078936179396,-20.056674643906,-20.4062726535031,-20.7566855338182,-21.1079170521759,-21.4599622342583,-21.8127665550525,-22.1664003084531,-22.520868038666,-22.8761057143835,-23.2321156069749,-23.5888466847316,-23.9463449550465,-24.3045472286742,-24.6633854713803,-25.0228396161428,-25.3829034900892,-25.7435807479967,-26.1048424475696,-26.4666791926078,-26.8291109374167,-27.1920993792189,-27.5557250681407,-27.9199603506571,-28.2848282917676,-28.650392453247,-29.0166626621114,-29.3836281583418,-29.7512409185186,-30.1194992754158,-30.4884202601777,-30.8580496189477,-31.2283363195874,-31.599216768665,-31.9705958438903,-32.3424938251056,-32.7148756390772,-33.0877300895523,-33.4611156705574,-33.8350062653943,-34.2092603449475,-34.5837696186794,-34.9584965133588,-35.333384426201,-35.7083863708676,-36.0834795153588,-36.4586247721181,-36.8338288120408,-37.2091649659459,-37.5846290444483,-37.9603088846108,-38.3362351348645,-38.7124955966052,-39.0891205480284,-39.4662184411207,-39.8438975424141,-40.2222279558697,-40.6011957569956,-40.9808456045778,-41.3613329500904,-41.7428160954859,-42.1253199965996,-42.5090662975708,-42.8943072316395,-43.2811637204657,-43.669797204327,-44.0603079449904,-44.4527382433106,-44.8471515324372,-45.243706418989,-45.6423662405349,-46.0429935115379,-46.4456257793864,-46.8501389315656,-47.2565217867599,-47.6646335550359,-48.0742965400667,-48.4854204350012,-48.8977401709566,-49.3111914469762,-49.7256267582257,-50.1409572145057,-50.5571309677489,-50.9739519852979,-51.3915141651106,-51.8097414248523,-52.2285676883275,-52.6481620832365,-53.0684502411343,-53.4895880582424,-53.9113317076763,-54.3340686703346,-54.7575472270286,-55.1815309564734,-55.6062656425182,-56.0314877072255,-56.4571935518659,-56.8833485020751,-57.3097210050257,-57.7361703517291,-58.1627478896539,-58.5893399646612,-59.0158705291755,-59.4423990705464,-59.8688588158021,-60.295322088107,-60.7218239855018,-61.1484148158134,-61.575060277003,-62.0016619461534,-62.4282148978614,-62.8548318552145,-63.281508319731,-63.7082094189083,-64.1349296473912,-64.5618114143673,-64.9887301689646,-65.4156664842033,-65.8426443101787,-66.2695004071174,-66.696331477779,-67.1230107705956,-67.5496368624736,-67.976202563912,-68.4027266380952,-68.8292052994136,-69.2555591908618,-69.6818162871314,-70.1078129654147,-70.5336475043157,-70.9592049175507,-71.3845042808659,-71.8095900409318,-72.2341418971515,-72.6585139431811,-73.0826411710997,-73.5065372947687,-73.9302971000116,-74.3539387255469,-74.777460667579,-75.2008375688455,-75.6240888246328,-76.0471599766905,-76.4700497133006,-76.8927962345046,-77.3153133750239,-77.7376083659806,-78.1596640763266,-78.581455582183,-79.0029575534979,-79.4241796456838,-79.845079530756,-80.2657505478842,-80.6861512995585,-81.106298813082,-81.5261558341938,-81.9457480822113,-82.3650238593755,-82.7840096874162,-83.2027116631551,-83.6211069740071,-84.0392490724583,-84.4571227445118,-84.8747270770151,-85.2920022313347,-85.70892973063,-86.1255548377234,-86.5418579474074,-86.957827614632,-87.3735285855812,-87.7890451182222,-88.2043176974196,-88.6193047330005,-89.0340354020285,-89.4485098324886,-89.8626902961203,-90.2765683570058,-90.6901455510666,-91.1034749826408,-91.5164857957755,-91.9291481393346,-92.3414042069079,-92.7532201457558,-93.1645688449893,-93.5754260314285,-93.9856926000647,-94.3953639022814,-94.8043555295797,-95.2126382362426,-95.620212614842,-96.0270482221814,-96.4332014586383,-96.8386392750168,-97.2433091505681,-97.6472938020141,-98.0505999171187,-98.4531448076049,-98.854920642655,-99.2559796525204,-99.6562821496727,-100.055895515955,-100.454829886068,-100.853088405933,-101.250661013015,-101.647588073767,-102.043842659494,-102.439473063821,-102.834464206373,-103.228776234265,-103.62241412458,-104.01535165714,-104.407627961996,-104.799250727158,-105.19024734712,-105.580551987552,-105.970234767306,-106.35917307172,-106.747312444155,-107.13469768281,-107.521243332055,-107.906901361827,-108.291680153894,-108.675577499508,-109.058557399715,-109.440586320805,-109.821573831763,-110.201498701943,-110.580395762385,-110.958286422219,-111.335126441047,-111.710881603039,-112.085430098114,-112.45873703208,-112.830856230305,-113.201791897239,-113.571383483255,-113.939559225649,-114.306218030384,-114.67123723971,-115.034442645732,-115.395782053068,-115.755216646521,-116.112553239181,-116.467772896627,-116.820888557604,-117.171694844153,-117.520260431881,-117.866396031338,-118.210139914172,-118.551574799347,-118.890583482509,-119.227182745624,-119.561328760321,-119.892975909885,-120.222151458533,-120.548853120411,-120.872980903573,-121.19451840428,-121.513477832884,-121.829906799469,-122.143747728642,-122.45502860274,-122.763797827312,-123.070085383586,-123.373909798404,-123.675327236156,-123.974408917454,-124.271198772976,-124.565667440322,-124.857831200565,-125.147691655785,-125.435205829303,-125.720367174677,-126.003179339257,-126.283699290706,-126.561927245615,-126.837849471732,-127.111460734621,-127.38277291082,-127.651888971086,-127.918815919755,-128.183537714954,-128.446064178884,-128.706511769383,-128.964844267439,-129.221257713376,-129.475751151063,-129.728346422703,-129.979116332162,-130.228164037168,-130.475403646206,-130.720938021303,-130.964743569076,-131.206985317183,-131.447570013507,-131.68655104494,-131.924048552327,-132.159970270243,-132.394385015531,-132.627364115688,-132.858812345561,-133.08888228363,-133.317613335067,-133.544910221792,-133.770870348615,-133.995496807421,-134.218762674069,-134.440712262087,-134.661312831482,-134.88064567173,-135.098685542698,-135.31545456552,-135.530944350486,-135.74517031072,-135.958116595584,-136.169874497592,-136.380445024974,-136.589808084312,-136.797990323886,-137.004979800983,-137.210848058071,-137.415630684313,-137.61928559909,-137.821855638867,-138.023367607618,-138.223788187519,-138.423104401709,-138.621303919724,-138.81845328674,-139.014563494773,-139.20962788748,-139.403652212682,-139.596609117071,-139.788503635787,-139.979253669319,-140.168866417772,-140.357350194612,-140.544681850447,-140.730871958538,-140.915935745016,-141.099800641259,-141.282465045114,-141.463932944482,-141.644163953728,-141.82314995816,-142.000923427665,-142.177473335129,-142.352736648023,-142.526683108407,-142.699315052087,-142.870625643001,-143.040559920633,-143.209077862631,-143.376172656253,-143.5418471666,-143.706042986861,-143.868727465935,-144.029940294851,-144.189685722272,-144.347927294718,-144.504643053855,-144.659866378247,-144.813468516254,-144.965378609405,-145.115562490673,-145.263926678857,-145.410449328143,-145.555061093212,-145.697652219389,-145.838177820119,-145.976565496576,-146.112746121414,-146.246695159998,-146.378236609338,-146.50739610666,-146.634148424679,-146.758294508189,-146.879773186377,-146.998536170538,-147.114520269674,-147.227599094001,-147.33780487124,-147.445025662175,-147.54913621515,-147.6501557908,-147.747974592637,-147.842583902747,-147.933914267356,-148.021879307303,-148.106533563365,-148.187802585924,-148.265856218237,-148.34050687676,-148.411860587466,-148.479810578331,-148.544388921367,-148.605474259445,-148.663121684139,-148.717253176822,-148.767870572549,-148.815018827034,-148.858643524348,-148.898810548748,-148.935548524221,-148.968796977451,-148.99850035016,-149.024715218541,-149.047479098281,-149.066809805112,-149.082780921685,-149.095391869343,-149.104642770275,-149.110529514139,-149.113102406182,-149.112350607468,-149.108257818917,-149.100884583621,-149.090212195643,-149.07629841476,-149.059184610704,-149.038910900675,-149.015527906426,-148.989088142364,-148.95960846466,-148.927133863933,-148.891693464422,-148.853352522619,-148.812150373793,-148.768095616499,-148.721195403077,-148.671431623035,-148.618853700104,-148.563429043685,-148.505122827522,-148.443944395989,-148.379987987259,-148.313329611556,-148.243961217272,-148.171847132721,-148.097056239892,-148.019568511627,-147.939395670668,-147.856595957788,-147.77125251395,-147.683283756876,-147.592777201555,-147.499795828373,-147.404389946592,-147.306564893204,-147.206264535179,-147.103568593593,-146.998468105089,-146.890985954322,-146.781208078278,-146.669046908486,-146.554649366911,-146.438014792407,-146.319179816975,-146.198210172666,-146.075159082125,-145.950016499275,-145.822846992094,-145.693759733414,-145.562727068845,-145.429839397862,-145.295107539413,-145.158580978662,-145.020255936448,-144.880195028296,-144.73847834285,-144.595073186054,-144.45003168116,-144.303467113798,-144.155358874563,-144.00580189787,-143.854868570736,-143.702586965177,-143.549023028081,-143.394234421345,-143.238246488435,-143.081030279199,-142.922665701933,-142.76322212329,-142.602680643025,-142.441077804977,-142.278440186716,-142.114799868187,-141.950185079372,-141.78461342464,-141.618127829044,-141.450822598176,-141.282762258224,-141.113945381036,-140.944396282443,-140.774129393528,-140.603208578286,-140.431624601969,-140.259358943573,-140.086413428813,-139.912809227717,-139.738551625595,-139.56362410125,-139.388021848067,-139.21174398912,-139.034779651904,-138.857138434186,-138.678805394684,-138.499713511808,-138.319889034748,-138.13928957954,-137.957885314398,-137.775692052867,-137.592742401649,-137.408951458368,-137.224359043821,-137.038928476821,-136.852615111448,-136.665466828132,-136.477494848992,-136.288635625039,-136.098854094986,-135.908178505685,-135.716548969883,-135.52397404022,-135.330482968214,-135.13603543698,-134.94067698928,-134.744363741468,-134.547009090831,-134.348698516447,-134.149343059473,-133.948977571858,-133.747498007726,-133.544922719309,-133.34119801661,-133.136323672856,-132.930278160593,-132.722980769277,-132.514446900476,-132.304622156077,-132.093564233543,-131.881150381988,-131.667407947381,-131.452213694775,-131.23570964492,-131.017824149578,-130.798632735596,-130.578101006108,-130.356197571461,-130.133068160249,-129.908607886628,-129.6827958585,-129.455622605771,-129.227096795322,-128.997337750462,-128.766326874337,-128.534059894467,-128.300629180083,-128.066002621219,-127.83019838095,-127.593258725173,-127.355109625829,-127.11576178725,-126.875215876055,-126.633583589694,-126.390860646381,-126.147062425486,-125.902266948381,-125.656430269433,-125.40961331225,-125.161796009657,-124.912993830764,-124.663261565128,-124.412607477497,-124.161024669909,-123.908490157522,-123.654971325224,-123.400437522992,-123.144905088467,-122.888340320179,-122.630784338829,-122.372199613374,-122.112555762398,-121.851925847348,-121.590397358486,-121.328009990564,-121.064712655056,-120.800546923808,-120.535534117011,-120.269734468422,-120.003118541641,-119.73567873948,-119.467500667511,-119.198592084206,-118.928916753805,-118.658529505666,-118.387386117586,-118.115426567642,-117.8427835967,-117.569356760223,-117.295207652658,-117.020362162205,-116.744742822708,-116.468396576234,-116.191275192059,-115.913503573197,-115.635139522443,-115.35615100643,-115.076604251167,-114.796458409684,-114.515818415874,-114.234669017959,-113.953037929012,-113.67093953248,-113.388357702882,-113.10538153496,-112.822000494,-112.538248509276,-112.254124449424,-111.969654322991,-111.68484060311,-111.399666661469,-111.1141914063,-110.82843892263,-110.54241648897,-110.25615387144,-109.969614758395,-109.682857248982,-109.395911272721,-109.108739879279,-108.821437844003,-108.533982129113,-108.246382888893,-107.958691952405,-107.670970716452,-107.383185030968,-107.095317440454,-106.807398957543,-106.519419838253,-106.231383767714,-105.943279068147,-105.655122623512,-105.36693640837,-105.078758404655,-104.790585545815,-104.502385058046,-104.214153237331,-103.925989270624,-103.637891605123,-103.349871324844,-103.062018739522,-102.774301611059,-102.486759017593,-102.199379184029,-101.912185368398,-101.62514707893,-101.338276579423,-101.051578095723,-100.76505705044,-100.478697702215,-100.192517110283,-99.9065139899387,-99.620685313754,-99.3350323698664,-99.0495984633225,-98.7644146867544,-98.4794619383933,-98.1946834560691,-97.9100641602922,-97.6256263286494,-97.3413285927271,-97.0571245807633,-96.7730638265468,-96.489103312106,-96.205280794846,-95.921598763314,-95.6380095771539,-95.3545878299226,-95.0713837343666,-94.7884261196688,-94.5057506802673,-94.2233151333652,-93.9412089053469,-93.6593163376712,-93.3776810285106,-93.0963024762235,-92.8151702996656,-92.5342905737101,-92.2536059706626,-91.9731941008441,-91.6930409052818,-91.4131311132782,-91.1336094814892,-90.8543781639155,-90.5754913002021,-90.296947010203,-90.0187998994741,-89.7410186044697,-89.4635855375232,-89.1865545424741,-88.9098329936455,-88.6335012679781,-88.3575599931032,-88.0818978483806,-87.8065360368032,-87.5314984414655,-87.2567459664721,-86.9823485474985,-86.7082872116156,-86.4345666949569,-86.1611361193484,-85.8881551050527,-85.6156800270541,-85.3436693245566,-85.0721416420466,-84.8010291644428,-84.5303122539719,-84.2600519640485,-83.990226971985,-83.720757487028,-83.4516168008039,-83.1828269280361,-82.9143802895167,-82.6462861786255,-82.3785206382389,-82.1110208872566,-81.8438049263304,-81.5768399228508,-81.310155822836,-81.0437291703498,-80.7775400299805,-80.5115563303092,-80.2458823766291,-79.9805230865598,-79.7153729673084,-79.4504944200015,-79.1859505270662,-78.921678440952,-78.6576803663859,-78.3939645514054,-78.1305107093281,-77.8673132657646,-77.6044036064598,-77.3418102241581,-77.0795487627595,-76.8176109519648,-76.5560014567836,-76.2946861714503,-76.0337248809782,-75.7731054088937,-75.5127473370245,-75.2527683726157,-74.9931615000028,-74.7338838398008,-74.4749440035803,-74.2162541142319,-73.9578434942166,-73.699723836844,-73.4419245129935,-73.1844897896175,-72.9273867710648,-72.6706261623408,-72.4142584239492,-72.1582385909776,-71.9025875963288,-71.6472668758477,-71.3923158767418,-71.1378243190667,-70.8836592506525,-70.629808405928,-70.3763449024821,-70.1231728984608,-69.8703413295499,-69.6178651478127,-69.3657367378377,-69.1139881860697,-68.8626360690324,-68.6117190225356,-68.3611792155876,-68.1110771581048,-67.8613935262995,-67.6120925332225,-67.3632568973769,-67.1148992374117,-66.8670064438738,-66.6194973684096,-66.3724212649033,-66.1258290084786,-65.879733830838,-65.6340390546416,-65.3887667650317,-65.1439937415784,-64.8997095019898,-64.6558894726638,-64.4125611639272,-64.1697706093715,-63.9275453808304,-63.6858978917818,-63.4447910011344,-63.2042094425477,-62.9641923297496,-62.7247823926136,-62.4860265131829,-62.2479375555209,-62.0105092016227,-61.773715942893,-61.5375398408838,-61.3019450209783,-61.066919368157,-60.8324987353109,-60.598734531513,-60.3655811102648,-60.1330341786229,-59.9010627348582,-59.6696323182504,-59.4387737799494,-59.2084855898274,-58.9787142105657,-58.7495101656202,-58.5208822539157,-58.2928251701278,-58.0653955703162,-57.838615196216,-57.6124950167234,-57.3870240803565,-57.1622619199429,-56.9382045488174,-56.7148436435742,-56.4921220757537,-56.2701124474781,-56.0487642542075,-55.8280614405006,-55.6080007330763,-55.3886216483436,-55.1698894786191,-54.9518478533011,-54.7345518399839,-54.5179902340267,-54.3022163792152,-54.0872524372637,-53.8730514443607,-53.6596793904793,-53.4471310083818,-53.2353835513723,-53.0245066856678,-52.8144868248629,-52.6052863848067,-52.3969422804434,-52.1894961270321,-51.9829619367473,-51.7773075014892,-51.5726360114406,-51.3689207130784,-51.1661485144482,-50.964317761981,-50.7634883721343,-50.5636594146045,-50.364753044289,-50.166771705063,-49.9697403315193,-49.7736974546707,-49.5786919051708,-49.3846739187179,-49.1916500545142,-48.9997031636811,-48.8088125800587,-48.6189725356907,-48.4301980494274,-48.2424389504831,-48.0557283561798,-47.8700856352798,-47.6855458426305,-47.5020992217857,-47.3197643758311,-47.1385246234423,-46.9583656944271,-46.7792626686648,-46.6011953768857,-46.4241194284015,-46.2480514775205,-46.0729956469974,-45.8990140592298,-45.7261245847519,-45.5542502870702,-45.3834040704936,-45.2135516228857,-45.0446520744505,-44.8767294396321,-44.7097651569272,-44.5437881628424,-44.378724764187,-44.21459804524,-44.0514141074876,-43.8891779416239,-43.7279524947773,-43.5676797999865,-43.4082546665894,-43.2496618608527,-43.091952729205,-42.935064804956,-42.779001878583,-42.623786706692,-42.4694311561369,-42.3159171054845,-42.1632715489238,-42.0114627490221,-41.8605148967784,-41.7104628099278,-41.5613172446496,-41.4131359893609,-41.2658373217193,-41.1193988730733,-40.9737803109165,-40.8290181834848,-40.6851434598352,-40.5421355086463,-40.3999718736921,-40.2586543169036,-40.1181663170224,-39.9785615449526,-39.8398542016609,-39.7019829660096,-39.5649108135637,-39.4286819003693,-39.293271412956,-39.1586177129632,-39.0247207008909,-38.8916332028658,-38.7593728312415,-38.6279248581025,-38.497255453502,-38.3673377866441,-38.2381942622823,-38.1099184183579,-37.9824922155597,-37.8559498757406,-37.7302915838718,-37.6055164311058,-37.4816527667021,-37.3586978548956,-37.2366686061603,-37.1155486391488,-36.9953598387991,-36.8760658587633,-36.7576732139234,-36.6402115196391,-36.5237509618989,-36.4083023718606

D1 D2 Cassie: Time [ms]
0,0.0018,0.0036,0.0054,0.0072,0.009,0.0108,0.0126,0.0144,0.0162,0.018,0.0198,0.0216,0.0234,0.0252,0.027,0.0288,0.0306,0.0324,0.0342,0.036,0.0378,0.0396,0.0414,0.0432,0.045,0.0468,0.0486,0.0504,0.0522,0.054,0.0558,0.0576,0.0594,0.0612,0.063,0.0648,0.0666,0.0684,0.0702,0.072,0.0738,0.0756,0.0774,0.0792,0.081,0.0828,0.0846,0.0864,0.0882,0.09,0.0918,0.0936,0.0954,0.0972,0.099,0.1008,0.1026,0.1044,0.1062,0.108,0.1098,0.1116,0.1134,0.1152,0.117,0.1188,0.1206,0.1224,0.1242,0.126,0.1278,0.1296,0.1314,0.1332,0.135,0.1368,0.1386,0.1404,0.1422,0.144,0.1458,0.1476,0.1494,0.1512,0.153,0.1548,0.1566,0.1584,0.1602,0.162,0.1638,0.1656,0.1674,0.1692,0.171,0.1728,0.1746,0.1764,0.1782,0.18,0.1818,0.1836,0.1854,0.1872,0.189,0.1908,0.1926,0.1944,0.1962,0.198,0.1998,0.2016,0.2034,0.2052,0.207,0.2088,0.2106,0.2124,0.2142,0.216,0.2178,0.2196,0.2214,0.2232,0.225,0.2268,0.2286,0.2304,0.2322,0.234,0.2358,0.2376,0.2394,0.2412,0.243,0.2448,0.2466,0.2484,0.2502,0.252,0.2538,0.2556,0.2574,0.2592,0.261,0.2628,0.2646,0.2664,0.2682,0.27,0.2718,0.2736,0.2754,0.2772,0.279,0.2808,0.2826,0.2844,0.2862,0.288,0.2898,0.2916,0.2934,0.2952,0.297,0.2988,0.3006,0.3024,0.3042,0.306,0.3078,0.3096,0.3114,0.3132,0.315,0.3168,0.3186,0.3204,0.3222,0.324,0.3258,0.3276,0.3294,0.3312,0.333,0.3348,0.3366,0.3384,0.3402,0.342,0.3438,0.3456,0.3474,0.3492,0.351,0.3528,0.3546,0.3564,0.3582,0.36,0.3618,0.3636,0.3654,0.3672,0.369,0.3708,0.3726,0.3744,0.3762,0.378,0.3798,0.3816,0.3834,0.3852,0.387,0.3888,0.3906,0.3924,0.3942,0.396,0.3978,0.3996,0.4014,0.4032,0.405,0.4068,0.4086,0.4104,0.4122,0.414,0.4158,0.4176,0.4194,0.4212,0.423,0.4248,0.4266,0.4284,0.4302,0.432,0.4338,0.4356,0.4374,0.4392,0.441,0.4428,0.4446,0.4464,0.4482,0.45,0.4518,0.4536,0.4554,0.4572,0.459,0.4608,0.4626,0.4644,0.4662,0.468,0.4698,0.4716,0.4734,0.4752,0.477,0.4788,0.4806,0.4824,0.4842,0.486,0.4878,0.4896,0.4914,0.4932,0.495,0.4968,0.4986,0.5004,0.5022,0.504,0.5058,0.5076,0.5094,0.5112,0.513,0.5148,0.5166,0.5184,0.5202,0.522,0.5238,0.5256,0.5274,0.5292,0.531,0.5328,0.5346,0.5364,0.5382,0.54,0.5418,0.5436,0.5454,0.5472,0.549,0.5508,0.5526,0.5544,0.5562,0.558,0.5598,0.5616,0.5634,0.5652,0.567,0.5688,0.5706,0.5724,0.5742,0.576,0.5778,0.5796,0.5814,0.5832,0.585,0.5868,0.5886,0.5904,0.5922,0.594,0.5958,0.5976,0.5994,0.6012,0.603,0.6048,0.6066,0.6084,0.6102,0.612,0.6138,0.6156,0.6174,0.6192,0.621,0.6228,0.6246,0.6264,0.6282,0.63,0.6318,0.6336,0.6354,0.6372,0.639,0.6408,0.6426,0.6444,0.6462,0.648,0.6498,0.6516,0.6534,0.6552,0.657,0.6588,0.6606,0.6624,0.6642,0.666,0.6678,0.6696,0.6714,0.6732,0.675,0.6768,0.6786,0.6804,0.6822,0.684,0.6858,0.6876,0.6894,0.6912,0.693,0.6948,0.6966,0.6984,0.7002,0.702,0.7038,0.7056,0.7074,0.7092,0.711,0.7128,0.7146,0.7164,0.7182,0.72,0.7218,0.7236,0.7254,0.7272,0.729,0.7308,0.7326,0.7344,0.7362,0.738,0.7398,0.7416,0.7434,0.7452,0.747,0.7488,0.7506,0.7524,0.7542,0.756,0.7578,0.7596,0.7614,0.7632,0.765,0.7668,0.7686,0.7704,0.7722,0.774,0.7758,0.7776,0.7794,0.7812,0.783,0.7848,0.7866,0.7884,0.7902,0.792,0.7938,0.7956,0.7974,0.7992,0.801,0.8028,0.8046,0.8064,0.8082,0.81,0.8118,0.8136,0.8154,0.8172,0.819,0.8208,0.8226,0.8244,0.8262,0.828,0.8298,0.8316,0.8334,0.8352,0.837,0.8388,0.8406,0.8424,0.8442,0.846,0.8478,0.8496,0.8514,0.8532,0.855,0.8568,0.8586,0.8604,0.8622,0.864,0.8658,0.8676,0.8694,0.8712,0.873,0.8748,0.8766,0.8784,0.8802,0.882,0.8838,0.8856,0.8874,0.8892,0.891,0.8928,0.8946,0.8964,0.8982,0.9,0.9018,0.9036,0.9054,0.9072,0.909,0.9108,0.9126,0.9144,0.9162,0.918,0.9198,0.9216,0.9234,0.9252,0.927,0.9288,0.9306,0.9324,0.9342,0.936,0.9378,0.9396,0.9414,0.9432,0.945,0.9468,0.9486,0.9504,0.9522,0.954,0.9558,0.9576,0.9594,0.9612,0.963,0.9648,0.9666,0.9684,0.9702,0.972,0.9738,0.9756,0.9774,0.9792,0.981,0.9828,0.9846,0.9864,0.9882,0.99,0.9918,0.9936,0.9954,0.9972,0.999,1.0008,1.0026,1.0044,1.0062,1.008,1.0098,1.0116,1.0134,1.0152,1.017,1.0188,1.0206,1.0224,1.0242,1.026,1.0278,1.0296,1.0314,1.0332,1.035,1.0368,1.0386,1.0404,1.0422,1.044,1.0458,1.0476,1.0494,1.0512,1.053,1.0548,1.0566,1.0584,1.0602,1.062,1.0638,1.0656,1.0674,1.0692,1.071,1.0728,1.0746,1.0764,1.0782,1.08,1.0818,1.0836,1.0854,1.0872,1.089,1.0908,1.0926,1.0944,1.0962,1.098,1.0998,1.1016,1.1034,1.1052,1.107,1.1088,1.1106,1.1124,1.1142,1.116,1.1178,1.1196,1.1214,1.1232,1.125,1.1268,1.1286,1.1304,1.1322,1.134,1.1358,1.1376,1.1394,1.1412,1.143,1.1448,1.1466,1.1484,1.1502,1.152,1.1538,1.1556,1.1574,1.1592,1.161,1.1628,1.1646,1.1664,1.1682,1.17,1.1718,1.1736,1.1754,1.1772,1.179,1.1808,1.1826,1.1844,1.1862,1.188,1.1898,1.1916,1.1934,1.1952,1.197,1.1988,1.2006,1.2024,1.2042,1.206,1.2078,1.2096,1.2114,1.2132,1.215,1.2168,1.2186,1.2204,1.2222,1.224,1.2258,1.2276,1.2294,1.2312,1.233,1.2348,1.2366,1.2384,1.2402,1.242,1.2438,1.2456,1.2474,1.2492,1.251,1.2528,1.2546,1.2564,1.2582,1.26,1.2618,1.2636,1.2654,1.2672,1.269,1.2708,1.2726,1.2744,1.2762,1.278,1.2798,1.2816,1.2834,1.2852,1.287,1.2888,1.2906,1.2924,1.2942,1.296,1.2978,1.2996,1.3014,1.3032,1.305,1.3068,1.3086,1.3104,1.3122,1.314,1.3158,1.3176,1.3194,1.3212,1.323,1.3248,1.3266,1.3284,1.3302,1.332,1.3338,1.3356,1.3374,1.3392,1.341,1.3428,1.3446,1.3464,1.3482,1.35,1.3518,1.3536,1.3554,1.3572,1.359,1.3608,1.3626,1.3644,1.3662,1.368,1.3698,1.3716,1.3734,1.3752,1.377,1.3788,1.3806,1.3824,1.3842,1.386,1.3878,1.3896,1.3914,1.3932,1.395,1.3968,1.3986,1.4004,1.4022,1.404,1.4058,1.4076,1.4094,1.4112,1.413,1.4148,1.4166,1.4184,1.4202,1.422,1.4238,1.4256,1.4274,1.4292,1.431,1.4328,1.4346,1.4364,1.4382,1.44,1.4418,1.4436,1.4454,1.4472,1.449,1.4508,1.4526,1.4544,1.4562,1.458,1.4598,1.4616,1.4634,1.4652,1.467,1.4688,1.4706,1.4724,1.4742,1.476,1.4778,1.4796,1.4814,1.4832,1.485,1.4868,1.4886,1.4904,1.4922,1.494,1.4958,1.4976,1.4994,1.5012,1.503,1.5048,1.5066,1.5084,1.5102,1.512,1.5138,1.5156,1.5174,1.5192,1.521,1.5228,1.5246,1.5264,1.5282,1.53,1.5318,1.5336,1.5354,1.5372,1.539,1.5408,1.5426,1.5444,1.5462,1.548,1.5498,1.5516,1.5534,1.5552,1.557,1.5588,1.5606,1.5624,1.5642,1.566,1.5678,1.5696,1.5714,1.5732,1.575,1.5768,1.5786,1.5804,1.5822,1.584,1.5858,1.5876,1.5894,1.5912,1.593,1.5948,1.5966,1.5984,1.6002,1.602,1.6038,1.6056,1.6074,1.6092,1.611,1.6128,1.6146,1.6164,1.6182,1.62,1.6218,1.6236,1.6254,1.6272,1.629,1.6308,1.6326,1.6344,1.6362,1.638,1.6398,1.6416,1.6434,1.6452,1.647,1.6488,1.6506,1.6524,1.6542,1.656,1.6578,1.6596,1.6614,1.6632,1.665,1.6668,1.6686,1.6704,1.6722,1.674,1.6758,1.6776,1.6794,1.6812,1.683,1.6848,1.6866,1.6884,1.6902,1.692,1.6938,1.6956,1.6974,1.6992,1.701,1.7028,1.7046,1.7064,1.7082,1.71,1.7118,1.7136,1.7154,1.7172,1.719,1.7208,1.7226,1.7244,1.7262,1.728,1.7298,1.7316,1.7334,1.7352,1.737,1.7388,1.7406,1.7424,1.7442,1.746,1.7478,1.7496,1.7514,1.7532,1.755,1.7568,1.7586,1.7604,1.7622,1.764,1.7658,1.7676,1.7694,1.7712,1.773,1.7748,1.7766,1.7784,1.7802,1.782,1.7838,1.7856,1.7874,1.7892,1.791,1.7928,1.7946,1.7964,1.7982,1.8,1.8018,1.8036,1.8054,1.8072,1.809,1.8108,1.8126,1.8144,1.8162,1.818,1.8198,1.8216,1.8234,1.8252,1.827,1.8288,1.8306,1.8324,1.8342,1.836,1.8378,1.8396,1.8414,1.8432,1.845,1.8468,1.8486,1.8504,1.8522,1.854,1.8558,1.8576,1.8594,1.8612,1.863,1.8648,1.8666,1.8684,1.8702,1.872,1.8738,1.8756,1.8774,1.8792,1.881,1.8828,1.8846,1.8864,1.8882,1.89,1.8918,1.8936,1.8954,1.8972,1.899,1.9008,1.9026,1.9044,1.9062,1.908,1.9098,1.9116,1.9134,1.9152,1.917,1.9188,1.9206,1.9224,1.9242,1.926,1.9278,1.9296,1.9314,1.9332,1.935,1.9368,1.9386,1.9404,1.9422,1.944,1.9458,1.9476,1.9494,1.9512,1.953,1.9548,1.9566,1.9584,1.9602,1.962,1.9638,1.9656,1.9674,1.9692,1.971,1.9728,1.9746,1.9764,1.9782,1.98,1.9818,1.9836,1.9854,1.9872,1.989,1.9908,1.9926,1.9944,1.9962,1.998,1.9998

D1 D2 Cassie: Delta x_{cm} [µm]
0,-1.17469060737299e-06,-5.49481039011437e-06,-3.21928071765447e-05,-0.000115696169279093,-0.000210225557881888,-0.000321236211784683,-0.000545826790124444,-0.000881243621424135,-0.00129200774091984,-0.00174592603211215,-0.00221536078820776,-0.0026534147089816,-0.00303788673502916,-0.0034090502445158,-0.00379230156961419,-0.00415373141009765,-0.00443731374018784,-0.00470978188052288,-0.00505195394231214,-0.00544124760981819,-0.00585328106247679,-0.00625418234079722,-0.00666197848861287,-0.00706266161130736,-0.00748022231910608,-0.00791098772877667,-0.0083448913770854,-0.00878608789791745,-0.00925816988632706,-0.00977543557830352,-0.0103447286937193,-0.0109201951903858,-0.0114095519288936,-0.0118089463932805,-0.012216122147711,-0.0126407632116137,-0.0130805827209851,-0.0135387564035184,-0.0139880505516826,-0.0143954800249256,-0.0148088599085262,-0.0152239605954226,-0.0156798213820958,-0.0161453705362275,-0.0165984620229204,-0.0170808609238019,-0.0175665159145256,-0.0180954522089206,-0.0186325313581955,-0.019164948943909,-0.0197497686242761,-0.0203643398670223,-0.0209702812475898,-0.0215730889720081,-0.0220846657719188,-0.0225655889395278,-0.0229754680657187,-0.0234188207242866,-0.0239078900005204,-0.0244181184378203,-0.0250030026236088,-0.0255420364869978,-0.0260134912387008,-0.026481589959998,-0.0269574138945052,-0.0274225192163288,-0.0278864728145791,-0.028382186504619,-0.0288599725188762,-0.0292839478753808,-0.0297988016898019,-0.0303361701054091,-0.0308849860004823,-0.0314389417667232,-0.0319540066944977,-0.0324924084873189,-0.0330543132646922,-0.0336308978710867,-0.03423156766212,-0.0347994255179098,-0.0354410604755861,-0.0361024001985883,-0.036746842511687,-0.0374256047632783,-0.0381213960606863,-0.0387001113176088,-0.0393138170162277,-0.0398253703897278,-0.0403851425625156,-0.0409255738274134,-0.0415330105537118,-0.0422011774898253,-0.0429076235858913,-0.0436007847929264,-0.0443246789509221,-0.0450846961204008,-0.0458155202301804,-0.0465021052803872,-0.047158099312594,-0.0477924008890807,-0.0484252095010154,-0.0490287419153274,-0.0495969727698953,-0.0501385781173256,-0.0506512281965056,-0.0510864237159925,-0.0514712337265091,-0.0518350441613036,-0.0521708596543926,-0.0525060511672847,-0.0528878559966821,-0.0533283282849913,-0.0537799390540089,-0.0542316025553134,-0.0546987097407099,-0.0551396763817874,-0.0555344680662115,-0.0559091451799278,-0.0562889427054968,-0.0566805478112073,-0.057093342943214,-0.0574945198072952,-0.0579182351870267,-0.0583477076734093,-0.0588124827056178,-0.0593030445781,-0.0597586535793101,-0.0601787807518904,-0.0605840808819906,-0.0609558499665833,-0.0613458217722991,-0.061828796775118,-0.0623184936185232,-0.0628287893926927,-0.0634510591332026,-0.0640794235811878,-0.0647312671604098,-0.0654447436125908,-0.0661920859582055,-0.0669800119321292,-0.0677450564742776,-0.0685802307586088,-0.0694749408735782,-0.0704739778274906,-0.0714288875747942,-0.0723312039532017,-0.073236745760485,-0.074135198982082,-0.0750277899985892,-0.0759344273542207,-0.0768342289958913,-0.0777402263733265,-0.078712953548827,-0.0796886516195045,-0.0806354492049869,-0.081566004032029,-0.0824777211223078,-0.0833859950294022,-0.084294155626094,-0.0851720280749821,-0.0860167141884089,-0.0867383112671026,-0.0873827374442914,-0.0879765251561083,-0.0885481116703933,-0.089090662153395,-0.0896242834308772,-0.0902015995802989,-0.0907683233717293,-0.0913049688688124,-0.0918244565118191,-0.0923390219529112,-0.0928658190188958,-0.0934094376217197,-0.0939555391563183,-0.0945666347260273,-0.0952129246490274,-0.0958661013306062,-0.0965470947752924,-0.0972939457003093,-0.0980972154327776,-0.0989450113135851,-0.0998217977856244,-0.100764958393398,-0.101753242409328,-0.102765663368028,-0.10382872408539,-0.104910003477911,-0.105996263344689,-0.107130220645089,-0.108285845092624,-0.109440721580522,-0.110565007252516,-0.11165194521831,-0.112653484051297,-0.113595098686086,-0.114504143166997,-0.115366031005603,-0.116197568830691,-0.117012552058621,-0.117829381608313,-0.118665073980224,-0.119510207840688,-0.120408891387809,-0.121346963765289,-0.122265618005696,-0.123153248709497,-0.124045751320376,-0.124956736477586,-0.125927529210192,-0.126949965418481,-0.127984395459184,-0.128999957033798,-0.129946146663808,-0.130834698778616,-0.131694373632814,-0.132554185589527,-0.133437888533627,-0.134330194929825,-0.13517826742232,-0.136004014116811,-0.136801432917995,-0.137569925239098,-0.138329434963579,-0.13909155618068,-0.139958536373125,-0.140818309861911,-0.141621804178402,-0.142407754271713,-0.143180191826116,-0.14394781901601,-0.144722079597928,-0.145560685830182,-0.146475801118687,-0.147415994599808,-0.148376758876917,-0.149363679584184,-0.150338036736979,-0.151294369077012,-0.152204808497318,-0.153094317709103,-0.154052447725618,-0.154973517878709,-0.155947514140825,-0.156989778667626,-0.158046641751002,-0.159173619982116,-0.160285881966509,-0.161416262045978,-0.16256904733302,-0.163649276649499,-0.164772249472791,-0.165860683694612,-0.166946625934118,-0.168130058004286,-0.16928167710981,-0.170386782182312,-0.171584521314687,-0.172867133150709,-0.174123015463405,-0.175380649974476,-0.176650097989607,-0.177861684955724,-0.179026250574196,-0.180150108648129,-0.181218271393503,-0.182227342576994,-0.183191291701888,-0.184124071724002,-0.185017466282583,-0.185911694521078,-0.186791703131386,-0.187743164199088,-0.188776853102496,-0.189859412730428,-0.190928485806912,-0.191971016243024,-0.192983789428218,-0.193972874617783,-0.194920787199111,-0.195897273052713,-0.196869630232405,-0.197863719276776,-0.19885422281881,-0.199821510134214,-0.200835184480878,-0.201918299270088,-0.202992304631187,-0.203977548956223,-0.20486426258328,-0.205742337736016,-0.206709948987881,-0.207667564808181,-0.20860313799801,-0.209612090623613,-0.210630220037723,-0.211609496468285,-0.21266765320413,-0.213798588726011,-0.214865668229599,-0.215911647415406,-0.21684638830589,-0.217637058897227,-0.218500784953887,-0.219369032135395,-0.220309749082823,-0.22132489434939,-0.222404784843311,-0.223469744827388,-0.224571224802217,-0.225703234246896,-0.226864356426691,-0.228045980840187,-0.229219181656793,-0.230363073439196,-0.23154960965792,-0.232774255245116,-0.234063712850478,-0.235335521973391,-0.236603981416776,-0.237758992594405,-0.238842402682014,-0.239885512098403,-0.240912899074407,-0.241896572546023,-0.242848126150326,-0.243801681132588,-0.244746031191081,-0.245670600388488,-0.246567861278315,-0.247468362953821,-0.248390517292279,-0.249309507795387,-0.250179067167215,-0.251034923072079,-0.251944675181716,-0.252874994601524,-0.253804402818307,-0.254738243520827,-0.255673759319119,-0.256572446229002,-0.257404079238312,-0.258193460677487,-0.258958072264423,-0.259733941400885,-0.260566958633877,-0.261423587332897,-0.262299963636726,-0.263191265225413,-0.264095815372925,-0.265005091712911,-0.265958045780022,-0.266978111529122,-0.268077654430783,-0.269231834160383,-0.270395990172425,-0.271542579312518,-0.272624916893894,-0.273719452181223,-0.274852598312891,-0.276014887658986,-0.27721599329142,-0.278408000208528,-0.279587265889782,-0.280735377688123,-0.281870558090276,-0.283030746119203,-0.284246530005421,-0.285488130411676,-0.286767560578089,-0.288056248337891,-0.289292021905081,-0.29052769486888,-0.291751006362378,-0.292889913689712,-0.293991048959212,-0.295112729327483,-0.296184010626288,-0.297233342466023,-0.298307696112109,-0.299373803847296,-0.300468630268225,-0.301566230987793,-0.302699019940928,-0.303807182621579,-0.304963854249197,-0.306101363020781,-0.307294436433577,-0.308420038615026,-0.309550401556078,-0.310577573514788,-0.311648351108713,-0.312664082333808,-0.313695381478686,-0.31474361760251,-0.315698784989805,-0.316674490627889,-0.31758180150742,-0.318526742075216,-0.319491183917088,-0.320438508648606,-0.321497873716117,-0.322517959306116,-0.323487706496001,-0.324493167457127,-0.325479753919989,-0.326387972873212,-0.327250948948686,-0.328131352182184,-0.329052574275801,-0.330001604581694,-0.330894611405184,-0.331764944965884,-0.332655730335397,-0.333565151607788,-0.334548733424206,-0.335564809254287,-0.336589661496583,-0.337644820971026,-0.338718007099911,-0.339835957670895,-0.340994756063912,-0.342220102470989,-0.343491645032391,-0.344817813921613,-0.34619037741682,-0.347576826942482,-0.349009080953294,-0.350496480125005,-0.352003272579594,-0.353494486443195,-0.354934236616877,-0.356338560542524,-0.357721930186784,-0.35909455381618,-0.360426293439489,-0.361707632687302,-0.362947448889804,-0.364144824455419,-0.365322485073314,-0.366532799047899,-0.367756451399924,-0.368922841379479,-0.370036463372115,-0.371119098417584,-0.37221308598831,-0.373347046771981,-0.374393257392722,-0.375379545109801,-0.37638890885408,-0.377348753437885,-0.378219498318002,-0.379043240214094,-0.3798855488414,-0.380700812923013,-0.381523076157728,-0.382399245061325,-0.383393547133588,-0.384448549510877,-0.385461815683992,-0.386441005216021,-0.387447297938727,-0.38852528799131,-0.389607722013228,-0.390633616475817,-0.391671801669229,-0.392693758284319,-0.393664748409104,-0.394695446073691,-0.395737599409595,-0.396704752755829,-0.397718764136279,-0.398759921745029,-0.399771723718614,-0.400865216525984,-0.401954669920616,-0.403038507429399,-0.404185706809486,-0.405325897132719,-0.406425261481082,-0.407512847808286,-0.408637476165198,-0.409808553505388,-0.410970863258715,-0.41219416004203,-0.413444982340578,-0.414656093551517,-0.415900683647214,-0.417245001219297,-0.418670999499529,-0.420146065287089,-0.421615481490225,-0.423120174079989,-0.424639849264618,-0.426204418652184,-0.427787271384586,-0.429374855908716,-0.430981438859484,-0.43260712805299,-0.434252201571316,-0.435897160203081,-0.437507786019229,-0.439037103655679,-0.440483867736395,-0.441924814740093,-0.443407977818394,-0.444919337131322,-0.446412072325727,-0.447895470046195,-0.449387529160097,-0.450867374517084,-0.452294682569594,-0.453672285087115,-0.455012720075002,-0.456320816696421,-0.457583455178905,-0.458802328601887,-0.459993368428493,-0.461192916090703,-0.462422581291313,-0.463678616539182,-0.464952785295418,-0.466242475820908,-0.467556371021392,-0.468875693310125,-0.470159991513284,-0.471423691600185,-0.472721125042118,-0.474014965462228,-0.475256538641511,-0.476470222868794,-0.477626469856218,-0.478746814523787,-0.47985910998032,-0.481019500571877,-0.482211082016395,-0.483417063060427,-0.484709987895384,-0.486033775002118,-0.487347612336618,-0.488766145346098,-0.490136291133778,-0.491524415289709,-0.492957343792993,-0.494304329292316,-0.495655992231389,-0.497012539130018,-0.498324620425898,-0.499670300224719,-0.500980989946026,-0.502190360059519,-0.503379330627515,-0.504621383237583,-0.505825114277395,-0.507028760784892,-0.508260879224177,-0.509509062226392,-0.510755653316891,-0.511944212509526,-0.513068523823985,-0.514177326712303,-0.515350908582605,-0.516562487978714,-0.517796101762483,-0.518981371046084,-0.520104365981028,-0.521182867196717,-0.522228669937186,-0.523249800613186,-0.524211085062526,-0.525059986984807,-0.525826291591599,-0.526542234868376,-0.527224788366527,-0.527865914975415,-0.528456744826821,-0.529051576426487,-0.529674665095093,-0.530289270369482,-0.530910584582993,-0.531504776519207,-0.532105654473696,-0.53270103357589,-0.53329848161062,-0.533896621535091,-0.534497936737909,-0.535098969873984,-0.535667794238277,-0.53624518949239,-0.536847849538606,-0.537452733885807,-0.538024910562017,-0.538574880608301,-0.539074642100907,-0.539536439932218,-0.539965864930925,-0.54037914827543,-0.54077260683809,-0.541153651306909,-0.541493883111715,-0.541782080125278,-0.542039925714721,-0.542264782517278,-0.542479021511391,-0.542701565454083,-0.542912311883397,-0.543063267347021,-0.543124494882378,-0.543161345483182,-0.543214488358103,-0.543299829053713,-0.543429504989285,-0.543538265233097,-0.543609764653197,-0.54368458683111,-0.543758904818583,-0.543824211428313,-0.543935361731196,-0.544088557196082,-0.544200081116389,-0.544243886657777,-0.54425317281572,-0.544259709602077,-0.544196649927679,-0.544104693316787,-0.544086377917785,-0.544165427085117,-0.544242106690599,-0.544280231522178,-0.544307203598226,-0.544328487661822,-0.544349032925229,-0.544342151169593,-0.544342925472578,-0.544311116933214,-0.544271885333095,-0.544188479894724,-0.544104880276014,-0.544024168657581,-0.543931894268876,-0.543810477737208,-0.543696518561887,-0.543510563510996,-0.543267334380312,-0.543033996806277,-0.542853346291222,-0.542704735964324,-0.542561529741511,-0.542403146419591,-0.542179202264921,-0.541947632572409,-0.541687442339714,-0.541353221609792,-0.541006271298592,-0.540660346084283,-0.540267905989105,-0.539875251029398,-0.539468191438882,-0.539063219187998,-0.5386369970357,-0.538216141783522,-0.537811760848697,-0.537422588949888,-0.537025425124678,-0.536607598232615,-0.536158174406498,-0.535680779354189,-0.535146203709208,-0.534596624781323,-0.53402635701651,-0.533402839266383,-0.532686029481406,-0.531893327687714,-0.531006147330378,-0.530037394999203,-0.529043408035177,-0.528049554545979,-0.527036756035393,-0.525998422455415,-0.524940699875591,-0.523900160960089,-0.522931659807386,-0.522012791923695,-0.521075781627519,-0.520099298501227,-0.51917179466599,-0.518311276638604,-0.517466715075829,-0.516647360426813,-0.515860675655993,-0.515126216373593,-0.514395699585419,-0.513677091775009,-0.51299593890029,-0.512296742807014,-0.511563583756997,-0.510811885537593,-0.510108019329111,-0.50936974423663,-0.508579828245397,-0.50778881785648,-0.507074568174024,-0.506407249990294,-0.505737262010593,-0.505059529448898,-0.504371845197612,-0.503640095575724,-0.502898466303895,-0.502194233181828,-0.501533700222228,-0.500862164082815,-0.500149167616314,-0.499432031270889,-0.498746902707415,-0.498053363432685,-0.497314344671893,-0.496534883142827,-0.495723992760804,-0.494900350161314,-0.494004669192793,-0.493000576370396,-0.491982052568314,-0.490978785967983,-0.489942429769913,-0.488871653908001,-0.487764163904108,-0.486640289590996,-0.485522354267418,-0.484413047846283,-0.483278850672711,-0.482169186613178,-0.481071679261414,-0.479959603153402,-0.478808924559977,-0.477607911575926,-0.476386805685477,-0.475153711936515,-0.473908024630008,-0.472623332100188,-0.471284050421682,-0.469875623512295,-0.468394775458576,-0.466876517951989,-0.465329007182992,-0.463766800033326,-0.462200108061804,-0.460656675723922,-0.459120178745824,-0.457568095911499,-0.45596400285162,-0.454305639692204,-0.45262865520381,-0.450931458972708,-0.449233001053478,-0.447499211749024,-0.445688090263817,-0.443783855700491,-0.441810935043188,-0.439779046898688,-0.437718158697383,-0.435631449757193,-0.433524865916396,-0.431412893281803,-0.429252383880483,-0.427021110615319,-0.424733706993715,-0.422446184014191,-0.420147063728328,-0.417815666535026,-0.415472950663091,-0.413083290381425,-0.410642015422709,-0.408160034324307,-0.405650139470018,-0.403083239849803,-0.400446838572501,-0.39773202672891,-0.395021877488901,-0.392367664321994,-0.389731171044987,-0.387064491826127,-0.384350615622285,-0.381656562306728,-0.378931293549482,-0.376163555621477,-0.373366766350978,-0.370507208783625,-0.367623832110025,-0.364759295325221,-0.361870345786481,-0.358903242208186,-0.355907069218516,-0.352943843199519,-0.349941848213318,-0.346913821228025,-0.343865378712625,-0.340859652535612,-0.337900979768379,-0.334997567206792,-0.332126485619419,-0.329304271616776,-0.326488465602584,-0.323713096472486,-0.321014008249217,-0.31834796367043,-0.315670077355717,-0.312928878034094,-0.310127693496892,-0.30722860690799,-0.304293481072685,-0.301376758472913,-0.298448872822188,-0.295514548322824,-0.292582137708687,-0.289638157460303,-0.286697047417999,-0.283758140573606,-0.280818940290111,-0.277852232947919,-0.274868601120586,-0.271912774134798,-0.268970558492127,-0.266045388553281,-0.263140299994679,-0.26024614230611,-0.257358139517209,-0.254520990319125,-0.251800355929312,-0.249160323771529,-0.246609590488518,-0.244172228216328,-0.241806081857621,-0.239480687403912,-0.237255985259077,-0.235095578127078,-0.233003467493581,-0.230972117543191,-0.229050510701877,-0.227152681679416,-0.225248870311097,-0.223272664538288,-0.221222002236103,-0.219099459835691,-0.21695841888878,-0.214831379101693,-0.212672109914901,-0.210473934796898,-0.208251253334295,-0.206010343298312,-0.203797641110982,-0.201635604358988,-0.199520335687178,-0.197443522078776,-0.195406395029805,-0.193433132586224,-0.191500046204719,-0.189649386180078,-0.187855652711191,-0.186126717541084,-0.184429962376978,-0.182740784994699,-0.181021790047987,-0.179262961800609,-0.177495525942024,-0.175685551786825,-0.173775031585093,-0.171817908392689,-0.169846274973822,-0.167787710594696,-0.165702551446214,-0.163621366263203,-0.161519360174917,-0.159455017663694,-0.157445384809686,-0.155451498942184,-0.153482241227281,-0.151572813602695,-0.149700354677479,-0.147849374598416,-0.146003832688095,-0.144206702020182,-0.142449113786809,-0.140783554768088,-0.139193093777207,-0.137629601286297,-0.136082795576086,-0.134561968776197,-0.133056634477524,-0.131527300798622,-0.130006521057227,-0.128443846846493,-0.126846246431306,-0.125255986607796,-0.123743587759494,-0.122311225523024,-0.120926724728198,-0.119556572005419,-0.118163174507612,-0.116750272790493,-0.115327506973115,-0.113909723213688,-0.112548421769994,-0.111249900871982,-0.109956137481779,-0.108698198462228,-0.107458745368791,-0.106215661805297,-0.10498520890389,-0.103786651768406,-0.102641018966728,-0.101563728100676,-0.100546457764729,-0.099575947917329,-0.0986275920070883,-0.0977210183721869,-0.0968567656643758,-0.0960160154569122,-0.0951706695183178,-0.0943009012620939,-0.093410067588881,-0.0925161682608961,-0.091607695195024,-0.0907813441466173,-0.0899940103266236,-0.089251435973325,-0.0885705297067876,-0.0879882680576813,-0.0874492854321149,-0.086979732759492,-0.0865656774208111,-0.08615444630042,-0.0857514825509205,-0.0853519669402223,-0.0849173451745078,-0.0844988708859204,-0.0840835661579213,-0.0836870521657082,-0.0832693500312171,-0.082830653763211,-0.0824232863300763,-0.0820341234039081,-0.0816348670048075,-0.0811936316449263,-0.0807663698004779,-0.0803154425804893,-0.079812950571983,-0.0792925641782843,-0.078721259626983,-0.0781177245440159,-0.077508769653217,-0.0768983641617109,-0.076235489156716,-0.0755327289616269,-0.0747578278634232,-0.0739610232743169,-0.0731724224800048,-0.0723814804055823,-0.0715643225505827,-0.0707369362498884,-0.0698982583027027,-0.0690680684282833,-0.0682262589996952,-0.0673222700727947,-0.0663259661480174,-0.0652137934592208,-0.0639972470362136,-0.062682553013079,-0.0613192159344862,-0.059876261669623,-0.058348516879898,-0.056763082881999,-0.0551160081190168,-0.0534110495916838,-0.0516313482871165,-0.0497849537687178,-0.0479088451112923,-0.0459975644955847,-0.0440693135451259,-0.0420871659910158,-0.0400912351453944,-0.0380264240870958,-0.0359010268851105,-0.0337453863361275,-0.0315755580829104,-0.0294069868400854,-0.0272627549142263,-0.025112404672986,-0.0229877000970788,-0.0209262383200817,-0.0189118108183763,-0.0169331283834083,-0.0149628329847856,-0.0130439691107295,-0.0111024339667014,-0.00918099731547599,-0.00727668293009536,-0.00541551085740796,-0.00362528980451951,-0.0018635260329216,-0.000130196744715667,0.00157455419037313,0.00327708660788307,0.00499697103600915,0.00670913623751013,0.00840700543707461,0.0101561557085844,0.0119187598045744,0.0136655121596918,0.015412610685113,0.017153708590015,0.0188909053013128,0.0206471369544733,0.0224067631847879,0.0242202615761749,0.0260825371488035,0.027922389432783,0.0297496079491952,0.0315478310271788,0.0333169828818148,0.0349815253105116,0.0365353551594794,0.0380388166075908,0.0394235548158042,0.0407190955058851,0.0419710776493852,0.0432221044779023,0.0444606094600125,0.0456648248893716,0.046833999638304,0.0480229760992101,0.0492739249049069,0.0505448021929705,0.0518654831986078,0.0532561745589092,0.0547180715817792,0.0562574724057149,0.0578366477850989,0.0594542561835115,0.0611088038620093,0.0628124934577137,0.0645441506506232,0.0662761945027703,0.0679761873670229,0.0696538751285237,0.0713669610398222,0.0731086162477886,0.0748901193724965,0.0767144862053926,0.0785823913467725,0.0804994591792146,0.08248317160661,0.084531653463788,0.0866542193809789,0.0888514003844149,0.0910605775000708,0.0932440568840237,0.0953604710709935,0.0974392632595105,0.0994809896116789,0.101460118417723,0.103397048116603,0.105246294274878,0.107053139548918,0.10883432181928,0.110539848542711,0.11218920698469,0.113803619006074,0.115389267762306,0.116936573155114,0.118442824849775,0.119896971820905,0.121311328748,0.122707028893084,0.124080460156388,0.125459862203401,0.126882799855114,0.128343682928697,0.129819262245092,0.131333229079099,0.132839683290094,0.134343499996292,0.135889345710097,0.137461728249482,0.139023878610589,0.140542381577079,0.142052702418994,0.143585385172494,0.14510192434782,0.146598543817721,0.148053357880993,0.149486147045324,0.150911321636403,0.152362127325909,0.153809929283875,0.155231853963384,0.156585300392371,0.15791679488158,0.159229150953105,0.160571958843919,0.161929828605917,0.163242952747999,0.164482778513815,0.165601535577421,0.166630639783624,0.167553839304794,0.168400056696581,0.169177232820492,0.169894468088089,0.170562978581796,0.171148368179486,0.171671006376475

* Bottom subplot left y-axis (p_y)

D1 wetted: Time [ms]
0,0.0018,0.0036,0.0054,0.0072,0.009,0.0108,0.0126,0.0144,0.0162,0.018,0.0198,0.0216,0.0234,0.0252,0.027,0.0288,0.0306,0.0324,0.0342,0.036,0.0378,0.0396,0.0414,0.0432,0.045,0.0468,0.0486,0.0504,0.0522,0.054,0.0558,0.0576,0.0594,0.0612,0.063,0.0648,0.0666,0.0684,0.0702,0.072,0.0738,0.0756,0.0774,0.0792,0.081,0.0828,0.0846,0.0864,0.0882,0.09,0.0918,0.0936,0.0954,0.0972,0.099,0.1008,0.1026,0.1044,0.1062,0.108,0.1098,0.1116,0.1134,0.1152,0.117,0.1188,0.1206,0.1224,0.1242,0.126,0.1278,0.1296,0.1314,0.1332,0.135,0.1368,0.1386,0.1404,0.1422,0.144,0.1458,0.1476,0.1494,0.1512,0.153,0.1548,0.1566,0.1584,0.1602,0.162,0.1638,0.1656,0.1674,0.1692,0.171,0.1728,0.1746,0.1764,0.1782,0.18,0.1818,0.1836,0.1854,0.1872,0.189,0.1908,0.1926,0.1944,0.1962,0.198,0.1998,0.2016,0.2034,0.2052,0.207,0.2088,0.2106,0.2124,0.2142,0.216,0.2178,0.2196,0.2214,0.2232,0.225,0.2268,0.2286,0.2304,0.2322,0.234,0.2358,0.2376,0.2394,0.2412,0.243,0.2448,0.2466,0.2484,0.2502,0.252,0.2538,0.2556,0.2574,0.2592,0.261,0.2628,0.2646,0.2664,0.2682,0.27,0.2718,0.2736,0.2754,0.2772,0.279,0.2808,0.2826,0.2844,0.2862,0.288,0.2898,0.2916,0.2934,0.2952,0.297,0.2988,0.3006,0.3024,0.3042,0.306,0.3078,0.3096,0.3114,0.3132,0.315,0.3168,0.3186,0.3204,0.3222,0.324,0.3258,0.3276,0.3294,0.3312,0.333,0.3348,0.3366,0.3384,0.3402,0.342,0.3438,0.3456,0.3474,0.3492,0.351,0.3528,0.3546,0.3564,0.3582,0.36,0.3618,0.3636,0.3654,0.3672,0.369,0.3708,0.3726,0.3744,0.3762,0.378,0.3798,0.3816,0.3834,0.3852,0.387,0.3888,0.3906,0.3924,0.3942,0.396,0.3978,0.3996,0.4014,0.4032,0.405,0.4068,0.4086,0.4104,0.4122,0.414,0.4158,0.4176,0.4194,0.4212,0.423,0.4248,0.4266,0.4284,0.4302,0.432,0.4338,0.4356,0.4374,0.4392,0.441,0.4428,0.4446,0.4464,0.4482,0.45,0.4518,0.4536,0.4554,0.4572,0.459,0.4608,0.4626,0.4644,0.4662,0.468,0.4698,0.4716,0.4734,0.4752,0.477,0.4788,0.4806,0.4824,0.4842,0.486,0.4878,0.4896,0.4914,0.4932,0.495,0.4968,0.4986,0.5004,0.5022,0.504,0.5058,0.5076,0.5094,0.5112,0.513,0.5148,0.5166,0.5184,0.5202,0.522,0.5238,0.5256,0.5274,0.5292,0.531,0.5328,0.5346,0.5364,0.5382,0.54,0.5418,0.5436,0.5454,0.5472,0.549,0.5508,0.5526,0.5544,0.5562,0.558,0.5598,0.5616,0.5634,0.5652,0.567,0.5688,0.5706,0.5724,0.5742,0.576,0.5778,0.5796,0.5814,0.5832,0.585,0.5868,0.5886,0.5904,0.5922,0.594,0.5958,0.5976,0.5994,0.6012,0.603,0.6048,0.6066,0.6084,0.6102,0.612,0.6138,0.6156,0.6174,0.6192,0.621,0.6228,0.6246,0.6264,0.6282,0.63,0.6318,0.6336,0.6354,0.6372,0.639,0.6408,0.6426,0.6444,0.6462,0.648,0.6498,0.6516,0.6534,0.6552,0.657,0.6588,0.6606,0.6624,0.6642,0.666,0.6678,0.6696,0.6714,0.6732,0.675,0.6768,0.6786,0.6804,0.6822,0.684,0.6858,0.6876,0.6894,0.6912,0.693,0.6948,0.6966,0.6984,0.7002,0.702,0.7038,0.7056,0.7074,0.7092,0.711,0.7128,0.7146,0.7164,0.7182,0.72,0.7218,0.7236,0.7254,0.7272,0.729,0.7308,0.7326,0.7344,0.7362,0.738,0.7398,0.7416,0.7434,0.7452,0.747,0.7488,0.7506,0.7524,0.7542,0.756,0.7578,0.7596,0.7614,0.7632,0.765,0.7668,0.7686,0.7704,0.7722,0.774,0.7758,0.7776,0.7794,0.7812,0.783,0.7848,0.7866,0.7884,0.7902,0.792,0.7938,0.7956,0.7974,0.7992,0.801,0.8028,0.8046,0.8064,0.8082,0.81,0.8118,0.8136,0.8154,0.8172,0.819,0.8208,0.8226,0.8244,0.8262,0.828,0.8298,0.8316,0.8334,0.8352,0.837,0.8388,0.8406,0.8424,0.8442,0.846,0.8478,0.8496,0.8514,0.8532,0.855,0.8568,0.8586,0.8604,0.8622,0.864,0.8658,0.8676,0.8694,0.8712,0.873,0.8748,0.8766,0.8784,0.8802,0.882,0.8838,0.8856,0.8874,0.8892,0.891,0.8928,0.8946,0.8964,0.8982,0.9,0.9018,0.9036,0.9054,0.9072,0.909,0.9108,0.9126,0.9144,0.9162,0.918,0.9198,0.9216,0.9234,0.9252,0.927,0.9288,0.9306,0.9324,0.9342,0.936,0.9378,0.9396,0.9414,0.9432,0.945,0.9468,0.9486,0.9504,0.9522,0.954,0.9558,0.9576,0.9594,0.9612,0.963,0.9648,0.9666,0.9684,0.9702,0.972,0.9738,0.9756,0.9774,0.9792,0.981,0.9828,0.9846,0.9864,0.9882,0.99,0.9918,0.9936,0.9954,0.9972,0.999,1.0008,1.0026,1.0044,1.0062,1.008,1.0098,1.0116,1.0134,1.0152,1.017,1.0188,1.0206,1.0224,1.0242,1.026,1.0278,1.0296,1.0314,1.0332,1.035,1.0368,1.0386,1.0404,1.0422,1.044,1.0458,1.0476,1.0494,1.0512,1.053,1.0548,1.0566,1.0584,1.0602,1.062,1.0638,1.0656,1.0674,1.0692,1.071,1.0728,1.0746,1.0764,1.0782,1.08,1.0818,1.0836,1.0854,1.0872,1.089,1.0908,1.0926,1.0944,1.0962,1.098,1.0998,1.1016,1.1034,1.1052,1.107,1.1088,1.1106,1.1124,1.1142,1.116,1.1178,1.1196,1.1214,1.1232,1.125,1.1268,1.1286,1.1304,1.1322,1.134,1.1358,1.1376,1.1394,1.1412,1.143,1.1448,1.1466,1.1484,1.1502,1.152,1.1538,1.1556,1.1574,1.1592,1.161,1.1628,1.1646,1.1664,1.1682,1.17,1.1718,1.1736,1.1754,1.1772,1.179,1.1808,1.1826,1.1844,1.1862,1.188,1.1898,1.1916,1.1934,1.1952,1.197,1.1988,1.2006,1.2024,1.2042,1.206,1.2078,1.2096,1.2114,1.2132,1.215,1.2168,1.2186,1.2204,1.2222,1.224,1.2258,1.2276,1.2294,1.2312,1.233,1.2348,1.2366,1.2384,1.2402,1.242,1.2438,1.2456,1.2474,1.2492,1.251,1.2528,1.2546,1.2564,1.2582,1.26,1.2618,1.2636,1.2654,1.2672,1.269,1.2708,1.2726,1.2744,1.2762,1.278,1.2798,1.2816,1.2834,1.2852,1.287,1.2888,1.2906,1.2924,1.2942,1.296,1.2978,1.2996,1.3014,1.3032,1.305,1.3068,1.3086,1.3104,1.3122,1.314,1.3158,1.3176,1.3194,1.3212,1.323,1.3248,1.3266,1.3284,1.3302,1.332,1.3338,1.3356,1.3374,1.3392,1.341,1.3428,1.3446,1.3464,1.3482,1.35,1.3518,1.3536,1.3554,1.3572,1.359,1.3608,1.3626,1.3644,1.3662,1.368,1.3698,1.3716,1.3734,1.3752,1.377,1.3788,1.3806,1.3824,1.3842,1.386,1.3878,1.3896,1.3914,1.3932,1.395,1.3968,1.3986,1.4004,1.4022,1.404,1.4058,1.4076,1.4094,1.4112,1.413,1.4148,1.4166,1.4184,1.4202,1.422,1.4238,1.4256,1.4274,1.4292,1.431,1.4328,1.4346,1.4364,1.4382,1.44,1.4418,1.4436,1.4454,1.4472,1.449,1.4508,1.4526,1.4544,1.4562,1.458,1.4598,1.4616,1.4634,1.4652,1.467,1.4688,1.4706,1.4724,1.4742,1.476,1.4778,1.4796,1.4814,1.4832,1.485,1.4868,1.4886,1.4904,1.4922,1.494,1.4958,1.4976,1.4994,1.5012,1.503,1.5048,1.5066,1.5084,1.5102,1.512,1.5138,1.5156,1.5174,1.5192,1.521,1.5228,1.5246,1.5264,1.5282,1.53,1.5318,1.5336,1.5354,1.5372,1.539,1.5408,1.5426,1.5444,1.5462,1.548,1.5498,1.5516,1.5534,1.5552,1.557,1.5588,1.5606,1.5624,1.5642,1.566,1.5678,1.5696,1.5714,1.5732,1.575,1.5768,1.5786,1.5804,1.5822,1.584,1.5858,1.5876,1.5894,1.5912,1.593,1.5948,1.5966,1.5984,1.6002,1.602,1.6038,1.6056,1.6074,1.6092,1.611,1.6128,1.6146,1.6164,1.6182,1.62,1.6218,1.6236,1.6254,1.6272,1.629,1.6308,1.6326,1.6344,1.6362,1.638,1.6398,1.6416,1.6434,1.6452,1.647,1.6488,1.6506,1.6524,1.6542,1.656,1.6578,1.6596,1.6614,1.6632,1.665,1.6668,1.6686,1.6704,1.6722,1.674,1.6758,1.6776,1.6794,1.6812,1.683,1.6848,1.6866,1.6884,1.6902,1.692,1.6938,1.6956,1.6974,1.6992,1.701,1.7028,1.7046,1.7064,1.7082,1.71,1.7118,1.7136,1.7154,1.7172,1.719,1.7208,1.7226,1.7244,1.7262,1.728,1.7298,1.7316,1.7334,1.7352,1.737,1.7388,1.7406,1.7424,1.7442,1.746,1.7478,1.7496,1.7514,1.7532,1.755,1.7568,1.7586,1.7604,1.7622,1.764,1.7658,1.7676,1.7694,1.7712,1.773,1.7748,1.7766,1.7784,1.7802,1.782,1.7838,1.7856,1.7874,1.7892,1.791,1.7928,1.7946,1.7964,1.7982,1.8,1.8018,1.8036,1.8054,1.8072,1.809,1.8108,1.8126,1.8144,1.8162,1.818,1.8198,1.8216,1.8234,1.8252,1.827,1.8288,1.8306,1.8324,1.8342,1.836,1.8378,1.8396,1.8414,1.8432,1.845,1.8468,1.8486,1.8504,1.8522,1.854,1.8558,1.8576,1.8594,1.8612,1.863,1.8648,1.8666,1.8684,1.8702,1.872,1.8738,1.8756,1.8774,1.8792,1.881,1.8828,1.8846,1.8864,1.8882,1.89,1.8918,1.8936,1.8954,1.8972,1.899,1.9008,1.9026,1.9044,1.9062,1.908,1.9098,1.9116,1.9134,1.9152,1.917,1.9188,1.9206,1.9224,1.9242,1.926,1.9278,1.9296,1.9314,1.9332,1.935,1.9368,1.9386,1.9404,1.9422,1.944,1.9458,1.9476,1.9494,1.9512,1.953,1.9548,1.9566,1.9584,1.9602,1.962,1.9638,1.9656,1.9674,1.9692,1.971,1.9728,1.9746,1.9764,1.9782,1.98,1.9818,1.9836,1.9854,1.9872,1.989,1.9908,1.9926,1.9944,1.9962,1.998,1.9998

D1 wetted: p_y [kg m s^{-1}]
0,-3.20274372630349e-11,-5.22494380491051e-11,-7.0167031298832e-11,-8.73488587693459e-11,-1.0415827939309e-10,-1.19497069192365e-10,-1.33379689555576e-10,-1.45881446392551e-10,-1.5696009663771e-10,-1.67527794245106e-10,-1.78517679812088e-10,-1.89906131349951e-10,-2.02171919564192e-10,-2.1585895436717e-10,-2.30811809670554e-10,-2.47196628443629e-10,-2.65077920780588e-10,-2.83856094420221e-10,-3.03006533197915e-10,-3.22732054339765e-10,-3.42924658535137e-10,-3.63385657670463e-10,-3.83951585327311e-10,-4.04193420187909e-10,-4.23612558008214e-10,-4.41610465658374e-10,-4.57728997140661e-10,-4.71703416255032e-10,-4.82738036061209e-10,-4.88583549302667e-10,-4.92811744483509e-10,-4.96033108035207e-10,-4.98170823317406e-10,-4.99162631240591e-10,-4.99414675469558e-10,-4.99074017968158e-10,-4.97621989244709e-10,-4.95463462115077e-10,-4.92432484897436e-10,-4.88736833731357e-10,-4.8417636644894e-10,-4.78680942480642e-10,-4.72471054781181e-10,-4.65189073516826e-10,-4.57054355549381e-10,-4.48222391899478e-10,-4.38427607399646e-10,-4.27645076392513e-10,-4.16072216276043e-10,-4.04192118586459e-10,-3.9242117239917e-10,-3.80768275114661e-10,-3.69674595818742e-10,-3.59132112066213e-10,-3.4929288542659e-10,-3.39629569633688e-10,-3.29231892907204e-10,-3.17532367393584e-10,-3.04544866360883e-10,-2.90657776215538e-10,-2.76635442620696e-10,-2.62256079179318e-10,-2.47294984207494e-10,-2.31044433218812e-10,-2.11879195958888e-10,-1.88279803357311e-10,-1.59035795751526e-10,-1.23449832012753e-10,-8.10838179814243e-11,-3.14409652873623e-11,2.37302290719816e-11,8.28551668834865e-11,1.44519719690269e-10,2.06827414888341e-10,2.68242700112495e-10,3.27574693529711e-10,3.83330519228885e-10,4.34884556284928e-10,4.82295468273623e-10,5.26435501389198e-10,5.67020149939594e-10,6.04872401819572e-10,6.39942667192428e-10,6.72306814496168e-10,7.02138158822453e-10,7.2896616856218e-10,7.53544688776162e-10,7.75723614597272e-10,7.95346184067658e-10,8.12336667241111e-10,8.26811001658114e-10,8.38204784869877e-10,8.46458630442302e-10,8.51310342230219e-10,8.52429925055375e-10,8.49771963408761e-10,8.43312298211308e-10,8.33484384068634e-10,8.20135972447987e-10,8.03703888502643e-10,7.84785191704445e-10,7.63781031100984e-10,7.41120021738964e-10,7.17022337649069e-10,6.91701490735879e-10,6.65501439785874e-10,6.38637751865001e-10,6.11732056558482e-10,5.84629336545395e-10,5.57321557269633e-10,5.29991041573646e-10,5.02670869277876e-10,4.75737205379791e-10,4.49268584864704e-10,4.23931267953141e-10,4.00083335485612e-10,3.77814256804149e-10,3.57671148284926e-10,3.39896229123974e-10,3.25090386490274e-10,3.13543610518326e-10,3.05523471789906e-10,3.0063305155191e-10,2.98528449433147e-10,2.98218078213954e-10,2.98187746370562e-10,2.97810056009578e-10,2.96640647707038e-10,2.94423062442582e-10,2.90642705731232e-10,2.85892243094841e-10,2.80391641741058e-10,2.73920575048232e-10,2.66302604811368e-10,2.5733490652923e-10,2.47142353983575e-10,2.35434635929569e-10,2.22348071770795e-10,2.08104222140885e-10,1.9250914202483e-10,1.75699755093292e-10,1.58309370296875e-10,1.40925764629243e-10,1.24731338207689e-10,1.11743861507203e-10,1.02815900102761e-10,9.81867312918399e-11,9.78393816908421e-11,1.00897277902964e-10,1.06843625747681e-10,1.15313470516662e-10,1.25613634419799e-10,1.37324167392432e-10,1.50056303825236e-10,1.63411591219067e-10,1.77276455011689e-10,1.91319913026066e-10,2.05448086394035e-10,2.19638098929271e-10,2.33700896983828e-10,2.47682584734937e-10,2.61503894031431e-10,2.74919594719446e-10,2.87588604666215e-10,2.99790919524185e-10,3.11487301153005e-10,3.22612124603742e-10,3.32950252181976e-10,3.42483788538125e-10,3.51358786545756e-10,3.59446327965237e-10,3.66710960131246e-10,3.73151471768775e-10,3.78722214316807e-10,3.8340299786953e-10,3.87218061206485e-10,3.90173852033136e-10,3.91826922594932e-10,3.92536574734642e-10,3.92217723521714e-10,3.90320348300645e-10,3.87193204113836e-10,3.82575184674934e-10,3.76417844862929e-10,3.68885959398313e-10,3.60256870901956e-10,3.5037316703231e-10,3.3955907129893e-10,3.28130731703096e-10,3.15984684169488e-10,3.03541639387733e-10,2.91504019349081e-10,2.80687550182361e-10,2.72005786785064e-10,2.6575948641568e-10,2.61538296274912e-10,2.58731980528972e-10,2.56692221303767e-10,2.54968703939169e-10,2.53514357629187e-10,2.52001121484835e-10,2.5019139370049e-10,2.48311816712504e-10,2.45874247831905e-10,2.42572518831956e-10,2.38485719614021e-10,2.33402922276148e-10,2.27403361180568e-10,2.20012727264152e-10,2.11348150392291e-10,2.00999090431532e-10,1.89411882027407e-10,1.76249553319735e-10,1.61310450288661e-10,1.44705378655577e-10,1.26616913904075e-10,1.06966792781228e-10,8.64387763820901e-11,6.51205619459083e-11,4.32274677186485e-11,2.10671585238968e-11,-8.55402788365452e-13,-2.24977175618414e-11,-4.35174006871426e-11,-6.38323978355321e-11,-8.35513582006276e-11,-1.02038051365424e-10,-1.19374405362321e-10,-1.34911726897267e-10,-1.4923504063641e-10,-1.61785072206813e-10,-1.73106016151468e-10,-1.83135622074642e-10,-1.91733114517964e-10,-1.99178202713809e-10,-2.05575448331465e-10,-2.11256417244232e-10,-2.16195168887597e-10,-2.20246575434732e-10,-2.23486748061774e-10,-2.25965015784038e-10,-2.27780285534415e-10,-2.29060025335704e-10,-2.29466409552804e-10,-2.29152323615602e-10,-2.28347652938204e-10,-2.27311953489373e-10,-2.25967740129321e-10,-2.24298060861746e-10,-2.22597947385087e-10,-2.20844961409786e-10,-2.18990317121169e-10,-2.1713559349354e-10,-2.14926684749933e-10,-2.1238097586745e-10,-2.09362886668011e-10,-2.05784207550945e-10,-2.0190340635508e-10,-1.97630953507645e-10,-1.92997789419997e-10,-1.88221604906249e-10,-1.83376599756091e-10,-1.78674250824708e-10,-1.73860946408521e-10,-1.68793445065331e-10,-1.63705349713666e-10,-1.58667050979245e-10,-1.53547334114882e-10,-1.48368739655327e-10,-1.4320289196478e-10,-1.37956837938165e-10,-1.32548354963952e-10,-1.27040440661339e-10,-1.21376785004478e-10,-1.15987303901235e-10,-1.11217637387464e-10,-1.0668216572955e-10,-1.02561247472984e-10,-9.8554956176979e-11,-9.4895912107979e-11,-9.15260087000349e-11,-8.85054418158318e-11,-8.59965810142274e-11,-8.42267191241923e-11,-8.31689053396424e-11,-8.27437859524605e-11,-8.30915684272293e-11,-8.44674808791669e-11,-8.66932540680962e-11,-8.98315477866916e-11,-9.35547665296472e-11,-9.77141175303902e-11,-1.02232979439848e-10,-1.07053667745055e-10,-1.12136793854886e-10,-1.17283993301885e-10,-1.22667629609076e-10,-1.27731095056052e-10,-1.3259401482257e-10,-1.37048385158762e-10,-1.40950037003767e-10,-1.44416707260249e-10,-1.47524023209492e-10,-1.50224383973056e-10,-1.52602615362525e-10,-1.54775626686138e-10,-1.5681361731187e-10,-1.58645426665886e-10,-1.60314035681583e-10,-1.61978501858937e-10,-1.63645864361964e-10,-1.65298993913317e-10,-1.66935807758305e-10,-1.68597020505637e-10,-1.70341135308934e-10,-1.72424491776134e-10,-1.74553794295655e-10,-1.7688611471023e-10,-1.79224695090685e-10,-1.81534296789867e-10,-1.8388933041963e-10,-1.86130270330405e-10,-1.88496480272576e-10,-1.90884778228324e-10,-1.93313492121084e-10,-1.96374876095182e-10,-1.99629269775806e-10,-2.03064070911168e-10,-2.06808058373331e-10,-2.11352459402113e-10,-2.16394315004664e-10,-2.21871930517238e-10,-2.27708696005346e-10,-2.33657336894445e-10,-2.3975100596223e-10,-2.45979867185779e-10,-2.51919732961998e-10,-2.57543074341682e-10,-2.62895985638244e-10,-2.67641708597106e-10,-2.71762253898012e-10,-2.75212120434229e-10,-2.77683060533932e-10,-2.79021509961739e-10,-2.79208494135055e-10,-2.78222890180545e-10,-2.7594094325955e-10,-2.72696088549543e-10,-2.68372579044924e-10,-2.63127523632288e-10,-2.57034026004373e-10,-2.50288599825078e-10,-2.43155360509141e-10,-2.35529395413636e-10,-2.27631877154712e-10,-2.19616900672038e-10,-2.11516868035514e-10,-2.03443108649765e-10,-1.95415876416146e-10,-1.87298377625707e-10,-1.79402442206447e-10,-1.71759152741797e-10,-1.64509097317002e-10,-1.5763341895537e-10,-1.51170898585227e-10,-1.4488096700456e-10,-1.38728445180173e-10,-1.32710603561366e-10,-1.26582306474982e-10,-1.20522391782849e-10,-1.14440222013419e-10,-1.08290174159785e-10,-1.02048094592141e-10,-9.59397174504614e-11,-8.98738552214849e-11,-8.36489013983741e-11,-7.73692111354907e-11,-7.11566828030223e-11,-6.46268691354672e-11,-5.78300057956666e-11,-5.11330652464908e-11,-4.42087029691599e-11,-3.76352772219867e-11,-3.1149980919239e-11,-2.45606040945388e-11,-1.80893303649161e-11,-1.20494794859363e-11,-6.14053495775282e-12,-3.02373732774833e-13,5.54099120986595e-12,1.10014310487765e-11,1.64585895133643e-11,2.2012350374228e-11,2.73573986215183e-11,3.23116552702024e-11,3.70259754838484e-11,4.16736184778342e-11,4.59012525609967e-11,4.92303381145071e-11,5.19991907632256e-11,5.42341697766847e-11,5.60024300387575e-11,5.75593227356777e-11,5.8607166770116e-11,5.95086092872787e-11,6.00212324641511e-11,6.03652911105586e-11,6.06831757415716e-11,6.09835929613677e-11,6.1150277801082e-11,6.1171736423341e-11,6.11800840940007e-11,6.09914374393942e-11,6.08725143559885e-11,6.0771018206468e-11,6.07585399145677e-11,6.0701894772944e-11,6.06463482070553e-11,6.0834233263151e-11,6.09784600330558e-11,6.11584984226953e-11,6.12271985167106e-11,6.10947164524825e-11,6.07149872259967e-11,6.01509744933295e-11,5.9386773907515e-11,5.81906256050944e-11,5.67796840293661e-11,5.51690350466955e-11,5.34258198009e-11,5.15095795675024e-11,4.93420070594488e-11,4.68055588212147e-11,4.39327682121806e-11,4.09315791464862e-11,3.79669021128288e-11,3.49641481177602e-11,3.21285280918684e-11,2.93369719031135e-11,2.6855110166363e-11,2.46737258244955e-11,2.29568238924849e-11,2.14862064622572e-11,2.03810963345499e-11,1.94627228754174e-11,1.89455022936305e-11,1.88723800529674e-11,1.92005527786822e-11,1.9860009253586e-11,2.08861555287266e-11,2.21710494074578e-11,2.39268804226693e-11,2.5954447958656e-11,2.8465101428684e-11,3.1283718716725e-11,3.42271242919432e-11,3.74421478282614e-11,4.082804898175e-11,4.41669562666575e-11,4.76895843031891e-11,5.13828631688457e-11,5.51822659593802e-11,5.91501084736354e-11,6.29815550828941e-11,6.66639113159999e-11,7.02666592871573e-11,7.37264951573821e-11,7.71990123692922e-11,8.06841795704283e-11,8.39849240594544e-11,8.72748839325095e-11,9.0580011096091e-11,9.37757498398584e-11,9.70366334235826e-11,1.00368811606301e-10,1.03862169576643e-10,1.07468499839936e-10,1.11002181259323e-10,1.14451075530206e-10,1.17848550023e-10,1.21114358409612e-10,1.24447289140364e-10,1.27593612773568e-10,1.30649581513243e-10,1.33697831696952e-10,1.36460296760795e-10,1.39032393366583e-10,1.41161782159491e-10,1.42815782776726e-10,1.44515544315224e-10,1.45943580387676e-10,1.46984897896635e-10,1.47701271268098e-10,1.48135773202435e-10,1.48381701446844e-10,1.48355365223805e-10,1.48156501473139e-10,1.47774318520077e-10,1.4709605016366e-10,1.46134775831016e-10,1.44850598754265e-10,1.43468090677193e-10,1.41810450690691e-10,1.40118091917258e-10,1.38149811959108e-10,1.36043433890694e-10,1.33776418239676e-10,1.31204651175677e-10,1.28424469717086e-10,1.25315164563862e-10,1.21996663720925e-10,1.18351425810268e-10,1.14435651976992e-10,1.09988756960905e-10,1.05171145241273e-10,9.99734827714273e-11,9.44041883277301e-11,8.83953863512793e-11,8.21228653286491e-11,7.55593326839854e-11,6.87314011178638e-11,6.16126605054782e-11,5.44573635658797e-11,4.73294483892965e-11,4.01227768637996e-11,3.29751391315834e-11,2.59035412687157e-11,1.87324406065762e-11,1.15088798428499e-11,4.29355193772223e-12,-2.99149925382974e-12,-1.01948258912303e-11,-1.7265379931864e-11,-2.42588457619183e-11,-3.08899680664846e-11,-3.71634406076855e-11,-4.32101756545355e-11,-4.88986626566978e-11,-5.42355561777112e-11,-5.93462431432697e-11,-6.42594892109756e-11,-6.85315917118548e-11,-7.25767847731631e-11,-7.61370511733354e-11,-7.93948032566485e-11,-8.22015736829965e-11,-8.45704895141622e-11,-8.64624285098712e-11,-8.7861413406205e-11,-8.89212256211504e-11,-8.95001418797649e-11,-8.96622982776959e-11,-8.96324530380879e-11,-8.91309543524283e-11,-8.8542439516846e-11,-8.77402828926585e-11,-8.66221449841757e-11,-8.53294174645112e-11,-8.37629511577873e-11,-8.20946209012774e-11,-8.03838714291285e-11,-7.86592780258841e-11,-7.69200566525762e-11,-7.48021631112524e-11,-7.26010077692887e-11,-7.03686368346372e-11,-6.81071081475746e-11,-6.5924167365546e-11,-6.36996027533889e-11,-6.15667032685928e-11,-5.96530712083235e-11,-5.77619252453007e-11,-5.60470571067916e-11,-5.46051053544313e-11,-5.32766830079914e-11,-5.20073981078769e-11,-5.08710731134485e-11,-4.97790557183304e-11,-4.87008875506626e-11,-4.78347996839266e-11,-4.70106929411966e-11,-4.63554602870094e-11,-4.56949930719619e-11,-4.52593064274109e-11,-4.48721843764158e-11,-4.46369049895397e-11,-4.45055045855906e-11,-4.44120602023981e-11,-4.45035907450611e-11,-4.46546680494441e-11,-4.49739428170235e-11,-4.53103995576859e-11,-4.57302264481694e-11,-4.61736052192671e-11,-4.66090812566987e-11,-4.70022515727503e-11,-4.7578792163992e-11,-4.81006137771418e-11,-4.87873144221088e-11,-4.94116321334895e-11,-5.00684687631049e-11,-5.07742831173995e-11,-5.16197415871624e-11,-5.23382420053872e-11,-5.31867591762028e-11,-5.40048339467688e-11,-5.49939238887605e-11,-5.59416135843228e-11,-5.69041679570407e-11,-5.78265684197339e-11,-5.8717305704605e-11,-5.95218963814548e-11,-6.01966793514983e-11,-6.08160113589109e-11,-6.14245247788052e-11,-6.23592859348621e-11,-6.32348868950647e-11,-6.41214848723402e-11,-6.52601857783945e-11,-6.62594536408293e-11,-6.72023664141221e-11,-6.82302666025748e-11,-6.95576713462226e-11,-7.07364817690931e-11,-7.20839701403429e-11,-7.35392005597923e-11,-7.50229847893158e-11,-7.64285801060951e-11,-7.76023795927892e-11,-7.8785798118584e-11,-8.0039952555358e-11,-8.11927471371269e-11,-8.24782321615511e-11,-8.3623659351388e-11,-8.47241285472609e-11,-8.56881556961622e-11,-8.64296612917269e-11,-8.71225431293168e-11,-8.76272102555866e-11,-8.78933323319543e-11,-8.78225973342868e-11,-8.76294072082686e-11,-8.69437320440345e-11,-8.6057397241837e-11,-8.49550813168023e-11,-8.35283968700488e-11,-8.20189414606479e-11,-8.02492994922572e-11,-7.80303996865742e-11,-7.54988825115397e-11,-7.28936375944561e-11,-6.98957460403547e-11,-6.66941870140542e-11,-6.34469785232028e-11,-6.0078499276366e-11,-5.65738976698758e-11,-5.29492478569154e-11,-4.92656528536712e-11,-4.56353029152168e-11,-4.20507689540589e-11,-3.84068791137197e-11,-3.47123135872057e-11,-3.12055793912622e-11,-2.78234910038953e-11,-2.44203701861705e-11,-2.12272661801999e-11,-1.81591570235169e-11,-1.51712498840753e-11,-1.23647962488955e-11,-9.54551541532385e-12,-6.80188825492555e-12,-4.13088817024594e-12,-1.3216294132426e-12,1.34843375623254e-12,3.95761905918968e-12,6.45864415728644e-12,8.98379652146159e-12,1.13187265640037e-11,1.36660045195809e-11,1.57746211945209e-11,1.79339686930732e-11,2.02813464516765e-11,2.26638376755376e-11,2.4948098358394e-11,2.72582740716543e-11,2.95556288712896e-11,3.20375146748662e-11,3.45261582299205e-11,3.6810188258967e-11,3.9127097078701e-11,4.18424109846854e-11,4.44700112995542e-11,4.7087656932305e-11,4.97461135413557e-11,5.23081268320834e-11,5.47744738606088e-11,5.69749608739189e-11,5.92182004717765e-11,6.14573587532352e-11,6.34080000353338e-11,6.53981910939085e-11,6.74254552473114e-11,6.94875729598606e-11,7.15143866787082e-11,7.32752742252974e-11,7.46284872284172e-11,7.59484249338395e-11,7.70121560017933e-11,7.82443364327253e-11,7.95536304440336e-11,8.09910369516777e-11,8.24210405896548e-11,8.36360296708433e-11,8.46820245781539e-11,8.57636939006306e-11,8.67771530263442e-11,8.78364331908127e-11,8.89357934212543e-11,9.03658333358393e-11,9.17275980788284e-11,9.30344101864008e-11,9.44397121809816e-11,9.59072699556608e-11,9.72382543029755e-11,9.86801349868377e-11,1.00112543034505e-10,1.01652903597627e-10,1.0312294603182e-10,1.04335683832303e-10,1.05615615715027e-10,1.06825373897734e-10,1.08274126247776e-10,1.09633806822952e-10,1.10970036811516e-10,1.12244571370097e-10,1.13375423568655e-10,1.14459113522343e-10,1.15511369314852e-10,1.16606825974747e-10,1.17635993750494e-10,1.18631253867907e-10,1.19905347656787e-10,1.21249734881546e-10,1.22498781822932e-10,1.23790991430894e-10,1.25142738292552e-10,1.26583545378087e-10,1.28114987779905e-10,1.29796015454241e-10,1.31455073109554e-10,1.33035950392648e-10,1.34676894918677e-10,1.36441033107088e-10,1.38237878808739e-10,1.40071068874444e-10,1.41878229473285e-10,1.43713556875825e-10,1.45611899700888e-10,1.47306611753504e-10,1.48907212156544e-10,1.50545938113867e-10,1.52243225857475e-10,1.53843703438872e-10,1.55357651913874e-10,1.56895293931953e-10,1.58287549262533e-10,1.5964303453246e-10,1.60834323836718e-10,1.6175667251416e-10,1.62688353743357e-10,1.63470107952896e-10,1.6417703478086e-10,1.64664797429454e-10,1.64891712205867e-10,1.65307412414709e-10,1.65707341385271e-10,1.66081320873081e-10,1.66276398663644e-10,1.66298402421604e-10,1.66036214428916e-10,1.65683537550846e-10,1.6512537601327e-10,1.64394185944798e-10,1.63600934233703e-10,1.62556168366369e-10,1.61304483538601e-10,1.59785687749782e-10,1.58212596466884e-10,1.56565732263669e-10,1.5503529590281e-10,1.53637979735963e-10,1.52310424326346e-10,1.51041229125188e-10,1.49717641745921e-10,1.48438594396256e-10,1.47178324349748e-10,1.45842173405319e-10,1.44466314384514e-10,1.43058411812161e-10,1.41594539551061e-10,1.40083161955958e-10,1.38648033082338e-10,1.37200107077813e-10,1.35750841148341e-10,1.34357075826358e-10,1.32903261380372e-10,1.31536124303015e-10,1.3009588722636e-10,1.28448240486745e-10,1.26585064730013e-10,1.2461738476878e-10,1.22589858863171e-10,1.20468529058207e-10,1.18310368418544e-10,1.16291175619749e-10,1.14102551575616e-10,1.12089092735612e-10,1.10031632267628e-10,1.07999997894908e-10,1.06130299178999e-10,1.04239056177979e-10,1.02501561871636e-10,1.00737675719602e-10,9.90196085050393e-11,9.73454562009585e-11,9.56325912794605e-11,9.37140160790394e-11,9.15399953272997e-11,8.92749565015142e-11,8.70891492598337e-11,8.47399487561028e-11,8.2583704694009e-11,8.02562531356777e-11,7.80331005356557e-11,7.58255561535012e-11,7.36455133735923e-11,7.16225764836126e-11,6.98715028104476e-11,6.80745858665009e-11,6.63075916948918e-11,6.42768586123122e-11,6.24449095431564e-11,6.05707917793633e-11,5.88984197957171e-11,5.72423467018243e-11,5.54923016569361e-11,5.39454642126687e-11,5.25774574391591e-11,5.11705380995941e-11,4.95154479961366e-11,4.81255727907847e-11,4.68973498006377e-11,4.55632215226476e-11,4.43247658038716e-11,4.3048383842218e-11,4.18869417822049e-11,4.06847118316248e-11,3.95185171152227e-11,3.83304163558341e-11,3.67383762128449e-11,3.52591838762149e-11,3.35846646881394e-11,3.19184903901994e-11,3.02825555267639e-11,2.8769586760371e-11,2.71294857192415e-11,2.56221279019206e-11,2.39741107266128e-11,2.20163556963587e-11,2.000492476492e-11,1.79397978105168e-11,1.60080984778519e-11,1.39963390203982e-11,1.19247104818069e-11,9.83340830155516e-12,7.70335915090571e-12,5.85827386372775e-12,3.87719114416451e-12,2.14054347613936e-12,3.67650009498975e-13,-1.47380837016772e-12,-3.42909876046356e-12,-5.54857302329806e-12,-7.76058852231958e-12,-1.02210466704856e-11,-1.26068765188324e-11,-1.50135768659326e-11,-1.74079019582354e-11,-1.97613996740474e-11,-2.21603313562904e-11,-2.44516945015297e-11,-2.66286986265172e-11,-2.87748504967326e-11,-3.08138795823268e-11,-3.27802700040485e-11,-3.47891838663876e-11,-3.66730662463744e-11,-3.86146105347459e-11,-4.06633982494897e-11,-4.25187488309019e-11,-4.44536111732098e-11,-4.64630546807303e-11,-4.83554748819452e-11,-5.01335612761284e-11,-5.19466346640698e-11,-5.35196511396683e-11,-5.5143724757721e-11,-5.68199902543314e-11,-5.8473994180292e-11,-6.00346126154863e-11,-6.15159138363007e-11,-6.30112520893365e-11,-6.44192839077882e-11,-6.58459766912011e-11,-6.7296787108969e-11,-6.85991660002688e-11,-6.96749760348854e-11,-7.05226463034764e-11,-7.13622707368713e-11,-7.22618959931026e-11,-7.31570873184918e-11,-7.4174728450025e-11,-7.51705948347666e-11,-7.59277131787321e-11,-7.66356091235851e-11,-7.73438963255791e-11,-7.80098884414254e-11,-7.85886679600339e-11,-7.91133582814387e-11,-7.96283110626355e-11,-8.01145155597638e-11,-8.04047207179333e-11,-8.0866624669186e-11,-8.13445699787676e-11,-8.17835112698687e-11,-8.21739639381478e-11,-8.25518039287184e-11,-8.30012491972294e-11,-8.33172280192547e-11,-8.35766326245792e-11,-8.36740540668744e-11,-8.37145231369782e-11,-8.38557166653595e-11,-8.40138741424261e-11,-8.40877825456708e-11,-8.43174863132605e-11,-8.45669471089163e-11,-8.45835088424947e-11,-8.45997134038789e-11,-8.45136292309257e-11,-8.45321866191408e-11,-8.45333580573682e-11,-8.44957215002777e-11,-8.44194932368963e-11,-8.43304947412583e-11,-8.42453629850504e-11,-8.42048325215784e-11,-8.41309384991419e-11,-8.39271695068349e-11,-8.37821914864667e-11,-8.36068225476456e-11,-8.34350096341852e-11,-8.33169672300503e-11,-8.31415618336501e-11,-8.2968858473193e-11,-8.2999305306526e-11,-8.2942572882315e-11,-8.29705921368853e-11,-8.28800239324246e-11,-8.26452525982784e-11,-8.24764933178783e-11,-8.21387377230294e-11,-8.16514494381032e-11,-8.11415008905722e-11,-8.07875282684348e-11,-8.04145324628783e-11,-8.01828360260576e-11,-7.99555831967554e-11,-7.97042689649851e-11,-7.93914481018756e-11,-7.89371257280674e-11,-7.84472648360038e-11,-7.78551296243788e-11,-7.72738973999658e-11,-7.67540537582216e-11,-7.6301416754509e-11,-7.57102448434928e-11,-7.5325487434983e-11,-7.47298414156507e-11,-7.42777141316793e-11,-7.35346195145598e-11,-7.2939460569562e-11,-7.21599644296249e-11,-7.12622996475962e-11,-7.03333774697533e-11,-6.95053336276809e-11,-6.86092026742066e-11,-6.768070785205e-11,-6.67833705154257e-11,-6.58936757841754e-11,-6.49137861280619e-11,-6.38474396524328e-11,-6.28260785055406e-11,-6.17169632330668e-11,-6.05081524705111e-11,-5.94820224237421e-11,-5.83756008684251e-11,-5.72557369341961e-11,-5.59238032047728e-11,-5.4635529294692e-11,-5.35357907098249e-11,-5.24884862725758e-11,-5.15568434004285e-11,-5.05673262390866e-11,-4.94636086694816e-11,-4.84629306946176e-11,-4.74452156502287e-11,-4.6545514657687e-11,-4.55079006667082e-11,-4.44592977318687e-11,-4.35075107069983e-11,-4.25772967688307e-11,-4.15620393365123e-11,-4.05396845008415e-11,-3.95473832486836e-11,-3.86588471710072e-11,-3.75352523053506e-11,-3.63802434993917e-11,-3.52024605785641e-11,-3.40473246404164e-11,-3.29201929572775e-11,-3.18559185930222e-11,-3.08534332080886e-11,-2.97848772604881e-11,-2.88699570034849e-11,-2.79145447116352e-11,-2.70289288371987e-11,-2.61842369351825e-11,-2.54749796491256e-11,-2.4752157740825e-11,-2.40131459751578e-11,-2.32375317441392e-11,-2.25169368712825e-11,-2.19764653213775e-11,-2.15559007622136e-11,-2.12034616461376e-11,-2.06445803155583e-11,-2.0076822103422e-11,-1.95951376170162e-11,-1.89530188148825e-11,-1.8207105961807e-11,-1.74376101959751e-11,-1.65541850407205e-11,-1.55697779100868e-11,-1.46130125207655e-11,-1.37476319357778e-11,-1.28231131700625e-11,-1.17603284158328e-11,-1.07057591422472e-11,-9.57735944834184e-12,-8.37515259103239e-12,-7.15040764573654e-12,-5.93348488586857e-12,-4.64754620135322e-12,-3.22754067249133e-12,-1.85438675455378e-12,-3.69649868260023e-13,9.47192666252086e-13,2.34363103659964e-12,3.61853503566091e-12,4.8807357498992e-12,6.25426068428511e-12,7.6110422331088e-12,9.08744787930286e-12,1.06326348618864e-11,1.20842903704738e-11,1.36006066575814e-11,1.52176947554276e-11,1.6699978072005e-11,1.82175228368006e-11,1.98116166105948e-11,2.13805777659149e-11,2.29030677181948e-11,2.42336663755716e-11,2.55484134006328e-11,2.68726260350814e-11,2.80115539387829e-11,2.90750533148409e-11,2.99286087074869e-11,3.08333945150674e-11,3.15178525224181e-11,3.22110740856823e-11,3.28871585904047e-11,3.36476023284956e-11,3.42994684044499e-11,3.48858488727975e-11,3.53806845126734e-11,3.59324750253825e-11,3.64352969573459e-11,3.70204714261812e-11,3.75478349926264e-11,3.81087631080932e-11,3.86038082460428e-11,3.9049533050381e-11,3.94361434217385e-11,3.97559510093171e-11,4.00050004316894e-11,4.00452827481276e-11,3.99550450918948e-11,3.99317732671773e-11,3.98471620476458e-11

D1 D2 Cassie: Time [ms]
0,0.0018,0.0036,0.0054,0.0072,0.009,0.0108,0.0126,0.0144,0.0162,0.018,0.0198,0.0216,0.0234,0.0252,0.027,0.0288,0.0306,0.0324,0.0342,0.036,0.0378,0.0396,0.0414,0.0432,0.045,0.0468,0.0486,0.0504,0.0522,0.054,0.0558,0.0576,0.0594,0.0612,0.063,0.0648,0.0666,0.0684,0.0702,0.072,0.0738,0.0756,0.0774,0.0792,0.081,0.0828,0.0846,0.0864,0.0882,0.09,0.0918,0.0936,0.0954,0.0972,0.099,0.1008,0.1026,0.1044,0.1062,0.108,0.1098,0.1116,0.1134,0.1152,0.117,0.1188,0.1206,0.1224,0.1242,0.126,0.1278,0.1296,0.1314,0.1332,0.135,0.1368,0.1386,0.1404,0.1422,0.144,0.1458,0.1476,0.1494,0.1512,0.153,0.1548,0.1566,0.1584,0.1602,0.162,0.1638,0.1656,0.1674,0.1692,0.171,0.1728,0.1746,0.1764,0.1782,0.18,0.1818,0.1836,0.1854,0.1872,0.189,0.1908,0.1926,0.1944,0.1962,0.198,0.1998,0.2016,0.2034,0.2052,0.207,0.2088,0.2106,0.2124,0.2142,0.216,0.2178,0.2196,0.2214,0.2232,0.225,0.2268,0.2286,0.2304,0.2322,0.234,0.2358,0.2376,0.2394,0.2412,0.243,0.2448,0.2466,0.2484,0.2502,0.252,0.2538,0.2556,0.2574,0.2592,0.261,0.2628,0.2646,0.2664,0.2682,0.27,0.2718,0.2736,0.2754,0.2772,0.279,0.2808,0.2826,0.2844,0.2862,0.288,0.2898,0.2916,0.2934,0.2952,0.297,0.2988,0.3006,0.3024,0.3042,0.306,0.3078,0.3096,0.3114,0.3132,0.315,0.3168,0.3186,0.3204,0.3222,0.324,0.3258,0.3276,0.3294,0.3312,0.333,0.3348,0.3366,0.3384,0.3402,0.342,0.3438,0.3456,0.3474,0.3492,0.351,0.3528,0.3546,0.3564,0.3582,0.36,0.3618,0.3636,0.3654,0.3672,0.369,0.3708,0.3726,0.3744,0.3762,0.378,0.3798,0.3816,0.3834,0.3852,0.387,0.3888,0.3906,0.3924,0.3942,0.396,0.3978,0.3996,0.4014,0.4032,0.405,0.4068,0.4086,0.4104,0.4122,0.414,0.4158,0.4176,0.4194,0.4212,0.423,0.4248,0.4266,0.4284,0.4302,0.432,0.4338,0.4356,0.4374,0.4392,0.441,0.4428,0.4446,0.4464,0.4482,0.45,0.4518,0.4536,0.4554,0.4572,0.459,0.4608,0.4626,0.4644,0.4662,0.468,0.4698,0.4716,0.4734,0.4752,0.477,0.4788,0.4806,0.4824,0.4842,0.486,0.4878,0.4896,0.4914,0.4932,0.495,0.4968,0.4986,0.5004,0.5022,0.504,0.5058,0.5076,0.5094,0.5112,0.513,0.5148,0.5166,0.5184,0.5202,0.522,0.5238,0.5256,0.5274,0.5292,0.531,0.5328,0.5346,0.5364,0.5382,0.54,0.5418,0.5436,0.5454,0.5472,0.549,0.5508,0.5526,0.5544,0.5562,0.558,0.5598,0.5616,0.5634,0.5652,0.567,0.5688,0.5706,0.5724,0.5742,0.576,0.5778,0.5796,0.5814,0.5832,0.585,0.5868,0.5886,0.5904,0.5922,0.594,0.5958,0.5976,0.5994,0.6012,0.603,0.6048,0.6066,0.6084,0.6102,0.612,0.6138,0.6156,0.6174,0.6192,0.621,0.6228,0.6246,0.6264,0.6282,0.63,0.6318,0.6336,0.6354,0.6372,0.639,0.6408,0.6426,0.6444,0.6462,0.648,0.6498,0.6516,0.6534,0.6552,0.657,0.6588,0.6606,0.6624,0.6642,0.666,0.6678,0.6696,0.6714,0.6732,0.675,0.6768,0.6786,0.6804,0.6822,0.684,0.6858,0.6876,0.6894,0.6912,0.693,0.6948,0.6966,0.6984,0.7002,0.702,0.7038,0.7056,0.7074,0.7092,0.711,0.7128,0.7146,0.7164,0.7182,0.72,0.7218,0.7236,0.7254,0.7272,0.729,0.7308,0.7326,0.7344,0.7362,0.738,0.7398,0.7416,0.7434,0.7452,0.747,0.7488,0.7506,0.7524,0.7542,0.756,0.7578,0.7596,0.7614,0.7632,0.765,0.7668,0.7686,0.7704,0.7722,0.774,0.7758,0.7776,0.7794,0.7812,0.783,0.7848,0.7866,0.7884,0.7902,0.792,0.7938,0.7956,0.7974,0.7992,0.801,0.8028,0.8046,0.8064,0.8082,0.81,0.8118,0.8136,0.8154,0.8172,0.819,0.8208,0.8226,0.8244,0.8262,0.828,0.8298,0.8316,0.8334,0.8352,0.837,0.8388,0.8406,0.8424,0.8442,0.846,0.8478,0.8496,0.8514,0.8532,0.855,0.8568,0.8586,0.8604,0.8622,0.864,0.8658,0.8676,0.8694,0.8712,0.873,0.8748,0.8766,0.8784,0.8802,0.882,0.8838,0.8856,0.8874,0.8892,0.891,0.8928,0.8946,0.8964,0.8982,0.9,0.9018,0.9036,0.9054,0.9072,0.909,0.9108,0.9126,0.9144,0.9162,0.918,0.9198,0.9216,0.9234,0.9252,0.927,0.9288,0.9306,0.9324,0.9342,0.936,0.9378,0.9396,0.9414,0.9432,0.945,0.9468,0.9486,0.9504,0.9522,0.954,0.9558,0.9576,0.9594,0.9612,0.963,0.9648,0.9666,0.9684,0.9702,0.972,0.9738,0.9756,0.9774,0.9792,0.981,0.9828,0.9846,0.9864,0.9882,0.99,0.9918,0.9936,0.9954,0.9972,0.999,1.0008,1.0026,1.0044,1.0062,1.008,1.0098,1.0116,1.0134,1.0152,1.017,1.0188,1.0206,1.0224,1.0242,1.026,1.0278,1.0296,1.0314,1.0332,1.035,1.0368,1.0386,1.0404,1.0422,1.044,1.0458,1.0476,1.0494,1.0512,1.053,1.0548,1.0566,1.0584,1.0602,1.062,1.0638,1.0656,1.0674,1.0692,1.071,1.0728,1.0746,1.0764,1.0782,1.08,1.0818,1.0836,1.0854,1.0872,1.089,1.0908,1.0926,1.0944,1.0962,1.098,1.0998,1.1016,1.1034,1.1052,1.107,1.1088,1.1106,1.1124,1.1142,1.116,1.1178,1.1196,1.1214,1.1232,1.125,1.1268,1.1286,1.1304,1.1322,1.134,1.1358,1.1376,1.1394,1.1412,1.143,1.1448,1.1466,1.1484,1.1502,1.152,1.1538,1.1556,1.1574,1.1592,1.161,1.1628,1.1646,1.1664,1.1682,1.17,1.1718,1.1736,1.1754,1.1772,1.179,1.1808,1.1826,1.1844,1.1862,1.188,1.1898,1.1916,1.1934,1.1952,1.197,1.1988,1.2006,1.2024,1.2042,1.206,1.2078,1.2096,1.2114,1.2132,1.215,1.2168,1.2186,1.2204,1.2222,1.224,1.2258,1.2276,1.2294,1.2312,1.233,1.2348,1.2366,1.2384,1.2402,1.242,1.2438,1.2456,1.2474,1.2492,1.251,1.2528,1.2546,1.2564,1.2582,1.26,1.2618,1.2636,1.2654,1.2672,1.269,1.2708,1.2726,1.2744,1.2762,1.278,1.2798,1.2816,1.2834,1.2852,1.287,1.2888,1.2906,1.2924,1.2942,1.296,1.2978,1.2996,1.3014,1.3032,1.305,1.3068,1.3086,1.3104,1.3122,1.314,1.3158,1.3176,1.3194,1.3212,1.323,1.3248,1.3266,1.3284,1.3302,1.332,1.3338,1.3356,1.3374,1.3392,1.341,1.3428,1.3446,1.3464,1.3482,1.35,1.3518,1.3536,1.3554,1.3572,1.359,1.3608,1.3626,1.3644,1.3662,1.368,1.3698,1.3716,1.3734,1.3752,1.377,1.3788,1.3806,1.3824,1.3842,1.386,1.3878,1.3896,1.3914,1.3932,1.395,1.3968,1.3986,1.4004,1.4022,1.404,1.4058,1.4076,1.4094,1.4112,1.413,1.4148,1.4166,1.4184,1.4202,1.422,1.4238,1.4256,1.4274,1.4292,1.431,1.4328,1.4346,1.4364,1.4382,1.44,1.4418,1.4436,1.4454,1.4472,1.449,1.4508,1.4526,1.4544,1.4562,1.458,1.4598,1.4616,1.4634,1.4652,1.467,1.4688,1.4706,1.4724,1.4742,1.476,1.4778,1.4796,1.4814,1.4832,1.485,1.4868,1.4886,1.4904,1.4922,1.494,1.4958,1.4976,1.4994,1.5012,1.503,1.5048,1.5066,1.5084,1.5102,1.512,1.5138,1.5156,1.5174,1.5192,1.521,1.5228,1.5246,1.5264,1.5282,1.53,1.5318,1.5336,1.5354,1.5372,1.539,1.5408,1.5426,1.5444,1.5462,1.548,1.5498,1.5516,1.5534,1.5552,1.557,1.5588,1.5606,1.5624,1.5642,1.566,1.5678,1.5696,1.5714,1.5732,1.575,1.5768,1.5786,1.5804,1.5822,1.584,1.5858,1.5876,1.5894,1.5912,1.593,1.5948,1.5966,1.5984,1.6002,1.602,1.6038,1.6056,1.6074,1.6092,1.611,1.6128,1.6146,1.6164,1.6182,1.62,1.6218,1.6236,1.6254,1.6272,1.629,1.6308,1.6326,1.6344,1.6362,1.638,1.6398,1.6416,1.6434,1.6452,1.647,1.6488,1.6506,1.6524,1.6542,1.656,1.6578,1.6596,1.6614,1.6632,1.665,1.6668,1.6686,1.6704,1.6722,1.674,1.6758,1.6776,1.6794,1.6812,1.683,1.6848,1.6866,1.6884,1.6902,1.692,1.6938,1.6956,1.6974,1.6992,1.701,1.7028,1.7046,1.7064,1.7082,1.71,1.7118,1.7136,1.7154,1.7172,1.719,1.7208,1.7226,1.7244,1.7262,1.728,1.7298,1.7316,1.7334,1.7352,1.737,1.7388,1.7406,1.7424,1.7442,1.746,1.7478,1.7496,1.7514,1.7532,1.755,1.7568,1.7586,1.7604,1.7622,1.764,1.7658,1.7676,1.7694,1.7712,1.773,1.7748,1.7766,1.7784,1.7802,1.782,1.7838,1.7856,1.7874,1.7892,1.791,1.7928,1.7946,1.7964,1.7982,1.8,1.8018,1.8036,1.8054,1.8072,1.809,1.8108,1.8126,1.8144,1.8162,1.818,1.8198,1.8216,1.8234,1.8252,1.827,1.8288,1.8306,1.8324,1.8342,1.836,1.8378,1.8396,1.8414,1.8432,1.845,1.8468,1.8486,1.8504,1.8522,1.854,1.8558,1.8576,1.8594,1.8612,1.863,1.8648,1.8666,1.8684,1.8702,1.872,1.8738,1.8756,1.8774,1.8792,1.881,1.8828,1.8846,1.8864,1.8882,1.89,1.8918,1.8936,1.8954,1.8972,1.899,1.9008,1.9026,1.9044,1.9062,1.908,1.9098,1.9116,1.9134,1.9152,1.917,1.9188,1.9206,1.9224,1.9242,1.926,1.9278,1.9296,1.9314,1.9332,1.935,1.9368,1.9386,1.9404,1.9422,1.944,1.9458,1.9476,1.9494,1.9512,1.953,1.9548,1.9566,1.9584,1.9602,1.962,1.9638,1.9656,1.9674,1.9692,1.971,1.9728,1.9746,1.9764,1.9782,1.98,1.9818,1.9836,1.9854,1.9872,1.989,1.9908,1.9926,1.9944,1.9962,1.998,1.9998

D1 D2 Cassie: p_y [kg m s^{-1}]
0,-2.5669871033453e-11,-4.3226284552633e-11,-5.91837726555881e-11,-7.42309105644451e-11,-8.91576770240139e-11,-1.02779026869465e-10,-1.15045250398847e-10,-1.26015431590387e-10,-1.35686591013692e-10,-1.45050257007927e-10,-1.54554980322194e-10,-1.6447499987625e-10,-1.75300601908795e-10,-1.87413158330287e-10,-2.00293820849495e-10,-2.14151175402631e-10,-2.28752243248006e-10,-2.44104633575413e-10,-2.60031156425483e-10,-2.76398360788602e-10,-2.93133344511689e-10,-3.10089409324412e-10,-3.2728472418406e-10,-3.44528001846266e-10,-3.61696607082485e-10,-3.78221823425166e-10,-3.93935425368552e-10,-4.08321246132496e-10,-4.19356215716555e-10,-4.24651808899085e-10,-4.28315351339586e-10,-4.30941657229948e-10,-4.31705431599269e-10,-4.31210147393975e-10,-4.30252282789652e-10,-4.28856739639593e-10,-4.26445647030331e-10,-4.23237481930309e-10,-4.19448260143301e-10,-4.1481451287007e-10,-4.09320760515476e-10,-4.03055395558863e-10,-3.95973752879031e-10,-3.88052080976974e-10,-3.79260224535258e-10,-3.69459137406085e-10,-3.58552061797719e-10,-3.46811224774582e-10,-3.34111422366963e-10,-3.20853001786608e-10,-3.07165149706052e-10,-2.93183056726883e-10,-2.79095402256174e-10,-2.65171176764105e-10,-2.5142860430551e-10,-2.37639661693766e-10,-2.236844113368e-10,-2.09485603605061e-10,-1.95076843327179e-10,-1.80548654298332e-10,-1.65950446344406e-10,-1.51429432097571e-10,-1.37487942107921e-10,-1.23868452255795e-10,-1.09811582371245e-10,-9.41737326919528e-11,-7.5344350115287e-11,-5.1449547971408e-11,-2.05925664470731e-11,1.77295520771889e-11,6.33769726154936e-11,1.15822373004483e-10,1.74326445048443e-10,2.37225340056151e-10,3.02088644803281e-10,3.66054595499969e-10,4.27045608243682e-10,4.83931580702269e-10,5.36786166284451e-10,5.86799866060988e-10,6.35005527748577e-10,6.82079828855212e-10,7.2796769470021e-10,7.7229707169278e-10,8.14697844100473e-10,8.54706330078217e-10,8.91972465054503e-10,9.2639232730761e-10,9.5798696993711e-10,9.86720341947249e-10,1.0126117100339e-09,1.03545149463366e-09,1.05506971996341e-09,1.07112951889899e-09,1.08342469671088e-09,1.09197296581258e-09,1.09666684024997e-09,1.09764282217379e-09,1.09510934989806e-09,1.08918038835038e-09,1.0800515081085e-09,1.06813632716168e-09,1.05371808096357e-09,1.03706126890054e-09,1.01871501782239e-09,9.98971256576125e-10,9.77979433675582e-10,9.5604850672948e-10,9.33625125917354e-10,9.10872298224109e-10,8.87922373743441e-10,8.64932370235949e-10,8.4196673580885e-10,8.19100672333243e-10,7.96545858069873e-10,7.74655361561194e-10,7.53214290034524e-10,7.32499703316598e-10,7.12913079154437e-10,6.94690257889028e-10,6.78262792957194e-10,6.63956272579101e-10,6.51799158832306e-10,6.42336577429333e-10,6.35634858348521e-10,6.31568835975169e-10,6.30238925254208e-10,6.30543587309149e-10,6.31149557604464e-10,6.31219772058822e-10,6.30554460207638e-10,6.28759150160911e-10,6.26025699244781e-10,6.229186776756e-10,6.19284678406472e-10,6.15283095973124e-10,6.10989783168994e-10,6.06111276210127e-10,6.00812467557436e-10,5.94863477357965e-10,5.88548989022592e-10,5.81764428523218e-10,5.7461127111411e-10,5.67117205151009e-10,5.59181330337854e-10,5.51205865628449e-10,5.42942230875969e-10,5.34774190652017e-10,5.2674388696956e-10,5.18983469146486e-10,5.11806290555088e-10,5.05414554745854e-10,4.99596776384964e-10,4.94265887027258e-10,4.89374180746977e-10,4.8508509465932e-10,4.81412018215903e-10,4.78963544029093e-10,4.77892848814348e-10,4.78243697914872e-10,4.79949192131762e-10,4.82661873299039e-10,4.85988345160632e-10,4.898656928725e-10,4.93719275972738e-10,4.97640293317331e-10,5.0168642178591e-10,5.05633646751973e-10,5.09360005215039e-10,5.13029033857431e-10,5.16592914670709e-10,5.20333826010222e-10,5.23910703778838e-10,5.27197849608637e-10,5.30145646182723e-10,5.32870049307144e-10,5.35142496769565e-10,5.36723395968794e-10,5.37844323586746e-10,5.38520317118835e-10,5.38634844071395e-10,5.38240539652783e-10,5.37454575084268e-10,5.36105180282195e-10,5.34255765626126e-10,5.31978773798816e-10,5.29159211643345e-10,5.25716016291109e-10,5.21545029001882e-10,5.1680120576475e-10,5.11590205348579e-10,5.0562755171953e-10,4.99288742137171e-10,4.92570259009182e-10,4.85205340164962e-10,4.77518811979081e-10,4.69439337213326e-10,4.61185187682649e-10,4.52717538037657e-10,4.44196161801854e-10,4.3584618856063e-10,4.28094623367912e-10,4.21126567556562e-10,4.15188458245652e-10,4.10047206638647e-10,4.05612128258229e-10,4.01609519942996e-10,3.9800071570139e-10,3.94860077896637e-10,3.92162253724804e-10,3.89562228003252e-10,3.86995743675336e-10,3.84212794346277e-10,3.80921082868467e-10,3.77282336575655e-10,3.73285273883686e-10,3.68867106146711e-10,3.63979511736769e-10,3.58742987026257e-10,3.53096321982034e-10,3.47017980711448e-10,3.40609153108393e-10,3.33785902165727e-10,3.2647164436954e-10,3.18755757775741e-10,3.10629200277855e-10,3.0246327349473e-10,2.94358160347571e-10,2.8624627327812e-10,2.78456029688652e-10,2.71105515107324e-10,2.64227215095605e-10,2.58062415302039e-10,2.52377561045386e-10,2.47072595957114e-10,2.42183935487135e-10,2.3792673764135e-10,2.34107680482706e-10,2.30680120847749e-10,2.27929382765223e-10,2.25965968180675e-10,2.25117870381571e-10,2.2517797386485e-10,2.25419677259417e-10,2.25484825460375e-10,2.25569382937311e-10,2.25465600488795e-10,2.25434173204235e-10,2.25307869349911e-10,2.25245818733129e-10,2.25223973835292e-10,2.25193771967691e-10,2.25254377733522e-10,2.25409417113336e-10,2.25538062725492e-10,2.257699592813e-10,2.26072950551257e-10,2.26663355569788e-10,2.2714569274848e-10,2.27882696332072e-10,2.28622294736207e-10,2.2949305488775e-10,2.3031715403285e-10,2.31111921818425e-10,2.31878221507238e-10,2.32526463957826e-10,2.33021297763109e-10,2.33370338933817e-10,2.33642003262451e-10,2.33974240109826e-10,2.34217075807741e-10,2.34473016049769e-10,2.34712157527355e-10,2.35067489963279e-10,2.35307982123383e-10,2.35631703086616e-10,2.36083392814149e-10,2.36445413075639e-10,2.36754868989848e-10,2.36940099388242e-10,2.37075233191067e-10,2.37413275409247e-10,2.37772947784395e-10,2.38212801029999e-10,2.38570635225617e-10,2.38847316658199e-10,2.38939947135992e-10,2.38879213152864e-10,2.38704415680612e-10,2.3851804042108e-10,2.3818014978153e-10,2.37918170995791e-10,2.37597176005416e-10,2.37208231128477e-10,2.36913710134201e-10,2.36520552172282e-10,2.36123677044857e-10,2.35691481639874e-10,2.35151093524895e-10,2.34669545614463e-10,2.34081961961135e-10,2.33718789651791e-10,2.33334189502276e-10,2.32871970787226e-10,2.32581129588482e-10,2.32174449521525e-10,2.32027499795768e-10,2.31879841796895e-10,2.31633487486277e-10,2.31343741144264e-10,2.31087624063954e-10,2.30907916121007e-10,2.30708018612263e-10,2.3049385182657e-10,2.3031169282537e-10,2.3021625434284e-10,2.30014682627632e-10,2.29972035820906e-10,2.29814851116317e-10,2.29632336653667e-10,2.29450735113062e-10,2.29236472541775e-10,2.29116220873871e-10,2.28879902952366e-10,2.28682261664e-10,2.28614015219167e-10,2.28577821930572e-10,2.28559011190223e-10,2.2877488675751e-10,2.2900666196747e-10,2.2939283322554e-10,2.29633947848699e-10,2.29949341045566e-10,2.30333421241761e-10,2.30661162104453e-10,2.30893124744572e-10,2.30934471814156e-10,2.31167249039208e-10,2.31335430681311e-10,2.31398019202863e-10,2.31429719044478e-10,2.31336047538218e-10,2.31204600208749e-10,2.31077997656297e-10,2.30745796564036e-10,2.30399891405613e-10,2.30027032529144e-10,2.29575071476273e-10,2.29179472201665e-10,2.28865618337557e-10,2.28719918913212e-10,2.28457725863527e-10,2.28134528975386e-10,2.27814267213288e-10,2.27309131057867e-10,2.26596529226737e-10,2.25828204415854e-10,2.24940432174917e-10,2.2416461366887e-10,2.23423364384535e-10,2.22860218153168e-10,2.22427004546569e-10,2.22222675749286e-10,2.22168555610438e-10,2.22145332698926e-10,2.22192587599034e-10,2.22326697736076e-10,2.22470846285654e-10,2.22681813153394e-10,2.22649643360991e-10,2.22426897271685e-10,2.22167025805594e-10,2.21861238950083e-10,2.21652736010288e-10,2.21555953622789e-10,2.21550909238416e-10,2.21462283036306e-10,2.21278297853556e-10,2.20980481399529e-10,2.20639242411085e-10,2.20314611904433e-10,2.20061318473589e-10,2.19746879999315e-10,2.19362907338781e-10,2.18986189503393e-10,2.18435474068521e-10,2.17874463075737e-10,2.17397303672517e-10,2.16856982481083e-10,2.16275395095327e-10,2.15676761535104e-10,2.1526561760872e-10,2.14855462315556e-10,2.1437180511002e-10,2.13881424285069e-10,2.13400363480534e-10,2.12930758669423e-10,2.12645277380852e-10,2.12318293326729e-10,2.12023750608002e-10,2.11712893660673e-10,2.11353599514659e-10,2.11175997518224e-10,2.10933016700255e-10,2.10800681460443e-10,2.10610953601692e-10,2.10463126901398e-10,2.10433911141785e-10,2.10477566295516e-10,2.10738398391553e-10,2.10855052130172e-10,2.11042490834637e-10,2.11374840030403e-10,2.11738567226963e-10,2.12268229104523e-10,2.12860482928036e-10,2.13432644078045e-10,2.14061118382105e-10,2.14679114162941e-10,2.15305924425644e-10,2.16008532032833e-10,2.16742751170032e-10,2.17481733898006e-10,2.18095828228018e-10,2.18726508856851e-10,2.19173690810312e-10,2.19631219563683e-10,2.20014445555187e-10,2.20334647925229e-10,2.20440503970738e-10,2.20408034494352e-10,2.20429850955068e-10,2.20469319413298e-10,2.20356137556874e-10,2.20136187475303e-10,2.19819913604766e-10,2.19555887643175e-10,2.19285687480004e-10,2.19143373840176e-10,2.18933512157768e-10,2.18805173756847e-10,2.18741502270301e-10,2.1862002996375e-10,2.18596876034329e-10,2.1862256362347e-10,2.18727597112404e-10,2.18773203844157e-10,2.18760328317101e-10,2.18766165290142e-10,2.18853380058704e-10,2.1875754035579e-10,2.18545623970077e-10,2.18386884905102e-10,2.18267614650581e-10,2.18231030801217e-10,2.1823990319161e-10,2.18169878366749e-10,2.17982495736952e-10,2.17803865433705e-10,2.17605632220275e-10,2.1737075417556e-10,2.17125873677265e-10,2.16882779573606e-10,2.1662801543227e-10,2.16452880671856e-10,2.16255486727153e-10,2.15909469710462e-10,2.15482748173447e-10,2.15097795153933e-10,2.14873120540223e-10,2.14494792544513e-10,2.1432999384075e-10,2.14101441891445e-10,2.13913436834468e-10,2.13861168862381e-10,2.13780741749363e-10,2.13801947773494e-10,2.13949976688719e-10,2.14043360973257e-10,2.14257512290077e-10,2.14376083829983e-10,2.14520197147129e-10,2.14843446278765e-10,2.15148907724122e-10,2.15358976229016e-10,2.15601635213411e-10,2.15869009273555e-10,2.16127026732726e-10,2.1623811894186e-10,2.16296305493356e-10,2.16599817852937e-10,2.16774415790222e-10,2.16966682467299e-10,2.1718952501903e-10,2.17325842940383e-10,2.17522932797627e-10,2.17726632169673e-10,2.17820282613264e-10,2.17851962903687e-10,2.17804011776435e-10,2.17662205419476e-10,2.17591680259922e-10,2.17531211782727e-10,2.1729119138682e-10,2.17141134463923e-10,2.1692194980457e-10,2.1667472326051e-10,2.16377140235517e-10,2.16042233087858e-10,2.1559124995573e-10,2.15060910543006e-10,2.14532404454046e-10,2.13888232371743e-10,2.13186834705832e-10,2.12590842626676e-10,2.1179128811171e-10,2.11044600502628e-10,2.10496170419669e-10,2.09955862459982e-10,2.09420506295594e-10,2.08854570698321e-10,2.08365399830428e-10,2.0800858988968e-10,2.07687509648067e-10,2.07566558329677e-10,2.0738581186297e-10,2.07345000907034e-10,2.07175330525638e-10,2.07070271829257e-10,2.07063724796038e-10,2.06954369090766e-10,2.06848110472281e-10,2.06847947801827e-10,2.06692310530917e-10,2.06550121006091e-10,2.06398293939668e-10,2.06117063110613e-10,2.05915507049381e-10,2.05455205847362e-10,2.05130600922096e-10,2.04664863392242e-10,2.0425607012682e-10,2.03800216759838e-10,2.03345574105035e-10,2.02873812647447e-10,2.02444486478069e-10,2.01914135252239e-10,2.0136195669439e-10,2.00897453889219e-10,2.0038118296551e-10,1.99924891533083e-10,1.99455774811445e-10,1.99100526308532e-10,1.98761444157395e-10,1.98415385661236e-10,1.98104018500435e-10,1.97807033522639e-10,1.97500449253611e-10,1.97294649606619e-10,1.97033872220555e-10,1.96626437915283e-10,1.96360726619488e-10,1.96172864655935e-10,1.96065841624886e-10,1.96091031515464e-10,1.96207647435894e-10,1.96346199034943e-10,1.96515257311155e-10,1.96595595230415e-10,1.96847575815108e-10,1.96992131919905e-10,1.97058700825469e-10,1.97346797350263e-10,1.976270616269e-10,1.979264850061e-10,1.9824987971365e-10,1.98479719083995e-10,1.98819189911204e-10,1.99128506500919e-10,1.99372313736283e-10,1.9962169623524e-10,1.99788738106805e-10,2.00115011101675e-10,2.00432940260693e-10,2.00853530460347e-10,2.01184124228993e-10,2.01468575667533e-10,2.01649669661817e-10,2.01936983558688e-10,2.02237157251315e-10,2.02480060809778e-10,2.02571721420792e-10,2.02545854141163e-10,2.02449442501081e-10,2.02298401136323e-10,2.0207141084516e-10,2.01779657805958e-10,2.01540016373225e-10,2.01284267595025e-10,2.01014005551795e-10,2.00780335736811e-10,2.00580237911437e-10,2.00484918681176e-10,2.00537556638845e-10,2.00468215414625e-10,2.00550425358497e-10,2.00778407734551e-10,2.00853156745361e-10,2.01017411085763e-10,2.00903509535707e-10,2.00892309183736e-10,2.0094612462191e-10,2.00838972873117e-10,2.00934136677273e-10,2.01048734917624e-10,2.01097167721978e-10,2.01216539833566e-10,2.01064273298349e-10,2.00923057354126e-10,2.00642290058026e-10,2.00534923055412e-10,2.0045318945529e-10,2.00477227838548e-10,2.0050396811073e-10,2.00446316155208e-10,2.00398593321768e-10,2.00434447147712e-10,2.00383847140962e-10,2.00300880166074e-10,2.00382822170591e-10,2.00375309483234e-10,2.00386869327242e-10,2.00437916335718e-10,2.00534798139002e-10,2.0052531700004e-10,2.0046593248046e-10,2.0046671026908e-10,2.00578340527042e-10,2.00622776063485e-10,2.0074917121454e-10,2.00755125113826e-10,2.00929236004101e-10,2.0106973763484e-10,2.01292536380453e-10,2.0147936403357e-10,2.01583104789109e-10,2.0165771138969e-10,2.01728927751154e-10,2.01688783391649e-10,2.01582868826203e-10,2.0156886114691e-10,2.01517476515052e-10,2.01519223523552e-10,2.01475032144166e-10,2.01553172694196e-10,2.01484766938533e-10,2.01423224242047e-10,2.01227759848662e-10,2.01048478769047e-10,2.00719432016109e-10,2.004396888405e-10,2.00066425361419e-10,1.99511416708578e-10,1.99082840613863e-10,1.98555112189598e-10,1.97873684797787e-10,1.97347467846657e-10,1.96774811291388e-10,1.96152523786135e-10,1.9554038222578e-10,1.9491937555544e-10,1.94363470551209e-10,1.93814938884957e-10,1.93389388507998e-10,1.93206282838127e-10,1.92981444395776e-10,1.92884010543843e-10,1.92802636056032e-10,1.92581293413996e-10,1.92411480250138e-10,1.92157977666971e-10,1.91975468180173e-10,1.91722528906788e-10,1.91471767260937e-10,1.91285738247852e-10,1.91029879417813e-10,1.90792289301396e-10,1.90462462998154e-10,1.90290367053034e-10,1.89978607752427e-10,1.89745305442838e-10,1.89500582165062e-10,1.89251651972094e-10,1.88869864405642e-10,1.88466514882253e-10,1.88203616781388e-10,1.878800598927e-10,1.8749353564085e-10,1.87212985761176e-10,1.86989077485299e-10,1.86599208963364e-10,1.86219906843681e-10,1.85871081885101e-10,1.8559090732573e-10,1.85190093643551e-10,1.84811902991263e-10,1.84532037930723e-10,1.84276040834146e-10,1.84022717010531e-10,1.83821754822378e-10,1.83444696119969e-10,1.83236114724728e-10,1.82945573135111e-10,1.82672539857557e-10,1.8251396746446e-10,1.8220936380971e-10,1.82029785064586e-10,1.81886679404419e-10,1.817278530243e-10,1.81508456074827e-10,1.81441910014218e-10,1.81295548522537e-10,1.8118826748088e-10,1.8108733386603e-10,1.81087776416403e-10,1.81061616281991e-10,1.80989846563795e-10,1.81030845643722e-10,1.80972585092422e-10,1.8100811484038e-10,1.81261704677298e-10,1.81419365789292e-10,1.81549536246448e-10,1.81732563401825e-10,1.81851486561966e-10,1.82028258381033e-10,1.82212872125165e-10,1.82426760315047e-10,1.82624818549027e-10,1.82906097314168e-10,1.83190570706802e-10,1.83421536761206e-10,1.83551064882794e-10,1.83695403832908e-10,1.83751407104451e-10,1.83795236071392e-10,1.83784489643481e-10,1.83640831161562e-10,1.83419838685846e-10,1.83163111362932e-10,1.8282794912531e-10,1.82601435414346e-10,1.82296387079909e-10,1.81985029587694e-10,1.81863933236641e-10,1.81793107644146e-10,1.8180319526172e-10,1.81755338431208e-10,1.81833241987366e-10,1.81926132011529e-10,1.82007627512388e-10,1.82051316802611e-10,1.82240009791216e-10,1.82331574221871e-10,1.82346443385403e-10,1.82406906622852e-10,1.82423511644225e-10,1.82412917840369e-10,1.82413868226072e-10,1.82415996538126e-10,1.82431969622292e-10,1.82431704811373e-10,1.82331918502992e-10,1.8228230846034e-10,1.82205161012974e-10,1.82123354597836e-10,1.82063609199877e-10,1.8195616225461e-10,1.81874101467524e-10,1.81716427945161e-10,1.81562075029168e-10,1.81245026246872e-10,1.80947361336601e-10,1.80781545620146e-10,1.80650892221819e-10,1.80535205284813e-10,1.80306544373582e-10,1.80059694228067e-10,1.79920162498401e-10,1.79877391976711e-10,1.79756469860851e-10,1.7957491660475e-10,1.79626308804369e-10,1.79600801393346e-10,1.79568969452736e-10,1.79702544124504e-10,1.79770831217722e-10,1.79795805152762e-10,1.79896696612424e-10,1.79935483013099e-10,1.80129157346568e-10,1.80255445059009e-10,1.80398291836532e-10,1.80403435459564e-10,1.80413266175428e-10,1.80553951266261e-10,1.80644596132972e-10,1.80518587089773e-10,1.80516546862427e-10,1.80502278845012e-10,1.80510664027084e-10,1.80370513097384e-10,1.80284300407104e-10,1.80173532541389e-10,1.80053158101234e-10,1.79897464354734e-10,1.79497810935022e-10,1.79004925289286e-10,1.78553949546959e-10,1.78120521393491e-10,1.77630674551599e-10,1.77103131559761e-10,1.76572139868301e-10,1.76081619087644e-10,1.75592818089013e-10,1.75141862334229e-10,1.74736448924498e-10,1.74445783726235e-10,1.74273542995946e-10,1.74122097119194e-10,1.73816458629673e-10,1.7360080384071e-10,1.73374470249854e-10,1.7315613827721e-10,1.73006144273518e-10,1.72815828216451e-10,1.72724912941283e-10,1.72544642730139e-10,1.72336865891237e-10,1.72157406416273e-10,1.7201715029365e-10,1.71739399583215e-10,1.71494243416683e-10,1.71232925884806e-10,1.71056473456338e-10,1.70841090687716e-10,1.70536419674211e-10,1.70298279475957e-10,1.69953393740318e-10,1.69764662142763e-10,1.69435288145801e-10,1.69090579096967e-10,1.68839396713132e-10,1.68475805909431e-10,1.68196250903897e-10,1.67875335223241e-10,1.67524538596129e-10,1.67059908970291e-10,1.66699301482918e-10,1.6631091744975e-10,1.65915297796372e-10,1.65592310452217e-10,1.65396107830817e-10,1.65041710517479e-10,1.64675664178737e-10,1.64337533301669e-10,1.63988272201207e-10,1.63698102861307e-10,1.63368482489028e-10,1.6320790556115e-10,1.6302328365228e-10,1.62736672114478e-10,1.62610363299648e-10,1.62358061880039e-10,1.62086599350758e-10,1.61950981271337e-10,1.61772849531291e-10,1.61510178970911e-10,1.61292861254622e-10,1.61186043802295e-10,1.60995751813056e-10,1.60817053231955e-10,1.60611953648375e-10,1.60413565345412e-10,1.60179761722758e-10,1.59938568309446e-10,1.59780892223623e-10,1.59694407535593e-10,1.59708697751484e-10,1.59702505952512e-10,1.59822731382446e-10,1.599172412045e-10,1.59935910897311e-10,1.60038150639107e-10,1.6008063666742e-10,1.60153048726883e-10,1.60116735028566e-10,1.60051205756585e-10,1.60049272831029e-10,1.59924272607107e-10,1.5983517439094e-10,1.59820463414448e-10,1.5973611095887e-10,1.59621126920027e-10,1.59466340056561e-10,1.59327523971038e-10,1.59119623425763e-10,1.58964029617723e-10,1.58914977419794e-10,1.58710892894998e-10,1.58654459231179e-10,1.58567646350734e-10,1.58614657546811e-10,1.58828500969662e-10,1.58941114539742e-10,1.59031490265863e-10,1.59033918597849e-10,1.5904543774247e-10,1.58984458576761e-10,1.5896768697168e-10,1.5903534656725e-10,1.5908665818686e-10,1.59158821426259e-10,1.591597281254e-10,1.59007056670253e-10,1.58919082581994e-10,1.58903740526547e-10,1.5893106710468e-10,1.58928309288609e-10,1.58754332915632e-10,1.58630146319706e-10,1.58512507194774e-10,1.58233818593516e-10,1.58099554577079e-10,1.57877246071716e-10,1.57745304921106e-10,1.5766693929118e-10,1.57661699657097e-10,1.57509160411466e-10,1.57408546000443e-10,1.57254849788009e-10,1.57198170075229e-10,1.57262692515172e-10,1.57189178739323e-10,1.57084307739517e-10,1.57127675533666e-10,1.57192605960833e-10,1.57164180026244e-10,1.57236278193401e-10,1.57145078816322e-10,1.57259558881191e-10,1.57310354835976e-10,1.57278214785662e-10,1.57232768142658e-10,1.57287423088225e-10,1.57217219688529e-10,1.57114891761675e-10,1.57097493823818e-10,1.57039216115813e-10,1.56915968442091e-10,1.56865421996117e-10,1.56657586512213e-10,1.56465111388424e-10,1.5621292601995e-10,1.56009985350406e-10,1.55733101086249e-10,1.55471375631335e-10,1.55210740207335e-10,1.54921773212074e-10,1.54471231611138e-10,1.54024436921914e-10,1.53628251411135e-10,1.53217358834842e-10,1.52777592882872e-10,1.52414991670783e-10,1.51989619295546e-10,1.51623092480303e-10,1.51280975410033e-10,1.50898115315183e-10,1.50652800633761e-10,1.50480185464445e-10,1.50393608714169e-10,1.50270002946918e-10,1.50217270437422e-10,1.50128652427078e-10,1.50093636704528e-10,1.50027611546115e-10,1.49967887788496e-10,1.4986681461137e-10,1.49648922217877e-10,1.49615453892446e-10,1.4955341548551e-10,1.4938760723587e-10,1.49145453388279e-10,1.49055360523455e-10,1.48851691223935e-10,1.4872105052956e-10,1.48566082420217e-10,1.482600087906e-10,1.48056544924596e-10,1.47774284813777e-10,1.4748497699236e-10,1.4719440961762e-10,1.4701380673166e-10,1.467235003611e-10,1.46479018611173e-10,1.46229574774818e-10,1.45920689174483e-10,1.45705121291643e-10,1.45570184354294e-10,1.45344325721538e-10,1.44897725315734e-10,1.44572076629873e-10,1.44280304856589e-10,1.4391603111643e-10,1.43539868479561e-10,1.43162496627273e-10,1.42804614099413e-10,1.42513921813384e-10,1.42217951154751e-10,1.4194034101724e-10,1.41655128205825e-10,1.41336845170671e-10,1.41098372477765e-10,1.40786057814326e-10,1.404259377841e-10,1.39980842999713e-10,1.39533468122605e-10,1.39233070884058e-10,1.38904104816387e-10,1.38661741479873e-10,1.38342544990938e-10,1.38091595875356e-10,1.37863861908524e-10,1.37588333405253e-10,1.373464606521e-10,1.37141604481448e-10,1.36962751074848e-10,1.36802689642859e-10,1.36654778608482e-10,1.36484330850564e-10,1.36317980766769e-10,1.36281406995641e-10,1.36226558735014e-10,1.36152793134292e-10,1.36089730126247e-10,1.35979219253982e-10,1.35926617325436e-10,1.35835213917184e-10,1.3578871485172e-10,1.35655581301492e-10,1.35603548265692e-10,1.35572084160804e-10,1.35480331245994e-10,1.35417072724596e-10,1.35421408433213e-10,1.3523870399669e-10,1.35103198137357e-10,1.35013634399052e-10,1.34960014435819e-10,1.34935448435783e-10,1.34883551457333e-10,1.34982257317077e-10,1.35131667776632e-10,1.35130878817076e-10,1.35233864396013e-10,1.35386689233655e-10,1.3540947842344e-10,1.35448738738467e-10,1.35540359914148e-10,1.35693461137884e-10,1.35749687507125e-10,1.35768312634642e-10,1.35685001749439e-10,1.35680931400759e-10,1.35741505291167e-10,1.35772482282064e-10,1.35786183366909e-10,1.35800174602838e-10,1.35703920388345e-10,1.35619542218297e-10,1.35546017593493e-10,1.35446343031728e-10,1.35261015056358e-10,1.35224675328522e-10,1.35052609415027e-10,1.34952919261444e-10,1.34940432395167e-10,1.34912353997593e-10,1.3481960693869e-10,1.34604993940566e-10,1.34415895459342e-10,1.34314172754738e-10,1.34373555390244e-10,1.34273486497262e-10,1.34261749396103e-10,1.34203676879234e-10,1.34079433353994e-10,1.33937321396076e-10,1.3394858389794e-10,1.3395014136737e-10,1.33904486923352e-10,1.33917997584193e-10,1.34091712331925e-10,1.33997674557482e-10,1.33983697089715e-10,1.34089833405331e-10,1.34068650652434e-10,1.34137757053078e-10,1.34185455641009e-10,1.34211220813651e-10

* Bottom subplot right y-axis (Delta y_{cm})

D1 wetted: Time [ms]
0,0.0018,0.0036,0.0054,0.0072,0.009,0.0108,0.0126,0.0144,0.0162,0.018,0.0198,0.0216,0.0234,0.0252,0.027,0.0288,0.0306,0.0324,0.0342,0.036,0.0378,0.0396,0.0414,0.0432,0.045,0.0468,0.0486,0.0504,0.0522,0.054,0.0558,0.0576,0.0594,0.0612,0.063,0.0648,0.0666,0.0684,0.0702,0.072,0.0738,0.0756,0.0774,0.0792,0.081,0.0828,0.0846,0.0864,0.0882,0.09,0.0918,0.0936,0.0954,0.0972,0.099,0.1008,0.1026,0.1044,0.1062,0.108,0.1098,0.1116,0.1134,0.1152,0.117,0.1188,0.1206,0.1224,0.1242,0.126,0.1278,0.1296,0.1314,0.1332,0.135,0.1368,0.1386,0.1404,0.1422,0.144,0.1458,0.1476,0.1494,0.1512,0.153,0.1548,0.1566,0.1584,0.1602,0.162,0.1638,0.1656,0.1674,0.1692,0.171,0.1728,0.1746,0.1764,0.1782,0.18,0.1818,0.1836,0.1854,0.1872,0.189,0.1908,0.1926,0.1944,0.1962,0.198,0.1998,0.2016,0.2034,0.2052,0.207,0.2088,0.2106,0.2124,0.2142,0.216,0.2178,0.2196,0.2214,0.2232,0.225,0.2268,0.2286,0.2304,0.2322,0.234,0.2358,0.2376,0.2394,0.2412,0.243,0.2448,0.2466,0.2484,0.2502,0.252,0.2538,0.2556,0.2574,0.2592,0.261,0.2628,0.2646,0.2664,0.2682,0.27,0.2718,0.2736,0.2754,0.2772,0.279,0.2808,0.2826,0.2844,0.2862,0.288,0.2898,0.2916,0.2934,0.2952,0.297,0.2988,0.3006,0.3024,0.3042,0.306,0.3078,0.3096,0.3114,0.3132,0.315,0.3168,0.3186,0.3204,0.3222,0.324,0.3258,0.3276,0.3294,0.3312,0.333,0.3348,0.3366,0.3384,0.3402,0.342,0.3438,0.3456,0.3474,0.3492,0.351,0.3528,0.3546,0.3564,0.3582,0.36,0.3618,0.3636,0.3654,0.3672,0.369,0.3708,0.3726,0.3744,0.3762,0.378,0.3798,0.3816,0.3834,0.3852,0.387,0.3888,0.3906,0.3924,0.3942,0.396,0.3978,0.3996,0.4014,0.4032,0.405,0.4068,0.4086,0.4104,0.4122,0.414,0.4158,0.4176,0.4194,0.4212,0.423,0.4248,0.4266,0.4284,0.4302,0.432,0.4338,0.4356,0.4374,0.4392,0.441,0.4428,0.4446,0.4464,0.4482,0.45,0.4518,0.4536,0.4554,0.4572,0.459,0.4608,0.4626,0.4644,0.4662,0.468,0.4698,0.4716,0.4734,0.4752,0.477,0.4788,0.4806,0.4824,0.4842,0.486,0.4878,0.4896,0.4914,0.4932,0.495,0.4968,0.4986,0.5004,0.5022,0.504,0.5058,0.5076,0.5094,0.5112,0.513,0.5148,0.5166,0.5184,0.5202,0.522,0.5238,0.5256,0.5274,0.5292,0.531,0.5328,0.5346,0.5364,0.5382,0.54,0.5418,0.5436,0.5454,0.5472,0.549,0.5508,0.5526,0.5544,0.5562,0.558,0.5598,0.5616,0.5634,0.5652,0.567,0.5688,0.5706,0.5724,0.5742,0.576,0.5778,0.5796,0.5814,0.5832,0.585,0.5868,0.5886,0.5904,0.5922,0.594,0.5958,0.5976,0.5994,0.6012,0.603,0.6048,0.6066,0.6084,0.6102,0.612,0.6138,0.6156,0.6174,0.6192,0.621,0.6228,0.6246,0.6264,0.6282,0.63,0.6318,0.6336,0.6354,0.6372,0.639,0.6408,0.6426,0.6444,0.6462,0.648,0.6498,0.6516,0.6534,0.6552,0.657,0.6588,0.6606,0.6624,0.6642,0.666,0.6678,0.6696,0.6714,0.6732,0.675,0.6768,0.6786,0.6804,0.6822,0.684,0.6858,0.6876,0.6894,0.6912,0.693,0.6948,0.6966,0.6984,0.7002,0.702,0.7038,0.7056,0.7074,0.7092,0.711,0.7128,0.7146,0.7164,0.7182,0.72,0.7218,0.7236,0.7254,0.7272,0.729,0.7308,0.7326,0.7344,0.7362,0.738,0.7398,0.7416,0.7434,0.7452,0.747,0.7488,0.7506,0.7524,0.7542,0.756,0.7578,0.7596,0.7614,0.7632,0.765,0.7668,0.7686,0.7704,0.7722,0.774,0.7758,0.7776,0.7794,0.7812,0.783,0.7848,0.7866,0.7884,0.7902,0.792,0.7938,0.7956,0.7974,0.7992,0.801,0.8028,0.8046,0.8064,0.8082,0.81,0.8118,0.8136,0.8154,0.8172,0.819,0.8208,0.8226,0.8244,0.8262,0.828,0.8298,0.8316,0.8334,0.8352,0.837,0.8388,0.8406,0.8424,0.8442,0.846,0.8478,0.8496,0.8514,0.8532,0.855,0.8568,0.8586,0.8604,0.8622,0.864,0.8658,0.8676,0.8694,0.8712,0.873,0.8748,0.8766,0.8784,0.8802,0.882,0.8838,0.8856,0.8874,0.8892,0.891,0.8928,0.8946,0.8964,0.8982,0.9,0.9018,0.9036,0.9054,0.9072,0.909,0.9108,0.9126,0.9144,0.9162,0.918,0.9198,0.9216,0.9234,0.9252,0.927,0.9288,0.9306,0.9324,0.9342,0.936,0.9378,0.9396,0.9414,0.9432,0.945,0.9468,0.9486,0.9504,0.9522,0.954,0.9558,0.9576,0.9594,0.9612,0.963,0.9648,0.9666,0.9684,0.9702,0.972,0.9738,0.9756,0.9774,0.9792,0.981,0.9828,0.9846,0.9864,0.9882,0.99,0.9918,0.9936,0.9954,0.9972,0.999,1.0008,1.0026,1.0044,1.0062,1.008,1.0098,1.0116,1.0134,1.0152,1.017,1.0188,1.0206,1.0224,1.0242,1.026,1.0278,1.0296,1.0314,1.0332,1.035,1.0368,1.0386,1.0404,1.0422,1.044,1.0458,1.0476,1.0494,1.0512,1.053,1.0548,1.0566,1.0584,1.0602,1.062,1.0638,1.0656,1.0674,1.0692,1.071,1.0728,1.0746,1.0764,1.0782,1.08,1.0818,1.0836,1.0854,1.0872,1.089,1.0908,1.0926,1.0944,1.0962,1.098,1.0998,1.1016,1.1034,1.1052,1.107,1.1088,1.1106,1.1124,1.1142,1.116,1.1178,1.1196,1.1214,1.1232,1.125,1.1268,1.1286,1.1304,1.1322,1.134,1.1358,1.1376,1.1394,1.1412,1.143,1.1448,1.1466,1.1484,1.1502,1.152,1.1538,1.1556,1.1574,1.1592,1.161,1.1628,1.1646,1.1664,1.1682,1.17,1.1718,1.1736,1.1754,1.1772,1.179,1.1808,1.1826,1.1844,1.1862,1.188,1.1898,1.1916,1.1934,1.1952,1.197,1.1988,1.2006,1.2024,1.2042,1.206,1.2078,1.2096,1.2114,1.2132,1.215,1.2168,1.2186,1.2204,1.2222,1.224,1.2258,1.2276,1.2294,1.2312,1.233,1.2348,1.2366,1.2384,1.2402,1.242,1.2438,1.2456,1.2474,1.2492,1.251,1.2528,1.2546,1.2564,1.2582,1.26,1.2618,1.2636,1.2654,1.2672,1.269,1.2708,1.2726,1.2744,1.2762,1.278,1.2798,1.2816,1.2834,1.2852,1.287,1.2888,1.2906,1.2924,1.2942,1.296,1.2978,1.2996,1.3014,1.3032,1.305,1.3068,1.3086,1.3104,1.3122,1.314,1.3158,1.3176,1.3194,1.3212,1.323,1.3248,1.3266,1.3284,1.3302,1.332,1.3338,1.3356,1.3374,1.3392,1.341,1.3428,1.3446,1.3464,1.3482,1.35,1.3518,1.3536,1.3554,1.3572,1.359,1.3608,1.3626,1.3644,1.3662,1.368,1.3698,1.3716,1.3734,1.3752,1.377,1.3788,1.3806,1.3824,1.3842,1.386,1.3878,1.3896,1.3914,1.3932,1.395,1.3968,1.3986,1.4004,1.4022,1.404,1.4058,1.4076,1.4094,1.4112,1.413,1.4148,1.4166,1.4184,1.4202,1.422,1.4238,1.4256,1.4274,1.4292,1.431,1.4328,1.4346,1.4364,1.4382,1.44,1.4418,1.4436,1.4454,1.4472,1.449,1.4508,1.4526,1.4544,1.4562,1.458,1.4598,1.4616,1.4634,1.4652,1.467,1.4688,1.4706,1.4724,1.4742,1.476,1.4778,1.4796,1.4814,1.4832,1.485,1.4868,1.4886,1.4904,1.4922,1.494,1.4958,1.4976,1.4994,1.5012,1.503,1.5048,1.5066,1.5084,1.5102,1.512,1.5138,1.5156,1.5174,1.5192,1.521,1.5228,1.5246,1.5264,1.5282,1.53,1.5318,1.5336,1.5354,1.5372,1.539,1.5408,1.5426,1.5444,1.5462,1.548,1.5498,1.5516,1.5534,1.5552,1.557,1.5588,1.5606,1.5624,1.5642,1.566,1.5678,1.5696,1.5714,1.5732,1.575,1.5768,1.5786,1.5804,1.5822,1.584,1.5858,1.5876,1.5894,1.5912,1.593,1.5948,1.5966,1.5984,1.6002,1.602,1.6038,1.6056,1.6074,1.6092,1.611,1.6128,1.6146,1.6164,1.6182,1.62,1.6218,1.6236,1.6254,1.6272,1.629,1.6308,1.6326,1.6344,1.6362,1.638,1.6398,1.6416,1.6434,1.6452,1.647,1.6488,1.6506,1.6524,1.6542,1.656,1.6578,1.6596,1.6614,1.6632,1.665,1.6668,1.6686,1.6704,1.6722,1.674,1.6758,1.6776,1.6794,1.6812,1.683,1.6848,1.6866,1.6884,1.6902,1.692,1.6938,1.6956,1.6974,1.6992,1.701,1.7028,1.7046,1.7064,1.7082,1.71,1.7118,1.7136,1.7154,1.7172,1.719,1.7208,1.7226,1.7244,1.7262,1.728,1.7298,1.7316,1.7334,1.7352,1.737,1.7388,1.7406,1.7424,1.7442,1.746,1.7478,1.7496,1.7514,1.7532,1.755,1.7568,1.7586,1.7604,1.7622,1.764,1.7658,1.7676,1.7694,1.7712,1.773,1.7748,1.7766,1.7784,1.7802,1.782,1.7838,1.7856,1.7874,1.7892,1.791,1.7928,1.7946,1.7964,1.7982,1.8,1.8018,1.8036,1.8054,1.8072,1.809,1.8108,1.8126,1.8144,1.8162,1.818,1.8198,1.8216,1.8234,1.8252,1.827,1.8288,1.8306,1.8324,1.8342,1.836,1.8378,1.8396,1.8414,1.8432,1.845,1.8468,1.8486,1.8504,1.8522,1.854,1.8558,1.8576,1.8594,1.8612,1.863,1.8648,1.8666,1.8684,1.8702,1.872,1.8738,1.8756,1.8774,1.8792,1.881,1.8828,1.8846,1.8864,1.8882,1.89,1.8918,1.8936,1.8954,1.8972,1.899,1.9008,1.9026,1.9044,1.9062,1.908,1.9098,1.9116,1.9134,1.9152,1.917,1.9188,1.9206,1.9224,1.9242,1.926,1.9278,1.9296,1.9314,1.9332,1.935,1.9368,1.9386,1.9404,1.9422,1.944,1.9458,1.9476,1.9494,1.9512,1.953,1.9548,1.9566,1.9584,1.9602,1.962,1.9638,1.9656,1.9674,1.9692,1.971,1.9728,1.9746,1.9764,1.9782,1.98,1.9818,1.9836,1.9854,1.9872,1.989,1.9908,1.9926,1.9944,1.9962,1.998,1.9998

D1 wetted: Delta y_{cm} [µm]
0,-0.00687904811011355,-0.0245415102774401,-0.0502778232945226,-0.0833671064647532,-0.123629229538318,-0.170671392062964,-0.223867612297261,-0.282639019246814,-0.346366531277863,-0.414569709733572,-0.487314867908897,-0.564702620179327,-0.647026608191693,-0.73485579538269,-0.828644916279057,-0.929017369300297,-1.03667687544989,-1.15201536795508,-1.27549411072674,-1.40707155068021,-1.54714355424593,-1.69579774222914,-1.85311627249345,-2.01909378847042,-2.1934839684181,-2.37578443748403,-2.56537327516758,-2.76136478504814,-2.96280940246873,-3.16788261011654,-3.3750219130051,-3.5837217419354,-3.79352854149267,-4.00399070353282,-4.21472334717853,-4.42545303440495,-4.63574692982931,-4.84532241136243,-5.05380016805425,-5.26084526307207,-5.46616260898706,-5.66935836497408,-5.87008920391912,-6.06797489532947,-6.26259576460684,-6.45363384461154,-6.64074340297694,-6.82348365256419,-7.00152060365931,-7.17455943610082,-7.34258004212461,-7.50566310193984,-7.66392064104656,-7.81758705093987,-7.96694505725039,-8.11223341562627,-8.25331402438862,-8.38976441378489,-8.52101503721055,-8.64656731664056,-8.76623368447462,-8.87989311574802,-8.98738089792053,-9.0883372996388,-9.18192258962176,-9.26655678937154,-9.34017994325612,-9.40020885162286,-9.44386010786424,-9.46817020197297,-9.47035474487915,-9.4484445576071,-9.40106851647067,-9.32745994339308,-9.22777546859122,-9.10254343493512,-8.9529818349437,-8.78073543996433,-8.58760738308208,-8.3751552357937,-8.14478180842314,-7.89784748918333,-7.63547797367259,-7.35900603659194,-7.06921566886749,-6.76754627418398,-6.45503566988498,-6.1325939318787,-5.80137349016025,-5.46233959225599,-5.11652818469456,-4.7652251151239,-4.40977796225103,-4.05147158332294,-3.69179580152468,-3.33243104714118,-2.97495151076451,-2.62085949436535,-2.27164192357425,-1.92870677436871,-1.59319464165064,-1.26609838325954,-0.948248046288904,-0.640243077330488,-0.342611825790529,-0.0557677124531509,0.219895349888908,0.48425057461831,0.737214503448901,0.978720419908113,1.2086979050036,1.4270990337292,1.63399637440017,1.82958575379151,2.01415767091277,2.18829112425204,2.35265543483615,2.50800021540927,2.65532673457439,2.79575529444959,2.93053514807638,3.06118058539138,3.18902527471782,3.31533465983476,3.44118985365683,3.56695951308089,3.69270096164568,3.81815502915553,3.94289075164235,4.06644456038216,4.18816538413581,4.30777690679728,4.4249079092051,4.53909825122763,4.6497625319058,4.75644363335514,4.85851791025684,4.95537025088836,5.04645076793183,5.13125656208645,5.20920175219012,5.27993271570112,5.34327643201982,5.39947399823469,5.44945331687358,5.49476514043439,5.5371390308396,5.57854124665059,5.62042240706152,5.66420481831154,5.71105113071791,5.76187029123116,5.81729953922771,5.87793469377938,5.94407314493641,6.01596288261197,6.09373355074918,6.17744407285678,6.26714812971674,6.36284322244143,6.46455509818194,6.5721073522838,6.68543602234126,6.80430966133609,6.92842734808362,7.05759628946973,7.19158838355777,7.33011478616137,7.47281521342351,7.61940517455012,7.7695443562788,7.92291384789769,8.07921038402083,8.23800789241958,8.39900056149055,8.56178192698687,8.72598845594067,8.89120698898159,9.05691557944541,9.22272086504185,9.38808134662133,9.55236867092936,9.71506080712023,9.87547159206988,10.0330058972089,10.1871161579316,10.3373292444769,10.483166856074,10.6243199462691,10.7604966894305,10.891459980432,11.0172213569466,11.1381220965225,11.2548826213683,11.3684573018702,11.4798118382414,11.5896937282606,11.6985533330503,11.8066115097159,11.9140282967735,12.0208393695207,12.1269868765465,12.2323679883551,12.3368493743781,12.440147614741,12.5418692349902,12.6416464550559,12.7391082986939,12.8337656154958,12.9249910807823,13.012293219453,13.0949389466995,13.1724027102828,13.24400028473,13.3089647824559,13.3666165587315,13.4162994580565,13.4574766951947,13.4898278186479,13.5130360785043,13.5269367209959,13.5315086876994,13.526880550694,13.5131884918763,13.4907671258345,13.4598636517104,13.4208321536151,13.3741959211179,13.3205774669661,13.2606051265582,13.1949432422036,13.1242294283642,13.0489078653102,12.9697169201994,12.8870600303863,12.8015309154117,12.7134469366699,12.6231127102262,12.5308857653232,12.4371143683313,12.3421554278891,12.2462926236338,12.1497535551412,12.0528768444062,11.9559960193639,11.8593219901395,11.7630608965218,11.6673109270915,11.5721955771143,11.4778172761095,11.3841647421414,11.2913016871891,11.1992056208072,11.1079819625316,11.017775671335,10.9287298188872,10.8410852480035,10.7550243844692,10.6706533916008,10.588163636335,10.5076984038227,10.4292845140099,10.3528603893605,10.2784330327322,10.2061268970138,10.1359467650932,10.0679116755795,10.0020259274119,9.93831264544512,9.87676975450792,9.81742198435809,9.7603422663043,9.70550129721591,9.65306355044027,9.60294590275408,9.55497337358399,9.50893247746386,9.46472529881663,9.42226832231316,9.38146773068103,9.34216821306752,9.30425331216491,9.26753748372497,9.23174769116029,9.19657656204606,9.16173556475703,9.12693636875801,9.09178999461066,9.05590299281419,9.01889046612209,8.98046068919061,8.94036022928095,8.89842892612339,8.85454653093694,8.80856375262153,8.76039069019625,8.71002877460039,8.65745203729637,8.60276540870838,8.5460993727199,8.48766836553683,8.42768423950705,8.36630398404178,8.30365969114792,8.23996259785771,8.17526971012455,8.10971546725421,8.04329414879815,7.97617504414742,7.90829749433141,7.83970628577579,7.77041406726019,7.70040631375705,7.62970579833478,7.55828654826455,7.48605355377818,7.41291265874498,7.33880773333373,7.26374864697724,7.18771575640499,7.11069521889305,7.0326558531708,6.95368737337638,6.8737215347603,6.79272025992665,6.71060095579111,6.62715709707197,6.54228278068731,6.45592653547237,6.36785664898592,6.27771397253418,6.18535393055467,6.090611302863,5.99335006204873,5.89354132591353,5.79115460822462,5.68615995913775,5.5787101947996,5.46895181789931,5.35704496296586,5.24327132781754,5.12786581137741,5.01118524873897,4.89369455128195,4.77589089388082,4.65823828663203,4.54125398965679,4.42542101448753,4.31115704131316,4.19888955691644,4.08901061607149,3.98185783970877,3.87764768558019,3.77656265622882,3.67877999002386,3.58436460952328,3.49337001648199,3.40578201389381,3.32159165720426,3.24081283122312,3.16345258895455,3.08935132730592,3.01840059591032,2.9504399987284,2.8853103752609,2.82284510441727,2.76299143107989,2.70572156546284,2.65102165408141,2.59888289496404,2.54928846000625,2.50225683982939,2.45784462073093,2.41606195745079,2.37680244255361,2.34012459710077,2.30608290461548,2.27466149142557,2.24593130364656,2.22001846446671,2.19694421065589,2.17675560031825,2.15943403120985,2.14486297412076,2.13304151864838,2.12399034410004,2.11759390920893,2.1136997880188,2.11228962452432,2.11336189686352,2.11682816383287,2.1225998764559,2.13068472512029,2.14108043225896,2.15364948925465,2.16826638134124,2.18483880034054,2.20332391163041,2.22339488788211,2.24478795336946,2.26721966950027,2.29050094483689,2.31449836846355,2.33904890476357,2.36402115545787,2.38929210222142,2.41476848496888,2.44036600611124,2.4661040397614,2.49195154039609,2.51783178320978,2.54373425206748,2.56960262217491,2.59540486452278,2.62116535095882,2.64689299244533,2.67261162676885,2.6982959893905,2.72400297344285,2.7497984142118,2.77568346766442,2.80161541865918,2.82752529966845,2.853335715406,2.87895310768146,2.90431048291084,2.92925307363526,2.95363349264161,2.97738086430508,3.00039530408689,3.02264392074103,3.0440491016001,3.06445165401837,3.08370366001949,3.10172097295459,3.11849505961905,3.13400179495779,3.14828079020868,3.16136832283056,3.17333746201919,3.1843047525573,3.19443812060441,3.20391512462961,3.21283008797558,3.22131993442403,3.22950262658531,3.23754692341781,3.24564674210269,3.25396706410081,3.26263684412704,3.27179839195365,3.28161456169252,3.29223871853074,3.30379704774995,3.31648274614935,3.33038629096572,3.34559916384474,3.36218027885039,3.3801952522724,3.39964459625928,3.42062565898925,3.44317912088256,3.46735272486361,3.49320084299985,3.52062879739206,3.54960866831635,3.58005820714139,3.61197373633741,3.64535113708962,3.68014708135892,3.71631097415618,3.75388581983174,3.79285010226356,3.83315880634035,3.87484362099046,3.91794968821436,3.96258199455119,4.00871461203541,4.05631997902765,4.1053478160428,4.15580755473129,4.20764475281975,4.2608383506766,4.31532930619129,4.37113543521315,4.42816883736965,4.48631683275011,4.54545752567786,4.60540855433789,4.66605053598802,4.72738367691504,4.78924267704171,4.85146949375462,4.91395425561699,4.97657717656163,5.03922854352632,5.10182293131618,5.16429371806771,5.22654174772821,5.28845078751343,5.3498891835122,5.41076287874427,5.4709990534403,5.53054191297311,5.58931638122501,5.6472601289553,5.70427813336561,5.76028636163503,5.81517522575529,5.86883268648008,5.92113802333774,5.97197249994154,6.02122143718511,6.06872389830367,6.11428731406223,6.15773367669779,6.19891212022635,6.23763926860001,6.27380079973924,6.30724115173605,6.3378628385395,6.36554696987858,6.39021357346414,6.41185991119946,6.43048829256336,6.44608640018235,6.45867697457701,6.46827457564448,6.47482105722487,6.47831232606809,6.47873940971698,6.47611010021155,6.47045638461165,6.46183565598064,6.45033502065611,6.43610028624359,6.41927308777976,6.39994804731909,6.37829649945758,6.35445500241017,6.32848527885708,6.30056742054702,6.27088980885719,6.23959007535366,6.20683807864035,6.17279888280031,6.13766570237673,6.10162534222433,6.06487056130128,6.02760192915596,5.98996163312868,5.95215753195348,5.91432755197236,5.87661582362163,5.83913919760553,5.80192918663537,5.76515051616172,5.72884916520093,5.693160245953,5.65816788126204,5.62389641705252,5.59034975047796,5.55754114402044,5.52550386511583,5.49440406796625,5.46424458971052,5.43504252480111,5.40679742658434,5.37947574229481,5.35307776049249,5.32752888525512,5.30279780413863,5.27884468060596,5.25557692769412,5.23287291463026,5.21072160195693,5.18908534465991,5.16791764147557,5.14717909562174,5.12683442010944,5.10682413241357,5.08712208266407,5.06770024419033,5.04852365333004,5.02952097355458,5.01065399372665,4.99188392011212,4.97316366753685,4.95446272625872,4.9357254275791,4.91688052674003,4.8978890338477,4.87876003785306,4.8594557661613,4.83996062433335,4.82028848252607,4.80042502455777,4.78035471403449,4.75999446981334,4.73939269088449,4.71851784865193,4.69735464348724,4.67587579612771,4.65406876270405,4.63192232649623,4.60944886590955,4.58659300094982,4.56330825153468,4.53960680837215,4.51550815941355,4.49105287567314,4.46622217189599,4.44105899388895,4.41563397785793,4.38994618632599,4.36393814639642,4.33753136522347,4.31077197731347,4.28358245861815,4.25594071518284,4.22788539226916,4.19942171461924,4.17044935510678,4.1409507214465,4.11093063621493,4.08029951941804,4.04905152652744,4.01718309464066,3.9847692655527,3.95188736836603,3.91848331522976,3.88457745433758,3.85015253209545,3.81518590424162,3.77975764529481,3.74388859401758,3.70765653352549,3.67113340419279,3.63433620947175,3.5973784893794,3.56037422217334,3.52343063943108,3.48664448113903,3.45019956063171,3.41416308082954,3.37866821821361,3.34378683296324,3.3095840686203,3.27623091323835,3.24387801686616,3.21259266518926,3.18247881565825,3.15366937182515,3.12621562234607,3.10016546445738,3.07556298166295,3.05246142605641,3.03091115045012,3.01090570969115,2.9924259651147,2.97546391902046,2.96006418054374,2.94619856905354,2.93377772592776,2.92280613449707,2.91322501278501,2.90497656948234,2.89799629425838,2.8922599228966,2.88770259147987,2.88431532928766,2.8820787534152,2.88099093586441,2.88105199219389,2.8822389603037,2.88448273759364,2.88781798912259,2.892158639993,2.89748956943868,2.90377917043978,2.91096126886913,2.91909289086036,2.92825436363212,2.93838693172637,2.94949000784783,2.96155771368654,2.97462660848708,2.98874692140169,3.00388723425462,3.01998246861758,3.03713700764548,3.05543088436324,3.0748219807352,3.09533938342418,3.1169571163318,3.13963936683272,3.16331021978933,3.18790589947964,3.21345538918362,3.23990378338488,3.26716477893624,3.295275038714,3.32423464735143,3.35406318831401,3.38470085964761,3.41600096286395,3.44785671251696,3.48022023089321,3.51305695832992,3.54643216555785,3.58039959505025,3.61496496853171,3.65008977277922,3.68568633102706,3.72173628883302,3.75822616785163,3.79516452328427,3.83255632158808,3.87046372412262,3.90897080228476,3.94803126900686,3.98767827636407,4.02793479517353,4.06878629709532,4.11020907610258,4.15223186610869,4.19488544743358,4.23817776236845,4.28204190783622,4.32643502842768,4.37133430598475,4.41680450365,4.46285950726094,4.50948111528739,4.55665357227927,4.60435440265939,4.65250785501075,4.70111272409268,4.75017389819213,4.79969250846521,4.84962088631938,4.90001628491528,4.95097526905914,5.00248278959178,5.05452714797982,5.10712765049861,5.16031433819736,5.21413418312592,5.26862635939052,5.32384043488309,5.37973546811777,5.43631443744717,5.49361976777326,5.55168049567819,5.61050832645445,5.67011646677807,5.73048135199884,5.79163833299519,5.85356444447602,5.91617633411994,5.97948129780476,6.04346902419399,6.10817907742074,6.17354051196355,6.23954242143572,6.30617315751582,6.37336899721294,6.44111429897479,6.50931073719756,6.57788466633149,6.64683290235259,6.71608165152901,6.78559143120107,6.85525708015353,6.92503592055277,6.9949929930356,7.06511069293378,7.13535719862242,7.20563673177486,7.27585974747752,7.34595439792579,7.41585408660097,7.48547953836439,7.5547851280103,7.62370959031566,7.69215493646941,7.76001531638151,7.82721852020489,7.89373509694016,7.95957820462479,8.0248022284344,8.08945202356761,8.15356383380948,8.21713385048998,8.28013893186637,8.34261546170928,8.40454960109121,8.46590537514605,8.52667456126536,8.58684882349649,8.64638298247376,8.70528756008834,8.76358325618663,8.82126318520535,8.87834039019501,8.93483023927674,8.99072381924749,9.04601660298869,9.10065806811074,9.15456578466265,9.20765496230566,9.25988143056972,9.31125026246064,9.36168854348187,9.41125122335949,9.4599288487848,9.50771301933149,9.55465410589632,9.60073216512452,9.64598112399,9.69043460695364,9.73412533778499,9.77708805692279,9.81931370770261,9.86082587805608,9.90162460713609,9.94168058566276,9.98087590082099,10.0191343782016,10.0564575074319,10.0928326429763,10.1282493150125,10.1627359585787,10.1962418066584,10.2288314237826,10.2604840046397,10.291258837816,10.321222757179,10.3504459117238,10.3789253334271,10.4066125704401,10.4334637809035,10.4595472370125,10.4848853504915,10.5095212251982,10.5334323874094,10.5566435986903,10.5792383720407,10.6012510251716,10.6226131207074,10.6433369181225,10.6634921708071,10.6831240744882,10.7022020438646,10.7207588617927,10.7387871583861,10.756332207298,10.7733788238687,10.7899223494134,10.805898514187,10.821222566103,10.8358664835509,10.849811858421,10.8630517697777,10.8756293397522,10.8875439647821,10.8987894587569,10.9094016769354,10.919249683565,10.9282528385309,10.9363967520959,10.9436983490046,10.95017639474,10.9557929649598,10.9605254046426,10.9643544456598,10.9673414805308,10.9695218071312,10.9708993087444,10.9715532259132,10.9714408595371,10.9705178377715,10.968736094864,10.9660408664497,10.9623675873828,10.9576557417483,10.9519503161834,10.9452223811342,10.9374889612528,10.9287492446489,10.9190136057941,10.908361945536,10.8967889242524,10.8843190247101,10.8710128518357,10.8568771192619,10.8419024605638,10.8261354772095,10.8095337771073,10.7920978285231,10.7738557232148,10.7547763204234,10.7348803456931,10.7142099303292,10.6927815114496,10.6706548744021,10.6478482929215,10.6243417150559,10.6001331993882,10.5752290128034,10.5496964296456,10.5235393572636,10.4967635474996,10.4694027833633,10.4414258907468,10.4128473979521,10.3837554025307,10.3542690541433,10.3244185471906,10.2942130373118,10.2636095919921,10.2326099302621,10.201191597015,10.1693834421295,10.1372691138606,10.1048707598017,10.0721619482585,10.039204594889,10.0060018619186,9.97258920317661,9.938952975675,9.90513385486583,9.87116310910535,9.8370159546648,9.80264079355824,9.76809957545626,9.73339539549816,9.69852492956846,9.66348477867011,9.628320788414,9.59306670049228,9.55778645960148,9.52246794083386,9.48710091548188,9.45167622887933,9.41619260169714,9.38057993178361,9.3449029867472,9.30921587828498,9.27354371633396,9.23788513324306,9.20222785635378,9.16657352280817,9.13094913854096,9.09535820625269,9.05979556614178,9.02426715410391,8.98875370420476,8.95331160524922,8.91795093867024,8.88265801277722,8.84743634732575,8.81227902815735,8.77717916175219,8.74217080389885,8.70720341752772,8.67224782747992,8.63729920286007,8.60235826364286,8.56749169542594,8.53271105258409,8.49803610554889,8.46353453547329,8.42925377239716,8.39516796472292,8.36121660712428,8.32739886426897,8.29368838776777,8.26007648380588,8.22656844029309,8.19323051345523,8.16008847794169,8.12718037207601,8.09452706016781,8.06209863934722,8.0298712041396,7.9978656026233,7.96607809211657,7.93449388301891,7.90312954486437,7.87200727152078,7.84117442070238,7.8106049306698,7.7803992894445,7.7505957455115,7.72116235426338,7.69209111815922,7.66339844870746,7.6351000848227,7.60717198927887,7.5796326323095,7.552541316203,7.52586637735502,7.49966484660373,7.47394168027602,7.4487055610326,7.42391389192889,7.39956913987049,7.37574706195787,7.35247797075482,7.32972931300857,7.30745188117346,7.2855927598133,7.26411291627975,7.24308658806088,7.22251450177519,7.2023625217704,7.18263703260298,7.1633070203562,7.14442136803606,7.12595416162308,7.1078841955862,7.09022462957318,7.07299923708046,7.05620805272831,7.03981250062608,7.02381377147305,7.00829436253104,6.99327549683904,6.97874599375513,6.96470100334643,6.95110994328022,6.93795829785033,6.92523727852931,6.91293610471263,6.901021409212,6.88948973284668,6.87834455911576,6.86752171113451,6.85700350680417,6.84679233340403,6.83690961418982,6.82734817857891,6.81805295867855,6.80896110872087,6.80002895378578,6.7912853683843,6.78278578476734,6.77450188586999,6.76644812083378,6.75868906333026,6.75124593701384,6.74416546240245,6.73747171007932,6.73118993406178,6.72530158644009,6.71979448681872,6.71469830642656,6.71005605475968,6.70586592255546,6.70217660860325,6.69898452996692,6.69632650974833,6.69417242947821,6.69259819585012,6.69160888105797,6.69121530995175,6.69142335972511,6.69220133856687,6.6935487253342,6.69541609318081,6.69784982789029,6.70086053486412,6.70445480829254,6.7086867788105,6.7135641074612,6.7190555216992,6.72519472090691,6.73199831619881,6.73943238621951,6.74752369599788,6.75629060523156,6.76571003939269,6.77572190391714,6.78628507467278,6.7974172036212,6.80907629603761,6.8211759818396,6.83368300604309,6.84655871610324,6.85979621198669,6.87331119363633,6.88710239784521,6.90120295268061,6.915604341674,6.9302544866632,6.94513724126211,6.96023999583867,6.97556831296962,6.99110989650839,7.00690200679518,7.02291627132444,7.03915933352592,7.05559660611788,7.07221672171588,7.08899573143398,7.10588923765612,7.12284466592061,7.13979198900953,7.15670849972729,7.17360350883479

D1 D2 Cassie: Time [ms]
0,0.0018,0.0036,0.0054,0.0072,0.009,0.0108,0.0126,0.0144,0.0162,0.018,0.0198,0.0216,0.0234,0.0252,0.027,0.0288,0.0306,0.0324,0.0342,0.036,0.0378,0.0396,0.0414,0.0432,0.045,0.0468,0.0486,0.0504,0.0522,0.054,0.0558,0.0576,0.0594,0.0612,0.063,0.0648,0.0666,0.0684,0.0702,0.072,0.0738,0.0756,0.0774,0.0792,0.081,0.0828,0.0846,0.0864,0.0882,0.09,0.0918,0.0936,0.0954,0.0972,0.099,0.1008,0.1026,0.1044,0.1062,0.108,0.1098,0.1116,0.1134,0.1152,0.117,0.1188,0.1206,0.1224,0.1242,0.126,0.1278,0.1296,0.1314,0.1332,0.135,0.1368,0.1386,0.1404,0.1422,0.144,0.1458,0.1476,0.1494,0.1512,0.153,0.1548,0.1566,0.1584,0.1602,0.162,0.1638,0.1656,0.1674,0.1692,0.171,0.1728,0.1746,0.1764,0.1782,0.18,0.1818,0.1836,0.1854,0.1872,0.189,0.1908,0.1926,0.1944,0.1962,0.198,0.1998,0.2016,0.2034,0.2052,0.207,0.2088,0.2106,0.2124,0.2142,0.216,0.2178,0.2196,0.2214,0.2232,0.225,0.2268,0.2286,0.2304,0.2322,0.234,0.2358,0.2376,0.2394,0.2412,0.243,0.2448,0.2466,0.2484,0.2502,0.252,0.2538,0.2556,0.2574,0.2592,0.261,0.2628,0.2646,0.2664,0.2682,0.27,0.2718,0.2736,0.2754,0.2772,0.279,0.2808,0.2826,0.2844,0.2862,0.288,0.2898,0.2916,0.2934,0.2952,0.297,0.2988,0.3006,0.3024,0.3042,0.306,0.3078,0.3096,0.3114,0.3132,0.315,0.3168,0.3186,0.3204,0.3222,0.324,0.3258,0.3276,0.3294,0.3312,0.333,0.3348,0.3366,0.3384,0.3402,0.342,0.3438,0.3456,0.3474,0.3492,0.351,0.3528,0.3546,0.3564,0.3582,0.36,0.3618,0.3636,0.3654,0.3672,0.369,0.3708,0.3726,0.3744,0.3762,0.378,0.3798,0.3816,0.3834,0.3852,0.387,0.3888,0.3906,0.3924,0.3942,0.396,0.3978,0.3996,0.4014,0.4032,0.405,0.4068,0.4086,0.4104,0.4122,0.414,0.4158,0.4176,0.4194,0.4212,0.423,0.4248,0.4266,0.4284,0.4302,0.432,0.4338,0.4356,0.4374,0.4392,0.441,0.4428,0.4446,0.4464,0.4482,0.45,0.4518,0.4536,0.4554,0.4572,0.459,0.4608,0.4626,0.4644,0.4662,0.468,0.4698,0.4716,0.4734,0.4752,0.477,0.4788,0.4806,0.4824,0.4842,0.486,0.4878,0.4896,0.4914,0.4932,0.495,0.4968,0.4986,0.5004,0.5022,0.504,0.5058,0.5076,0.5094,0.5112,0.513,0.5148,0.5166,0.5184,0.5202,0.522,0.5238,0.5256,0.5274,0.5292,0.531,0.5328,0.5346,0.5364,0.5382,0.54,0.5418,0.5436,0.5454,0.5472,0.549,0.5508,0.5526,0.5544,0.5562,0.558,0.5598,0.5616,0.5634,0.5652,0.567,0.5688,0.5706,0.5724,0.5742,0.576,0.5778,0.5796,0.5814,0.5832,0.585,0.5868,0.5886,0.5904,0.5922,0.594,0.5958,0.5976,0.5994,0.6012,0.603,0.6048,0.6066,0.6084,0.6102,0.612,0.6138,0.6156,0.6174,0.6192,0.621,0.6228,0.6246,0.6264,0.6282,0.63,0.6318,0.6336,0.6354,0.6372,0.639,0.6408,0.6426,0.6444,0.6462,0.648,0.6498,0.6516,0.6534,0.6552,0.657,0.6588,0.6606,0.6624,0.6642,0.666,0.6678,0.6696,0.6714,0.6732,0.675,0.6768,0.6786,0.6804,0.6822,0.684,0.6858,0.6876,0.6894,0.6912,0.693,0.6948,0.6966,0.6984,0.7002,0.702,0.7038,0.7056,0.7074,0.7092,0.711,0.7128,0.7146,0.7164,0.7182,0.72,0.7218,0.7236,0.7254,0.7272,0.729,0.7308,0.7326,0.7344,0.7362,0.738,0.7398,0.7416,0.7434,0.7452,0.747,0.7488,0.7506,0.7524,0.7542,0.756,0.7578,0.7596,0.7614,0.7632,0.765,0.7668,0.7686,0.7704,0.7722,0.774,0.7758,0.7776,0.7794,0.7812,0.783,0.7848,0.7866,0.7884,0.7902,0.792,0.7938,0.7956,0.7974,0.7992,0.801,0.8028,0.8046,0.8064,0.8082,0.81,0.8118,0.8136,0.8154,0.8172,0.819,0.8208,0.8226,0.8244,0.8262,0.828,0.8298,0.8316,0.8334,0.8352,0.837,0.8388,0.8406,0.8424,0.8442,0.846,0.8478,0.8496,0.8514,0.8532,0.855,0.8568,0.8586,0.8604,0.8622,0.864,0.8658,0.8676,0.8694,0.8712,0.873,0.8748,0.8766,0.8784,0.8802,0.882,0.8838,0.8856,0.8874,0.8892,0.891,0.8928,0.8946,0.8964,0.8982,0.9,0.9018,0.9036,0.9054,0.9072,0.909,0.9108,0.9126,0.9144,0.9162,0.918,0.9198,0.9216,0.9234,0.9252,0.927,0.9288,0.9306,0.9324,0.9342,0.936,0.9378,0.9396,0.9414,0.9432,0.945,0.9468,0.9486,0.9504,0.9522,0.954,0.9558,0.9576,0.9594,0.9612,0.963,0.9648,0.9666,0.9684,0.9702,0.972,0.9738,0.9756,0.9774,0.9792,0.981,0.9828,0.9846,0.9864,0.9882,0.99,0.9918,0.9936,0.9954,0.9972,0.999,1.0008,1.0026,1.0044,1.0062,1.008,1.0098,1.0116,1.0134,1.0152,1.017,1.0188,1.0206,1.0224,1.0242,1.026,1.0278,1.0296,1.0314,1.0332,1.035,1.0368,1.0386,1.0404,1.0422,1.044,1.0458,1.0476,1.0494,1.0512,1.053,1.0548,1.0566,1.0584,1.0602,1.062,1.0638,1.0656,1.0674,1.0692,1.071,1.0728,1.0746,1.0764,1.0782,1.08,1.0818,1.0836,1.0854,1.0872,1.089,1.0908,1.0926,1.0944,1.0962,1.098,1.0998,1.1016,1.1034,1.1052,1.107,1.1088,1.1106,1.1124,1.1142,1.116,1.1178,1.1196,1.1214,1.1232,1.125,1.1268,1.1286,1.1304,1.1322,1.134,1.1358,1.1376,1.1394,1.1412,1.143,1.1448,1.1466,1.1484,1.1502,1.152,1.1538,1.1556,1.1574,1.1592,1.161,1.1628,1.1646,1.1664,1.1682,1.17,1.1718,1.1736,1.1754,1.1772,1.179,1.1808,1.1826,1.1844,1.1862,1.188,1.1898,1.1916,1.1934,1.1952,1.197,1.1988,1.2006,1.2024,1.2042,1.206,1.2078,1.2096,1.2114,1.2132,1.215,1.2168,1.2186,1.2204,1.2222,1.224,1.2258,1.2276,1.2294,1.2312,1.233,1.2348,1.2366,1.2384,1.2402,1.242,1.2438,1.2456,1.2474,1.2492,1.251,1.2528,1.2546,1.2564,1.2582,1.26,1.2618,1.2636,1.2654,1.2672,1.269,1.2708,1.2726,1.2744,1.2762,1.278,1.2798,1.2816,1.2834,1.2852,1.287,1.2888,1.2906,1.2924,1.2942,1.296,1.2978,1.2996,1.3014,1.3032,1.305,1.3068,1.3086,1.3104,1.3122,1.314,1.3158,1.3176,1.3194,1.3212,1.323,1.3248,1.3266,1.3284,1.3302,1.332,1.3338,1.3356,1.3374,1.3392,1.341,1.3428,1.3446,1.3464,1.3482,1.35,1.3518,1.3536,1.3554,1.3572,1.359,1.3608,1.3626,1.3644,1.3662,1.368,1.3698,1.3716,1.3734,1.3752,1.377,1.3788,1.3806,1.3824,1.3842,1.386,1.3878,1.3896,1.3914,1.3932,1.395,1.3968,1.3986,1.4004,1.4022,1.404,1.4058,1.4076,1.4094,1.4112,1.413,1.4148,1.4166,1.4184,1.4202,1.422,1.4238,1.4256,1.4274,1.4292,1.431,1.4328,1.4346,1.4364,1.4382,1.44,1.4418,1.4436,1.4454,1.4472,1.449,1.4508,1.4526,1.4544,1.4562,1.458,1.4598,1.4616,1.4634,1.4652,1.467,1.4688,1.4706,1.4724,1.4742,1.476,1.4778,1.4796,1.4814,1.4832,1.485,1.4868,1.4886,1.4904,1.4922,1.494,1.4958,1.4976,1.4994,1.5012,1.503,1.5048,1.5066,1.5084,1.5102,1.512,1.5138,1.5156,1.5174,1.5192,1.521,1.5228,1.5246,1.5264,1.5282,1.53,1.5318,1.5336,1.5354,1.5372,1.539,1.5408,1.5426,1.5444,1.5462,1.548,1.5498,1.5516,1.5534,1.5552,1.557,1.5588,1.5606,1.5624,1.5642,1.566,1.5678,1.5696,1.5714,1.5732,1.575,1.5768,1.5786,1.5804,1.5822,1.584,1.5858,1.5876,1.5894,1.5912,1.593,1.5948,1.5966,1.5984,1.6002,1.602,1.6038,1.6056,1.6074,1.6092,1.611,1.6128,1.6146,1.6164,1.6182,1.62,1.6218,1.6236,1.6254,1.6272,1.629,1.6308,1.6326,1.6344,1.6362,1.638,1.6398,1.6416,1.6434,1.6452,1.647,1.6488,1.6506,1.6524,1.6542,1.656,1.6578,1.6596,1.6614,1.6632,1.665,1.6668,1.6686,1.6704,1.6722,1.674,1.6758,1.6776,1.6794,1.6812,1.683,1.6848,1.6866,1.6884,1.6902,1.692,1.6938,1.6956,1.6974,1.6992,1.701,1.7028,1.7046,1.7064,1.7082,1.71,1.7118,1.7136,1.7154,1.7172,1.719,1.7208,1.7226,1.7244,1.7262,1.728,1.7298,1.7316,1.7334,1.7352,1.737,1.7388,1.7406,1.7424,1.7442,1.746,1.7478,1.7496,1.7514,1.7532,1.755,1.7568,1.7586,1.7604,1.7622,1.764,1.7658,1.7676,1.7694,1.7712,1.773,1.7748,1.7766,1.7784,1.7802,1.782,1.7838,1.7856,1.7874,1.7892,1.791,1.7928,1.7946,1.7964,1.7982,1.8,1.8018,1.8036,1.8054,1.8072,1.809,1.8108,1.8126,1.8144,1.8162,1.818,1.8198,1.8216,1.8234,1.8252,1.827,1.8288,1.8306,1.8324,1.8342,1.836,1.8378,1.8396,1.8414,1.8432,1.845,1.8468,1.8486,1.8504,1.8522,1.854,1.8558,1.8576,1.8594,1.8612,1.863,1.8648,1.8666,1.8684,1.8702,1.872,1.8738,1.8756,1.8774,1.8792,1.881,1.8828,1.8846,1.8864,1.8882,1.89,1.8918,1.8936,1.8954,1.8972,1.899,1.9008,1.9026,1.9044,1.9062,1.908,1.9098,1.9116,1.9134,1.9152,1.917,1.9188,1.9206,1.9224,1.9242,1.926,1.9278,1.9296,1.9314,1.9332,1.935,1.9368,1.9386,1.9404,1.9422,1.944,1.9458,1.9476,1.9494,1.9512,1.953,1.9548,1.9566,1.9584,1.9602,1.962,1.9638,1.9656,1.9674,1.9692,1.971,1.9728,1.9746,1.9764,1.9782,1.98,1.9818,1.9836,1.9854,1.9872,1.989,1.9908,1.9926,1.9944,1.9962,1.998,1.9998

D1 D2 Cassie: Delta y_{cm} [µm]
0,-0.00542090756742368,-0.0197869086632858,-0.0413275061058346,-0.0693568691539676,-0.10369631746664,-0.144085688182519,-0.189935077410394,-0.240691662293016,-0.295771900275709,-0.354817494778811,-0.417809876787249,-0.484812334160066,-0.55618029220586,-0.632361846491264,-0.713789390192459,-0.800839575778589,-0.893937959949367,-0.993234159074152,-1.0993235086046,-1.21210512432458,-1.33192953803086,-1.4588937840402,-1.59301861238875,-1.7345121079667,-1.8832182007692,-2.0390555102318,-2.20173791932769,-2.37083080675379,-2.54553031205803,-2.72372756690269,-2.90378220313731,-3.08516972915308,-3.26726924770515,-3.44940374904295,-3.63126071524541,-3.81258066423928,-3.99306512790261,-4.17243838490094,-4.35029714231281,-4.52638718674243,-4.70035975334837,-4.87185339092925,-5.04053175858614,-5.20603689004987,-5.36801151632917,-5.52608324494521,-5.67979236021612,-5.82872480649661,-5.97247756394736,-6.11073486600299,-6.2433089474745,-6.37004039985365,-6.49080921619007,-6.6056604392077,-6.71469776926578,-6.81790528142365,-6.91528106446548,-7.00672090596078,-7.09215726224207,-7.171445892488,-7.24458268459758,-7.3115510354155,-7.37247438073323,-7.42756168763803,-7.47680288005721,-7.51987048236834,-7.55578269283561,-7.58281066297495,-7.59845647629711,-7.59959647588719,-7.58308944790945,-7.54594049062167,-7.48540531419837,-7.39925693070929,-7.2861307396179,-7.14571729475392,-6.97887542089223,-6.78713091337979,-6.57222344475016,-6.33562083150625,-6.07830955528084,-5.80085042678779,-5.5037874903951,-5.18771596351032,-4.85325645254373,-4.50138894976147,-4.13320865031829,-3.74987208729708,-3.35258013202246,-2.94260949414215,-2.52082824659617,-2.08892666387565,-1.64791039027718,-1.19926319415306,-0.744560320047215,-0.285412826377387,0.176596385216242,0.639858658311356,1.10282056317351,1.56404455165403,2.02212498073315,2.47574653150074,2.92388915895416,3.36545709711879,3.79963710058845,4.22577307793173,4.64333729690502,5.05191619309194,5.45113167823749,5.84087301236369,6.22097928657698,6.59141964796436,6.9521200016706,7.30313873428728,7.64447242431543,7.97640292445646,8.29917997128273,8.61303616685901,8.91833887137207,9.21557263883873,9.50546991043771,9.78889808673777,10.0666396705037,10.3398029968833,10.6094667830979,10.8767794917815,11.1428925345861,11.4087770890726,11.6749372953243,11.9412306078052,12.2074670951449,12.4731742400805,12.7379809926317,13.0015465645885,13.2637209065819,13.5242731677847,13.7830500392465,14.0398873643871,14.2945920315049,14.5469313204487,14.796708465914,15.0437212616814,15.2878041111072,15.5287965371782,15.7665514209215,16.0009547112587,16.2319639265696,16.4594571340615,16.6835632637737,16.9043546539554,17.1219102085972,17.3366486676385,17.5488267245025,17.7586276963383,17.9662647646418,18.1719792409946,18.3759878022792,18.5786311629582,18.7804970589309,18.9822273412132,19.1843612453659,19.3874706164871,19.5918700276793,19.7977861289856,20.0054281968108,20.2146861579211,20.4257040715313,20.6384205556756,20.8527583151741,21.0686636891789,21.2860941250574,21.5050508327153,21.7255412813579,21.947492440681,22.1707393667478,22.3952070232311,22.6207349634184,22.8470953367718,23.0740403304242,23.3013441878603,23.5288330383519,23.7562346079789,23.9833858615719,24.2100703701042,24.436088691924,24.661238292621,24.8853163378594,25.1080657884227,25.3292229637714,25.5484981411264,25.7656921261145,25.9805300903584,26.1927766673534,26.4022542422709,26.6087627047259,26.812090961952,27.0121028705623,27.208648876746,27.4016589123704,27.5910776987668,27.7768876260776,27.9592422747174,28.1384583724424,28.3149143134485,28.489031439967,28.6611251208477,28.8314456314107,29.0001574023952,29.1674543910858,29.3335435805329,29.4985520802342,29.6624669251503,29.8252535582288,29.9867623049771,30.1468306979015,30.3053157433147,30.4620322808099,30.6168162639198,30.7694704980017,30.9198788760359,31.0678335717967,31.213203386786,31.3557844327463,31.4954066463335,31.6318247053095,31.7648919250698,31.8945165161411,32.0206702216867,32.1434156282373,32.262702398631,32.3787711073638,32.4918351339131,32.6021007182352,32.7098236681975,32.8152339976306,32.9184924974016,33.0197927821176,33.1194040291458,33.2174523554624,33.3141697404407,33.4098511272779,33.5049204430087,33.5997902553614,33.6947235891848,33.7897154183154,33.8847484756808,33.979741438141,34.0746966113221,34.1696397950313,34.2645176707874,34.3594919850905,34.4543486359419,34.5493271120724,34.6442587072484,34.7393406572303,34.8344996641633,34.9297469832142,35.0251834851863,35.1208273698808,35.2167439402167,35.3129962004446,35.4095981228172,35.5065535250706,35.6038599335218,35.7015115724005,35.7994685857234,35.8976815482516,35.9960663896066,36.0945961342619,36.1932451447929,36.2920252803435,36.3909009655063,36.4898677476934,36.5889664313688,36.6881964736889,36.7875174236041,36.8869864865021,36.9865827013126,37.0863751958066,37.1862927726497,37.2862593288058,37.3862915924878,37.4865449343975,37.5870160643157,37.6876846898056,37.7884992965815,37.889405284737,37.9903079982923,38.0911629529747,38.1919520635003,38.2926188829782,38.3931443281303,38.493566331051,38.5938149183114,38.6939702221161,38.7939541618464,38.8937367575395,38.9932993553889,39.0927403586728,39.1918781650005,39.2907888809243,39.3895242784942,39.4880586536543,39.5863949313337,39.6845863456562,39.782643152766,39.880544876735,39.9783517947388,40.0760902178627,40.1737072655101,40.2712156272326,40.3686237035096,40.4659170039625,40.5631392903458,40.6603040183983,40.7574045859856,40.8544752656099,40.9514289048667,41.0484459953245,41.1453715923599,41.2422194274645,41.3389760488401,41.4357116347756,41.5323883707751,41.6289665595374,41.7254647854699,41.8219569386402,41.9184304906058,42.0149232015874,42.1115449479545,42.2082546472821,42.3050955294145,42.402052667486,42.4991698922256,42.5964380397846,42.6938040331981,42.7912579741845,42.8887592593795,42.9863809508749,43.0840624558185,43.1817234916051,43.2793926359167,43.3769886842236,43.4745596828086,43.5720010731843,43.6692944862793,43.7664413906549,43.8633913185159,43.960165774707,44.0567695695193,44.153287034728,44.2497208307863,44.3460166254221,44.442197014049,44.5382248332843,44.6339956248052,44.7294510658629,44.8245651015386,44.9193279923966,45.0137463574871,45.1078538655989,45.2017326394721,45.295484776821,45.389200484934,45.4828949551578,45.5766346671866,45.6704270361994,45.7643039959343,45.8582522770536,45.952259592315,46.0462222437652,46.1401140342076,46.233847490017,46.3275319376389,46.421133457696,46.5147559240756,46.6083480305061,46.7019184959972,46.7953869901514,46.8887299176232,46.9819386307482,47.074964747097,47.1679215086812,47.2606681290852,47.3532773605548,47.4456949790533,47.5378260561353,47.629741789094,47.7214693395599,47.8129272333704,47.9041312811659,47.9951192216352,48.0859055956008,48.1765234599681,48.2669049851688,48.3570820585139,48.4470601187973,48.536851667021,48.6265252258621,48.716029812618,48.8054302188815,48.8946618042526,48.9837900078947,49.0728302342889,49.1617544962117,49.2506134871209,49.3394130197889,49.428145506883,49.5168828923401,49.6056849517597,49.6945558249281,49.783469288128,49.8725194741597,49.9616733975258,50.0510169843388,50.1406103801396,50.2304105689554,50.3204928668502,50.4108287178085,50.5014217240027,50.5923350340401,50.6835095154718,50.7750394493521,50.8668304243971,50.9588920934875,51.0512172822552,51.143676449508,51.236381781377,51.3292587362753,51.4221514999987,51.5151198990882,51.6081501063891,51.7012076867384,51.794249347387,51.8872320806285,51.9801038874141,52.0728698972997,52.1655187300711,52.2580816553378,52.3505692404224,52.442978047223,52.5353499444082,52.627688972574,52.7200158762003,52.8123393668811,52.9046816875677,52.9970419283536,53.0894171797786,53.181774384437,53.2741512278397,53.3665079538697,53.4587767958764,53.5509539999584,53.6430672046938,53.7351508604764,53.8272288974988,53.9193018358347,54.0113189570204,54.1032343979654,54.1950447667706,54.2867516837437,54.3783541363485,54.4698738106904,54.5612858391483,54.6525739318777,54.7437519073422,54.8348619533537,54.9258415311042,55.0166298566958,55.1072592048055,55.1978180893431,55.2882193079001,55.378598282739,55.4688802571642,55.5590574015961,55.6492893787555,55.7394724965132,55.8297185690511,55.9199748656689,56.0103765214049,56.100798557771,56.1912907407933,56.2818740718498,56.3726272420341,56.46345544282,56.5543971904479,56.6454311745075,56.7366047845654,56.8278260058885,56.9190914780566,57.0104220506798,57.1018576526232,57.1933744654986,57.2849837967664,57.376673338589,57.4684034453967,57.5602345926681,57.6521043826459,57.7440207866446,57.8359068055168,57.9277668090267,58.0195777642644,58.111337213653,58.2030491116926,58.2946931235431,58.3862397827097,58.4776829097982,58.5690225384769,58.6602318583278,58.7512848763491,58.8421326005158,58.9327731281753,59.0231758692291,59.1132888053731,59.2031250044125,59.2926485613056,59.3818383558199,59.4707612547382,59.5594548735123,59.6479613413121,59.7362360142315,59.8243198034359,59.9122319336626,60.0000258349111,60.0877332554265,60.1753994967108,60.2629949154337,60.3505501967825,60.4380629659899,60.5255699533715,60.613009239952,60.7004119877856,60.7878039901172,60.8751471457157,60.9624163017086,61.0496539684218,61.1368016741368,61.2238470558433,61.3107307895262,61.3974621156442,61.4840227205366,61.5703940598695,61.6565933866034,61.742614802131,61.828392254312,61.9140153188958,61.9994119736817,62.0845890952276,62.1695352801276,62.2542665385596,62.3387775605139,62.4230990645295,62.5072511760817,62.5912326717743,62.6750366481058,62.7587270793097,62.8422675379071,62.9256575489036,63.0089559548574,63.0921455115148,63.1751966224588,63.2580963685944,63.3408659984274,63.4235895213473,63.5062546591036,63.5889655541329,63.6717273161529,63.7545265379413,63.8373974855143,63.9203016547183,64.0033453873527,64.0864195299197,64.1695609823336,64.2528537170812,64.3362186569449,64.4197468602147,64.5033995851484,64.5871301310177,64.6710576912025,64.7550791467678,64.8391777689739,64.9234067691987,65.0077681009693,65.092242346711,65.1768593886657,65.2616632207399,65.3466452287582,65.4317167124566,65.5169027713837,65.6021998570196,65.687608035759,65.7731046757522,65.858614506421,65.9440959796459,66.0295352843868,66.114898487294,66.2001717794231,66.2853300729765,66.3703722003448,66.4553045920658,66.5401425714387,66.6248670545432,66.7095067137202,66.7941213347544,66.8787275138226,66.9633145770803,67.0479514293521,67.1326616729035,67.217398004358,67.3021593330091,67.3868758893275,67.4715996140658,67.5563147686651,67.6410289898053,67.7257987379621,67.8105733799681,67.8953793370384,67.980208351363,68.0649663309163,68.1496391833609,68.2342105232839,68.3187504600508,68.4032945856969,68.4878364147436,68.5723754484011,68.6569186349072,68.7414412959324,68.8259874066627,68.9105044551082,68.9949957843964,69.0795285949481,69.1640611199237,69.2486189479345,69.3331918813338,69.4177852491841,69.5024054337737,69.5869758422181,69.6715832197212,69.7562471730157,69.8409110429161,69.9256183816522,70.0103382117727,70.0951646430539,70.1800611618441,70.2650448412857,70.3500809076885,70.435139095067,70.5202573455891,70.6053875563505,70.690469673079,70.7755386114719,70.8605606517437,70.9455721532142,71.0305881069454,71.1155682147419,71.2005611338038,71.285549959362,71.370476809955,71.4553206310926,71.5400657162907,71.6246958108133,71.7092014472663,71.7935138911231,71.8776371301104,71.9615758289081,72.045254574081,72.1286921362928,72.2119067156863,72.2948681117465,72.3775514646365,72.4599419516357,72.5420730959363,72.6239679572726,72.7056587152492,72.7872298533961,72.8687234355343,72.9501483370138,73.0315504829284,73.1128994212413,73.1941492662751,73.2753244107465,73.3564148494,73.4374348317614,73.5183662765629,73.5991736832553,73.6799023649006,73.7605296747063,73.8410343937365,73.9214276270443,74.0017238020255,74.0819243688943,74.1620443427178,74.2420101016853,74.3218639036027,74.4015444821194,74.4810921274761,74.5604918701473,74.6397547388277,74.7189114082049,74.7979316612036,74.8768063054113,74.9555250719796,75.0341071810416,75.1125365090587,75.1907986787946,75.2689310769947,75.346911282988,75.4247499973124,75.5024854474121,75.5801132887216,75.6576150415045,75.7349963965181,75.8122933876959,75.8894303434725,75.96646731225,76.0434237472926,76.120254674495,76.1970386087618,76.2737696847537,76.3503693660411,76.4269125171263,76.5034342964669,76.5798606736708,76.6562835529718,76.7327021751989,76.8090549827769,76.8853953984198,76.9617401690123,77.0380553931717,77.1143735121203,77.1907683723106,77.2672456178339,77.3437769853885,77.4204125112335,77.4970996350471,77.5738462091371,77.6506703942126,77.7276005369547,77.8046336539809,77.8817620721619,77.9590069445144,78.0363538928887,78.1137932039305,78.1912980090499,78.268851725244,78.3464238119565,78.4240223847724,78.501562580613,78.5790446451019,78.6564161578499,78.7336496831576,78.8107520301817,78.887731672293,78.9645765956082,79.0413235237925,79.1180159656762,79.1947078469377,79.27139391312,79.3480734306297,79.4247818394029,79.5015353068607,79.5783046281393,79.6551330266555,79.7320332706734,79.8089432210125,79.8858559315031,79.9627772833999,80.0397173965199,80.1166453363476,80.1935751201596,80.2704906442438,80.3474207763966,80.424344520403,80.5012040156382,80.578048142601,80.6548932397233,80.7317019866127,80.8084423805707,80.8851752219834,80.9618732052745,81.0384740589089,81.1150160549747,81.1914406471067,81.2677161403739,81.3439615715591,81.4201763921427,81.4962858917795,81.5723151670689,81.6482710730637,81.7241783759171,81.8000626916375,81.8758761941543,81.9516404658365,82.0274596073241,82.1032388104015,82.179019888775,82.2548774367975,82.3307463059296,82.4066232508499,82.4825472832975,82.558503720742,82.6345040058322,82.7105841207656,82.786694911384,82.8627879956044,82.9388985233646,83.0150756620434,83.0912376137211,83.1673600059964,83.243471339807,83.3196073854057,83.3957382231612,83.4718332217818,83.5478942986488,83.6239213194207,83.6999013485103,83.7757934987685,83.8514817505393,83.9269707920914,84.0022757795995,84.0773755272208,84.1522610762176,84.226875588381,84.3012781292201,84.3754630507644,84.4494458382846,84.5232456634014,84.5968834311433,84.6704492612435,84.7439397647343,84.8173326165505,84.8906413603098,84.9638724155345,85.0370113659503,85.1100774449215,85.1830489800857,85.2559531997145,85.3288326031559,85.4016637469361,85.4743765306495,85.5470272261371,85.6195779570268,85.6920532946578,85.76441731583,85.8366722248719,85.9088463352876,85.9809324629092,86.0529190403276,86.1247557853597,86.1964883823765,86.2681061410177,86.3395951962973,86.4109307467814,86.4821506967025,86.5532180580316,86.6241881882327,86.6949929901699,86.765637120301,86.8360800952728,86.9064164801123,86.9765475475958,87.0465145504485,87.1163727884733,87.1861640474517,87.2557465534082,87.325176547068,87.3944615376653,87.4636276918092,87.5326532613146,87.6015569754261,87.670424729032,87.7391476906554,87.8077746403725,87.8763746233126,87.9448463768387,88.0132035913664,88.0814668198159,88.1496729235695,88.2177741981925,88.2857848708024,88.3537495836541,88.4216315757675,88.4894242415467,88.5571286733563,88.6247225955106,88.6922389069993,88.7596883695874,88.8270767463309,88.8944401436861,88.961805494855,89.0292219448774,89.0966989543082,89.1642127631806,89.2317369642375,89.2993008792957,89.3668908880938,89.4344720542628,89.5020369248717,89.5695866316972,89.6370971198563,89.704541284855,89.7719514494049,89.8393499425541,89.9066936638564,89.9739942038146,90.0412165126544,90.1083709260099,90.1754410077003,90.2424477579188,90.3094165507559,90.3763498531816,90.443271904191,90.5101847736001,90.5771299794388,90.644143507301,90.7112009823416,90.778284148462,90.8453780616696,90.9124589331213,90.9794981492378,91.0465643428327,91.1136529289739,91.1807726797357,91.2478996549187,91.3149997841087,91.3820436928649,91.4490566329081,91.5160743654874,91.583113456521,91.6501485655509,91.7170892172341,91.7839713271508,91.8507967505432,91.9175327295995,91.9841839969503,92.0507697175571,92.1173102074099,92.1838376312867,92.2503345568351,92.3167816345809,92.3831664765981,92.4495025558989,92.5158475131591,92.5822019472841,92.6484972774498,92.7147916704354,92.7811132011192,92.8474202676663,92.9137195567105,92.9800437288754,93.0463836891107,93.1127306243899,93.1790689606328,93.2453955335332,93.3117330441304,93.3780492369841,93.4443080357634,93.5105396042122,93.576783746561,93.6429882689123,93.7091720502993,93.7753203439951,93.8413853533907,93.9073828678488,93.9733083436738,94.0391432626561,94.1048703046161,94.1704849119546,94.2359928496264,94.3013320115222,94.366465784581,94.4314178119526,94.4961827691085,94.5607436898463,94.6251239646425,94.6893243388123,94.7533498292933,94.8172286630419,94.8809628456015,94.9445652476807,95.0080905089604,95.0715571468962,95.1349873175103,95.1983768376819,95.2617568221498,95.3251029038246,95.3884531453731,95.4517609788081,95.5150187193666,95.5782139384758,95.6413786508185,95.7045240050965,95.7676361075174,95.830626738487,95.8935638480169,95.956435097629,96.0192573763645,96.082019702915,96.1446417630822,96.2071917663648,96.269652278729,96.3319900765623,96.3941787164843,96.4562913709196,96.5183005518994,96.5802164481246,96.6419916235037,96.7036496101781,96.765223229699,96.826724424989,96.8881503292006,96.9494078535525,97.0105080979698,97.0714884039383,97.1323331070743,97.1930013385795,97.2535244411093,97.313896463801,97.3741045870048,97.4341973280749,97.4942057290787,97.5540562644016,97.6137830148454,97.6733571970032,97.7328507993579,97.7922267321861,97.8514124859811,97.9103930930662,97.9691995939023,98.0278839439174,98.0864565037274,98.1449138975416,98.2032268388985,98.2614195151796,98.3195397561835,98.3775467182288,98.4354580283381,98.4932850753952,98.5510163889012,98.6087017390557,98.6663316320453,98.7238999309307,98.7814304632961,98.8389434154642,98.8964350011438,98.9538959847749,99.0113025153909,99.0686746437278,99.1260074388592,99.1833001958632,99.2405482997703,99.2977504461677,99.3549208434081,99.4120595107323,99.4691652231172,99.5262396880726,99.5832676011022,99.6402428954829,99.6971924296046,99.7541070671689,99.8110318459587,99.8679457069575,99.9248520438034,99.9818227412651,100.038836653169,100.095858727069,100.152934519102,100.210046544438,100.267190718436,100.324353507247,100.381558657577,100.438789041551,100.49605821906,100.553344015923,100.610579054958,100.66780304724,100.725050247909,100.782364533782,100.839648954873,100.896896215753,100.954104077631,101.01132582766,101.068498616929,101.125592216696,101.18263119809,101.239677364079,101.296637211762,101.353547344025,101.410449596375,101.467371250519,101.524235790269,101.580983886265,101.637671533771,101.694348432779,101.751045690796,101.807696769939,101.86431120625,101.920899182195,101.977448878732,102.033958551489,102.090470109353,102.146957865163,102.203431491581,102.259964759343,102.316512631977,102.373017866387,102.429531695451,102.486061497665,102.542624188589,102.599219293157,102.655844922332
