# Supplementary material for: Condensate droplet roaming on nanostructured superhydrophobic surfaces
Source: Nat Commun. 2025 Jan 30;16:1167. doi: 10.1038/s41467-025-56562-x (PMC11782698; doi:10.1038/s41467-025-56562-x)
Supplement: Supplementary file 12 — Source Data [file 41467_2025_56562_MOESM12_ESM.zip › source_data/SupplementaryFigure15a.txt]

Supplementary Figure 15a data

Set 1: Time [ms]
0,0.1,0.2,0.3,0.4,0.5,0.6,0.7,0.8,0.9,1,1.1,1.2,1.3,1.4,1.5,1.6,1.7,1.8,1.9,2,2.1,2.2,2.3,2.4,2.5,2.6,2.7,2.8,2.9,3,3.1,3.2,3.3,3.4,3.5,3.6,3.7,3.8,3.9,4,4.1,4.2,4.3,4.4,4.5,4.6,4.7,4.8,4.9,5,5.1

Set 1: Mass of the main droplet [µg]
0,0.0527113105240113,0.0527113105240113,0.185161359370611,0.332622361136667,0.332622361136667,0.332622361136667,0.332622361136667,0.413038691649772,0.418679210859265,0.418679210859265,0.430960449923821,0.456400750215586,0.468681989280142,0.468681989280142,0.468681989280142,0.480963228344697,0.480963228344697,0.480963228344697,0.535118335624876,0.667310013620315,0.667310013620315,0.679479525183258,1.31107456271734,1.3499603462269,1.3499603462269,1.3499603462269,1.3499603462269,1.3499603462269,1.3499603462269,1.3499603462269,1.38884612973646,1.5230787075447,1.5230787075447,1.5230787075447,1.5230787075447,1.5230787075447,1.5230787075447,1.5230787075447,1.5230787075447,1.5230787075447,1.5230787075447,1.5230787075447,1.5230787075447,1.5230787075447,1.5230787075447,1.5230787075447,1.5230787075447,1.5230787075447,1.5230787075447,1.5230787075447,1.5230787075447

Set 2: Time [ms]
0,0.1,0.2,0.3,0.4,0.5,0.6,0.7,0.8,0.9,1,1.1,1.2,1.3,1.4,1.5,1.6,1.7,1.8,1.9,2,2.1,2.2,2.3,2.4,2.5,2.6,2.7,2.8,2.9,3,3.1,3.2,3.3,3.4,3.5,3.6,3.7,3.8,3.9,4,4.1,4.2,4.3,4.4,4.5,4.6,4.7,4.8,4.9,5,5.1,5.2,5.3,5.4,5.5,5.6,5.7,5.8,5.9,6

Set 2: Mass of the main droplet [µg]
0,0.00652899235345077,0.0111810643054306,0.0130128766526638,0.0130128766526638,0.0130128766526638,0.255421062496345,0.264770314454543,0.264770314454543,0.705610416816653,1.05804600095986,1.06457499331331,1.06457499331331,1.06457499331331,1.06457499331331,1.06457499331331,1.06457499331331,1.07110398566676,1.07763297802021,1.07763297802021,1.07763297802021,1.20982465601565,1.20982465601565,1.20982465601565,1.20982465601565,1.29024098652875,1.2967699788822,1.2967699788822,1.53410732698704,1.54063631934049,1.67282799733593,1.67282799733593,1.67282799733593,1.67282799733593,1.67282799733593,1.67935698968938,1.67935698968938,1.67935698968938,1.67935698968938,1.67935698968938,1.70479728998115,1.7170785290457,1.7170785290457,1.7170785290457,1.7170785290457,1.7170785290457,1.7170785290457,1.7170785290457,1.7170785290457,1.7170785290457,1.7170785290457,1.7170785290457,1.7170785290457,1.7170785290457,1.7170785290457,1.7170785290457,1.7170785290457,1.7170785290457,1.7170785290457,1.7170785290457,1.7170785290457

Set 3: Time [ms]
0,0.1,0.2,0.3,0.4,0.5,0.6,0.7,0.8,0.9,1,1.1,1.2,1.3,1.4,1.5,1.6,1.7,1.8,1.9,2,2.1,2.2,2.3,2.4,2.5,2.6,2.7,2.8,2.9,3,3.1,3.2,3.3,3.4,3.5,3.6,3.7,3.8,3.9,4,4.1,4.2,4.3,4.4,4.5,4.6,4.7,4.8,4.9,5,5.1,5.2,5.3,5.4,5.5,5.6,5.7,5.8,5.9,6,6.1,6.2,6.3,6.4,6.5,6.6,6.7,6.8,6.9,7,7.1,7.2,7.3,7.4,7.5,7.6,7.7,7.8,7.9,8,8.1,8.2,8.3,8.4,8.5,8.6

Set 3: Mass of the main droplet [µg]
0,0.160931483074611,0.163751742679357,0.163751742679357,0.415820004929767,0.415820004929767,0.415820004929767,0.415820004929767,0.415820004929767,0.415820004929767,0.415820004929767,0.526774982984106,0.526774982984106,0.526774982984106,0.526774982984106,0.533303975337556,0.533303975337556,0.598118869958483,0.598118869958483,1.87871634055519,1.87871634055519,1.88524533290864,1.88524533290864,1.88524533290864,1.88524533290864,1.88524533290864,1.88524533290864,1.88524533290864,1.88524533290864,1.88524533290864,1.88524533290864,1.88524533290864,1.88524533290864,1.88524533290864,1.88524533290864,1.88524533290864,1.88524533290864,1.88524533290864,1.88524533290864,3.94438819273173,3.95091718508518,3.95373744468993,3.95373744468993,3.95373744468993,3.95373744468993,3.95373744468993,3.95373744468993,3.95373744468993,3.95373744468993,3.95373744468993,3.95373744468993,3.95373744468993,3.95373744468993,3.95373744468993,3.95373744468993,3.95373744468993,3.95373744468993,3.95373744468993,3.95373744468993,3.95373744468993,3.95373744468993,3.95373744468993,3.95373744468993,3.95373744468993,3.95373744468993,3.95373744468993,3.95373744468993,4.03415377520303,4.03415377520303,4.03415377520303,4.03415377520303,4.03415377520303,4.03415377520303,4.03415377520303,4.03415377520303,4.03415377520303,4.03415377520303,4.03415377520303,4.03415377520303,4.03415377520303,4.03415377520303,4.03415377520303,4.03415377520303,4.03415377520303,4.03415377520303,4.03415377520303,4.03415377520303

Set 4: Time [ms]
0,0.1,0.2,0.3,0.4,0.5,0.6,0.7,0.8,0.9,1,1.1,1.2,1.3,1.4,1.5,1.6,1.7,1.8,1.9,2,2.1,2.2,2.3,2.4,2.5,2.6,2.7,2.8,2.9,3,3.1,3.2,3.3,3.4,3.5,3.6,3.7,3.8,3.9,4,4.1,4.2,4.3,4.4,4.5,4.6,4.7,4.8,4.9,5,5.1,5.2,5.3,5.4,5.5,5.6

Set 4: Mass of the main droplet [µg]
0,0.0151014986693023,0.0281594833762039,0.0281594833762039,0.0823145906563824,0.668372270778307,0.686082327437188,0.686082327437188,0.749244167085274,0.774684467377039,0.774684467377039,1.71501586539348,1.90427818741723,1.90427818741723,1.90427818741723,1.90427818741723,1.90427818741723,4.12668767508263,4.13974565978953,4.19091268236365,4.19091268236365,4.19091268236365,4.19091268236365,4.19091268236365,4.20308219392659,4.20308219392659,4.20961118628004,4.22266917098694,4.22266917098694,4.22548943059169,4.24357901396705,4.30839390858798,4.3367212170655,4.3367212170655,11.4188815993005,11.4365916559593,11.4573336738381,11.4638626661916,11.4638626661916,11.4638626661916,11.4638626661916,11.4638626661916,11.4638626661916,11.4638626661916,11.4638626661916,11.4638626661916,11.4638626661916,11.4638626661916,11.4638626661916,11.4638626661916,11.4638626661916,11.4638626661916,11.4638626661916,11.4638626661916,11.4638626661916,11.4638626661916,11.4638626661916

Set 5: Time [ms]
0,0.1,0.2,0.3,0.4,0.5,0.6,0.7,0.8,0.9,1,1.1,1.2,1.3,1.4,1.5,1.6,1.7,1.8,1.9,2,2.1,2.2,2.3,2.4,2.5,2.6,2.7,2.8,2.9,3,3.1,3.2,3.3,3.4,3.5,3.6,3.7,3.8,3.9,4,4.1,4.2,4.3,4.4,4.5,4.6,4.7,4.8,4.9,5,5.1,5.2,5.3,5.4,5.5,5.6,5.7,5.8,5.9,6,6.1,6.2,6.3,6.4,6.5,6.6,6.7,6.8,6.9,7,7.1,7.2,7.3,7.4,7.5,7.6,7.7,7.8,7.9,8,8.1,8.2,8.3,8.4,8.5,8.6,8.7,8.8,8.9

Set 5: Mass of the main droplet [µg]
0,0.0188102314180065,0.0188102314180065,0.0188102314180065,0.0271710361186905,0.0271710361186905,0.0271710361186905,0.0290028484659237,0.132703526596412,0.132703526596412,0.132703526596412,0.132703526596412,0.132703526596412,0.213396665528987,0.216216925133733,0.871828808303132,0.886930306972434,0.886930306972434,0.886930306972434,0.886930306972434,0.889750566577181,0.889750566577181,0.891582378924414,1.04833653504896,1.04833653504896,1.05397705425846,1.05397705425846,1.0567973138632,2.92818801843731,3.40089796974022,3.43674148628831,3.43674148628831,3.43674148628831,3.43674148628831,3.43674148628831,3.43674148628831,3.47562726979788,3.47562726979788,3.47562726979788,3.49089659356849,3.49089659356849,3.49089659356849,3.49742558592194,3.52286588621371,3.52286588621371,3.52286588621371,3.72638828854783,3.72638828854783,3.72638828854783,3.73291728090128,4.01363025807148,4.24913579382909,4.2644051175997,4.2644051175997,4.2644051175997,4.2644051175997,4.2644051175997,4.27657462916265,4.27657462916265,4.27657462916265,4.27657462916265,4.27657462916265,4.27939488876739,4.28221514837214,4.28221514837214,4.29748447214275,4.34603033205904,4.34603033205904,4.34603033205904,4.34603033205904,4.34885059166379,4.34885059166379,4.34885059166379,4.34885059166379,4.34885059166379,4.34885059166379,4.34885059166379,4.34885059166379,4.34885059166379,4.34885059166379,4.34885059166379,4.34885059166379,4.34885059166379,4.34885059166379,4.34885059166379,4.34885059166379,4.34885059166379,4.34885059166379,4.34885059166379,4.34885059166379

Set 6: Time [ms]
0,0.1,0.2,0.3,0.4,0.5,0.6,0.7,0.8,0.9,1,1.1,1.2,1.3,1.4,1.5,1.6,1.7,1.8,1.9,2,2.1,2.2,2.3,2.4,2.5,2.6,2.7,2.8,2.9,3,3.1,3.2,3.3,3.4,3.5,3.6,3.7,3.8,3.9,4,4.1,4.2,4.3,4.4,4.5,4.6,4.7,4.8,4.9,5,5.1,5.2,5.3,5.4,5.5,5.6,5.7,5.8,5.9,6,6.1,6.2,6.3,6.4,6.5,6.6,6.7

Set 6: Mass of the main droplet [µg]
0,0.179629275780636,0.179629275780636,0.179629275780636,0.179629275780636,0.179629275780636,0.179629275780636,0.179629275780636,0.488060640887325,0.488060640887325,0.488060640887325,0.488060640887325,0.488060640887325,0.488060640887325,0.490880900492072,0.833967232677077,1.28982772394148,1.28982772394148,1.28982772394148,1.28982772394148,1.28982772394148,1.28982772394148,1.29264798354623,1.29264798354623,1.3144462996703,1.31726655927505,1.31726655927505,1.35205611152501,1.36732543529562,2.11905080288039,2.21759944121756,2.21759944121756,2.21759944121756,2.21759944121756,2.22412843357101,2.22412843357101,2.22412843357101,2.23347768552921,2.28202354544549,2.28202354544549,2.28855253779895,2.2950815301524,2.2950815301524,2.2950815301524,2.30736276921695,2.3101830288217,2.3101830288217,2.3101830288217,2.54480009143535,2.54480009143535,2.54480009143535,2.54480009143535,2.54480009143535,2.54480009143535,2.54480009143535,2.54480009143535,2.54480009143535,2.54480009143535,2.54480009143535,2.54480009143535,2.54480009143535,2.54480009143535,2.54480009143535,2.54480009143535,2.54480009143535,2.54480009143535,2.54480009143535,2.54480009143535

Set 7: Time [ms]
0,0.1,0.2,0.3,0.4,0.5,0.6,0.7,0.8,0.9,1,1.1,1.2,1.3,1.4

Set 7: Mass of the main droplet [µg]
0,0.181967976838087,0.319800174043019,0.384615068663946,0.391144061017397,0.403425300081952,0.499110954365674,0.499110954365674,0.499110954365674,0.631302632361113,0.69611752698204,0.69611752698204,0.69611752698204,0.69611752698204,1.31146820433

Set 8: Time [ms]
0,0.1,0.2,0.3,0.4,0.5,0.6,0.7,0.8,0.9,1,1.1,1.2,1.3,1.4,1.5,1.6,1.7,1.8,1.9,2,2.1,2.2,2.3,2.4,2.5,2.6,2.7,2.8,2.9,3,3.1,3.2,3.3,3.4,3.5,3.6,3.7,3.8,3.9,4,4.1,4.2,4.3,4.4,4.5,4.6,4.7,4.8,4.9,5,5.1,5.2,5.3,5.4

Set 8: Mass of the main droplet [µg]
0,0.195737600383033,0.294243514271502,0.294243514271502,0.294243514271502,0.294243514271502,0.294243514271502,0.294243514271502,0.294243514271502,0.294243514271502,0.294243514271502,0.294243514271502,0.294243514271502,0.294243514271502,0.294243514271502,0.294243514271502,0.294243514271502,0.294243514271502,0.294243514271502,0.294243514271502,0.587405555607574,0.593046074817067,0.673462405330172,0.673462405330172,0.673462405330172,0.673462405330172,0.673462405330172,0.673462405330172,0.673462405330172,0.673462405330172,0.673462405330172,0.673462405330172,1.45559132654306,1.46212031889651,1.46212031889651,1.46212031889651,1.46212031889651,1.46212031889651,1.46212031889651,1.46212031889651,1.46212031889651,1.46494057850126,1.47722181756581,1.48375080991926,1.48375080991926,1.48375080991926,1.48375080991926,1.49027980227271,1.59907207978919,1.59907207978919,1.59907207978919,1.61434140355981,3.85782855930663,4.08591343976986,4.15326953110416

Set 9: Time [ms]
0,0.1,0.2,0.3,0.4,0.5,0.6,0.7,0.8,0.9,1,1.1,1.2,1.3

Set 9: Mass of the main droplet [µg]
0,0.0242390490123322,0.170969974372035,0.183251213436591,2.19805591492579,2.24258221764485,2.24540247724959,2.24540247724959,2.26067180102021,2.49617733677781,2.52161763706958,3.26460267323718,3.32229868816475,3.7111106206613

Set 10: Time [ms]
0,0.1,0.2,0.3,0.4,0.5,0.6,0.7,0.8,0.9,1,1.1,1.2,1.3,1.4,1.5,1.6,1.7,1.8,1.9,2,2.1,2.2,2.3,2.4,2.5,2.6,2.7,2.8,2.9,3,3.1,3.2,3.3,3.4,3.5,3.6,3.7,3.8,3.9,4,4.1,4.2,4.3,4.4,4.5,4.6,4.7,4.8,4.9,5,5.1,5.2,5.3,5.4,5.5,5.6,5.7,5.8,5.9,6,6.1,6.2,6.3,6.4,6.5,6.6,6.7,6.8,6.9,7,7.1,7.2,7.3,7.4,7.5,7.6,7.7,7.8,7.9,8,8.1,8.2,8.3,8.4,8.5,8.6,8.7,8.8,8.9,9,9.1,9.2,9.3,9.4,9.5,9.6,9.7,9.8,9.9,10,10.1,10.2,10.3,10.4,10.5,10.6,10.7,10.8,10.9,11,11.1,11.2,11.3,11.4,11.5,11.6,11.7,11.8,11.9,12,12.1,12.2,12.3,12.4,12.5,12.6,12.7

Set 10: Mass of the main droplet [µg]
0,0.00282025960474662,0.0413185446034131,0.0478475369568639,0.163168806826791,0.211714666743081,0.329856196217755,0.329856196217755,0.329856196217755,0.329856196217755,0.329856196217755,0.979715832676049,1.11149828271019,1.11149828271019,1.11149828271019,1.11149828271019,1.11149828271019,1.11149828271019,1.11149828271019,1.11149828271019,1.11149828271019,1.11149828271019,1.11149828271019,1.12676760648081,1.2675291766425,1.2675291766425,1.2675291766425,1.2675291766425,7.95297598115712,9.82154642612647,9.88869276953255,9.90396209330317,9.90396209330317,9.90396209330317,9.90396209330317,9.90396209330317,9.90396209330317,9.90396209330317,9.90396209330317,9.90396209330317,9.90396209330317,9.90396209330317,9.90396209330317,9.90678235290791,9.90861416525514,9.9208954043197,9.9208954043197,9.92742439667315,9.92742439667315,9.92742439667315,9.92742439667315,9.92742439667315,9.92742439667315,9.92742439667315,9.9339533890266,9.9339533890266,9.9339533890266,9.9339533890266,9.9339533890266,10.0427456665431,10.0427456665431,10.0580149903137,10.0580149903137,10.1384313208268,10.1384313208268,10.1384313208268,10.1384313208268,10.1384313208268,10.1412515804315,10.1412515804315,10.1412515804315,10.2339491500092,10.2339491500092,10.2339491500092,10.2339491500092,10.2492184737798,10.2746587740716,10.2746587740716,10.2746587740716,10.2746587740716,10.2746587740716,10.3394736686925,10.345114187902,10.3516431802555,10.3734414963795,10.3734414963795,10.3734414963795,10.3734414963795,10.3734414963795,10.3734414963795,10.3734414963795,12.5835697449804,12.5835697449804,12.6100201330564,12.6507297571188,12.6507297571188,12.6535500167235,12.6535500167235,12.6535500167235,12.6535500167235,12.6535500167235,12.6535500167235,12.6535500167235,12.6535500167235,12.6535500167235,12.6666080014304,12.6666080014304,12.6666080014304,12.6731369937839,12.6731369937839,12.6731369937839,12.6731369937839,12.6731369937839,12.6731369937839,12.6731369937839,12.6731369937839,12.6731369937839,12.6731369937839,12.6731369937839,12.6731369937839,12.6731369937839,12.6731369937839,12.6731369937839,12.6731369937839,12.6731369937839,12.6731369937839,12.6731369937839,12.6731369937839

Set 11: Time [ms]
0,0.1,0.2,0.3,0.4,0.5,0.6,0.7,0.8,0.9,1,1.1,1.2,1.3,1.4,1.5,1.6,1.7,1.8,1.9,2,2.1,2.2,2.3,2.4,2.5,2.6,2.7,2.8,2.9,3,3.1,3.2,3.3,3.4,3.5,3.6,3.7,3.8,3.9,4,4.1,4.2,4.3,4.4,4.5

Set 11: Mass of the main droplet [µg]
0,0,0.0491249562582229,0.109952055239068,0.109952055239068,0.165026907508809,0.17155589986226,0.17155589986226,0.275256577992748,0.275256577992748,0.275256577992748,0.275256577992748,0.278076837597495,0.344723544565654,0.366521860689722,0.415067720606012,0.440508020897777,0.440508020897777,0.447037013251227,0.447037013251227,0.517381189291584,0.542821489583349,0.542821489583349,0.542821489583349,0.542821489583349,0.542821489583349,0.555102728647905,0.555102728647905,0.555102728647905,0.555102728647905,0.555102728647905,0.555102728647905,0.555102728647905,0.555102728647905,0.555102728647905,0.555102728647905,0.555102728647905,0.555102728647905,0.555102728647905,0.555102728647905,0.555102728647905,0.555102728647905,0.555102728647905,0.555102728647905,0.555102728647905,0.555102728647905

Set 12: Time [ms]
0,0.1,0.2,0.3,0.4,0.5,0.6,0.7,0.8,0.9,1,1.1,1.2,1.3,1.4,1.5,1.6,1.7,1.8,1.9,2,2.1,2.2,2.3,2.4,2.5,2.6,2.7,2.8,2.9,3,3.1,3.2,3.3,3.4,3.5,3.6,3.7,3.8,3.9,4,4.1,4.2,4.3,4.4,4.5,4.6,4.7,4.8

Set 12: Mass of the main droplet [µg]
0,0.0666467069681598,0.184452464716024,0.184452464716024,0.264868795229129,0.454077403258711,0.454077403258711,0.454077403258711,0.665007760730607,0.665007760730607,0.665007760730607,0.665007760730607,0.665007760730607,0.66683957307784,1.31771214782069,1.41924887086392,1.41924887086392,1.41924887086392,1.41924887086392,1.50950406577661,1.50950406577661,1.50950406577661,1.50950406577661,1.50950406577661,1.59274065589446,1.59556091549921,1.60784215456376,1.60784215456376,1.60784215456376,1.68825848507687,1.68825848507687,1.68825848507687,1.68825848507687,1.68825848507687,1.68825848507687,1.68825848507687,1.68825848507687,1.68825848507687,1.68825848507687,1.68825848507687,1.68825848507687,1.68825848507687,1.68825848507687,1.68825848507687,1.68825848507687,1.68825848507687,1.68825848507687,1.68825848507687,1.68825848507687

Set 13: Time [ms]
0,0.1,0.2,0.3,0.4,0.5,0.6,0.7,0.8,0.9,1,1.1,1.2,1.3,1.4,1.5,1.6,1.7,1.8,1.9,2,2.1,2.2,2.3,2.4,2.5,2.6,2.7,2.8,2.9,3,3.1,3.2,3.3,3.4,3.5,3.6,3.7,3.8,3.9,4,4.1,4.2,4.3,4.4,4.5

Set 13: Mass of the main droplet [µg]
0,0.0180895833753634,0.0761787937517694,0.0827077861052201,0.0949890251697759,0.0949890251697759,0.142227641585608,0.142227641585608,0.301990976483386,0.301990976483386,0.301990976483386,0.301990976483386,0.301990976483386,0.301990976483386,0.301990976483386,0.685919039934534,0.830391956994528,0.830391956994528,0.830391956994528,0.830391956994528,0.830391956994528,0.842673196059084,0.842673196059084,0.842673196059084,0.857942519829701,0.990134197825139,1.14989753272292,1.14989753272292,1.14989753272292,1.14989753272292,1.14989753272292,1.14989753272292,1.14989753272292,1.14989753272292,1.14989753272292,1.14989753272292,1.14989753272292,1.14989753272292,1.14989753272292,1.14989753272292,1.14989753272292,1.14989753272292,1.14989753272292,1.14989753272292,1.14989753272292,1.14989753272292

Set 14: Time [ms]
0,0.1,0.2,0.3,0.4,0.5,0.6,0.7,0.8,0.9,1,1.1,1.2,1.3,1.4,1.5,1.6,1.7,1.8,1.9,2,2.1,2.2,2.3,2.4,2.5,2.6,2.7,2.8,2.9,3,3.1,3.2,3.3,3.4,3.5,3.6,3.7,3.8,3.9,4,4.1,4.2,4.3,4.4,4.5,4.6,4.7,4.8,4.9,5,5.1,5.2,5.3,5.4,5.5,5.6,5.7,5.8,5.9,6,6.1,6.2,6.3,6.4,6.5,6.6,6.7,6.8,6.9,7,7.1,7.2,7.3,7.4,7.5,7.6,7.7,7.8,7.9,8,8.1,8.2,8.3,8.4,8.5,8.6,8.7,8.8,8.9

Set 14: Mass of the main droplet [µg]
0,0.362692352114119,0.455278194190169,0.455278194190169,0.901200892657496,1.02880340159198,1.03716420629266,1.03716420629266,1.03716420629266,1.03716420629266,1.06471476912784,1.20918768618783,1.57489405905985,2.23692320708109,2.26236350737286,2.26236350737286,5.49022066028743,5.49022066028743,5.49022066028743,5.49022066028743,5.49022066028743,5.49022066028743,5.49022066028743,5.49022066028743,5.50250189935198,5.52706437748109,5.52706437748109,5.52706437748109,5.57561023739738,5.57561023739738,5.57561023739738,5.57843049700213,5.58125075660687,5.58125075660687,5.64207785558772,8.46586351918091,8.63898188049871,8.63898188049871,10.3530257970589,10.3623750490171,10.3623750490171,10.3623750490171,10.3623750490171,10.3651953086218,10.3670271209691,10.3670271209691,10.3670271209691,10.3670271209691,10.3688589333163,10.402050015361,10.402050015361,10.402050015361,10.402050015361,10.4143312544255,10.442591814322,10.442591814322,10.4548730533866,10.4803133536783,10.4868423460318,10.4868423460318,10.4896626056365,10.4896626056365,10.4896626056365,10.4924828652413,10.4924828652413,10.4924828652413,10.4924828652413,10.4924828652413,10.5009436440555,10.5009436440555,10.5037639036603,10.5037639036603,10.5037639036603,10.5037639036603,10.5037639036603,10.5037639036603,10.5037639036603,10.5037639036603,10.5037639036603,10.5037639036603,10.5037639036603,10.5037639036603,10.5037639036603,10.5037639036603,10.5037639036603,10.5037639036603,10.5037639036603,10.5037639036603,10.5037639036603,10.5037639036603

Set 15: Time [ms]
0,0.1,0.2,0.3,0.4,0.5,0.6,0.7,0.8,0.9,1,1.1,1.2,1.3,1.4,1.5,1.6,1.7,1.8,1.9,2,2.1,2.2,2.3,2.4,2.5,2.6,2.7,2.8,2.9,3,3.1,3.2,3.3,3.4,3.5,3.6,3.7,3.8,3.9,4,4.1,4.2,4.3,4.4,4.5,4.6,4.7,4.8,4.9,5,5.1,5.2,5.3,5.4,5.5,5.6,5.7,5.8,5.9,6,6.1,6.2,6.3,6.4,6.5,6.6,6.7,6.8,6.9,7,7.1,7.2,7.3,7.4,7.5,7.6,7.7,7.8,7.9,8,8.1,8.2,8.3

Set 15: Mass of the main droplet [µg]
0,0.478388691642617,1.24399376849723,1.55239789437202,1.55239789437202,1.55239789437202,1.56467913343657,1.56467913343657,1.56467913343657,1.56467913343657,1.56467913343657,1.61322499335286,1.61322499335286,1.62550623241742,1.62550623241742,1.63778747148197,1.64431646383543,4.47463111978206,4.50660041242728,5.08773730423716,5.08773730423716,5.08773730423716,5.09426629659061,5.09426629659061,5.09708655619535,5.09708655619535,5.09891836854259,5.09891836854259,5.32789491194674,5.33071517155149,5.37926103146778,5.37926103146778,5.37926103146778,5.37926103146778,5.37926103146778,5.37926103146778,6.02259167557262,6.12757048421484,6.63809200516788,6.66353230545964,6.66353230545964,6.66353230545964,6.66353230545964,6.66353230545964,6.66353230545964,6.66353230545964,6.6758135445242,6.67863380412895,6.67863380412895,6.67863380412895,6.67863380412895,6.67863380412895,6.67863380412895,6.67863380412895,6.67863380412895,6.67863380412895,6.77431945841267,6.77431945841267,6.97784186074679,6.97784186074679,6.97784186074679,6.97784186074679,6.97784186074679,6.99012309981134,6.99294335941609,6.99294335941609,6.99294335941609,6.99294335941609,6.99294335941609,6.99294335941609,6.99294335941609,6.99294335941609,6.99294335941609,6.99294335941609,6.99294335941609,6.99294335941609,6.99294335941609,6.99294335941609,6.99294335941609,6.99294335941609,6.99294335941609,6.99294335941609,6.99294335941609,6.99294335941609

Set 16: Time [ms]
0,0.1,0.2,0.3,0.4,0.5,0.6,0.7,0.8,0.9,1,1.1,1.2,1.3,1.4,1.5,1.6,1.7,1.8,1.9,2,2.1,2.2,2.3,2.4,2.5,2.6,2.7,2.8,2.9,3,3.1,3.2,3.3,3.4,3.5,3.6,3.7,3.8,3.9,4,4.1,4.2,4.3,4.4,4.5,4.6,4.7,4.8,4.9,5,5.1,5.2,5.3,5.4,5.5,5.6,5.7,5.8,5.9,6,6.1,6.2,6.3,6.4,6.5,6.6,6.7,6.8,6.9,7,7.1,7.2,7.3,7.4,7.5,7.6,7.7,7.8,7.9,8,8.1,8.2,8.3,8.4,8.5,8.6,8.7,8.8,8.9,9,9.1,9.2,9.3,9.4,9.5,9.6,9.7,9.8,9.9,10,10.1,10.2,10.3,10.4,10.5,10.6,10.7,10.8

Set 16: Mass of the main droplet [µg]
0,0,0.118141529474674,0.427520562613664,0.539133099734887,0.539133099734887,0.539133099734887,0.541953359339634,0.541953359339634,1.19092452265397,1.19092452265397,1.19092452265397,1.19092452265397,1.19092452265397,1.19092452265397,1.19374478225872,1.19374478225872,1.20602602132327,1.20785783367051,1.20785783367051,1.21067809327525,1.79673577339718,1.79673577339718,1.81554600481518,1.81554600481518,1.81554600481518,1.81554600481518,1.81554600481518,1.81554600481518,1.81554600481518,1.81554600481518,1.81554600481518,1.81554600481518,1.81554600481518,1.81836626441993,1.81836626441993,1.81836626441993,1.81836626441993,1.81836626441993,1.81836626441993,2.55943038349391,2.56877963545211,2.56877963545211,2.56877963545211,2.56877963545211,2.56877963545211,2.56877963545211,2.56877963545211,2.56877963545211,2.56877963545211,2.56877963545211,2.56877963545211,2.56877963545211,6.62108579049979,6.69194086665457,6.82743204943742,6.84253354810672,6.84253354810672,6.84253354810672,6.84253354810672,6.84253354810672,6.84253354810672,6.84253354810672,6.84253354810672,6.84253354810672,6.84253354810672,6.84253354810672,6.84253354810672,6.84253354810672,6.86797384839848,6.86797384839848,6.86797384839848,6.86797384839848,6.86797384839848,6.86797384839848,6.91651970831477,6.91651970831477,6.94196000860654,6.94196000860654,6.94196000860654,6.94196000860654,6.94196000860654,6.99050586852283,6.99050586852283,7.13701968539562,7.13701968539562,7.13701968539562,7.13701968539562,7.13701968539562,7.15228900916624,7.15228900916624,7.15228900916624,7.15228900916624,7.15228900916624,7.15228900916624,7.15228900916624,7.15228900916624,7.15228900916624,7.15228900916624,7.15228900916624,7.15228900916624,7.15228900916624,7.15228900916624,7.15228900916624,7.15228900916624,7.15228900916624,7.15228900916624,7.15228900916624,7.15228900916624

Set 17: Time [ms]
0,0.1,0.2,0.3,0.4,0.5,0.6,0.7,0.8,0.9,1,1.1,1.2,1.3,1.4,1.5,1.6,1.7,1.8,1.9,2,2.1,2.2,2.3,2.4,2.5,2.6,2.7,2.8,2.9,3,3.1,3.2,3.3,3.4,3.5,3.6,3.7,3.8,3.9,4,4.1,4.2,4.3,4.4,4.5

Set 17: Mass of the main droplet [µg]
0,0.174011009793115,0.176831269397861,0.176831269397861,0.445386881812116,0.620251715379196,0.620251715379196,0.620251715379196,0.620251715379196,0.620251715379196,0.681078814360041,0.681078814360041,0.729624674276331,0.729624674276331,0.729624674276331,0.729624674276331,0.729624674276331,0.889388009174109,0.889388009174109,0.889388009174109,0.889388009174109,0.889388009174109,0.889388009174109,0.889388009174109,0.889388009174109,0.969804339687214,1.0469004733727,1.0469004733727,1.0469004733727,1.0469004733727,1.0469004733727,1.0469004733727,1.0469004733727,1.0469004733727,1.0469004733727,1.0469004733727,1.0469004733727,1.0469004733727,1.0469004733727,1.0469004733727,1.0469004733727,1.0469004733727,1.0469004733727,1.0469004733727,1.0469004733727,1.0469004733727

Set 18: Time [ms]
0,0.1,0.2,0.3,0.4,0.5,0.6,0.7,0.8,0.9,1,1.1,1.2,1.3,1.4,1.5,1.6,1.7,1.8,1.9,2,2.1,2.2,2.3,2.4,2.5,2.6,2.7,2.8,2.9,3,3.1,3.2,3.3,3.4,3.5,3.6,3.7,3.8,3.9,4,4.1,4.2,4.3,4.4,4.5,4.6,4.7,4.8,4.9,5,5.1,5.2,5.3,5.4,5.5,5.6,5.7,5.8,5.9,6,6.1,6.2,6.3,6.4,6.5,6.6,6.7,6.8,6.9,7,7.1,7.2,7.3,7.4,7.5

Set 18: Mass of the main droplet [µg]
0,0.256513265461057,0.65370809704918,0.65370809704918,0.65370809704918,0.656528356653926,0.656528356653926,0.888325159662826,0.888325159662826,0.888325159662826,0.900606398727382,0.912887637791937,0.922236889750135,2.09821180282253,2.12355102659399,2.12355102659399,2.12355102659399,2.12355102659399,2.12355102659399,2.12355102659399,2.12355102659399,2.12355102659399,2.12355102659399,2.12355102659399,2.12355102659399,2.12355102659399,2.12355102659399,2.12355102659399,2.12355102659399,2.12355102659399,2.12355102659399,2.12355102659399,2.12355102659399,2.12355102659399,2.12355102659399,2.13008001894744,2.13008001894744,2.77341066305228,2.77341066305228,3.93686591883611,3.93686591883611,3.93686591883611,3.93686591883611,3.93686591883611,3.93686591883611,3.93686591883611,3.93686591883611,3.93686591883611,3.93686591883611,3.93686591883611,3.93686591883611,3.93686591883611,3.93686591883611,3.93686591883611,3.93686591883611,3.93686591883611,3.9854117787524,3.9854117787524,3.9854117787524,3.9854117787524,3.9854117787524,3.9854117787524,3.9854117787524,3.9854117787524,3.9854117787524,3.9854117787524,3.9854117787524,3.9854117787524,3.9854117787524,3.9854117787524,3.9854117787524,3.9854117787524,3.9854117787524,3.9854117787524,3.9854117787524,3.9854117787524

Set 19: Time [ms]
0,0.1,0.2,0.3,0.4,0.5,0.6,0.7,0.8,0.9,1,1.1,1.2,1.3,1.4,1.5,1.6,1.7,1.8,1.9,2,2.1,2.2,2.3,2.4,2.5,2.6,2.7,2.8,2.9,3,3.1,3.2,3.3,3.4,3.5,3.6,3.7,3.8,3.9,4,4.1,4.2,4.3,4.4,4.5,4.6,4.7,4.8,4.9,5,5.1

Set 19: Mass of the main droplet [µg]
0,0.0435378554615417,0.130658674438863,0.211075004951968,0.211075004951968,0.25178462901435,0.25178462901435,0.277224929306115,0.364656572731966,0.403542356241528,0.403542356241528,0.403542356241528,0.551003358007583,0.551003358007583,0.551003358007583,0.551003358007583,0.599549217923873,0.599549217923873,0.599549217923873,0.599549217923873,0.605189737133366,0.605189737133366,0.82277429216632,0.82277429216632,0.82277429216632,0.82277429216632,0.82277429216632,0.82277429216632,0.82277429216632,0.82277429216632,0.82277429216632,0.861660075675882,1.37534309151325,1.37534309151325,1.37534309151325,1.37534309151325,1.37534309151325,1.37534309151325,1.37534309151325,1.37534309151325,1.37534309151325,1.37534309151325,1.37534309151325,1.37534309151325,1.37534309151325,1.37534309151325,1.37534309151325,1.37534309151325,1.37534309151325,1.37534309151325,1.37534309151325,1.37534309151325

Set 20: Time [ms]
0,0.1,0.2,0.3,0.4,0.5,0.6,0.7,0.8,0.9,1,1.1,1.2,1.3,1.4,1.5,1.6,1.7,1.8,1.9,2,2.1,2.2,2.3,2.4,2.5,2.6,2.7,2.8,2.9,3,3.1,3.2,3.3,3.4,3.5,3.6,3.7,3.8,3.9,4,4.1,4.2,4.3,4.4,4.5,4.6,4.7,4.8,4.9,5,5.1,5.2,5.3,5.4,5.5,5.6,5.7,5.8,5.9

Set 20: Mass of the main droplet [µg]
0,0.0528871074197391,0.430559441105257,0.449191783694615,0.449191783694615,0.449191783694615,1.18935656025747,1.41897327509785,1.41897327509785,1.41897327509785,1.41897327509785,1.4255022674513,1.4255022674513,1.4255022674513,2.46929282576581,2.52809203320355,2.52809203320355,2.52809203320355,2.52809203320355,2.52809203320355,2.55353233349532,2.55353233349532,2.55353233349532,2.56581357255987,2.56581357255987,2.56581357255987,2.57809481162443,2.57809481162443,2.6223453433342,2.6223453433342,2.6223453433342,2.62887433568765,2.62887433568765,2.62887433568765,2.62887433568765,2.62887433568765,2.62887433568765,2.62887433568765,2.62887433568765,2.62887433568765,2.68004135826177,2.68004135826177,2.68004135826177,2.68004135826177,2.68004135826177,2.68004135826177,2.68004135826177,2.68004135826177,2.68004135826177,2.68004135826177,2.68004135826177,2.68004135826177,2.68004135826177,2.68004135826177,2.68004135826177,2.68004135826177,2.68004135826177,2.68004135826177,2.68004135826177,2.68004135826177

Set 21: Time [ms]
0,0.1,0.2,0.3,0.4,0.5,0.6,0.7,0.8,0.9,1,1.1,1.2,1.3,1.4,1.5,1.6,1.7,1.8,1.9,2,2.1,2.2,2.3,2.4,2.5,2.6,2.7,2.8,2.9,3,3.1,3.2,3.3,3.4,3.5,3.6,3.7,3.8,3.9,4,4.1,4.2,4.3,4.4,4.5,4.6,4.7,4.8,4.9,5,5.1,5.2,5.3,5.4,5.5,5.6,5.7,5.8,5.9,6,6.1,6.2,6.3,6.4,6.5,6.6,6.7,6.8,6.9,7,7.1,7.2,7.3,7.4,7.5,7.6,7.7,7.8,7.9,8,8.1,8.2,8.3,8.4,8.5,8.6,8.7,8.8,8.9,9,9.1,9.2,9.3,9.4,9.5,9.6,9.7,9.8,9.9,10,10.1,10.2,10.3,10.4,10.5,10.6,10.7,10.8,10.9,11,11.1,11.2,11.3,11.4,11.5,11.6,11.7,11.8,11.9,12,12.1,12.2,12.3,12.4,12.5,12.6,12.7,12.8,12.9,13,13.1,13.2,13.3,13.4,13.5,13.6,13.7,13.8,13.9,14,14.1,14.2,14.3,14.4,14.5,14.6,14.7,14.8,14.9,15,15.1,15.2,15.3,15.4,15.5,15.6,15.7,15.8,15.9,16,16.1,16.2,16.3,16.4,16.5,16.6,16.7,16.8,16.9,17,17.1,17.2,17.3,17.4,17.5,17.6,17.7,17.8,17.9,18,18.1,18.2,18.3,18.4,18.5,18.6,18.7,18.8,18.9,19,19.1,19.2,19.3,19.4,19.5,19.6,19.7,19.8,19.9,20,20.1,20.2

Set 21: Mass of the main droplet [µg]
0,0.0245624781291114,0.203531106584631,0.203531106584631,0.203531106584631,0.203531106584631,0.203531106584631,0.203531106584631,0.267346290271538,0.267346290271538,0.267346290271538,0.267346290271538,0.267346290271538,0.267346290271538,0.267346290271538,1.45624184634713,1.45624184634713,6.06142811238979,6.2094004328059,12.9306999572034,12.961791427686,13.0157787098648,13.6918948930084,13.6918948930084,13.6918948930084,13.6918948930084,13.6918948930084,13.6918948930084,13.6918948930084,13.6918948930084,13.6918948930084,13.6918948930084,13.6918948930084,13.6918948930084,13.6918948930084,13.6918948930084,13.7173351933001,13.7562209768097,13.7562209768097,13.7562209768097,13.7562209768097,13.7562209768097,13.7951067603193,13.8073879993838,13.8073879993838,13.8073879993838,13.8073879993838,13.8073879993838,13.839357292029,13.839357292029,13.839357292029,13.839357292029,13.8611556081531,13.8611556081531,13.8611556081531,13.8865959084449,13.8865959084449,13.8865959084449,13.9366627562599,14.2769288288401,16.7364396677098,16.8002548513967,17.0730338596803,17.0730338596803,17.0730338596803,17.0730338596803,17.0730338596803,17.0730338596803,17.0730338596803,17.0730338596803,17.0730338596803,17.0730338596803,17.0730338596803,17.0730338596803,17.0730338596803,17.0730338596803,17.0730338596803,17.0730338596803,17.0730338596803,17.0730338596803,17.0853150987448,17.0975963378094,17.0975963378094,17.0975963378094,17.0975963378094,17.0975963378094,17.2063886153259,17.2092088749306,17.2092088749306,17.2888042825026,17.2888042825026,17.2888042825026,17.2888042825026,17.2888042825026,17.2888042825026,17.3142445827943,17.8247661037474,21.5979376047577,21.6035781239672,21.6347923114968,21.7865525289843,21.8669688594974,21.8669688594974,21.8669688594974,21.8669688594974,21.8669688594974,21.8697891191022,21.8697891191022,21.8697891191022,21.8697891191022,21.8697891191022,21.8697891191022,21.8850584428728,21.9634896062915,21.9634896062915,21.9880520844206,21.9880520844206,21.9880520844206,21.9880520844206,21.9880520844206,22.0126145625497,22.0191435549032,22.0191435549032,22.0191435549032,22.0191435549032,22.0619634415089,22.0684924338624,22.1082125082605,22.1175617602187,22.1175617602187,22.3162108786261,22.3162108786261,22.3162108786261,22.3162108786261,22.329268863333,22.329268863333,22.329268863333,22.329268863333,22.329268863333,22.3386181152911,22.3414383748959,22.3442586345006,22.3442586345006,22.3442586345006,22.3442586345006,22.3507876268541,22.3896734103637,22.3924936699684,22.3924936699684,22.4695898036539,22.4695898036539,22.4695898036539,22.4695898036539,22.4695898036539,22.4695898036539,22.4695898036539,22.4848591274245,22.4848591274245,22.4876793870292,22.4876793870292,22.4942083793827,22.4942083793827,22.4942083793827,22.4942083793827,22.4942083793827,22.4988604513347,22.4988604513347,22.4988604513347,22.4988604513347,22.4988604513347,22.4988604513347,22.5234229294638,23.1667535735686,23.1667535735686,23.1667535735686,23.1667535735686,23.1667535735686,23.1667535735686,23.1667535735686,23.1667535735686,23.1695738331734,23.1695738331734,23.1695738331734,23.1723940927781,23.1723940927781,23.1723940927781,23.1723940927781,23.1723940927781,23.1723940927781,23.1723940927781,23.1723940927781,23.1723940927781,23.1723940927781,23.1723940927781,23.1723940927781,23.1723940927781,23.1723940927781,23.1723940927781,23.1723940927781,23.1723940927781,23.1723940927781,23.1723940927781,23.1723940927781

Set 22: Time [ms]
0,0.1,0.2,0.3,0.4,0.5,0.6,0.7,0.8,0.9,1,1.1,1.2,1.3,1.4,1.5,1.6,1.7,1.8,1.9,2,2.1,2.2,2.3,2.4,2.5,2.6,2.7,2.8,2.9,3,3.1,3.2,3.3,3.4,3.5,3.6,3.7,3.8,3.9,4,4.1,4.2,4.3,4.4,4.5,4.6,4.7,4.8

Set 22: Mass of the main droplet [µg]
0,0.00732724938893291,0.0749624036146061,0.180819034419476,0.193100273484032,0.193100273484032,0.193100273484032,0.257915168104959,0.338331498618064,0.338331498618064,0.483562723752096,0.483562723752096,0.483562723752096,0.483562723752096,0.483562723752096,0.669835685070072,0.669835685070072,0.669835685070072,0.669835685070072,0.863631207688701,0.863631207688701,0.863631207688701,0.863631207688701,1.02378960472621,1.02378960472621,1.02378960472621,1.02378960472621,2.73783352128638,2.73783352128638,2.74065378089113,2.74065378089113,2.74065378089113,2.74065378089113,2.74065378089113,2.74065378089113,2.74065378089113,2.74065378089113,2.74065378089113,2.74065378089113,2.74065378089113,2.74065378089113,2.74065378089113,2.74065378089113,2.74065378089113,2.74065378089113,2.74065378089113,2.74065378089113,2.74065378089113,2.74065378089113

Set 23: Time [ms]
0,0.1,0.2,0.3,0.4,0.5,0.6,0.7,0.8,0.9,1,1.1,1.2,1.3,1.4,1.5,1.6,1.7,1.8,1.9,2,2.1,2.2,2.3,2.4,2.5,2.6,2.7,2.8,2.9,3,3.1,3.2,3.3,3.4,3.5,3.6,3.7,3.8,3.9,4,4.1,4.2,4.3,4.4,4.5,4.6,4.7,4.8,4.9,5,5.1,5.2,5.3,5.4,5.5,5.6,5.7,5.8,5.9,6,6.1,6.2,6.3,6.4,6.5,6.6,6.7,6.8,6.9,7,7.1,7.2,7.3,7.4

Set 23: Mass of the main droplet [µg]
0,0.132947731597569,0.385015993847978,0.909650566212811,1.2389094032993,1.28745526321559,1.28745526321559,1.28745526321559,1.41964694121103,1.41964694121103,1.57941027610881,1.57941027610881,1.59169151517337,1.59169151517337,1.59169151517337,3.30573543173353,3.43792710972897,3.56198871101607,3.56198871101607,3.56198871101607,3.56198871101607,16.5145606849703,16.5268419240348,17.7990894573351,17.7990894573351,17.88171487244,17.8882438647935,17.8882438647935,17.8882438647935,17.8882438647935,17.8882438647935,17.8882438647935,17.8947728571469,17.8947728571469,17.8947728571469,17.8947728571469,17.8947728571469,17.9595877517679,17.9595877517679,17.9984735352774,17.9984735352774,17.9984735352774,17.9984735352774,18.0202718514015,18.0268008437549,18.0268008437549,18.0268008437549,18.0268008437549,18.320796756461,18.320796756461,18.320796756461,18.320796756461,18.320796756461,18.3615063805233,18.376775704294,18.3920450280646,18.3920450280646,18.3920450280646,18.3920450280646,18.3920450280646,18.3920450280646,18.3920450280646,18.3920450280646,18.3920450280646,18.3920450280646,18.3920450280646,18.3920450280646,18.3920450280646,18.3920450280646,18.3920450280646,18.3920450280646,18.3920450280646,18.3920450280646,18.3920450280646,18.3920450280646

Set 24: Time [ms]
0,0.1,0.2,0.3,0.4,0.5,0.6,0.7,0.8,0.9,1,1.1,1.2,1.3,1.4,1.5,1.6,1.7,1.8,1.9,2,2.1,2.2,2.3,2.4,2.5,2.6,2.7,2.8,2.9,3,3.1,3.2,3.3,3.4,3.5,3.6,3.7,3.8,3.9,4,4.1,4.2,4.3,4.4,4.5,4.6,4.7,4.8,4.9,5,5.1,5.2,5.3,5.4,5.5,5.6,5.7,5.8,5.9,6,6.1,6.2,6.3,6.4,6.5,6.6,6.7,6.8

Set 24: Mass of the main droplet [µg]
0,0.123064560765534,0.18687974445244,0.189700004057187,1.04757844211601,1.04757844211601,1.04757844211601,1.04757844211601,1.04757844211601,1.04757844211601,1.04757844211601,1.05410743446946,1.05410743446946,2.78043259009418,4.55829169034126,4.57356101411187,4.62771612139205,4.62771612139205,4.62771612139205,4.62771612139205,4.62771612139205,4.62771612139205,4.62771612139205,4.62771612139205,4.62771612139205,6.20982243507462,6.250532059137,6.29876709460476,6.30529608695821,6.30529608695821,6.30529608695821,6.30529608695821,6.30529608695821,6.30529608695821,6.32056541072882,6.33583473449944,6.33583473449944,6.33583473449944,6.33583473449944,6.33583473449944,6.34236372685289,6.34236372685289,6.34236372685289,6.34236372685289,6.34236372685289,6.34236372685289,6.34236372685289,8.05640764341306,8.13039380362111,8.18454891090129,8.18454891090129,8.18454891090129,8.18454891090129,8.18454891090129,8.18454891090129,8.18454891090129,8.18454891090129,8.18454891090129,8.18454891090129,8.18454891090129,8.18454891090129,8.18454891090129,8.18454891090129,8.18454891090129,8.18454891090129,8.18454891090129,8.18454891090129,8.18454891090129,8.18454891090129

Set 25: Time [ms]
0,0.1,0.2,0.3,0.4,0.5,0.6,0.7,0.8,0.9,1,1.1,1.2,1.3,1.4,1.5,1.6,1.7,1.8,1.9,2,2.1,2.2,2.3,2.4,2.5,2.6,2.7,2.8,2.9,3,3.1,3.2,3.3,3.4,3.5,3.6,3.7,3.8,3.9,4,4.1,4.2,4.3,4.4,4.5,4.6,4.7,4.8,4.9,5,5.1,5.2,5.3,5.4,5.5,5.6,5.7,5.8,5.9,6,6.1,6.2,6.3,6.4,6.5,6.6,6.7,6.8,6.9,7,7.1,7.2,7.3,7.4,7.5,7.6,7.7,7.8,7.9,8,8.1,8.2,8.3,8.4,8.5,8.6,8.7,8.8,8.9,9,9.1,9.2,9.3,9.4,9.5

Set 25: Mass of the main droplet [µg]
0,0.0111810643054306,0.10123387038911,0.181650200902215,0.246465095523142,0.326381488813371,0.326381488813371,0.326381488813371,0.403477622498853,0.4062978821036,0.486714212616705,0.56713054312981,0.56713054312981,0.573659535483261,0.780002197422127,0.819430740145684,0.819430740145684,0.834700063916301,0.834700063916301,3.39414328291025,3.446352767521,3.54591210633766,3.54591210633766,3.54591210633766,3.54591210633766,3.54591210633766,3.54591210633766,3.54591210633766,3.54591210633766,3.54591210633766,3.54591210633766,3.54591210633766,3.55819334540221,3.57047458446677,3.63528947908769,3.76748115708313,3.76748115708313,3.76748115708313,3.76748115708313,3.76748115708313,3.76748115708313,4.6188306027885,5.92519017905801,5.92801043866276,5.92801043866276,5.92801043866276,5.92801043866276,5.92801043866276,5.92801043866276,5.92801043866276,5.92801043866276,5.92801043866276,5.9308306982675,5.9308306982675,5.96971648177707,5.96971648177707,5.96971648177707,5.96971648177707,5.96971648177707,5.96971648177707,5.96971648177707,5.99515678206883,5.99515678206883,5.99515678206883,6.05997167668976,6.06650066904321,6.10422220839953,6.10422220839953,6.10422220839953,6.12966250869129,6.12966250869129,6.14194374775585,6.14194374775585,6.14194374775585,6.14194374775585,6.16738404804761,6.22245890031735,6.22245890031735,6.22245890031735,6.22245890031735,6.22245890031735,6.22245890031735,6.22245890031735,6.22245890031735,6.22245890031735,6.22245890031735,6.22245890031735,6.22245890031735,6.22245890031735,6.22245890031735,6.22245890031735,6.22245890031735,6.22245890031735,6.22245890031735,6.22245890031735,6.22245890031735

Set 26: Time [ms]
0,0.1,0.2,0.3,0.4,0.5,0.6,0.7,0.8,0.9,1,1.1,1.2,1.3,1.4,1.5,1.6,1.7,1.8,1.9,2,2.1,2.2,2.3,2.4,2.5,2.6,2.7,2.8,2.9,3,3.1,3.2,3.3,3.4,3.5,3.6,3.7,3.8,3.9,4,4.1,4.2,4.3,4.4,4.5,4.6,4.7,4.8,4.9,5,5.1,5.2,5.3,5.4,5.5,5.6,5.7,5.8,5.9,6,6.1,6.2,6.3,6.4,6.5,6.6,6.7,6.8,6.9,7,7.1,7.2,7.3,7.4,7.5,7.6,7.7,7.8,7.9,8,8.1,8.2,8.3,8.4,8.5,8.6,8.7,8.8,8.9,9,9.1,9.2

Set 26: Mass of the main droplet [µg]
0,0.0233505758683746,0.0421608072863811,0.0995704002233618,0.0995704002233618,0.0995704002233618,0.675738917210546,0.675738917210546,3.49952458080373,4.19109026037633,4.63682597464524,4.63682597464524,4.67853201775955,4.67853201775955,4.67853201775955,4.67853201775955,4.67853201775955,4.67853201775955,4.67853201775955,4.67853201775955,4.67853201775955,4.67853201775955,4.67853201775955,4.67853201775955,4.67853201775955,4.67853201775955,4.67853201775955,4.67853201775955,4.67853201775955,4.67853201775955,4.67853201775955,4.67853201775955,4.67853201775955,4.67853201775955,4.6908132568241,4.90960498292884,4.90960498292884,4.90960498292884,4.90960498292884,4.90960498292884,4.91613397528229,4.91613397528229,4.91613397528229,6.4859590499003,6.4859590499003,6.82904538208531,6.82904538208531,6.82904538208531,6.82904538208531,6.82904538208531,6.82904538208531,6.82904538208531,6.82904538208531,6.82904538208531,6.82904538208531,6.82904538208531,6.82904538208531,6.82904538208531,6.82904538208531,6.82904538208531,6.88021240465942,6.88021240465942,6.88021240465942,6.88021240465942,6.88021240465942,6.88021240465942,6.88021240465942,6.88021240465942,6.88021240465942,6.88021240465942,6.88021240465942,6.88021240465942,6.88021240465942,7.10918894806358,7.10918894806358,7.10918894806358,7.10918894806358,7.10918894806358,7.10918894806358,7.10918894806358,7.10918894806358,7.10918894806358,7.10918894806358,7.10918894806358,7.10918894806358,7.10918894806358,7.10918894806358,7.10918894806358,7.10918894806358,7.10918894806358,7.10918894806358,7.10918894806358,7.10918894806358

Set 27: Time [ms]
0,0.1,0.2,0.3,0.4,0.5,0.6,0.7,0.8,0.9,1,1.1,1.2,1.3,1.4,1.5,1.6,1.7,1.8,1.9,2,2.1,2.2,2.3,2.4,2.5,2.6,2.7,2.8,2.9,3,3.1,3.2,3.3,3.4,3.5,3.6,3.7,3.8,3.9,4,4.1,4.2,4.3,4.4,4.5,4.6,4.7,4.8,4.9,5,5.1,5.2,5.3,5.4,5.5,5.6,5.7,5.8,5.9,6,6.1,6.2,6.3,6.4,6.5,6.6,6.7,6.8,6.9,7,7.1,7.2,7.3,7.4,7.5,7.6,7.7,7.8,7.9,8,8.1,8.2,8.3

Set 27: Mass of the main droplet [µg]
0,0.306277151770575,0.398974721348236,0.398974721348236,0.420773037472304,0.713564764563364,0.72883408833398,0.72883408833398,0.72883408833398,0.744103412104597,1.02424697808287,1.02424697808287,1.02424697808287,1.02424697808287,1.02424697808287,1.02424697808287,1.02424697808287,1.02424697808287,1.02424697808287,1.02424697808287,1.02424697808287,1.02424697808287,1.10466330859597,1.10466330859597,1.10466330859597,1.21345558611245,1.21345558611245,1.21345558611245,1.2199845784659,4.99315607947621,5.51877909909856,5.58963417525334,5.58963417525334,5.58963417525334,5.58963417525334,5.59245443485808,5.59245443485808,5.59245443485808,5.59245443485808,5.59898342721153,5.59898342721153,5.59898342721153,5.60551241956499,5.60551241956499,5.61204141191844,5.61204141191844,5.61204141191844,5.61204141191844,5.61768193112793,5.61768193112793,5.61768193112793,5.61768193112793,5.62421092348138,5.62421092348138,5.62421092348138,5.62421092348138,5.62421092348138,5.62421092348138,5.62421092348138,5.62421092348138,5.62421092348138,5.85318746688553,5.98537914488097,5.98537914488097,6.32564521746123,6.32564521746123,6.32564521746123,6.32564521746123,6.32564521746123,6.32564521746123,6.32564521746123,6.32564521746123,6.32564521746123,6.32564521746123,6.32564521746123,6.32564521746123,6.32564521746123,6.32564521746123,6.32564521746123,6.32564521746123,6.32564521746123,6.32564521746123,6.32564521746123,6.32564521746123

Set 28: Time [ms]
0,0.1,0.2,0.3,0.4,0.5,0.6,0.7,0.8,0.9,1,1.1,1.2,1.3,1.4,1.5,1.6,1.7,1.8,1.9,2,2.1,2.2,2.3,2.4,2.5,2.6,2.7,2.8,2.9,3,3.1,3.2,3.3,3.4,3.5,3.6,3.7,3.8,3.9,4,4.1,4.2,4.3,4.4,4.5,4.6,4.7,4.8,4.9,5,5.1

Set 28: Mass of the main droplet [µg]
0,0.0511670225741175,0.304190814290606,0.329631114582371,0.394446009203298,0.394446009203298,0.394446009203298,0.394446009203298,0.658795510518263,0.707341370434552,0.707341370434552,0.713870362788003,0.82266264030448,0.976869693683969,0.976869693683969,0.976869693683969,0.976869693683969,1.08566197120045,1.22554571919948,1.22554571919948,1.22554571919948,1.23207471155294,1.23207471155294,1.23207471155294,1.24435595061749,1.24435595061749,1.24435595061749,1.24435595061749,1.24435595061749,1.24717621022224,1.24717621022224,1.24717621022224,1.26244553399286,1.26244553399286,1.26244553399286,1.26244553399286,1.26244553399286,1.26244553399286,1.26244553399286,1.26244553399286,1.26244553399286,1.26244553399286,1.26244553399286,1.26244553399286,1.26244553399286,1.26244553399286,1.26244553399286,1.26244553399286,1.26244553399286,1.26244553399286,1.26244553399286,1.26244553399286
