# Supplementary material for: Condensate droplet roaming on nanostructured superhydrophobic surfaces
Source: Nat Commun. 2025 Jan 30;16:1167. doi: 10.1038/s41467-025-56562-x (PMC11782698; doi:10.1038/s41467-025-56562-x)
Supplement: Supplementary file 12 — Source Data [file 41467_2025_56562_MOESM12_ESM.zip › source_data/SupplementaryFigure15b.txt]

Supplementary Figure 15b data

Set 1: Time [ms]
0,0.2,0.3,0.7,0.8,1,1.1,1.2,1.5,1.8,1.9,2.1,2.2,2.3,3,3.1

Set 1: Participating droplet to main droplet size ratio [-]
Inf,1.07133099168571,0.893753834944059,0.622965892963001,0.18971403024406,0.308404185055,0.389369209812222,0.299662187326051,0.297021559217204,0.432407276223678,0.627458144789323,0.213881311927551,0.909101888487415,0.30954311894124,0.306541972360921,0.427872766597986

Set 2: Time [ms]
0,0.1,0.2,0.5,0.6,0.8,0.9,1,1.6,1.7,2,2.4,2.5,2.7,2.8,2.9,3.4,3.9,4

Set 2: Participating droplet to main droplet size ratio [-]
Inf,0.755928946018454,0.547183020285515,2.50080388706031,0.294575405563742,1.01625483508748,0.784183839818141,0.183420217166332,0.183044478569236,0.182671799993809,0.496871874369232,0.405079818691942,0.171682136294189,0.561016992598718,0.162055386863777,0.441063711680616,0.157445997176318,0.247434204960399,0.193132996924553

Set 3: Time [ms]
0,0.1,0.3,1,1.4,1.6,1.8,2,3.8,3.9,4,6.6

Set 3: Participating droplet to main droplet size ratio [-]
Inf,0.259746292762227,1.07516577150553,0.578290810245542,0.231423259460861,0.495336121658672,1.16278069059292,0.151470589539145,1.02984737887311,0.118292035050366,0.0893710897308986,0.272968254104072

Set 4: Time [ms]
0,0.1,0.3,0.4,0.5,0.7,0.8,1,1.1,1.6,1.7,1.8,2.3,2.5,2.6,2.8,2.9,3,3.1,3.3,3.4,3.5,3.6

Set 4: Participating droplet to main droplet size ratio [-]
Inf,0.756151301051551,1.11358162740246,1.92377604664,0.213767943258752,0.333463778512996,0.323816982069152,1.06672391023628,0.398819736483774,1.05090234445031,0.116523857390852,0.21099511384286,0.11592555466387,0.115813563743418,0.115753658200573,0.087411252484912,0.153454959201782,0.248111851013099,0.152464289271078,1.17760981740239,0.0829992554847788,0.102403591893512,0.0829062998677049

Set 5: Time [ms]
0,0.3,0.6,0.7,1.2,1.3,1.4,1.5,1.9,2.1,2.2,2.4,2.6,2.7,2.8,2.9,3.5,3.8,4.1,4.2,4.5,4.8,4.9,5,5.1,5.6,6.1,6.2,6.4,6.5,6.9

Set 5: Participating droplet to main droplet size ratio [-]
Inf,0.702776677473008,0.406997361794434,1.3074087541581,0.78752458097841,0.236428858809007,1.43829570641011,0.241511041023606,0.147050508474199,0.127214779527461,0.529274389168054,0.139079393617093,0.13883084817193,1.20922167968051,0.532580751756948,0.153420311725386,0.224499130262884,0.163780503779042,0.123207286217509,0.193757229891544,0.386579396196109,0.120555219438129,0.42067134801569,0.384962013900219,0.153169771507391,0.115255741214271,0.0870424307390266,0.0870233052781954,0.152774348431381,0.224377494440187,0.0865762514540677

Set 6: Time [ms]
0,0.7,1.3,1.4,1.5,2.1,2.3,2.4,2.6,2.7,2.8,2.9,3.3,3.6,3.7,3.9,4,4.3,4.4,4.7

Set 6: Participating droplet to main droplet size ratio [-]
Inf,1.15655604344301,0.179447922044011,0.88500862782397,0.74169136084375,0.129793355369078,0.227743772494909,0.128977933081268,0.268297229984041,0.224358070369835,0.812586378564376,0.284012165496419,0.143324692548166,0.143184310521131,0.279076666526714,0.141963058153268,0.141827927828048,0.174910019873058,0.106919700955445,0.462787409714688

Set 7: Time [ms]
0,0.1,0.2,0.3,0.4,0.5,0.8,0.9,1.3

Set 7: Participating droplet to main droplet size ratio [-]
Inf,0.898951751575533,0.587397428806107,0.257004042711782,0.315477566121306,0.584153576992793,0.642198082572042,0.468251387593654,0.787732372013369

Set 8: Time [ms]
0,0.1,1.9,2,2.1,3.1,3.2,4,4.1,4.2,4.6,4.7,5,5.1,5.2,5.3

Set 8: Participating droplet to main droplet size ratio [-]
Inf,0.743401324748575,0.981122922122446,0.168700749633688,0.513750122802272,0.827138358270535,0.164918319332399,0.124480691297432,0.203145586845636,0.16410940928703,0.163868343529868,0.417936291135321,0.212153689006552,1.1103861344209,0.375050514436057,0.22818530823894

Set 9: Time [ms]
0,0.1,0.2,0.3,0.4,0.5,0.7,0.8,0.9,1,1.1,1.2

Set 9: Participating droplet to main droplet size ratio [-]
Inf,1.3879902459503,0.415694341558427,1.85168713366206,0.260565775962534,0.107939459144993,0.189456074918445,0.466141560787068,0.216811475904929,0.662623892014875,0.228377601405812,0.467871571731456

Set 10: Time [ms]
0,0.1,0.2,0.3,0.4,0.5,1,1.1,2.2,2.3,2.7,2.8,2.9,3,4.2,4.3,4.4,4.6,5.3,5.8,6,6.2,6.7,7,7.4,7.5,8,8.1,8.2,8.3,9,9.2,9.3,9.5,10.4,10.7

Set 10: Participating droplet to main droplet size ratio [-]
Inf,2.08166599946613,0.540630298847214,1.31496086354639,0.667582617796956,0.800968999872021,1.24940487866401,0.434591647345642,0.239498980644548,0.458762494178536,1.73849013027314,0.617058872822764,0.158198973081823,0.115582914147903,0.0657900231423423,0.0569704242232708,0.107417841834769,0.0869824754204132,0.0869634025827592,0.222071069202297,0.114988863044319,0.199960397360021,0.0652788920124649,0.1994118205302,0.11426823424758,0.135397452817624,0.184771848606928,0.0648530220690308,0.0857768888906882,0.113833521229317,0.597261982069877,0.106660917327371,0.126357827718272,0.0606351564981727,0.0802068126069189,0.0801792414413612

Set 11: Time [ms]
0,0.2,0.4,0.5,0.7,1.1,1.2,1.3,1.4,1.5,1.7,1.9,2,2.5

Set 11: Participating droplet to main droplet size ratio [-]
Inf,0.996055047414612,0.761464420274007,0.340745764485331,0.722919135155718,0.217195318545948,0.615417725981078,0.353820467861189,0.509742414691337,0.394276680147126,0.245639071136013,0.47709284688747,0.366356470357636,0.282831895615975

Set 12: Time [ms]
0,0.1,0.3,0.4,0.7,1.2,1.3,1.4,1.8,2.3,2.4,2.5,2.8

Set 12: Participating droplet to main droplet size ratio [-]
Inf,0.990752950909345,0.758263113330734,0.743342717169976,0.705963762540847,0.1401795805506,0.957869472179075,0.332744242489511,0.357441867634433,0.376273230084707,0.120980304616475,0.197443541374181,0.368440147086769

Set 13: Time [ms]
0,0.1,0.2,0.3,0.5,0.7,1.4,1.5,2,2.3,2.4,2.5

Set 13: Participating droplet to main droplet size ratio [-]
Inf,0.945069497666727,0.44089721560062,0.5295397870802,0.644589065684462,1.03951566005184,1.08064892340452,0.577622035160146,0.24546317671684,0.262655726980048,0.536103498195007,0.544411995192427

Set 14: Time [ms]
0,0.1,0.3,0.4,0.5,0.9,1,1.1,1.2,1.3,1.5,2.3,2.4,2.7,3,3.1,3.3,3.4,3.5,3.7,3.8,4.2,4.3,4.7,4.8,5.2,5.3,5.5,5.6,5.7,5.9,6.2,6.7,6.9

Set 14: Participating droplet to main droplet size ratio [-]
Inf,0.605250678042239,0.942447132227105,0.494225881997312,0.185141845930267,0.245089155024979,0.498873320840827,0.65530222744953,0.741983586055762,0.22488322083713,1.12577251139227,0.130782849394701,0.130685477210603,0.20632533475508,0.079676862961622,0.079663433418598,0.20565544905634,0.793958040860957,0.234229865272978,0.583247824167703,0.0857550335679691,0.0648052106615061,0.0561178681149846,0.0561145626524594,0.113770485833083,0.105691748478229,0.134678090009026,0.105554793627345,0.134503780065649,0.0854064421930332,0.0645478006846396,0.0645420153739407,0.064536232136795,0.0645188948536796

Set 15: Time [ms]
0,0.1,0.2,0.5,1,1.2,1.4,1.5,1.6,1.7,1.8,2.1,2.3,2.5,2.7,2.8,2.9,3.5,3.6,3.7,3.8,4.5,4.6,5.5,5.7,6.2,6.3

Set 15: Participating droplet to main droplet size ratio [-]
Inf,1.15318734325025,0.568841050866746,0.199256751997026,0.314226134205657,0.196720256127418,0.19622357421264,0.158560937569812,1.19751815955519,0.178479496265882,0.46128440118499,0.108669372741489,0.0821112155168668,0.0710972808321823,0.355443828962713,0.0808930379267933,0.208828085398022,0.492686361003753,0.237239469443152,0.436759050277208,0.156492305437382,0.12260623583821,0.0750346099907189,0.229202248351897,0.310872411750454,0.120736992667668,0.073892680476346

Set 16: Time [ms]
0,0.2,0.3,0.6,0.8,1.4,1.6,1.7,1.9,2,2.2,3.3,3.9,4,5.2,5.3,5.4,5.5,6.8,7.4,7.6,8.1,8.3,8.8

Set 16: Participating droplet to main droplet size ratio [-]
Inf,1.1987718711024,0.633695106640456,0.173592529035528,1.05882480942301,0.133291242489483,0.217492139917419,0.114949768573973,0.132665425886283,0.785182405285877,0.189780967729163,0.115813879465771,0.571977696393245,0.136636778139422,1.16410404918593,0.180421052900208,0.229050223071768,0.121617181112319,0.154917958763041,0.191914529305662,0.154363590428992,0.191230295869219,0.249668156570736,0.128854909359482

Set 17: Time [ms]
0,0.1,0.3,0.4,0.9,1.1,1.6,2.4,2.5

Set 17: Participating droplet to main droplet size ratio [-]
Inf,0.253068128410226,0.966731828854662,0.710525875900098,0.427754652077237,0.414621300024589,0.602734246727301,0.448832531647611,0.405816996273042

Set 18: Time [ms]
0,0.1,0.4,0.6,0.9,1,1.1,1.2,1.3,3.4,3.6,3.8,5.5

Set 18: Participating droplet to main droplet size ratio [-]
Inf,1.02704414752332,0.162792755471209,0.703902490958188,0.240006723199147,0.238910765060586,0.192668009826482,0.926572355546142,0.180217773496707,0.145410070934197,0.67093344312661,0.748591977022398,0.231029368755365

Set 19: Time [ms]
0,0.1,0.2,0.4,0.6,0.7,0.8,1.1,1.5,1.9,2.1,3,3.1

Set 19: Participating droplet to main droplet size ratio [-]
Inf,0.96303323137595,0.850619500409746,0.49396382137251,0.465762307684138,0.559465493774629,0.474208065161563,0.689347698521714,0.44497196638564,0.167553980149721,0.564376390935161,0.361551399378266,0.800706085433795

Set 20: Time [ms]
0,0.1,0.2,0.5,0.6,1,1.3,1.4,1.9,2.2,2.5,2.7,3,3.9

Set 20: Participating droplet to main droplet size ratio [-]
Inf,1.5670666515657,0.328545529715567,1.17764999409212,0.512139588677728,0.166324916711859,0.899442609994772,0.217595484923296,0.215895265117679,0.168797861918599,0.168528114695555,0.214490362312679,0.135535197149189,0.245474853273292

Set 21: Time [ms]
0,0.1,0.7,1.4,1.6,1.7,1.8,1.9,2,2.1,3.5,3.6,4.1,4.2,4.7,5.1,5.4,5.7,5.8,5.9,6,6.1,7.9,8,8.5,8.6,8.8,9.4,9.5,9.6,9.7,9.8,9.9,10,10.5,11.1,11.2,11.4,11.9,12,12.4,12.5,12.6,12.7,12.9,13.3,13.8,13.9,14,14.4,14.5,14.6,14.8,15.5,15.7,15.9,16.4,17,17.1,17.9,18.2

Set 21: Participating droplet to main droplet size ratio [-]
Inf,1.64226017957911,0.620164831997755,1.63264529545897,1.46781469515559,0.200074810011516,1.02362683321692,0.0982969517473286,0.14422546296619,0.35575968763732,0.122938023211952,0.141527347636369,0.141393866316632,0.0961994021798562,0.122594287733186,0.103331950545392,0.12243556736691,0.140949980026775,0.290103711992811,0.553786473303846,0.142614288863779,0.229667098357048,0.0896005126674621,0.0895790386886051,0.185305226935586,0.0547267662029325,0.131223006167073,0.113741536787222,0.308937173463546,0.595974349925396,0.050733201392158,0.0890768201785781,0.154904430880431,0.15454391603398,0.0505242839015913,0.0887139131321968,0.105145697796877,0.0823847726363922,0.0823540843314235,0.0666896098830501,0.0885128776504485,0.0666398483044122,0.0884468518262263,0.0665933469958398,0.193306573593575,0.0663858063029061,0.0663728631432306,0.0501661679418716,0.0501640569531892,0.0663580176205587,0.120272408323842,0.0501280075253905,0.14251397482245,0.087917410218405,0.0500571714239999,0.0662166450754049,0.0500502353873572,0.0817260585489451,0.305679712132054,0.0495611417358329,0.049559130751389

Set 22: Time [ms]
0,0.1,0.2,0.3,0.6,0.7,0.9,1.4,1.8,2.2,2.6,2.8

Set 22: Participating droplet to main droplet size ratio [-]
Inf,2.06813054365071,1.02368635889639,0.408005495946586,0.694966670161451,0.678092783746332,0.619441940113074,0.549917000013225,0.582208593761335,0.501291007193814,1.1874183146684,0.100993638028339

Set 23: Time [ms]
0,0.1,0.2,0.3,0.4,0.7,0.9,1.1,1.4,1.5,1.6,2,2.1,2.2,2.4,2.5,3.1,3.6,3.8,4.2,4.3,4.7,5.2,5.3,5.4

Set 23: Participating droplet to main droplet size ratio [-]
Inf,1.15250750697376,1.09861391263653,0.673494712590534,0.339654638333408,0.468263876541917,0.482798140556945,0.198114262465683,1.02499327177519,0.341962650236577,0.316300929379971,1.53715953846362,0.0905993440568776,0.412907974871773,0.139717713859684,0.0714736012273992,0.0714649045029868,0.1535734743922,0.129369380000054,0.0946661489107932,0.0712899440481315,0.206943990286713,0.111564483412674,0.0940380970154874,0.0940120442763416

Set 24: Time [ms]
0,0.1,0.2,0.3,1,1.2,1.3,1.4,1.5,2.4,2.5,2.6,2.7,3.3,3.4,3.9,4.6,4.7,4.8

Set 24: Participating droplet to main droplet size ratio [-]
Inf,0.733398016047083,0.247120601165617,1.64947918366201,0.184029114236569,1.17592337375658,0.85107896789494,0.149625597290418,0.204101153375573,0.697420727467128,0.160010205788721,0.183918163773966,0.101203811717975,0.134288278441404,0.134180052647682,0.101006062130397,0.646532359832184,0.181971589460129,0.168484423974386

Set 25: Time [ms]
0,0.1,0.2,0.3,0.4,0.7,0.8,0.9,1,1.2,1.3,1.4,1.6,1.8,1.9,2,3.1,3.2,3.3,3.4,4,4.1,4.2,5.1,5.3,6,6.3,6.4,6.5,6.8,7,7.4,7.5

Set 25: Participating droplet to main droplet size ratio [-]
Inf,1.51508117789575,0.926131814956916,0.709272266883161,0.64067798167073,0.583422400766313,0.191200876115279,0.582773637645908,0.548727519408188,0.225798493980133,0.707922965126762,0.368042814003376,0.265115946300921,1.45226346775937,0.242739624314749,0.265932671581199,0.151299702120582,0.151125429246416,0.262814682744633,0.331300205510448,0.609095778577623,0.655317207955231,0.0780780450716462,0.0780656611929819,0.187165202751867,0.16212730957306,0.221118336310977,0.102516047870607,0.1612604972042,0.160927636478258,0.12606713232387,0.160597507100144,0.198922420481325

Set 26: Time [ms]
0,0.1,0.2,0.5,0.7,0.8,0.9,1.1,3.3,3.4,3.9,4.2,4.4,5.9,7.2

Set 26: Participating droplet to main droplet size ratio [-]
Inf,0.80720070016869,0.845028010803102,1.72435997584794,1.61071090551237,0.568602018187633,0.379450090150489,0.203168645761844,0.137946555216318,0.351388889490422,0.10996805310852,0.683506292769406,0.374353141515978,0.178570734533307,0.321659500385331

Set 27: Time [ms]
0,0.1,0.3,0.4,0.5,0.8,0.9,2.1,2.4,2.7,2.8,2.9,3,3.4,3.8,4.1,4.3,4.7,5.1,6,6.1,6.3

Set 27: Participating droplet to main droplet size ratio [-]
Inf,0.640338897697879,0.336996048073762,0.816421370087141,0.277627278448775,0.275674783626717,0.675127657303331,0.428199859239552,0.461802252044054,0.175229581968909,1.45697042080087,0.467605528906275,0.191711992553985,0.0796101728993237,0.105296653435843,0.105255708595771,0.105214827367468,0.0795040782089757,0.105138797267685,0.34401427579421,0.282664039096843,0.384511199739992

Set 28: Time [ms]
0,0.1,0.2,0.3,0.7,0.8,1,1.1,1.2,1.6,1.7,2,2.3,2.8,3.1

Set 28: Participating droplet to main droplet size ratio [-]
Inf,1.28588651189282,0.437312655780357,0.5814988677544,0.802062511714495,0.419244321668102,0.209767901455531,0.534145497816863,0.509477995185174,0.481120443141882,0.464480851187285,0.174651457482692,0.215212940077076,0.131355466961099,0.230478629033991
