# Supplementary material for: Condensate droplet roaming on nanostructured superhydrophobic surfaces
Source: Nat Commun. 2025 Jan 30;16:1167. doi: 10.1038/s41467-025-56562-x (PMC11782698; doi:10.1038/s41467-025-56562-x)
Supplement: Supplementary file 12 — Source Data [file 41467_2025_56562_MOESM12_ESM.zip › source_data/SupplementaryFigure29.txt]

Supplementary Figure 29 data

* Left subplot

Starting location x-coordinate [µm]
1975.26618911233

Starting location z-coordinate [µm]
1671.17192928617

Main droplet trajectory x-coordinate [µm]
1975.26618911233,1994.67635589997,2018.58683208465,2028.15111238506,2037.47106451062,2039.35966740629,2049.24148450747,2056.72942445433,2068.61706807918,2074.53439106382,2081.27003378114,2092.37349175656,2102.3716342204,2113.10365947414,2118.05220328019,2130.1105173213,2141.9483072193,2219.74347600983,2222.57885058304,2248.82571493973,2250.71027564133,2264.18919633142,2271.13997359975,2272.41865432364,2280.51651644228,2284.27620605931,2296.75625568164,2306.75080508408,2312.99509665566,2325.78729348666,2340.08992350152,2347.35105144784,2359.0581437376,2366.55461720527,2375.26509629173,2384.22798794118,2395.07813508827,2411.1274420737,2415.38252503055,2432.8326768273,2437.02488120974,2446.59275457154,2460.57066166285,2459.31937803209,2458.92414127866,2469.73970520982,2477.00173142149,2478.39988143676,2488.83098779867,2494.33196479418,2498.30813636026,2500.88660704373,2505.48707302716,2513.24853477271,2515.59345646552,2519.61993089112,2521.66034063072,2529.71463687994,2531.76178360966,2536.78129037826,2539.41545351336,2547.38980414654,2550.74617262201

Main droplet trajectory z-coordinate [µm]
1671.17192928617,1565.53143295091,1593.61884300711,1588.05004697777,1589.74552282346,1582.03526220279,1583.93239861927,1582.1700020051,1581.98226454722,1580.51988855952,1577.17699406429,1576.45793265264,1572.5495801204,1573.12626647427,1566.89230495421,1567.00189332675,1562.22536733498,1492.00122803606,1486.6552018132,1494.43507799839,1486.89369126328,1488.31070485088,1486.20067954675,1484.03136872961,1478.15401855299,1484.01519995334,1480.90944751016,1474.32650990213,1474.64674149895,1467.20102002347,1461.76965859249,1460.02163422389,1451.59365958961,1449.98306981937,1451.01158364364,1448.6495949092,1423.34051957657,1420.91924532912,1415.87818019215,1421.53096403159,1417.19683372406,1418.30843709309,1420.10900998458,1413.64015207583,1413.51080186562,1411.52653371031,1415.39266777117,1413.44298283179,1415.26511409165,1416.03896968957,1417.42993358205,1416.56445491856,1418.1768412195,1416.14586326606,1416.77734380621,1417.84627957118,1419.41420173735,1416.8334853905,1412.31925288055,1414.39334757073,1412.19214833371,1411.05763919829,1413.40211175842

Participating droplet centre x-coordinate [µm]
1944.74447996112,2025.58836134519,1978.42943053782,1969.4467770507,2023.34269797341,1958.2184601918,2005.37739099917,1899.83121252553,1913.30519275621,2070.50162878078,2086.22127238324,2131.13453981883,2079.4842822679,2128.88887644705,2169.31081713908,2151.34551016485,2202.99576771578,2207.48709445933,2261.38301538204,2153.59117353662,2272.61133224094,2146.85418342129,2097.44958924214,2151.34551016485,2315.27893630476,2382.64883745814,2360.19220374035,2375.9118473428,2387.1401642017,2441.03608512441,2416.33378803484,2371.42052059924,2425.31644152195,2335.48990665077,2501.66899616246,2497.1776694189,2551.07359034161,2524.12562988026,2569.03889731585,2600.47818452076,2638.65446184102,2645.39145195635,2569.03889731585,2672.33941241771,2672.33941241771

Participating droplet centre z-coordinate [µm]
1648.31691488622,1666.28222186045,1686.49319220647,1726.9151328985,1619.12329105308,1580.94701373283,1524.80542943834,1589.92966721995,1553.99905327147,1612.38630093774,1574.21002361749,1623.61461779664,1531.54241955368,1527.05109281012,1545.01639978436,1491.12047886165,1583.19267710461,1538.27940966902,1439.47022131072,1457.43552828495,1540.5250730408,1428.24190445182,1441.7158846825,1383.32863701623,1596.66665733529,1556.24471664325,1479.89216200275,1464.17251840029,1497.85746897699,1417.01358759292,1495.61180560521,1369.85465678555,1293.50210214504,1320.4500626064,1428.24190445182,1383.32863701623,1473.15517188741,1347.39802306775,1338.41536958063,1392.31129050334,1372.10032015733,1464.17251840029,1275.53679517081,1392.31129050334,1369.85465678555

Participating droplet radius [µm]
36.5452874510492,36.5452874510492,11.6120624312021,24.9566094012093,11.6120624312021,18.2726437255246,56.0343249480684,8.7778941147191,18.2726437255246,14.3342410648275,21.0486506518355,38.0093964753833,14.3342410648275,22.6644251473861,14.3342410648275,14.3342410648275,11.6120624312021,11.6120624312021,87.8155080894758,11.6120624312021,18.2726437255246,8.7778941147191,22.6644251473861,22.6644251473861,21.0486506518355,47.338274996858,11.6120624312021,8.7778941147191,7.60187929507666,38.0093964753833,8.7778941147191,22.6644251473861,53.6338189640102,26.8169094820051,14.3342410648275,14.3342410648275,49.6552676244429,18.2726437255246,14.3342410648275,8.7778941147191,15.4134755119807,26.8169094820051,36.5452874510492,14.3342410648275,8.7778941147191

* Right subplot

Rel. t of the largest participating droplet [-]
0.709677419354839,0.225,0.575757575757576,0.916666666666667,0.391304347826087,0.595744680851064,1,0.962264150943396,0.25,0.252336448598131,0.28,0.464285714285714,0.56,0.217391304347826,0.253968253968254,0.590909090909091,0.12,0.690909090909091,1,0.333333333333333,0.0989010989010989,0.928571428571428,0.37037037037037,0.25,0.24,0.0972222222222222,0.444444444444444,0.225806451612903
