# Supplementary material for: Condensate droplet roaming on nanostructured superhydrophobic surfaces
Source: Nat Commun. 2025 Jan 30;16:1167. doi: 10.1038/s41467-025-56562-x (PMC11782698; doi:10.1038/s41467-025-56562-x)
Supplement: Supplementary file 12 — Source Data [file 41467_2025_56562_MOESM12_ESM.zip › source_data/SupplementaryFigure4.txt]

Supplementary Figure 4 data

Instantaneous measurements: Subcooling Delta T [K]
0.705,0.7,0.71,0.71,0.71,0.73,0.72,0.71,0.7,0.7,0.71,0.71,0.72,0.715,0.735,0.72,0.71,0.72,0.705,0.715,0.7,0.72,0.705,0.71,0.71,0.705,0.715,0.71,0.715,0.695,0.705,0.71,0.705,0.71,0.705,0.715,0.705,0.71,0.71,0.705,0.715,0.705,0.72,0.71,0.725,0.71,0.715,0.715,0.705,0.72,0.72,0.725,0.72,0.72,0.72,0.71,0.72,0.715,0.735,0.72,0.715,0.725,0.715,0.73,0.72,0.725,0.71,0.705,0.72,0.7,0.72,0.705,0.725,0.715,0.71,0.72,0.71,0.725,0.705,0.73,0.715,0.71,0.72,0.69,0.715,0.69,0.715,0.71,0.705,0.715,0.71,0.71,0.7,0.72,0.71,0.71,0.72,0.715,0.725,0.71,0.725,0.705,0.71,0.715,0.71,0.715,0.71,0.71,0.705,0.71,0.715,0.715,0.715,0.715,0.72,0.705,0.72,0.715,0.72,0.715,0.705,0.715,0.71,0.71,0.7,0.705,0.71,0.705,0.72,0.705,0.715,0.695,0.695,0.71,0.7,0.715,0.69,0.715,0.705,0.7,0.715,0.695,0.71,0.705,0.71,0.695,0.7,0.7,0.695,0.71,0.695,0.71,0.69,0.705,0.7,0.695,0.7,0.695,0.705,0.695,0.705,0.705,0.695,0.71,0.69,0.71,0.69,0.705,0.71,0.695,0.71,0.7,0.72,0.7,0.705,0.7,0.705,0.705,0.69,0.705,0.7,0.705,0.705,0.705,0.715,0.705,0.715,0.7,0.71,0.7,0.705,0.71,0.715,0.715,0.705,0.72,0.715,0.71,0.71,0.695,0.71,0.695,0.72,0.7,0.7,0.7,0.69,0.71,0.685,0.7,0.685,0.695,0.69,0.69,0.695,0.69,0.705,0.69,0.7,0.69,0.69,0.695,0.69,0.695,0.69,0.69,0.695,0.695,0.695,0.69,0.7,0.685,0.7,0.69,0.695,0.705,0.695,0.705,0.7,0.705,0.705,0.72,0.715,0.7,0.71,0.695,0.715,0.705,0.705,0.725,0.705,0.725,0.7,0.715,0.71,0.71,0.705,0.695,0.71,0.7,0.72,0.715,0.71,0.72,0.72,0.73,0.72,0.735,0.725,0.735,0.735,0.735,0.74,0.735,0.745,0.745,0.735,0.745,0.735,0.745,0.74,0.75,0.74,0.74,0.74,0.745,0.74,0.745,0.75,0.745,0.75,0.745,0.75,0.76,0.755,0.77,0.765,0.77,0.77,0.77,0.77,0.755,0.77,0.75,0.77,0.765,0.755,0.775,0.76,0.77,0.76,0.775,0.765,0.775,0.78,0.78,0.775,0.76,0.765,0.755,0.77,0.77,0.755,0.77,0.76,0.79,0.78,0.795,0.8,0.77,0.785,0.78,0.795,0.78,0.78,0.785,0.775,0.785,0.775,0.8,0.775,0.8,0.805,0.8,0.81,0.795,0.81,0.805,0.82,0.825,0.805,0.815,0.8,0.81,0.815,0.83,0.82,0.82,0.83,0.815,0.82,0.815,0.825,0.825,0.83,0.83,0.81,0.82,0.795,0.805,0.81,0.81,0.83,0.81,0.82,0.8,0.815,0.795,0.795,0.805,0.815,0.815,0.81,0.815,0.81,0.815,0.82,0.805,0.82,0.805,0.81,0.8,0.82,0.82,0.815,0.815,0.815,0.825,0.825,0.835,0.825,0.82,0.84,0.81,0.81,0.815,0.81,0.825,0.83,0.825,0.81,0.82,0.815,0.825,0.81,0.81,0.82,0.82,0.825,0.81,0.82,0.835,0.81,0.815,0.8,0.83,0.825,0.835,0.835,0.835,0.84,0.84,0.845,0.835,0.845,0.84,0.835,0.84,0.84,0.835,0.83,0.85,0.84,0.84,0.845,0.82,0.845,0.845,0.855,0.845,0.85,0.865,0.86,0.845,0.85,0.86,0.84,0.855,0.86,0.875,0.865,0.865,0.88,0.855,0.865,0.865,0.86,0.865,0.855,0.88,0.855,0.87,0.875,0.86,0.865,0.865,0.885,0.87,0.875,0.865,0.855,0.87,0.855,0.885,0.885,0.89,0.895,0.865,0.895,0.875,0.895,0.89,0.895,0.87,0.875,0.905,0.895,0.91,0.885,0.915,0.915,0.935,0.94,0.895,0.895,0.89,0.925,0.915,0.92,0.925,0.92,0.925,0.915,0.93,0.925,0.93,0.92,0.925,0.95,0.935,0.925,0.915,0.93,0.93,0.925,0.92,0.92,0.945,0.94,0.95,0.94,0.935,0.96,0.95,0.965,0.945,0.965,0.96,0.96,0.965,0.945,0.95,0.945,0.955,0.945,0.93,0.955,0.935,0.965,0.95,0.97,0.975,0.96,0.96,0.955,0.955,0.95,0.97,0.965,0.97,0.97,0.975,0.995,0.99,0.975,0.965,0.99,0.985,0.995,1.005,1.005,1.015,0.99,1,0.975,0.975,1,0.985,0.985,0.965,0.97,0.98,0.965,0.98,0.985,1,0.98,0.985,1.005,0.965,0.975,0.98,1.005,0.99,1,1.02,1,0.99,0.98,1,0.99,1.02,1.02,0.995,1,1.005,1.01,1.005,1.035,1.035,0.995,1.01,1.005,1.025,1.04,1.03,0.99,0.995,1.01,1,1.03,1.02,1.02,1.01,1.01,1.02,1.015,1.025,1.005,1,1,1.015,1.005,1,1.005,1.01,1.02,1.015,1.02,1.03,1.02,1.005,1,1.015,1.02,1.03,1.03,1.03,1.05,1.025,1.04,1.025,1.03,1.025,1.005,1.025,1.025,1.04,1.02,1.025,1.035,1.025,1.03,1.02,1.035,1.025,1.03,1.04,1.025,1.045,1.025,1.025,1.025,1.035,1.025,1.03,1.035,1.07,1.035,1.025,1.015,1.01,1.01,1.015,1.025,1.02,1.035,1.03,1.02,1.015,1.015,1.01,1.02,1.005,1.015,1,1.005,1.02,1.02,1.015,1.03,1.025,1.005,1.005,1.01,1.02,1.04,1.01,1.005,1,1.02,1.015,1.015,1.02,1.02,1.02,1.025,1.015,0.98,0.985,1.005,1.01,1.005,1.005,1.015,1.02,1.01,1.015,1,1.02,1.01,1.005,0.995,1.01,1.025,0.995,1.015,1.005,1.025,1.02,1.01,1.015,0.99,1.01,1,1.025,1.03,1.035,1.03,1.015,1.015,0.995,1,0.99,1.015,1.005,0.995,1.005,0.99,1.01,1,1.01,1.015,1.005,1.02,1.01,1,0.985,0.99,1.01,0.985,1.01,0.99,1,1,1.01,1,1,1,0.985,1.005,0.99,0.99,0.99,0.98,1,0.995,0.995,0.995,0.995,1,1.005,1.025,1.01,1.01,0.99,1,0.99,1,1,0.99,0.995,0.985,1.005,1,1.005,1.01,0.985,0.975,0.985,0.99,0.98,0.985,0.995,0.99,0.99,0.97,0.985,0.965,0.975,0.97,0.96,0.97,0.965,0.98,0.955,0.965,0.975,0.965,0.99,0.965,0.975,0.955,0.97,0.965,0.955,0.96,0.955,0.98,0.975,0.97,0.98,0.945,0.965,0.94,0.965,0.955,0.975,0.96,0.965,0.97,0.955,0.965,0.94,0.965,0.985,0.97,0.965,0.96,0.965,0.97,0.995,0.955,0.975,0.985,0.965,0.97,0.965,0.965,0.955,0.98,0.98,0.98,0.96,0.94,0.945,0.95,0.955,0.945,0.96,0.98,0.97,0.97,0.955,0.955,0.96,0.97,0.97,0.965,0.975,0.94,0.945,0.95,0.965,0.975,0.955,0.96,0.945,0.98,0.945,0.94,0.955,0.95,0.955,0.945,0.965,0.975,0.965,0.945,0.945,0.955,0.955,0.98,0.99,0.945,0.95,0.945,0.97,0.955,0.955,0.945,0.955,0.94,0.935,0.955,0.94,0.955,0.95,0.945,0.955,0.95,0.95,0.95,0.98,0.98,0.96,0.955,0.94,0.96,0.945,0.96,0.945,0.935,0.95,0.95,0.95,0.935,0.955,0.945,0.955,0.97,0.94,0.94,0.915,0.945,0.94,0.94,0.95,0.925,0.93,0.925,0.96,0.935,0.935,0.94,0.95,0.96,0.96,0.97,0.97,0.985,0.965,0.95,0.95,0.95,0.955,0.945,0.96,0.945,0.965,0.96,0.97,0.955,0.94,0.94,0.94,0.955,0.96,0.945,0.94,0.935,0.965,0.975,0.965,0.955,0.945,0.965,0.945,0.97,0.965,0.975,0.945,0.94,0.945,0.955,0.98,0.95,0.975,0.955,0.935,0.945,0.95,0.985,0.965,0.975,0.985,0.96,0.955,0.955,0.955,0.955,0.975,0.98,0.97,0.96,0.965,0.97,0.97,0.99,0.995,0.98,0.975,0.97,0.97,0.965,0.975,0.955,0.965,0.97,0.975,0.995,0.98,0.995,1.01,1.01,0.98,0.965,0.975,0.975,0.995,0.995,0.98,0.98,0.99,0.99,0.99,1,0.99,0.985,0.98,0.97,0.99,1,1.005,1,0.985,0.995,0.99,1.015,1,1,1.01,1.005,1,0.995,1,1,1.02,1.02,1.03,1.01,1.015,1.015,1.015,1.02,1.005,1.02,1.02,1.005,1,0.995,1.01,0.995,1.02,1.01,1.005,1.02,1.01,1.02,1.015,1.03,1.005,1.01,1.015,1.005,0.995,0.995,1.01,1.02,1.01,1.01,0.99,0.995,0.99,1.02,0.99,1.015,1.025,1,1.025,1.005,1.04,1.005,1.01,1.015,0.995,1.02,0.985,1.02,1.005,1.015,1.01,1.015,1.005,1.01,1.01,0.99,1,0.975,0.985,0.985,0.985,1.005,1.01,1.025,1.02,1.01,1.015,0.99,0.985,0.975,0.985,0.985,0.97,0.97,0.97,0.97,0.94,0.98,0.98,0.985,1,0.985,1,0.97,0.97,0.96,0.97,0.985,0.97,0.99,0.985,0.98,0.955,0.975,0.99,1.005,0.985,0.965,0.98,0.975,0.985,0.995,0.995,1.005,0.99,0.99,0.99,0.99,1.005,1,0.99,0.99,0.995,0.99,0.995,1,0.99,1,0.995,1.01,1,0.995,0.995,0.975,0.995,0.99,1.005,0.98,1.01,0.995,0.985,1.015,1,1.03,0.98,1.01,1.01,1.015,1.01,1.01,1.015,0.985,1.015,0.995,1.01,1.005,0.98,1.01,1,1,0.985,0.995,1.015,1.01,1.02,1.025,1.025,1.01,1.025,1.02,0.995,1,0.99,0.995,0.995,1.01,1.015,1.005,0.995,0.995,1.005,1.005,0.995,0.975,0.975,0.97,0.97,0.98,0.985,0.995,0.98,0.96,0.975,0.99,1,0.96,0.96,0.96,0.965,0.955,0.95,0.945,0.94,0.95,0.96,0.975,0.995,0.965,0.985,0.96,0.96,0.95,0.96,0.985,0.99,0.97,0.955,0.96,0.96,0.975,0.975,0.99,0.975,0.96,0.97,0.965,0.985,0.965,0.975,0.985,0.965,0.975,0.965,0.97,0.97,0.975,0.97,0.97,0.96,0.97,0.99,1,0.995,1,1.01,1,0.985,0.99,1,1,1.005,0.99,1,0.995,1.005,1.005,1.01,1.005,0.985,1.02,1,1,1.005,1.005,1.01,1,1.02,1.005,1,0.985,0.985,0.995,1.005,1.01,1.01,1.015,1.01,1.005,1,1,1.02,0.995,1.01,0.995,1.015,1.015,1.01,1.005,1.005,1.025,0.995,1.015,1.015,0.995,0.995,1,1.025,1,1,1.005,1.01,0.995,0.99,1,0.995,1.005,1.015,1.01,1.01,0.995,1,0.985,1,1.01,1.015,0.995,0.99,1.015,1.02,1.02,0.99,1.01,1.005,0.995,1,0.99,1.005,1.01,0.99,0.995,0.995,1.02,1.01,1.01,1,1.01,0.995,0.96,0.985,0.985,0.975,0.97,0.99,0.99,0.97,0.975,0.955,0.99,0.965,0.985,0.985,0.985,0.965,0.96,0.985,0.965,0.975,0.98,0.98,0.98,0.96,0.98,0.985,0.985,0.98,0.98,0.99,0.97,0.98,0.985,0.97,0.965,0.985,1,1.015,1.015,0.99,1.03,1.03,1.055,0.995,1,1.035,1.01,0.99,0.995,1.03,1.055,1.055,1.015,1.005,1.045,1.05,1.005,1.03,1.02,1.025,1.03,1.045,1.055,1.02,1.025,1.005,1.04,1.04,1.02,1.03,1.055,1.07,0.995,1.015,1.04,1.01,1.025,1.055,1.005,1.005,1.01,0.995,1.01,1.02,1.03,0.995,0.98,1.015,1.01,1.025,1.005,1.035,1.01,1.005,1.045,1,1.025,0.99,1.015,1.04,1.025,1.01,1.005,1.03,1.03,1.04,1.045,0.995,1,1.005,1.02,1.03,1.06,1.03,1,1.01,1.025,1.04,1.045,0.995,1.02,1.04,1.055,0.99,1.02,1.03,1.015,1.03,1.04,1.045,1.005,1.03,1.03,1.005,1.025,1.065,1.065,1.065,1.025,1.04,1.07,1.035,1.03,1,1.04,1.05,1.02,1.01,1.02,1.045,1.01,1.01,1.01,1.02,1.05,1.015,1.025,1,0.985,1.04,1,1.045,1.025,1.04,1.055,1.035,1.065,1.07,1.12,1.015,1.02,1.01,1.01,1.055,1.05,1.04,1.045,1.09,1.105,1.05,1.055,1.03,1.07,1.02,1.07,1.065,1.06,1.045,1.055,1.07,1.08,1.05,1.07,1.06,1.035,1.02,1.05,1.05,1.065,1.08,1.085,1.05,1.07,1.095,1.1,1.065,1.055,1.08,1.09,1.04,1.055,1.065,1.075,1.045,1.065,1.08,1.1,1.125,1.095,1.12,1.09,1.09,1.095,1.06,1.085,1.065,1.1,1.055,1.06,1.075,1.075,1.095,1.095,1.09,1.025,1.075,1.085,1.055,1.075,1.055,1.065,1.065,1.095,1.11,1.06,1.075,1.07,1.075,1.05,1.09,1.055,1.05,1.035,1.055,1.09,1.055,1.09,1.04,1.04,1.05,1.07,1.065,1.07,1.06,1.055,1.085,1.075,1.045,1.08,1.015,1.055,1.08,1.09,1.055,1.035,1.065,1.045,1.035,1.05,1.09,1.095,1.105,1.055,1.035,1.04,1.025,1.075,1.06,1.02,1.02,1.06,1.085,1.005,1.03,1.055,1.08,1.09,1.035,1.045,1.025,1.06,1.02,1.04,1.05,1.005,1.045,1.005,1.05,1.055,1.055,1.08,1.025,1.045,1.045,1.08,1.075,1.05,1.08,1.03,1.095,1.06,1.105,1.015,1.035,1.055,1.045,1.065,1.095,1.05,1.04,1.06,1.06,1.025,1.06,1.075,1.11,1.045,1.085,1.07,1.085,1.065,1.055,1.055,1.06,1.05,1.06,1.04,1.075,1.055,1.085,1.05,1.06,1.065,1.065,1.08,1.03,1.04,1.065,1.085,1.03,1.07,1.06,1.065,1.095,1.045,1.035,1.045,1.09,1.085,1.11,1.05,1.065,1.065,1.08,1.075,1.035,1.065,1.085,1.085,1.065,1.04,1.055,1.045,1.055,1.06,1.02,1.055,1.075,1.035,1.05,1.065,1.045,1.03,1.075,1.09,1.055,1.05,1.04,1.065,1.025,1.055,1.08,1.055,1.055,1.055,1.015,1.02,1.065,1.08,1.04,1.06,1.07,1.075,1.05,1.025,1.01,1.055,1.055,1.035,1.025,1.05,1.07,1.07,1.035,1.02,1.07,1.08,1.08,1.06,1.015,1.02,1.045,1.08,1.045,1.01,1.02,1.04,1.05,1.02,1.015,1.01,1.04,1.065,1.055,1.02,1.02,1.035,1.045,1.08,1.035,1.005,1.04,0.995,0.99,0.995,1.025,1.05,1.055,1.03,1.01,1.065,1.035,1.025,1.055,1.07,1.05,1.015,1.045,1.02,1.01,1.005,1.035,1.07,1.01,1.005,1.03,1.055,1.025,1.055,1.025,1.02,1.055,1,1.065,1.075,1.09,1.03,1.06,1.07,1.05,1.08,1.085,1.07,1.035,1.065,1.08,1.065,1.05,1.05,1.07,1.1,1.045,1.06,1.07,1.11,1.045,1.085,1.11,1.035,1.07,1.085,1.075,1.055,1.045,1.07,1.1,1.09,1.085,1.115,1.12,1.08,1.055,1.09,1.105,1.105,1.13,1.065,1.09,1.12,1.125,1.07,1.09,1.125,1.095,1.11,1.14,1.145,1.08,1.1,1.16,1.14,1.12,1.11,1.11,1.14,1.15,1.095,1.12,1.14,1.1,1.09,1.135,1.155,1.115,1.135,1.15,1.09,1.135,1.185,1.125,1.095,1.11,1.135,1.125,1.135,1.11,1.07,1.105,1.14,1.15,1.09,1.1,1.14,1.145,1.155,1.115,1.155,1.175,1.115,1.16,1.15,1.12,1.125,1.15,1.1,1.12,1.13,1.14,1.125,1.16,1.205,1.14,1.155,1.185,1.135,1.16,1.14,1.17,1.145,1.18,1.195,1.15,1.165,1.16,1.215,1.155,1.165,1.195,1.195,1.18,1.15,1.2,1.19,1.215,1.235,1.18,1.19,1.2,1.24,1.175,1.15,1.195,1.19,1.23,1.175,1.195,1.215,1.155,1.205,1.215,1.215,1.23,1.2,1.19,1.22,1.215,1.165,1.195,1.21,1.24,1.185,1.18,1.2,1.215,1.21,1.155,1.225,1.2,1.205,1.165,1.19,1.2,1.225,1.17,1.205,1.165,1.165,1.205,1.225,1.19,1.175,1.205,1.25,1.17,1.22,1.21,1.205,1.18,1.2,1.235,1.195,1.205,1.22,1.265,1.21,1.2,1.195,1.2,1.225,1.21,1.23,1.25,1.16,1.22,1.195,1.21,1.205,1.155,1.23,1.19,1.215,1.245,1.23,1.165,1.145,1.19,1.2,1.19,1.215,1.205,1.2,1.23,1.2,1.215,1.215,1.215,1.195,1.165,1.21,1.22,1.21,1.155,1.175,1.2,1.195,1.2,1.2,1.185,1.235,1.21,1.24,1.195,1.215,1.205,1.24,1.245,1.265,1.225,1.22,1.25,1.26,1.22,1.265,1.275,1.195,1.21,1.275,1.275,1.235,1.28,1.29,1.24,1.26,1.25,1.2,1.225,1.27,1.27,1.245,1.26,1.255,1.28,1.215,1.27,1.215,1.225,1.275,1.26,1.23,1.28,1.26,1.26,1.28,1.23,1.305,1.285,1.25,1.29,1.285,1.25,1.25,1.275,1.29,1.27,1.295,1.24,1.27,1.275,1.285,1.325,1.29,1.29,1.295,1.285,1.27,1.26,1.24,1.275,1.27,1.23,1.285,1.255,1.26,1.245,1.295,1.3,1.265,1.26,1.23,1.255,1.245,1.23,1.23,1.235,1.235,1.255,1.225,1.21,1.23,1.24,1.215,1.195,1.26,1.245,1.27,1.305,1.23,1.255,1.255,1.255,1.26,1.27,1.29,1.255,1.285,1.265,1.285,1.27,1.26,1.26,1.285,1.29,1.32,1.335,1.295,1.31,1.27,1.285,1.295,1.365,1.32,1.32,1.315,1.345,1.3,1.285,1.33,1.3,1.32,1.29,1.3,1.35,1.31,1.285,1.31,1.36,1.29,1.31,1.3,1.285,1.305,1.31,1.34,1.335,1.285,1.3,1.315,1.345,1.33,1.28,1.315,1.3,1.33,1.295,1.33,1.28,1.32,1.295,1.325,1.34,1.355,1.345,1.315,1.325,1.34,1.305,1.33,1.37,1.35,1.34,1.29,1.285,1.35,1.345,1.335,1.33,1.32,1.37,1.36,1.365,1.35,1.27,1.31,1.305,1.27,1.235,1.3,1.31,1.275,1.25,1.26,1.28,1.33,1.215,1.21,1.265,1.295,1.28,1.305,1.22,1.22,1.265,1.26,1.31,1.305,1.285,1.28,1.32,1.255,1.3,1.29,1.25,1.29,1.315,1.315,1.285,1.305,1.265,1.3,1.325,1.295,1.3,1.325,1.335,1.285,1.31,1.29,1.29,1.255,1.285,1.335,1.29,1.28,1.295,1.28,1.3,1.295,1.31,1.315,1.285,1.285,1.305,1.33,1.34,1.29,1.28,1.32,1.325,1.285,1.32,1.325,1.29,1.29,1.335,1.27,1.305,1.325,1.315,1.315,1.305,1.33,1.275,1.305,1.29,1.32,1.335,1.26,1.3,1.31,1.29,1.315,1.335,1.3,1.32,1.355,1.37,1.29,1.295,1.295,1.295,1.305,1.285,1.25,1.275,1.285,1.29,1.29,1.275,1.325,1.295,1.24,1.235,1.265,1.265,1.265,1.315,1.265,1.265,1.26,1.28,1.25,1.265,1.235,1.21,1.205,1.265,1.265,1.255,1.27,1.235,1.235,1.275,1.25,1.28,1.31,1.285,1.23,1.26,1.295,1.28,1.28,1.285,1.33,1.3,1.24,1.3,1.295,1.325,1.27,1.28,1.285,1.285,1.285,1.285,1.29,1.295,1.27,1.285,1.325,1.315,1.24,1.265,1.295,1.265,1.305,1.285,1.245,1.28,1.285,1.255,1.275,1.305,1.3,1.285,1.295,1.28,1.31,1.265,1.25,1.27,1.305,1.285,1.24,1.235,1.275,1.255,1.26,1.275,1.275,1.305,1.245,1.26,1.275,1.3,1.255,1.245,1.295,1.305,1.255,1.285,1.255,1.26,1.25,1.23,1.215,1.255,1.245,1.28,1.225,1.23,1.25,1.26,1.29,1.295,1.225,1.215,1.21,1.265,1.225,1.22,1.225,1.205,1.215,1.225,1.24,1.185,1.25,1.215,1.245,1.27,1.27,1.26,1.26,1.25,1.25,1.28,1.265,1.29,1.275,1.24,1.23,1.275,1.305,1.315,1.275,1.25,1.26,1.31,1.27,1.27,1.28,1.25,1.29,1.305,1.245,1.28,1.305,1.33,1.23,1.27,1.27,1.24,1.26,1.31,1.285,1.265,1.29,1.275,1.305,1.29,1.275,1.22,1.265,1.26,1.27,1.245,1.205,1.22,1.22,1.22,1.25,1.28,1.22,1.19,1.265,1.23,1.24,1.255,1.25,1.295,1.265,1.25,1.25,1.29,1.225,1.21,1.245,1.3,1.245,1.22,1.245,1.265,1.27,1.32,1.25,1.245,1.28,1.255,1.245,1.27,1.295,1.205,1.255,1.275,1.235,1.27,1.29,1.21,1.24,1.26,1.175,1.245,1.235,1.21,1.265,1.28,1.27,1.295,1.31,1.265,1.29,1.33,1.235,1.3,1.27,1.305,1.335,1.305,1.265,1.275,1.27,1.305,1.3,1.31,1.31,1.32,1.345,1.325,1.3,1.32,1.345,1.32,1.325,1.27,1.295,1.31,1.28,1.285,1.32,1.29,1.325,1.34,1.3,1.335,1.315,1.35,1.325,1.325,1.355,1.36,1.315,1.3,1.3,1.31,1.295,1.31,1.33,1.35,1.315,1.34,1.375,1.325,1.32,1.345,1.315,1.305,1.33,1.33,1.33,1.385,1.335,1.36,1.32,1.305,1.315,1.345,1.34,1.34,1.385,1.32,1.31,1.35,1.365,1.345,1.335,1.28,1.295,1.315,1.27,1.29,1.32,1.295,1.325,1.31,1.285,1.3,1.3,1.3,1.285,1.35,1.305,1.33,1.35,1.33,1.34,1.365,1.31,1.31,1.335,1.345,1.31,1.325,1.36,1.335,1.325,1.365,1.36,1.365,1.325,1.325,1.37,1.29,1.325,1.34,1.295,1.325,1.34,1.375,1.31,1.325,1.35,1.3,1.34,1.335,1.375,1.3,1.34,1.335,1.345,1.3,1.31,1.305,1.295,1.275,1.275,1.33,1.285,1.28,1.31,1.27,1.32,1.33,1.3,1.295,1.325,1.34,1.305,1.335,1.345,1.36,1.31,1.295,1.315,1.32,1.315,1.305,1.325,1.31,1.305,1.36,1.335,1.365,1.295,1.275,1.32,1.33,1.315,1.31,1.305,1.28,1.295,1.31,1.305,1.265,1.28,1.26,1.22,1.245,1.28,1.305,1.29,1.275,1.295,1.3,1.265,1.25,1.31,1.28,1.275,1.28,1.23,1.265,1.3,1.335,1.29,1.29,1.3,1.27,1.295,1.295,1.315,1.29,1.275,1.3,1.275,1.275,1.315,1.33,1.335,1.35,1.305,1.325,1.335,1.325,1.305,1.31,1.335,1.335,1.345,1.325,1.315,1.345,1.305,1.33,1.325,1.36,1.33,1.345,1.295,1.3,1.32,1.345,1.35,1.305,1.27,1.285,1.305,1.345,1.305,1.29,1.3,1.305,1.355,1.26,1.315,1.295,1.3,1.34,1.255,1.28,1.27,1.3,1.285,1.3,1.28,1.28,1.29,1.28,1.3,1.33,1.275,1.28,1.275,1.305,1.295,1.28,1.255,1.285,1.31,1.295,1.315,1.285,1.305,1.285,1.305,1.305,1.31,1.25,1.24,1.31,1.325,1.325,1.27,1.27,1.295,1.315,1.305,1.255,1.28,1.195,1.2,1.23,1.25,1.315,1.22,1.19,1.195,1.235,1.275,1.24,1.26,1.245,1.265,1.21,1.25,1.235,1.275,1.28,1.245,1.28,1.24,1.25,1.22,1.22,1.275,1.25,1.265,1.245,1.245,1.28,1.23,1.27,1.29,1.3,1.245,1.275,1.295,1.29,1.285,1.26,1.275,1.275,1.285,1.27,1.265,1.24,1.275,1.285,1.27,1.275,1.27,1.295,1.32,1.305,1.29,1.275,1.305,1.305,1.265,1.295,1.31,1.33,1.3,1.325,1.305,1.31,1.3,1.28,1.28,1.245,1.285,1.3,1.24,1.285,1.295,1.32,1.29,1.31,1.255,1.245,1.265,1.29,1.305,1.27,1.215,1.26,1.27,1.29,1.285,1.29,1.245,1.22,1.215,1.24,1.265,1.25,1.21,1.21,1.25,1.25,1.275,1.275,1.25,1.26,1.19,1.225,1.26,1.26,1.185,1.19,1.255,1.255,1.21,1.23,1.245,1.235,1.22,1.18,1.19,1.235,1.155,1.205,1.255,1.195,1.15,1.165,1.21,1.19,1.17,1.215,1.22,1.26,1.16,1.16,1.18,1.23,1.25,1.175,1.165,1.21,1.245,1.25,1.23,1.225,1.24,1.23,1.2,1.225,1.215,1.25,1.22,1.23,1.26,1.25,1.26,1.255,1.25,1.265,1.29,1.295,1.24,1.255,1.28,1.32,1.285,1.26,1.255,1.265,1.285,1.3,1.26,1.285,1.245,1.26,1.255,1.29,1.235,1.235,1.265,1.24,1.225,1.225,1.255,1.25,1.265,1.29,1.27,1.235,1.25,1.285,1.215,1.23,1.255,1.29,1.215,1.225,1.26,1.265,1.275,1.29,1.285,1.27,1.265,1.285,1.31,1.32,1.23,1.28,1.28,1.315,1.26,1.25,1.305,1.3,1.31,1.295,1.295,1.31,1.315,1.315,1.325,1.335,1.265,1.255,1.305,1.305,1.285,1.22,1.255,1.27,1.28,1.305,1.285,1.295,1.245,1.27,1.285,1.345,1.29,1.28,1.3,1.32,1.265,1.27,1.31,1.335,1.345,1.335,1.275,1.255,1.27,1.27,1.295,1.315,1.315,1.27,1.27,1.295,1.325,1.36,1.265,1.21,1.235,1.285,1.315,1.35,1.29,1.265,1.275,1.31,1.315,1.3,1.305,1.305,1.34,1.31,1.32,1.33,1.27,1.265,1.285,1.33,1.255,1.275,1.3,1.27,1.315,1.325,1.325,1.28,1.285,1.3,1.33,1.335,1.285,1.345,1.35,1.29,1.32,1.33,1.325,1.325,1.335,1.35,1.345,1.35,1.35,1.385,1.355,1.375,1.315,1.315,1.315,1.335,1.345,1.315,1.3,1.305,1.325,1.335,1.285,1.3,1.31,1.31,1.305,1.325,1.37,1.285,1.25,1.26,1.3,1.285,1.28,1.335,1.295,1.305,1.31,1.36,1.24,1.26,1.325,1.33,1.26,1.265,1.315,1.31,1.28,1.325,1.27,1.31,1.295,1.315,1.275,1.25,1.285,1.335,1.325,1.325,1.285,1.295,1.33,1.35,1.35,1.305,1.265,1.28,1.27,1.26,1.24,1.255,1.25,1.305,1.305,1.29,1.285,1.245,1.255,1.27,1.29,1.295,1.235,1.265,1.285,1.28,1.24,1.245,1.26,1.23,1.285,1.24,1.25,1.29,1.265,1.295,1.275,1.25,1.29,1.32,1.375,1.27,1.255,1.28,1.275,1.305,1.285,1.285,1.3,1.295,1.285,1.315,1.34,1.34,1.33,1.3,1.315,1.25,1.27,1.27,1.315,1.31,1.33,1.355,1.215,1.255,1.265,1.305,1.33,1.26,1.29,1.29,1.34,1.25,1.26,1.31,1.335,1.325,1.25,1.29,1.325,1.32,1.29,1.27,1.3,1.28,1.29,1.3,1.31,1.245,1.27,1.29,1.275,1.295,1.26,1.275,1.265,1.305,1.27,1.265,1.28,1.28,1.345,1.27,1.28,1.275,1.295,1.31,1.32,1.26,1.275,1.3,1.3,1.29,1.29,1.26,1.31,1.265,1.255,1.215,1.225,1.24,1.255,1.285,1.265,1.235,1.245,1.275,1.28,1.255,1.26,1.23,1.22,1.235,1.215,1.25,1.255,1.22,1.18,1.21,1.225,1.25,1.23,1.25,1.25,1.265,1.28,1.29,1.255,1.21,1.22,1.22,1.225,1.185,1.24,1.25,1.255,1.205,1.265,1.245,1.185,1.2,1.21,1.225,1.24,1.205,1.23,1.21,1.22,1.26,1.28,1.295,1.31,1.25,1.22,1.205,1.235,1.235,1.25,1.28,1.29,1.225,1.25,1.275,1.275,1.225,1.275,1.255,1.3,1.33,1.31,1.295,1.27,1.305,1.285,1.26,1.275,1.3,1.29,1.275,1.3,1.29,1.32,1.265,1.285,1.325,1.335,1.305,1.325,1.33,1.34,1.31,1.315,1.305,1.325,1.345,1.315,1.27,1.305,1.315,1.315,1.365,1.3,1.33,1.315,1.355,1.245,1.28,1.335,1.36,1.28,1.245,1.31,1.325,1.325,1.305,1.295,1.3,1.285,1.33,1.36,1.325,1.345,1.325,1.37,1.27,1.305,1.335,1.305,1.31,1.275,1.295,1.225,1.28,1.35,1.25,1.255,1.275,1.32,1.285,1.26,1.25,1.305,1.3,1.275,1.315,1.33,1.315,1.3,1.23,1.21,1.245,1.275,1.295,1.315,1.275,1.235,1.285,1.27,1.305,1.24,1.295,1.285,1.325,1.335,1.325,1.305,1.27,1.32,1.335,1.315,1.305,1.31,1.365,1.375,1.355,1.33,1.37,1.36,1.36,1.385,1.39,1.425,1.335,1.33,1.365,1.395,1.405,1.345,1.355,1.365,1.405,1.39,1.34,1.335,1.345,1.325,1.31,1.34,1.35,1.38,1.35,1.35,1.335,1.345,1.37,1.39,1.37,1.34,1.365,1.375,1.39,1.315,1.32,1.395,1.34,1.375,1.35,1.36,1.37,1.34,1.4,1.4,1.355,1.35,1.37,1.39,1.335,1.39,1.37,1.385,1.35,1.4,1.37,1.38,1.42,1.43,1.355,1.36,1.355,1.42,1.395,1.37,1.34,1.37,1.355,1.38,1.37,1.405,1.45,1.39,1.385,1.405,1.425,1.44,1.405,1.415,1.35,1.35,1.385,1.35,1.39,1.39,1.43,1.42,1.44,1.415,1.405,1.44,1.395,1.39,1.385,1.425,1.38,1.42,1.44,1.44,1.405,1.43,1.42,1.425,1.46,1.38,1.39,1.415,1.38,1.415,1.395,1.435,1.33,1.365,1.43,1.455,1.395,1.37,1.365,1.39,1.405,1.43,1.385,1.415,1.42,1.42,1.415,1.435,1.42,1.455,1.475,1.44,1.47,1.48,1.45,1.45,1.455,1.49,1.465,1.445,1.455,1.465,1.49,1.44,1.445,1.455,1.485,1.505,1.47,1.48,1.47,1.48,1.47,1.485,1.465,1.48,1.455,1.485,1.465,1.47,1.415,1.43,1.46,1.435,1.445,1.445,1.46,1.445,1.425,1.475,1.505,1.49,1.44,1.435,1.485,1.445,1.42,1.43,1.435,1.495,1.475,1.42,1.425,1.445,1.48,1.48,1.48,1.375,1.415,1.445,1.49,1.48,1.44,1.395,1.425,1.465,1.49,1.505,1.475,1.4,1.45,1.475,1.515,1.505,1.52,1.535,1.52,1.515,1.43,1.495,1.52,1.44,1.43,1.465,1.45,1.495,1.535,1.51,1.53,1.5,1.485,1.485,1.51,1.515,1.515,1.535,1.52,1.535,1.485,1.455,1.485,1.495,1.51,1.49,1.49,1.505,1.48,1.49,1.495,1.49,1.485,1.425,1.455,1.46,1.5,1.495,1.51,1.505,1.53,1.54,1.54,1.535,1.51,1.5,1.495,1.485,1.505,1.485,1.455,1.43,1.435,1.39,1.415,1.485,1.53,1.45,1.425,1.47,1.52,1.505,1.49,1.5,1.545,1.49,1.54,1.465,1.495,1.515,1.5,1.5,1.5,1.515,1.5,1.445,1.45,1.485,1.5,1.455,1.48,1.485,1.48,1.5,1.53,1.505,1.415,1.43,1.45,1.515,1.505,1.445,1.425,1.4,1.44,1.425,1.5,1.465,1.51,1.54,1.47,1.515,1.535,1.575,1.525,1.51,1.545,1.57,1.6,1.53,1.51,1.495,1.515,1.49,1.46,1.49,1.475,1.505,1.495,1.485,1.5,1.52,1.555,1.525,1.565,1.54,1.46,1.49,1.535,1.55,1.525,1.52,1.555,1.58,1.58,1.565,1.59,1.575,1.595,1.59,1.58,1.56,1.53,1.555,1.49,1.53,1.51,1.555,1.57,1.515,1.535,1.55,1.59,1.6,1.555,1.535,1.56,1.575,1.575,1.595,1.58,1.595,1.59,1.6,1.58,1.585,1.54,1.555,1.525,1.545,1.6,1.605,1.565,1.59,1.53,1.56,1.55,1.55,1.515,1.55,1.585,1.55,1.575,1.57,1.575,1.585,1.57,1.575,1.55,1.555,1.555,1.505,1.535,1.48,1.485,1.505,1.545,1.55,1.5,1.475,1.5,1.495,1.515,1.555,1.55,1.54,1.55,1.56,1.545,1.565,1.545,1.54,1.58,1.525,1.575,1.57,1.585,1.5,1.495,1.545,1.54,1.575,1.585,1.56,1.505,1.54,1.575,1.545,1.525,1.535,1.525,1.565,1.57,1.59,1.59,1.565,1.565,1.57,1.6,1.585,1.595,1.535,1.555,1.55,1.565,1.58,1.545,1.555,1.54,1.575,1.605,1.585,1.58,1.555,1.575,1.57,1.565,1.555,1.585,1.56,1.54,1.47,1.475,1.555,1.575,1.61,1.635,1.56,1.55,1.53,1.54,1.54,1.515,1.49,1.515,1.535,1.54,1.475,1.44,1.48,1.505,1.535,1.555,1.535,1.505,1.5,1.525,1.535,1.515,1.53,1.485,1.51,1.51,1.48,1.475,1.455,1.47,1.445,1.45,1.47,1.52,1.45,1.465,1.455,1.455,1.43,1.43,1.475,1.435,1.44,1.43,1.44,1.465,1.48,1.5,1.435,1.395,1.41,1.46,1.495,1.495,1.455,1.475,1.42,1.44,1.46,1.5,1.51,1.535,1.54,1.53,1.5,1.475,1.47,1.47,1.47,1.47,1.525,1.53,1.45,1.45,1.475,1.495,1.505,1.52,1.53,1.45,1.49,1.445,1.495,1.525,1.515,1.5,1.495,1.49,1.495,1.49,1.505,1.475,1.485,1.485,1.51,1.5,1.51,1.525,1.52,1.52,1.53,1.505,1.505,1.52,1.5,1.5,1.5,1.49,1.5,1.49,1.505,1.545,1.505,1.505,1.505,1.495,1.53,1.49,1.435,1.46,1.435,1.395,1.43,1.475,1.49,1.46,1.405,1.405,1.475,1.49,1.43,1.455,1.455,1.465,1.475,1.43,1.425,1.455,1.47,1.445,1.485,1.47,1.5,1.495,1.505,1.515,1.495,1.485,1.455,1.46,1.45,1.485,1.46,1.46,1.485,1.505,1.53,1.47,1.495,1.525,1.505,1.5,1.505,1.45,1.455,1.445,1.485,1.46,1.47,1.475,1.485,1.495,1.455,1.44,1.455,1.44,1.455,1.46,1.475,1.48,1.455,1.475,1.51,1.49,1.525,1.52,1.52,1.55,1.515,1.495,1.475,1.535,1.565,1.535,1.535,1.49,1.48,1.435,1.485,1.455,1.5,1.475,1.495,1.41,1.41,1.445,1.445,1.46,1.46,1.475,1.505,1.395,1.425,1.415,1.395,1.435,1.48,1.415,1.405,1.44,1.42,1.45,1.465,1.435,1.47,1.48,1.475,1.485,1.51,1.52,1.52,1.53,1.465,1.51,1.515,1.49,1.5,1.53,1.55,1.52,1.535,1.535,1.525,1.475,1.475,1.51,1.52,1.49,1.495,1.515,1.535,1.545,1.515,1.52,1.545,1.53,1.565,1.55,1.51,1.51,1.48,1.52,1.525,1.495,1.465,1.485,1.505,1.535,1.48,1.475,1.495,1.515,1.535,1.505,1.47,1.5,1.495,1.545,1.53,1.51,1.515,1.52,1.53,1.53,1.525,1.535,1.54,1.55,1.545,1.525,1.525,1.54,1.53,1.55,1.565,1.56,1.55,1.545,1.54,1.56,1.54,1.525,1.555,1.59,1.595,1.56,1.56,1.585,1.555,1.47,1.515,1.545,1.52,1.47,1.48,1.475,1.48,1.515,1.485,1.41,1.415,1.5,1.5,1.5,1.535,1.545,1.57,1.58,1.595,1.525,1.525,1.555,1.56,1.515,1.52,1.545,1.56,1.58,1.55,1.54,1.57,1.575,1.525,1.47,1.49,1.51,1.52,1.54,1.515,1.515,1.485,1.485,1.52,1.535,1.55,1.56,1.56,1.545,1.5,1.505,1.505,1.505,1.505,1.52,1.485,1.49,1.525,1.515,1.555,1.535,1.495,1.46,1.485,1.5,1.52,1.56,1.515,1.5,1.48,1.52,1.505,1.485,1.46,1.47,1.515,1.535,1.53,1.53,1.535,1.55,1.555,1.57,1.52,1.515,1.515,1.545,1.55,1.55,1.53,1.43,1.46,1.505,1.535,1.41,1.405,1.445,1.42,1.45,1.45,1.47,1.48,1.465,1.475,1.465,1.465,1.46,1.495,1.53,1.56,1.525,1.5,1.45,1.425,1.44,1.465,1.45,1.465,1.46,1.49,1.475,1.54,1.505,1.495,1.535,1.495,1.495,1.445,1.505,1.505,1.535,1.475,1.475,1.5,1.505,1.545,1.54,1.575,1.555,1.535,1.52,1.51,1.54,1.515,1.475,1.475,1.47,1.465,1.5,1.555,1.56,1.57,1.53,1.485,1.5,1.485,1.515,1.525,1.545,1.525,1.475,1.48,1.485,1.505,1.48,1.515,1.505,1.535,1.54,1.505,1.47,1.47,1.51,1.48,1.495,1.51,1.515,1.52,1.505,1.5,1.5,1.485,1.51,1.51,1.51,1.535,1.515,1.525,1.515,1.53,1.5,1.495,1.44,1.48,1.51,1.52,1.54,1.55,1.49,1.5,1.545,1.535,1.54,1.565,1.575,1.51,1.5,1.505,1.525,1.52,1.47,1.465,1.46,1.455,1.495,1.44,1.475,1.5,1.48,1.44,1.465,1.505,1.48,1.45,1.44,1.48,1.44,1.425,1.45,1.44,1.48,1.515,1.53,1.455,1.44,1.45,1.45,1.46,1.425,1.43,1.465,1.42,1.41,1.4,1.38,1.41,1.43,1.465,1.465,1.46,1.48,1.46,1.46,1.455,1.49,1.51,1.52,1.495,1.5,1.485,1.425,1.445,1.485,1.505,1.47,1.495,1.51,1.5,1.49,1.485,1.515,1.47,1.465,1.475,1.49,1.515,1.505,1.51,1.49,1.505,1.515,1.545,1.52,1.535,1.515,1.51,1.51,1.51,1.505,1.525,1.52,1.5,1.455,1.5,1.495,1.47,1.44,1.485,1.49,1.49,1.525,1.45,1.455,1.48,1.51,1.515,1.495,1.445,1.415,1.415,1.44,1.44,1.435,1.395,1.435,1.43,1.475,1.465,1.455,1.455,1.47,1.465,1.475,1.52,1.525,1.505,1.505,1.515,1.525,1.465,1.485,1.49,1.51,1.525,1.535,1.52,1.52,1.565,1.49,1.51,1.5,1.505,1.52,1.51,1.495,1.415,1.415,1.415,1.435,1.455,1.48,1.53,1.515,1.465,1.455,1.455,1.46,1.44,1.43,1.405,1.44,1.44,1.445,1.46,1.43,1.45,1.44,1.445,1.445,1.465,1.47,1.46,1.47,1.445,1.47,1.415,1.445,1.465,1.455,1.445,1.42,1.435,1.46,1.47,1.475,1.52,1.51,1.47,1.48,1.48,1.515,1.52,1.465,1.48,1.495,1.54,1.515,1.525,1.525,1.5,1.48,1.475,1.485,1.5,1.51,1.515,1.46,1.5,1.53,1.565,1.58,1.585,1.575,1.565,1.505,1.52,1.51,1.525,1.535,1.545,1.57,1.565,1.565,1.61,1.575,1.54,1.555,1.545,1.555,1.535,1.53,1.52,1.545,1.53,1.49,1.51,1.52,1.53,1.525,1.53,1.52,1.48,1.525,1.51,1.53,1.52,1.58,1.605,1.59,1.515,1.52,1.55,1.57,1.635,1.625,1.545,1.545,1.565,1.585,1.56,1.535,1.535,1.52,1.515,1.535,1.57,1.565,1.53,1.43,1.45,1.505,1.555,1.51,1.455,1.485,1.505,1.55,1.56,1.575,1.535,1.53,1.52,1.525,1.495,1.49,1.46,1.45,1.465,1.495,1.515,1.56,1.505,1.46,1.495,1.51,1.55,1.535,1.545,1.54,1.51,1.53,1.54,1.555,1.54,1.57,1.545,1.53,1.515,1.47,1.49,1.48,1.53,1.54,1.57,1.535,1.525,1.545,1.515,1.54,1.54,1.515,1.465,1.455,1.485,1.48,1.52,1.49,1.495,1.485,1.48,1.5,1.475,1.485,1.48,1.505,1.525,1.51,1.515,1.525,1.54,1.51,1.535,1.55,1.52,1.56,1.565,1.555,1.55,1.595,1.555,1.55,1.59,1.61,1.605,1.55,1.545,1.56,1.48,1.51,1.5,1.535,1.53,1.515,1.53,1.52,1.555,1.545,1.54,1.505,1.505,1.5,1.51,1.545,1.555,1.5,1.45,1.495,1.5,1.53,1.54,1.53,1.49,1.495,1.54,1.54,1.555,1.545,1.545,1.54,1.525,1.52,1.52,1.575,1.605,1.605,1.585,1.55,1.53,1.49,1.475,1.46,1.465,1.515,1.5,1.515,1.465,1.485,1.525,1.47,1.42,1.42,1.455,1.47,1.525,1.505,1.515,1.515,1.45,1.435,1.44,1.48,1.47,1.47,1.47,1.45,1.46,1.435,1.455,1.48,1.485,1.52,1.47,1.485,1.5,1.51,1.515,1.54,1.56,1.555,1.525,1.54,1.54,1.53,1.54,1.55,1.525,1.5,1.515,1.565,1.5,1.465,1.49,1.5,1.515,1.48,1.485,1.48,1.505,1.515,1.515,1.525,1.52,1.55,1.535,1.565,1.53,1.51,1.53,1.535,1.525,1.47,1.495,1.515,1.525,1.51,1.505,1.495,1.48,1.515,1.54,1.53,1.535,1.54,1.55,1.455,1.465,1.47,1.47,1.5,1.5,1.51,1.515,1.53,1.515,1.555,1.575,1.475,1.46,1.495,1.54,1.525,1.52,1.515,1.495,1.52,1.515,1.515,1.525,1.545,1.555,1.58,1.55,1.545,1.57,1.565,1.61,1.55,1.54,1.49,1.475,1.495,1.5,1.53,1.565,1.62,1.55,1.43,1.425,1.455,1.525,1.53,1.52,1.51,1.5,1.495,1.515,1.565,1.45,1.445,1.45,1.445,1.48,1.505,1.535,1.5,1.48,1.5,1.51,1.52,1.52,1.545,1.595,1.625,1.63,1.47,1.505,1.515,1.555,1.56,1.56,1.555,1.56,1.575,1.57,1.615,1.585,1.575,1.56,1.56,1.58,1.565,1.565,1.535,1.52,1.535,1.55,1.5,1.54,1.57,1.56,1.57,1.58,1.545,1.56,1.58,1.59,1.565,1.59,1.55,1.565,1.57,1.595,1.57,1.51,1.535,1.55,1.55,1.56,1.515,1.505,1.54,1.545,1.555,1.57,1.605,1.51,1.495,1.525,1.57,1.545,1.475,1.51,1.505,1.53,1.56,1.605,1.605,1.59,1.575,1.555,1.59,1.6,1.61,1.59,1.61,1.645,1.625,1.64,1.61,1.625,1.655,1.64,1.6,1.595,1.64,1.67,1.645,1.63,1.635,1.645,1.64,1.645,1.64,1.62,1.59,1.58,1.59,1.595,1.625,1.535,1.545,1.52,1.535,1.535,1.585,1.565,1.58,1.595,1.525,1.575,1.55,1.55,1.55,1.565,1.595,1.625,1.65,1.575,1.55,1.57,1.62,1.655,1.635,1.62,1.595,1.59,1.57,1.575,1.61,1.61,1.635,1.605,1.61,1.625,1.645,1.655,1.64,1.655,1.605,1.615,1.6,1.6,1.625,1.58,1.6,1.605,1.645,1.665,1.64,1.62,1.605,1.66,1.625,1.63,1.65,1.66,1.675,1.685,1.7,1.67,1.665,1.675,1.65,1.645,1.64,1.655,1.56,1.575,1.615,1.64,1.615,1.575,1.6,1.6,1.625,1.66,1.685,1.65,1.65,1.635,1.59,1.575,1.59,1.62,1.62,1.62,1.61,1.59,1.605,1.61,1.63,1.64,1.615,1.62,1.625,1.66,1.665,1.645,1.655,1.665,1.695,1.685,1.655,1.585,1.56,1.59,1.615,1.655,1.635,1.62,1.625,1.675,1.67,1.66,1.605,1.65,1.605,1.61,1.625,1.655,1.58,1.605,1.595,1.605,1.625,1.635,1.64,1.645,1.655,1.605,1.63,1.63,1.64,1.62,1.62,1.65,1.67,1.66,1.59,1.645,1.665,1.665,1.675,1.67,1.67,1.675,1.69,1.66,1.675,1.685,1.65,1.645,1.645,1.695,1.695,1.68,1.695,1.665,1.685,1.65,1.695,1.66,1.62,1.635,1.645,1.655,1.67,1.625,1.66,1.6,1.605,1.58,1.6,1.645,1.685,1.685,1.69,1.675,1.69,1.65,1.625,1.655,1.62,1.615,1.605,1.615,1.645,1.655,1.66,1.62,1.665,1.67,1.68,1.685,1.65,1.665,1.635,1.675,1.715,1.71,1.67,1.685,1.71,1.645,1.65,1.675,1.72,1.655,1.605,1.62,1.62,1.665,1.71,1.73,1.675,1.645,1.65,1.64,1.675,1.69,1.67,1.69,1.65,1.68,1.655,1.665,1.675,1.68,1.705,1.7,1.71,1.71,1.705,1.72,1.72,1.73,1.7,1.695,1.72,1.71,1.715,1.745,1.735,1.73,1.73,1.735,1.76,1.77,1.795,1.785,1.8,1.805,1.755,1.765,1.75,1.755,1.755,1.78,1.795,1.78,1.77,1.765,1.755,1.7,1.695,1.715,1.71,1.735,1.735,1.76,1.71,1.72,1.75,1.76,1.725,1.685,1.725,1.72,1.7,1.72,1.7,1.735,1.735,1.77,1.74,1.785,1.79,1.795,1.82,1.78,1.795,1.725,1.73,1.71,1.705,1.705,1.72,1.765,1.73,1.795,1.8,1.8,1.79,1.8,1.815,1.71,1.675,1.645,1.685,1.705,1.71,1.715,1.645,1.675,1.69,1.73,1.76,1.73,1.725,1.73,1.78,1.795,1.765,1.7,1.69,1.725,1.735,1.77,1.735,1.725,1.715,1.695,1.72,1.715,1.705,1.72,1.725,1.74,1.75,1.755,1.76,1.775,1.775,1.795,1.82,1.83,1.85,1.75,1.78,1.77,1.77,1.76,1.765,1.77,1.78,1.78,1.745,1.745,1.755,1.78,1.81,1.795,1.795,1.795,1.79,1.81,1.805,1.8,1.805,1.78,1.805,1.835,1.82,1.805,1.765,1.775,1.83,1.825,1.825,1.78,1.765,1.81,1.82,1.84,1.82,1.845,1.805,1.79,1.8,1.755,1.785,1.81,1.795,1.775,1.81,1.835,1.865,1.81,1.805,1.855,1.875,1.845,1.835,1.85,1.855,1.825,1.835,1.77,1.75,1.775,1.79,1.79,1.805,1.785,1.795,1.855,1.84,1.83,1.875,1.77,1.77,1.76,1.805,1.825,1.815,1.825,1.825,1.815,1.8,1.825,1.755,1.765,1.8,1.795,1.8,1.815,1.83,1.825,1.84,1.825,1.83,1.855,1.85,1.885,1.915,1.89,1.84,1.84,1.855,1.855,1.87,1.87,1.885,1.88,1.84,1.83,1.81,1.825,1.805,1.83,1.82,1.82,1.845,1.845,1.83,1.83,1.845,1.84,1.825,1.85,1.795,1.79,1.79,1.81,1.825,1.81,1.805,1.79,1.79,1.8,1.83,1.86,1.83,1.845,1.82,1.845,1.865,1.885,1.885,1.875,1.845,1.815,1.83,1.825,1.805,1.785,1.785,1.795,1.805,1.83,1.855,1.86,1.8,1.775,1.815,1.77,1.785,1.78,1.765,1.745,1.765,1.765,1.775,1.815,1.795,1.79,1.77,1.79,1.78,1.77,1.745,1.79,1.805,1.825,1.79,1.785,1.79,1.8,1.76,1.82,1.805,1.78,1.8,1.785,1.81,1.8,1.82,1.82,1.84,1.83,1.845,1.855,1.845,1.875,1.865,1.87,1.86,1.855,1.845,1.83,1.825,1.81,1.845,1.83,1.82,1.82,1.825,1.855,1.86,1.835,1.765,1.755,1.785,1.81,1.815,1.81,1.79,1.785,1.79,1.795,1.785,1.79,1.795,1.845,1.83,1.84,1.86,1.875,1.795,1.775,1.785,1.79,1.77,1.755,1.74,1.735,1.735,1.75,1.785,1.8,1.765,1.775,1.815,1.82,1.77,1.78,1.84,1.835,1.83,1.71,1.705,1.71,1.7,1.77,1.715,1.755,1.79,1.815,1.84,1.78,1.745,1.775,1.83,1.865,1.84,1.77,1.74,1.76,1.74,1.76,1.77,1.705,1.715,1.77,1.79,1.75,1.765,1.8,1.805,1.815,1.81,1.84,1.885,1.805,1.795,1.755,1.785,1.8,1.72,1.7,1.73,1.78,1.815,1.81,1.775,1.795,1.815,1.835,1.77,1.76,1.78,1.775,1.815,1.78,1.785,1.775,1.785,1.745,1.735,1.775,1.785,1.795,1.805,1.805,1.835,1.785,1.825,1.82,1.795,1.775,1.795,1.82,1.775,1.785,1.78,1.775,1.785,1.8,1.8,1.795,1.77,1.76,1.795,1.81,1.825,1.795,1.805,1.78,1.75,1.785,1.76,1.775,1.78,1.785,1.805,1.755,1.72,1.73,1.745,1.78,1.805,1.825,1.83,1.81,1.8,1.81,1.81,1.8,1.85,1.86,1.84,1.84,1.875,1.88,1.805,1.78,1.79,1.81,1.755,1.775,1.805,1.845,1.85,1.825,1.805,1.81,1.805,1.805,1.75,1.755,1.765,1.78,1.82,1.82,1.805,1.81,1.8,1.825,1.86,1.85,1.795,1.815,1.84,1.78,1.805,1.755,1.73,1.73,1.765,1.785,1.815,1.78,1.815,1.805,1.83,1.825,1.85,1.85,1.845,1.8,1.74,1.805,1.805,1.845,1.86,1.875,1.885,1.83,1.78,1.745,1.76,1.76,1.775,1.8,1.785,1.815,1.81,1.835,1.78,1.785,1.785,1.765,1.805,1.815,1.835,1.83,1.82,1.845,1.86,1.87,1.8,1.83,1.835,1.835,1.835,1.815,1.805,1.79,1.81,1.815,1.81,1.83,1.82,1.825,1.83,1.865,1.865,1.875,1.85,1.805,1.795,1.795,1.83,1.815,1.83,1.81,1.815,1.845,1.85,1.88,1.865,1.825,1.84,1.87,1.88,1.875,1.9,1.905,1.9,1.895,1.865,1.885,1.88,1.875,1.825,1.815,1.815,1.825,1.765,1.77,1.81,1.785,1.815,1.83,1.84,1.845,1.765,1.755,1.78,1.825,1.82,1.76,1.77,1.76,1.765,1.78,1.805,1.775,1.77,1.765,1.78,1.785,1.775,1.815,1.765,1.76,1.8,1.82,1.805,1.78,1.755,1.76,1.8,1.83,1.805,1.815,1.81,1.815,1.81,1.85,1.885,1.875,1.87,1.845,1.825,1.81,1.815,1.78,1.775,1.81,1.805,1.855,1.835,1.775,1.75,1.745,1.765,1.765,1.765,1.74,1.745,1.78,1.75,1.795,1.775,1.79,1.705,1.735,1.77,1.79,1.805,1.79,1.8,1.795,1.81,1.78,1.785,1.795,1.79,1.8,1.805,1.815,1.785,1.81,1.785,1.76,1.775,1.815,1.845,1.825,1.805,1.835,1.81,1.835,1.81,1.775,1.75,1.765,1.755,1.745,1.775,1.78,1.79,1.785,1.78,1.785,1.795,1.82,1.815,1.845,1.835,1.79,1.76,1.73,1.745,1.725,1.755,1.785,1.82,1.82,1.84,1.85,1.755,1.695,1.69,1.715,1.755,1.78,1.8,1.795,1.83,1.79,1.71,1.72,1.74,1.775,1.77,1.745,1.735,1.74,1.73,1.74,1.78,1.74,1.755,1.66,1.625,1.665,1.695,1.73,1.74,1.76,1.75,1.725,1.725,1.695,1.69,1.67,1.68,1.695,1.705,1.715,1.715,1.75,1.735,1.75,1.75,1.775,1.765,1.775,1.775,1.765,1.775,1.77,1.79,1.795,1.79,1.77,1.765,1.775,1.71,1.725,1.72,1.71,1.71,1.7,1.71,1.705,1.73,1.74,1.735,1.72,1.75,1.77,1.785,1.775,1.72,1.695,1.705,1.74,1.765,1.745,1.76,1.69,1.715,1.73,1.725,1.71,1.73,1.725,1.7,1.7,1.69,1.705,1.71,1.685,1.66,1.665,1.675,1.68,1.67,1.68,1.67,1.685,1.7,1.705,1.685,1.7,1.735,1.71,1.705,1.69,1.695,1.73,1.71,1.72,1.67,1.72,1.73,1.75,1.73,1.66,1.68,1.72,1.745,1.78,1.8,1.795,1.82,1.75,1.665,1.63,1.63,1.66,1.65,1.675,1.705,1.685,1.57,1.56,1.595,1.635,1.705,1.73,1.605,1.62,1.655,1.695,1.74,1.73,1.71,1.715,1.745,1.75,1.77,1.78,1.73,1.725,1.745,1.76,1.72,1.72,1.685,1.68,1.69,1.705,1.72,1.735,1.735,1.69,1.7,1.705,1.72,1.73,1.725,1.72,1.715,1.74,1.735,1.725,1.735,1.725,1.74,1.725,1.735,1.685,1.71,1.73,1.72,1.705,1.71,1.725,1.72,1.715,1.715,1.72,1.72,1.7,1.71,1.695,1.75,1.74,1.695,1.715,1.7,1.695,1.715,1.75,1.74,1.735,1.745,1.74,1.77,1.765,1.72,1.705,1.74,1.73,1.75,1.765,1.75,1.775,1.73,1.72,1.73,1.735,1.73,1.75,1.72,1.72,1.745,1.755,1.69,1.67,1.675,1.72,1.71,1.74,1.715,1.69,1.7,1.7,1.72,1.73,1.725,1.695,1.67,1.735,1.725,1.725,1.7,1.695,1.71,1.73,1.7,1.705,1.82,1.75,1.7,1.72,1.73,1.775,1.745,1.765,1.75,1.715,1.71,1.71,1.765,1.795,1.755,1.815,1.805,1.755,1.78,1.82,1.815,1.815,1.72,1.695,1.72,1.735,1.765,1.725,1.755,1.755,1.775,1.685,1.685,1.7,1.75,1.745,1.715,1.715,1.705,1.725,1.74,1.74,1.755,1.76,1.755,1.69,1.71,1.72,1.755,1.76,1.75,1.755,1.75,1.78,1.815,1.795,1.815,1.825,1.83,1.74,1.695,1.715,1.72,1.72,1.72,1.725,1.715,1.74,1.74,1.745,1.765,1.785,1.805,1.695,1.715,1.71,1.705,1.695,1.68,1.69,1.7,1.725,1.715,1.68,1.685,1.7,1.735,1.735,1.75,1.765,1.765,1.715,1.73,1.755,1.775,1.755,1.755,1.785,1.745,1.735,1.735,1.72,1.755,1.715,1.715,1.765,1.785,1.735,1.71,1.735,1.665,1.705,1.72,1.745,1.755,1.695,1.69,1.665,1.72,1.745,1.73,1.76,1.745,1.775,1.775,1.785,1.815,1.815,1.815,1.66,1.65,1.63,1.685,1.73,1.715,1.68,1.695,1.74,1.72,1.705,1.7,1.725,1.72,1.705,1.73,1.69,1.71,1.67,1.685,1.655,1.645,1.66,1.675,1.685,1.67,1.68,1.715,1.705,1.685,1.68,1.695,1.715,1.675,1.69,1.68,1.715,1.7,1.73,1.715,1.75,1.68,1.67,1.72,1.685,1.705,1.68,1.705,1.73,1.715,1.725,1.725,1.74,1.73,1.725,1.71,1.7,1.695,1.68,1.7,1.7,1.74,1.735,1.725,1.725,1.63,1.65,1.66,1.69,1.69,1.685,1.695,1.705,1.72,1.725,1.75,1.76,1.76,1.7,1.67,1.69,1.68,1.705,1.72,1.68,1.675,1.68,1.685,1.685,1.675,1.65,1.68,1.685,1.695,1.675,1.655,1.71,1.735,1.68,1.66,1.67,1.69,1.69,1.74,1.69,1.695,1.71,1.685,1.625,1.635,1.645,1.63,1.665,1.645,1.69,1.685,1.65,1.655,1.645,1.675,1.69,1.71,1.72,1.715,1.725,1.695,1.675,1.67,1.675,1.68,1.665,1.685,1.715,1.76,1.765,1.7,1.69,1.635,1.58,1.57,1.585,1.62,1.63,1.64,1.645,1.61,1.625,1.625,1.63,1.63,1.615,1.625,1.675,1.615,1.645,1.66,1.585,1.59,1.62,1.64,1.655,1.705,1.7,1.71,1.67,1.67,1.705,1.675,1.665,1.675,1.685,1.705,1.7,1.725,1.73,1.75,1.695,1.655,1.65,1.65,1.7,1.715,1.725,1.7,1.725,1.66,1.68,1.7,1.68,1.725,1.735,1.765,1.74,1.74,1.755,1.71,1.725,1.73,1.72,1.725,1.7,1.65,1.66,1.68,1.645,1.66,1.65,1.66,1.67,1.68,1.715,1.72,1.745,1.71,1.73,1.74,1.71,1.695,1.685,1.715,1.68,1.725,1.725,1.735,1.78,1.745,1.705,1.64,1.64,1.675,1.695,1.69,1.675,1.68,1.705,1.72,1.685,1.695,1.695,1.72,1.74,1.745,1.795,1.81,1.79,1.805,1.805,1.69,1.675,1.695,1.695,1.72,1.73,1.725,1.755,1.745,1.745,1.72,1.725,1.75,1.78,1.735,1.7,1.735,1.74,1.74,1.74,1.735,1.745,1.755,1.7,1.695,1.715,1.715,1.69,1.68,1.7,1.745,1.76,1.755,1.745,1.74,1.765,1.77,1.805,1.76,1.74,1.725,1.745,1.77,1.76,1.77,1.73,1.705,1.705,1.725,1.72,1.65,1.675,1.695,1.705,1.705,1.735,1.755,1.705,1.725,1.76,1.76,1.67,1.705,1.68,1.675,1.68,1.685,1.715,1.715,1.7,1.715,1.685,1.73,1.735,1.78,1.765,1.765,1.795,1.78,1.78,1.78,1.8,1.795,1.79,1.755,1.705,1.755,1.73,1.71,1.715,1.745,1.755,1.765,1.795,1.71,1.695,1.66,1.675,1.685,1.71,1.745,1.695,1.725,1.68,1.715,1.755,1.76,1.785,1.725,1.69,1.715,1.745,1.755,1.78,1.76,1.765,1.665,1.655,1.68,1.7,1.725,1.75,1.755,1.76,1.77,1.77,1.755,1.745,1.745,1.76,1.78,1.765,1.715,1.72,1.735,1.745,1.76,1.8,1.8,1.805,1.77,1.78,1.785,1.795,1.765,1.77,1.755,1.725,1.73,1.745,1.715,1.73,1.725,1.745,1.73,1.76,1.745,1.755,1.76,1.715,1.74,1.725,1.745,1.705,1.715,1.71,1.67,1.72,1.71,1.73,1.73,1.74,1.765,1.78,1.8,1.79,1.795,1.78,1.795,1.83,1.82,1.72,1.685,1.72,1.73,1.72,1.71,1.7,1.725,1.74,1.765,1.71,1.635,1.62,1.64,1.69,1.68,1.66,1.64,1.675,1.685,1.71,1.68,1.67,1.66,1.65,1.67,1.67,1.695,1.685,1.635,1.67,1.635,1.655,1.66,1.68,1.685,1.725,1.7,1.69,1.73,1.72,1.725,1.77,1.775,1.735,1.64,1.665,1.685,1.7,1.71,1.705,1.72,1.71,1.715,1.705,1.725,1.75,1.755,1.76,1.74,1.765,1.72,1.735,1.765,1.745,1.755,1.745,1.76,1.755,1.765,1.785,1.78,1.76,1.755,1.775,1.78,1.79,1.76,1.71,1.73,1.745,1.735,1.7,1.705,1.71,1.725,1.725,1.72,1.73,1.725,1.735,1.725,1.72,1.725,1.725,1.725,1.695,1.695,1.705,1.725,1.745,1.755,1.76,1.76,1.78,1.745,1.765,1.79,1.835,1.89,1.83,1.795,1.79,1.795,1.805,1.805,1.82,1.78,1.805,1.82,1.835,1.77,1.755,1.705,1.66,1.665,1.695,1.69,1.69,1.7,1.73,1.705,1.73,1.7,1.705,1.73,1.72,1.725,1.74,1.785,1.79,1.765,1.765,1.74,1.72,1.72,1.745,1.745,1.735,1.745,1.745,1.73,1.71,1.69,1.725,1.73,1.715,1.71,1.735,1.75,1.755,1.755,1.79,1.77,1.74,1.72,1.655,1.695,1.735,1.76,1.75,1.755,1.77,1.75,1.76,1.725,1.76,1.72,1.695,1.74,1.74,1.79,1.78,1.8,1.785,1.76,1.735,1.695,1.7,1.7,1.73,1.735,1.76,1.785,1.82,1.84,1.825,1.83,1.785,1.745,1.69,1.7,1.725,1.725,1.75,1.745,1.715,1.725,1.735,1.735,1.75,1.775,1.76,1.765,1.795,1.815,1.795,1.75,1.745,1.745,1.77,1.8,1.785,1.785,1.795,1.74,1.715,1.725,1.755,1.765,1.75,1.74,1.75,1.76,1.785,1.695,1.71,1.745,1.735,1.785,1.785,1.735,1.75,1.795,1.75,1.74,1.76,1.75,1.745,1.77,1.8,1.78,1.765,1.79,1.775,1.8,1.81,1.82,1.82,1.785,1.765,1.75,1.78,1.785,1.8,1.76,1.725,1.75,1.745,1.785,1.8,1.795,1.795,1.76,1.775,1.765,1.78,1.76,1.795,1.785,1.78,1.8,1.79,1.815,1.8,1.82,1.8,1.82,1.83,1.835,1.865,1.855,1.885,1.87,1.87,1.855,1.795,1.82,1.86,1.845,1.83,1.815,1.8,1.79,1.82,1.79,1.79,1.78,1.795,1.805,1.8,1.81,1.79,1.815,1.8,1.835,1.83,1.845,1.85,1.84,1.85,1.795,1.775,1.785,1.82,1.83,1.805,1.8,1.75,1.79,1.825,1.895,1.95,1.87,1.835,1.795,1.755,1.76,1.785,1.8,1.83,1.845,1.84,1.88,1.875,1.835,1.845,1.825,1.845,1.815,1.8,1.785,1.755,1.78,1.765,1.765,1.76,1.77,1.775,1.795,1.8,1.825,1.83,1.835,1.855,1.825,1.795,1.805,1.815,1.845,1.825,1.795,1.8,1.805,1.83,1.835,1.855,1.83,1.835,1.82,1.81,1.815,1.81,1.835,1.825,1.82,1.85,1.88,1.88,1.875,1.86,1.84,1.86,1.875,1.84,1.86,1.905,1.925,1.94,1.95,1.93,1.925,1.915,1.865,1.89,1.905,1.91,1.865,1.85,1.86,1.835,1.8,1.775,1.785,1.8,1.835,1.83,1.825,1.85,1.89,1.91,1.935,1.695,1.715,1.73,1.73,1.75,1.74,1.745,1.77,1.785,1.78,1.805,1.795,1.82,1.81,1.815,1.825,1.775,1.815,1.825,1.845,1.815,1.835,1.855,1.805,1.825,1.825,1.835,1.825,1.835,1.825,1.86,1.87,1.84,1.825,1.82,1.81,1.805,1.84,1.84,1.845,1.87,1.78,1.83,1.85,1.875,1.805,1.8,1.835,1.835,1.865,1.865,1.905,1.88,1.865,1.79,1.79,1.835,1.845,1.855,1.89,1.915,1.93,1.94,1.91,1.87,1.885,1.89,1.83,1.86,1.88,1.845,1.805,1.87,1.925,1.97,1.955,1.925,1.87,1.845,1.885,1.855,1.85,1.835,1.805,1.82,1.875,1.915,1.87,1.885,1.905,1.895,1.92,1.845,1.855,1.845,1.84,1.865,1.88,1.87,1.87,1.885,1.84,1.8,1.785,1.805,1.835,1.825,1.875,1.9,1.94,1.955,1.925,1.81,1.81,1.84,1.845,1.83,1.815,1.835,1.83,1.855,1.87,1.875,1.89,1.885,1.885,1.92,1.93,1.955,1.955,1.955,1.915,1.91,1.945,1.96,1.99,1.965,1.86,1.875,1.91,1.955,1.93,1.93,1.95,1.955,1.92,1.955,1.97,1.94,1.975,1.91,1.93,1.95,1.93,1.9,1.89,1.9,1.82,1.84,1.85,1.88,1.875,1.88,1.875,1.89,1.925,1.955,1.995,2.005,1.965,1.92,1.79,1.825,1.82,1.89,1.895,1.92,1.955,1.98,1.955,1.925,1.89,1.875,1.895,1.865,1.86,1.83,1.855,1.87,1.91,1.895,1.9,1.92,1.86,1.825,1.85,1.845,1.875,1.885,1.9,1.82,1.83,1.875,1.81,1.825,1.865,1.895,1.93,1.85,1.855,1.88,1.885,1.89,1.9,1.93,1.93,1.96,1.975,1.97,1.885,1.915,1.925,1.86,1.865,1.9,1.925,1.92,1.91,1.925,1.92,1.94,1.915,1.9,1.895,1.925,1.945,1.965,1.98,1.99,2.035,1.985,1.875,1.88,1.93,1.965,1.98,2.015,1.975,1.945,1.925,1.885,1.92,1.905,1.94,1.91,1.925,1.915,1.945,1.985,1.945,1.97,2.01,2.03,1.99,1.86,1.86,1.865,1.89,1.91,1.915,1.91,1.94,1.935,1.875,1.89,1.945,1.98,1.95,1.96,1.955,1.96,2.01,1.985,1.995,1.935,1.91,1.945,1.93,1.885,1.855,1.915,1.89,1.895,1.845,1.87,1.905,1.91,1.885,1.885,1.905,1.94,1.94,1.95,1.96,1.99,1.93,1.965,1.875,1.8,1.86,1.895,1.92,1.925,1.945,1.985,1.975,1.88,1.875,1.905,1.905,1.925,1.905,1.895,1.905,1.915,1.93,1.945,1.96,1.99,1.97,1.96,1.91,1.91,1.925,1.92,1.895,1.91,1.935,1.865,1.875,1.89,1.915,1.89,1.905,1.9,1.935,1.975,1.99,1.97,1.97,1.93,1.845,1.825,1.875,1.875,1.9,1.91,1.94,1.965,1.92,1.925,1.915,1.975,2.015,2.03,2.01,1.9,1.91,1.95,1.96,1.975,1.99,1.955,1.93,1.96,1.96,1.985,1.98,1.985,1.99,1.835,1.88,1.915,1.915,1.91,1.93,1.945,1.95,1.96,1.95,1.83,1.88,1.915,1.94,1.96,1.92,1.945,1.99,2.025,2.07,2.075,2.01,1.945,1.93,1.965,1.975,2.02,2,1.93,1.89,1.92,1.975,1.975,1.98,1.97,1.95,1.88,1.9,1.945,1.93,1.97,1.985,1.985,2,2.01,2,1.955,1.965,1.95,1.955,1.975,1.99,2.03,2.02,2.01,1.96,1.965,1.93,1.945,1.94,1.955,1.99,1.98,2.005,2.03,2.045,2.07,2.075,1.99,1.995,2.045,2.04,2.02,2.045,2.045,1.96,1.99,1.98,1.95,1.96,1.995,1.98,2.005,2.005,2.02,1.955,1.96,1.995,1.985,2.01,2.005,2.05,2.025,2.03,2.025,1.955,1.935,1.935,1.975,1.955,1.97,1.995,2.005,2,2.03,2.025,1.995,2,2.025,2.03,2.035,2.01,2.03,2.035,2.055,2.07,2.055,2.08,1.94,1.98,2.02,2,1.945,1.95,1.975,1.97,2.025,1.955,1.935,1.975,2.005,1.985,1.965,1.91,1.92,1.96,1.985,2.01,1.915,1.875,1.93,1.955,2,2.015,2.01,2.025,2.025,2.075,2.09,2.08,2.08,1.925,2.075,2.045,2.05,2.005,2.025,2.04,2.05,2.045,2.015,2.03,2.035,2.06,2.06,2.02,2.045,1.97,2.005,2,2.03,1.98,1.96,1.93,1.92,1.945,1.95,2,1.985,2.015,2.02,2.005,1.905,1.9,1.945,1.97,2.005,1.995,1.98,2,2.03,2.065,1.985,1.955,1.97,1.975,2,1.89,1.89,1.89,1.91,1.945,1.96,1.95,1.96,1.98,1.965,1.975,1.995,1.875,1.885,1.905,1.93,1.92,1.92,1.905,1.9,1.94,1.945,1.95,1.96,1.995,1.91,1.885,1.88,1.9,1.85,1.84,1.89,1.9,1.925,1.955,1.95,1.985,1.99,2.04,1.865,1.885,1.955,1.98,2.02,1.9,1.935,1.965,2.01,1.94,1.945,1.97,1.925,1.955,1.965,1.99,2.01,1.95,1.905,1.785,1.865,1.89,1.9,1.95,1.905,1.935,1.96,1.985,1.965,1.98,1.995,2.03,1.925,1.925,1.955,1.945,1.995,1.845,1.835,1.89,1.9,1.94,1.965,1.98,1.99,1.985,2.005,2.03,2.04,1.98,1.99,1.985,1.995,2,1.99,2.005,2,2.02,2.005,2.02,2.025,2.06,2.09,1.935,1.93,1.925,1.895,1.925,1.905,1.91,1.93,1.95,1.98,1.995,1.925,1.925,1.95,1.9,1.845,1.89,1.905,1.895,1.925,1.97,1.955,1.99,1.825,1.86,1.91,1.975,1.92,1.9,1.895,1.885,1.86,1.895,1.895,1.955,1.95,1.945,1.96,1.98,1.905,1.925,1.97,1.98,1.995,1.88,1.935,1.905,1.91,1.895,1.86,1.9,1.92,1.85,1.86,1.865,1.935,1.93,1.89,1.87,1.925,1.905,1.93,1.965,1.96,1.98,1.98,1.975,1.965,1.9,1.875,1.915,1.915,1.94,1.975,1.985,2.035,1.995,1.915,1.935,1.935,1.96,1.955,1.96,1.955,1.97,1.985,1.97,2.005,2.005,2.01,2.04,2.055,2.065,2.015,2.04,2.06,2.08,1.94,1.955,1.955,1.96,1.965,1.975,2,1.99,1.995,1.97,1.975,2.005,1.95,1.97,1.97,1.97,1.935,1.96,1.99,1.985,2.01,2.04,2.055,1.955,1.91,1.945,1.935,1.945,1.935,1.975,1.98,1.995,1.945,1.99,1.97,2.02,2.085,1.97,1.955,2,1.9,1.935,1.97,1.885,1.885,1.935,1.965,1.965,1.99,2.005,1.995,1.985,1.93,1.88,1.9,1.93,1.97,1.94,1.87,1.85,1.925,1.955,1.945,1.955,2,1.99,2.015,2.015,1.985,1.955,1.935,2.005,1.975,1.985,1.985,1.995,2.005,2,2.035,2.055,2.05,2.04,1.985,2.015,2.04,2,1.98,1.975,1.97,1.985,2.005,2.03,2.005,1.92,1.95,1.94,1.945,1.965,1.96,1.96,1.975,1.99,2,2.025,2.045,2.065,2.015,1.865,1.925,1.955,1.95,1.965,1.95,1.96,1.995,2.005,2.005,2.025,2.05,1.985,1.925,1.915,1.925,1.93,1.9,1.935,1.935,1.975,1.995,2,2.03,2.03,1.925,1.915,1.945,1.88,1.85,1.925,1.975,2.04,2.055,2.04,2.05,2.055,1.96,1.965,1.95,1.96,2.035,2.035,2.07,2.055,2.05,2.09,2.045,2.055,1.99,1.955,1.96,1.945,1.95,1.995,2.005,1.89,1.905,1.925,1.95,1.98,1.99,1.995,2,2.01,1.975,2.015,2.015,2.015,1.955,1.91,1.94,1.955,1.965,1.98,1.96,1.945,1.94,1.965,1.98,2,1.97,1.99,2,2.005,2.03,2.035,1.94,1.965,1.99,1.99,2.02,1.945,1.885,1.915,1.925,1.94,1.94,1.96,1.965,1.95,1.995,1.99,2.035,1.88,1.91,1.935,1.93,1.965,1.985,2.005,1.995,1.95,1.965,1.975,2.005,1.86,1.865,1.87,1.885,1.905,1.935,1.955,1.96,1.98,1.98,1.975,1.95,1.97,1.94,1.91,1.945,1.945,1.955,1.96,1.94,1.815,1.85,1.915,1.955,1.895,1.875,1.88,1.91,1.935,1.875,1.87,1.865,1.88,1.905,1.955,1.93,1.975,1.945,1.98,1.965,2.015,2.015,2.02,2.02,1.985,2.005,2.035,1.925,1.95,1.965,1.97,1.99,1.94,1.955,1.96,1.975,1.995,1.89,1.825,1.87,1.895,1.915,1.915,1.91,1.935,1.96,1.975,1.95,1.915,1.94,1.815,1.885,1.9,1.94,1.915,1.945,1.955,1.985,1.96,1.95,1.94,1.97,2.015,1.805,1.81,1.88,1.865,1.905,1.9,1.89,1.915,1.92,1.92,1.915,1.945,1.86,1.8,1.83,1.855,1.885,1.865,1.9,1.915,1.96,2,1.975,1.97,1.96,1.895,1.885,1.87,1.905,1.865,1.805,1.84,1.885,1.845,1.87,1.89,1.93,1.93,1.945,1.895,1.87,1.92,1.925,1.945,1.91,1.895,1.91,1.885,1.915,1.925,1.93,1.935,1.93,1.98,1.945,1.955,1.965,2,1.9,1.91,1.945,1.92,1.945,1.985,1.975,1.82,1.85,1.87,1.885,1.915,1.92,1.935,1.93,1.945,1.94,1.91,1.915,1.925,1.935,1.94,1.965,1.97,1.98,2.02,2.005,1.935,1.9,1.875,1.9,1.91,1.945,1.89,1.94,1.96,1.965,1.99,1.97,2,1.98,1.95,1.945,1.93,1.9,1.905,1.92,1.95,1.96,1.96,1.985,1.86,1.865,1.92,1.915,1.96,2.005,1.98,1.98,1.955,1.985,2.005,1.915,1.87,1.885,1.93,1.94,1.945,1.93,1.95,1.975,1.99,1.85,1.9,1.965,1.95,1.97,1.97,1.985,1.99,1.975,1.905,1.91,1.98,1.99,2.03,2.045,2.06,1.995,1.91,1.935,1.945,1.965,1.98,1.985,2.01,2.015,2.055,2.065,2.08,1.995,1.895,1.905,1.905,1.96,1.92,1.95,1.925,1.94,1.975,1.975,2,2.025,2.06,2.045,2.035,1.98,1.95,1.995,2,2.035,1.925,1.965,1.965,1.935,1.96,1.95,1.97,1.96,1.99,2.005,1.985,2.05,2.055,2.085,1.985,1.925,1.95,1.97,2.01,1.985,1.99,1.99,2.005,2.02,2.035,2.065,2.045,2.065,2.105,2.085,1.95,1.94,1.95,1.945,1.98,1.98,1.99,2.005,2.02,2.045,1.985,2.01,2.015,2.02,2.04,2.045,2.025,2,1.98,1.975,1.98,2.025,2.03,1.965,1.92,1.925,1.935,1.97,2,2.005,2.02,1.96,2,2.01,1.9,1.905,1.94,1.95,1.97,1.97,1.98,2.005,2.055,2.065,1.955,1.93,1.915,1.925,1.95,1.955,1.985,1.965,1.985,2.035,1.995,1.975,1.96,2.015,2.015,1.97,1.95,1.975,1.995,2.015,2.05,2.06,2.07,2.07,2.09,2.125,1.965,2.01,1.99,1.99,2.035,2.06,2.085,2.045,2.095,2.065,2.035,1.91,1.925,1.95,1.955,1.955,1.96,1.98,2.005,2.025,2.03,2.03,2.055,2.02,2.055,2.05,2.035,1.96,1.935,1.965,1.965,2,2,2.015,2.005,2.015,2.025,2.01,2.035,2.045,2.04,2.04,1.98,1.965,1.985,1.985,1.995,1.915,1.915,1.935,1.955,1.96,1.95,1.95,2.025,2.04,1.92,2.01,2.025,2.015,2.035,2.025,2.03,2,2.05,2.01,2.045,1.98,1.965,1.985,1.95,1.985,1.87,1.92,1.93,1.96,1.94,1.845,1.895,1.905,1.915,1.935,1.945,1.975,2.005,2.02,2.035,2.065,2.05,2.065,1.865,1.89,1.91,1.915,1.955,1.955,1.96,1.965,1.895,1.885,1.925,1.965,1.94,1.95,1.975,2.005,2.01,1.985,2,2.025,2.045,2.07,1.985,1.995,1.945,1.98,1.995,1.955,1.97,1.925,1.915,1.89,1.91,1.88,1.91,1.94,1.925,1.93,1.94,1.98,1.955,2.005,2.005,1.91,1.905,1.925,1.95,1.945,1.96,1.96,1.975,1.965,1.935,1.965,1.95,1.98,1.955,1.89,1.885,1.92,1.945,1.93,1.99,2.015,2.04,1.93,1.96,1.935,1.91,1.93,1.93,1.925,1.95,1.975,1.975,1.98,2.035,1.96,1.94,1.975,1.995,2.005,1.99,2.01,1.975,1.985,1.945,1.955,1.96,1.985,1.895,1.87,1.91,1.93,1.93,1.97,1.975,1.91,1.95,1.98,1.985,2,2.02,2,1.895,1.915,1.94,1.965,1.995,2.005,2.025,2.06,2.05,2.055,2.02,1.965,1.885,1.9,1.94,1.945,1.975,1.99,2.025,1.985,2.02,1.995,1.94,1.95,1.93,1.995,2.035,2.06,2.075,2,2.045,2.045,2.07,2.075,2.075,2.05,2.045,2.06,2.06,2.08,2.13,2.065,2.08,2.08,2.07,1.955,1.945,1.95,1.98,1.995,2.025,1.995,1.98,2.015,2.05,2.055,2.085,2.045,2.035,1.995,1.99,1.985,2.01,1.99,1.975,1.99,2,2,2.015,2.045,2.11,2.035,1.955,1.96,2.015,2.005,2.01,2.01,2.03,2.01,2.04,2.03,2.035,2.09,2.075,2,2.01,1.99,1.93,1.96,1.965,2.005,2,2.04,2.015,2.06,2.09,2.11,2.115,2.085,2.035,2.03,2.005,2.01,2.05,1.94,1.965,1.96,1.955,1.945,1.95,1.965,1.965,1.895,1.915,1.92,1.935,1.93,1.97,1.97,1.985,2.01,1.98,2.01,2,2.025,1.995,1.96,1.97,1.995,2.05,2.07,2.06,1.94,1.93,1.955,1.965,1.99,1.995,2.055,2.03,1.995,2.065,2.065,2.11,2.11,1.99,1.96,2,2.045,2.06,2.105,1.99,1.985,1.99,2,2.015,1.99,2.01,2.01,1.98,1.99,2.045,2.065,1.99,2.02,2.005,2.02,1.97,1.995,2.01,2.025,2.085,1.97,1.925,1.965,1.97,1.98,2,2.025,2.07,2.11,2.12,1.915,1.915,1.92,1.965,1.97,1.995,2.005,2.01,2.015,2.04,2.03,2.055,2.075,2.09,2.105,2.04,2,2.015,2.035,2.045,2.02,2.05,1.94,1.95,1.975,1.96,1.99,1.99,2.03,2.035,2.04,2.06,2.095,2.105,2.06,2.045,2.02,2.035,2.02,2.01,1.945,1.97,2.01,2.055,2.065,2.09,2.07,2.09,2.1,2.15,2.105,2.11,2.12,2.125,2.105,2.155,2.035,2.055,2.075,1.98,1.995,2,2.01,2.05,2.075,2.1,2.095,2.11,2.145,2.09,2,1.99,2.055,2.09,2.11,2.05,2.05,2.07,2.06,2.095,2.105,2.125,2.12,2.125,2.165,2.115,2.1,2.08,2.125,2.165,2.17,2.17,2.045,2.035,2.02,2.025,2.04,2.05,2.055,2.055,1.97,2,2.045,2.08,2.04,2.025,2.005,2.02,2.005,2.015,2.055,2.035,1.995,2.05,2.055,2.07,2.02,1.985,2.015,2.03,2.055,2.02,2.025,2.08,2.09,2.11,2.065,2.05,2.1,1.995,1.99,1.995,1.975,2.01,2.025,2.04,2.085,2.12,2.06,2.02,1.99,2.01,1.9,1.965,1.965,1.995,2.045,2.115,2.095,2.085,2.095,2.16,2.09,2.02,1.945,2.01,2.03,2.025,2.08,2.11,2.115,2.13,1.87,1.91,1.955,1.99,1.955,1.99,2,2.005,2.06,2.055,2.08,2.095,2.1,2.125,2.15,2.09,2.065,1.96,1.97,2.005,2.015,2.03,2.01,2.035,2.08,2.07,2.115,2.075,2.065,2.115,2.075,2.125,2.09,2.11,2.145,2.14,2.125,2.07,2.11,2.025,2.015,2.015,2.025,2.05,2.065,2.055,2.13,2.105,2.085,2.115,2.12,2.145,2.165,2.12,2.13,2.08,2.095,2.14,2.15,2.18,2.11,2.05,2.075,2.085,2.05,2.05,2.085,2.11,2.105,2.125,2.155,2.135,2.18,2.135,2.11,2.025,2.015,2.07,2.08,2.06,2.075,2.11,2.14,2.135,2.15,2.135,2.135,2.025,2.06,2.085,2.035,2.07,2.075,2.12,2.105,2.09,2.12,2.065,2.09,2.11,2.105,2.115,2.12,2.145,2.15,2.035,2.04,2.06,2.065,2.075,2.095,2.065,2.075,2.085,2.15,2.185,2.11,2.13,2.12,1.99,2.035,2.04,2.045,2.06,2.13,2.135,2.04,2.035,2.06,2.03,2.075,2.145,2.13,2.11,2.13,2.135,2.1,2.08,2.055,1.995,2.035,2.045,2.085,2.095,2.1,2.12,2.145,2.145,2.16,2.145,2.14,2.125,2.115,2.11,2.12,2.135,2.195,2.085,2.09,2.145,2.085,2.095,2.1,2.155,2.155,2.165,2.19,2.205,2.18,2.16,2.145,2.18,2.21,2.25,2.24,2.185,2.18,2.225,2.235,2.195,2.155,2.18,2.195,2.215,2.23,2.24,2.24,2.25,2.245,2.22,2.195,2.22,2.26,2.2,2.185,2.175,2.22,2.205,2.215,2.24,2.23,2.195,2.18,2.16,2.175,2.195,2.195,2.265,2.265,2.285,2.295,2.3,2.34,2.31,2.245,2.24,2.235,2.21,2.185,2.2,2.18,2.205,2.195,2.215,2.225,2.205,2.205,2.2,2.185,2.185,2.235,2.225,2.12,2.175,2.135,2.135,2.12,2.13,2.125,2.14,2.175,2.145,2.185,2.065,2.09,2.11,2.135,2.19,2.155,2.2,2.235,2.24,2.265,2.185,2.18,2.185,2.185,2.1,2.135,2.025,2.005,2.045,2.06,2.055,2.075,2.09,2.13,2.115,2.14,2.13,2.025,2.005,2.07,2.12,2.17,2.15,2.06,2.115,2.045,2.035,2.035,2.04,2.085,2.105,2.055,2.09,2.1,2.105,2.135,2.125,2.135,2.155,2.15,2.17,2.075,2.08,2.08,2.105,2.115,2.13,2.175,2.155,2.14,2.17,2.175,2.185,2.155,2.095,2.105,2.175,2.195,2.195,2.13,2.1,2.11,2.115,2.135,2.155,2.125,2.12,2.14,2.15,2.155,2.185,2.095,2.055,2.085,2.095,2.13,2.16,2.175,2.115,2.105,2.1,2.105,2.135,2.15,2.15,2.135,2.155,2.19,2.185,2.165,2.195,2.225,2.14,2.165,2.2,2.15,2.16,2.165,2.19,2.215,2.25,2.17,2.175,2.175,2.16,2.145,2.09,2.135,2.16,2.145,2.175,2.165,2.235,2.105,2.1,2.115,2.13,2.13,2.125,2.165,2.2,2.195,2.13,2.11,2.135,2.14,2.14,2.15,2.18,2.2,2.175,2.05,2.09,2.115,2.125,2.13,2.135,2.21,2.23,2.2,2.14,2.135,2.185,2.145,2.12,2.165,2.16,2.165,2.125,2.12,2.045,2.045,2.08,2.1,2.135,2.13,2.165,2.165,2.16,2.165,2.03,2.09,2.06,2.12,2.115,2.13,2.14,2.165,2.135,2.13,2.115,2.09,2.125,2.135,2.02,2.025,2.045,2.04,2.055,2.115,2.1,2.12,2.18,2.025,2.075,2.075,2.09,2.105,2.13,2.18,2.13,2.115,2.14,2.175,2.03,2.05,2.095,2.1,2.13,2.16,2.2,2.21,2.21,2.215,2.205,2.21,2.215,2.17,2.08,2.085,2.125,2.12,2.025,2.075,2.08,2.09,2.15,2.165,2.145,2.18,2.11,2.115,2.11,2.11,2.12,2.17,2.215,2.145,2.11,2.02,2.06,2.09,2.1,2.115,2.13,2.15,2.15,2.215,2.09,2.125,2.15,2.145,2.18,2.175,2.045,2.065,2.115,2.1,2.095,2.13,2.185,2.18,2.12,2.115,2.025,2.05,2.075,2.085,2.14,2.11,2.165,2.2,2.195,2.04,2.045,2.095,2.11,2.16,2.195,2.15,2.15,2.12,2.045,2.01,2.035,2.04,2.065,2.07,2.12,2.205,2.245,2.205,2.125,2,2.045,2.06,2.07,2.09,2.13,2.15,2.12,2.155,2.175,2.175,2.14,2.05,2.055,2.115,2.135,2.165,2.2,2.08,2.145,2.19,2.205,2.225,2.205,2.175,2.2,2.21,2.21,2.22,2.255,2.29,2.175,2.2,2.25,2.265,2.31,2.275,2.205,2.235,2.275,2.245,2.18,2.175,2.195,2.215,2.255,2.255,2.265,2.205,2.23,2.255,2.255,2.295,2.285,2.245,2.16,2.19,2.205,2.26,2.285,2.265,2.235,2.15,2.205,2.15,2.185,2.215,2.21,2.23,2.24,2.265,2.315,2.32,2.32,2.28,2.245,2.255,2.25,2.245,2.21,2.24,2.235,2.265,2.205,2.215,2.24,2.265,2.285,2.34,2.175,2.16,2.185,2.21,2.205,2.215,2.215,2.225,2.235,2.295,2.275,2.33,2.295,2.275,2.27,2.245,2.255,2.22,2.24,2.215,2.21,2.23,2.255,2.305,2.29,2.31,2.3,2.275,2.25,2.235,2.265,2.21,2.235,2.3,2.34,2.35,2.385,2.41,2.26,2.23,2.205,2.22,2.285,2.305,2.325,2.29,2.305,2.2,2.215,2.25,2.27,2.265,2.28,2.34,2.32,2.325,2.33,2.275,2.29,2.305,2.325,2.295,2.315,2.27,2.225,2.26,2.285,2.295,2.175,2.2,2.22,2.265,2.255,2.24,2.27,2.265,2.265,2.285,2.35,2.36,2.36,2.375,2.255,2.24,2.245,2.265,2.3,2.265,2.325,2.3,2.345,2.245,2.27,2.285,2.27,2.24,2.23,2.285,2.285,2.265,2.24,2.23,2.245,2.245,2.145,2.165,2.205,2.26,2.285,2.32,2.31,2.34,2.32,2.34,2.34,2.265,2.285,2.335,2.355,2.31,2.24,2.225,2.225,2.25,2.24,2.26,2.285,2.265,2.28,2.29,2.31,2.23,2.255,2.3,2.27,2.24,2.21,2.24,2.23,2.275,2.28,2.305,2.335,2.365,2.33,2.155,2.2,2.225,2.27,2.295,2.305,2.32,2.195,2.22,2.245,2.315,2.31,2.275,2.255,2.23,2.25,2.255,2.19,2.245,2.255,2.275,2.285,2.245,2.225,2.26,2.27,2.33,2.31,2.285,2.245,2.165,2.205,2.22,2.24,2.245,2.28,2.175,2.19,2.22,2.18,2.205,2.19,2.205,2.235,2.215,2.255,2.295,2.3,2.35,2.21,2.225,2.28,2.325,2.295,2.32,2.25,2.295,2.285,2.31,2.385,2.39,2.19,2.175,2.22,2.24,2.24,2.275,2.285,2.325,2.32,2.275,2.325,2.335,2.265,2.29,2.305,2.295,2.17,2.18,2.21,2.24,2.22,2.35,2.355,2.36,2.39,2.38,2.37,2.295,2.31,2.27,2.28,2.295,2.305,2.295,2.3,2.295,2.25,2.255,2.27,2.295,2.32,2.3,2.265,2.25,2.3,2.15,2.175,2.23,2.205,2.22,2.205,2.225,2.245,2.27,2.315,2.265,2.225,2.22,2.15,2.175,2.215,2.25,2.255,2.185,2.2,2.2,2.16,2.17,2.21,2.205,2.23,2.215,2.25,2.255,2.135,2.175,2.195,2.245,2.24,2.29,2.28,2.255,2.26,2.25,2.145,2.14,2.18,2.215,2.205,2.21,2.245,2.265,2.285,2.245,2.245,2.125,2.165,2.195,2.21,2.215,2.245,2.23,2.135,2.14,2.155,2.145,2.16,2.19,2.215,2.205,2.25,2.245,2.205,2.145,2.18,2.215,2.245,2.26,2.275,2.335,2.19,2.11,2.145,2.18,2.175,2.235,2.265,2.26,2.305,2.34,2.295,2.135,2.14,2.18,2.205,2.27,2.15,2.15,2.175,2.175,2.205,2.23,2.305,2.175,2.175,2.205,2.22,2.16,2.16,2.17,2.19,2.19,2.115,2.14,2.175,2.2,2.195,2.175,2.225,2.155,2.165,2.18,2.18,2.21,2.215,2.2,2.19,2.2,2.18,2.13,2.155,2.165,2.2,2.215,2.19,2.2,2.22,2.285,2.295,2.27,2.275,2.24,2.255,2.255,2.265,2.28,2.32,2.245,2.325,2.28,2.25,2.29,2.15,2.18,2.18,2.2,2.205,2.265,2.245,2.21,2.215,2.195,2.23,2.255,2.28,2.285,2.21,2.235,2.27,2.3,2.325,2.36,2.39,2.335,2.3,2.29,2.295,2.27,2.305,2.29,2.29,2.305,2.29,2.225,2.205,2.255,2.255,2.28,2.28,2.295,2.375,2.315,2.22,2.215,2.23,2.25,2.265,2.31,2.305,2.355,2.365,2.37,2.4,2.405,2.24,2.235,2.28,2.245,2.26,2.28,2.315,2.285,2.29,2.33,2.315,2.32,2.33,2.33,2.25,2.255,2.3,2.255,2.235,2.235,2.27,2.285,2.315,2.34,2.325,2.32,2.375,2.36,2.385,2.37,2.325,2.31,2.345,2.325,2.355,2.35,2.295,2.335,2.22,2.27,2.31,2.275,2.29,2.33,2.335,2.315,2.31,2.335,2.285,2.295,2.29,2.28,2.285,2.305,2.295,2.3,2.31,2.25,2.275,2.22,2.245,2.255,2.185,2.14,2.16,2.205,2.225,2.265,2.25,2.275,2.33,2.3,2.305,2.325,2.325,2.305,2.315,2.325,2.265,2.225,2.2,2.23,2.21,2.24,2.28,2.305,2.18,2.195,2.25,2.285,2.29,2.29,2.315,2.305,2.24,2.265,2.17,2.175,2.23,2.255,2.27,2.27,2.265,2.265,2.275,2.3,2.28,2.315,2.3,2.355,2.315,2.275,2.295,2.285,2.31,2.31,2.305,2.255,2.285,2.275,2.28,2.325,2.325,2.255,2.26,2.3,2.27,2.25,2.25,2.29,2.29,2.26,2.29,2.235,2.245,2.235,2.255,2.21,2.21,2.245,2.25,2.255,2.295,2.375,2.26,2.185,2.23,2.25,2.23,2.26,2.225,2.265,2.23,2.25,2.28,2.35,2.22,2.235,2.245,2.23,2.22,2.215,2.25,2.255,2.27,2.28,2.26,2.225,2.24,2.295,2.345,2.31,2.305,2.175,2.2,2.24,2.25,2.25,2.28,2.3,2.32,2.315,2.195,2.22,2.2,2.19,2.195,2.22,2.24,2.255,2.195,2.215,2.245,2.225,2.2,2.23,2.205,2.205,2.23,2.225,2.245,2.195,2.205,2.22,2.29,2.26,2.29,2.205,2.265,2.2,2.18,2.2,2.205,2.22,2.245,2.255,2.18,2.195,2.22,2.205,2.26,2.225,2.265,2.27,2.215,2.06,2.095,2.14,2.195,2.195,2.24,2.245,2.235,2.215,2.24,2.235,2.28,2.295,2.285,2.285,2.31,2.24,2.19,2.21,2.215,2.225,2.21,2.18,2.215,2.185,2.19,2.215,2.175,2.23,2.245,2.295,2.29,2.245,2.265,2.29,2.24,2.235,2.23,2.28,2.13,2.17,2.21,2.195,2.18,2.225,2.235,2.225,2.265,2.275,2.275,2.3,2.36,2.19,2.145,2.185,2.25,2.235,2.165,2.2,2.22,2.23,2.245,2.28,2.295,2.285,2.315,2.315,2.325,2.365,2.23,2.19,2.18,2.245,2.245,2.285,2.26,2.195,2.155,2.16,2.18,2.18,2.2,2.185,2.2,2.225,2.125,2.185,2.16,2.16,2.19,2.18,2.21,2.225,2.23,2.265,2.275,2.325,2.345,2.355,2.3,2.26,2.285,2.285,2.32,2.29,2.175,2.205,2.225,2.225,2.23,2.255,2.29,2.28,2.32,2.34,2.36,2.34,2.285,2.31,2.3,2.245,2.195,2.2,2.195,2.195,2.235,2.125,2.2,2.24,2.23,2.15,2.155,2.185,2.195,2.21,2.26,2.27,2.21,2.205,2.22,2.215,2.25,2.2,2.135,2.175,2.175,2.18,2.185,2.205,2.215,2.25,2.265,2.13,2.18,2.195,2.23,2.22,2.2,2.235,2.195,2.23,2.17,2.195,2.185,2.205,2.25,2.235,2.15,2.19,2.235,2.215,2.265,2.26,2.235,2.225,2.235,2.285,2.295,2.295,2.13,2.15,2.195,2.19,2.24,2.255,2.245,2.12,2.15,2.17,2.135,2.15,2.14,2.18,2.215,2.23,2.235,2.245,2.225,2.225,2.24,2.125,2.145,2.215,2.245,2.255,2.285,2.29,2.32,2.325,2.335,2.23,2.23,2.24,2.195,2.165,2.165,2.2,2.205,2.25,2.235,2.27,2.31,2.33,2.215,2.23,2.31,2.28,2.29,2.345,2.345,2.225,2.23,2.275,2.265,2.24,2.275,2.27,2.285,2.255,2.295,2.305,2.235,2.235,2.195,2.22,2.2,2.255,2.29,2.25,2.165,2.17,2.22,2.205,2.205,2.2,2.235,2.255,2.235,2.255,2.24,2.28,2.235,2.27,2.19,2.21,2.06,2.075,2.17,2.175,2.205,2.145,2.205,2.24,2.25,2.145,2.15,2.175,2.2,2.23,2.275,2.275,2.265,2.32,2.21,2.195,2.225,2.185,2.25,2.205,2.21,2.24,2.265,2.175,2.195,2.21,2.275,2.29,2.195,2.17,2.21,2.275,2.22,2.215,2.235,2.25,2.27,2.21,2.21,2.14,2.07,2.095,2.185,2.225,2.235,2.255,2.305,2.33,2.34,2.31,2.25,2.27,2.27,2.21,2.155,2.095,2.115,2.15,2.15,2.19,2.25,2.165,2.16,2.14,2.18,2.135,2.15,2.175,2.185,2.185,2.26,2.275,2.325,2.225,2.25,2.125,2.075,2.145,2.13,2.165,2.155,2.215,2.26,2.29,2.19,2.205,2.26,2.25,2.225,2.26,2.17,2.145,2.18,2.18,2.19,2.215,2.24,2.225,2.265,2.28,2.29,2.295,2.215,2.235,2.2,2.215,2.21,2.22,2.235,2.27,2.26,2.23,2.24,2.17,2.2,2.19,2.22,2.22,2.24,2.285,2.305,2.255,2.29,2.26,2.27,2.28,2.255,2.19,2.25,2.265,2.275,2.295,2.285,2.295,2.275,2.305,2.3,2.32,2.315,2.305

Instantaneous measurements: Heat flux q'' [kW m^{-2}]
35.3396,35.5983,35.5983,35.4431,35.4431,35.5983,35.5983,35.5983,35.3913,35.3913,35.4431,35.1844,35.7535,35.2879,35.3396,35.5466,35.0809,35.0809,35.1326,35.1844,35.1326,35.0809,34.9774,34.9774,35.1326,34.9774,34.9774,34.9774,35.0809,35.0809,35.1326,34.9774,35.0809,35.1326,35.1326,35.0291,34.8739,34.8739,35.0291,35.0291,34.7187,35.0291,35.0291,34.9257,34.9257,34.9257,34.7704,34.8739,34.8739,34.7187,34.9774,34.7704,35.0291,34.8739,35.0291,34.5635,34.667,34.3048,34.667,34.46,34.46,34.46,34.5635,34.46,34.6152,34.5117,34.5635,34.7187,34.4082,34.4082,34.4082,34.4082,34.4082,34.6152,34.4082,34.46,34.46,34.1495,34.3048,34.3048,34.3565,34.2013,34.2013,34.3048,34.3048,34.1495,34.1495,34.253,34.0461,34.5635,33.9943,33.9943,34.0978,34.0978,34.0978,34.4082,34.253,34.4082,34.253,34.0978,34.253,34.0978,34.0978,33.7873,33.7873,33.7873,33.7873,33.7873,33.5804,33.5286,33.7873,33.8908,33.4252,33.8908,33.8908,33.3734,33.7356,33.8391,33.8391,33.7356,33.8391,33.8391,33.6839,33.8391,33.6839,33.8391,33.7873,33.5804,33.6839,33.8391,33.6321,33.7356,33.7356,33.6839,33.6321,33.6321,33.6839,33.5804,33.5804,33.8908,33.7356,33.8391,33.4252,33.6839,33.3217,33.3734,33.2699,33.6839,33.6839,33.5286,33.6839,33.5286,33.4769,33.5286,33.3734,33.7873,33.5286,33.5286,33.5804,33.4252,33.5286,33.5286,33.6321,33.3734,33.3734,33.6839,33.7356,33.6321,33.4769,33.5286,33.6321,33.5286,33.5286,33.2182,33.4252,33.1147,33.2182,33.4769,33.0112,33.3217,33.3217,32.9595,33.1147,33.0112,33.1147,33.2182,33.063,33.063,32.9077,33.063,32.9077,32.9077,32.9077,33.063,32.9077,32.9077,32.856,32.9595,32.5973,33.063,32.7525,32.5973,32.5455,32.856,32.856,32.856,32.7008,32.7525,32.9595,32.7525,32.7525,32.856,32.7525,32.856,32.5973,32.7008,32.649,32.9595,32.856,33.063,32.856,32.9595,33.1147,33.1147,33.0112,33.1664,33.2182,32.9595,33.2699,33.3217,33.2182,33.2182,33.4769,33.3734,33.6839,33.8908,33.8391,33.8391,33.9943,34.0461,34.0978,34.3048,34.3565,34.6152,34.6152,34.667,34.5117,34.8222,34.8222,34.8222,35.2879,35.3396,35.0291,35.3913,35.2361,35.5983,35.5983,35.4431,35.5983,35.857,35.857,35.9605,36.1157,36.2192,36.0122,36.3227,36.3227,36.271,36.4779,36.271,36.5814,36.6849,36.8401,36.8401,37.0988,37.1506,37.1506,37.0471,37.1506,37.3058,37.3575,37.6162,37.6162,37.5128,37.5645,37.8232,38.2889,38.0819,37.8749,38.1337,38.5476,38.6511,38.4958,38.5476,38.6511,38.5993,38.9615,38.858,38.9098,38.9098,38.858,39.3237,39.3237,39.6859,39.3237,39.6342,39.7376,39.7894,39.9446,40.0481,40.0481,40.2551,40.1516,40.0998,40.1516,40.2551,40.669,40.462,40.7725,40.5138,40.669,40.8242,41.0312,41.0312,41.1864,40.9794,41.2382,41.3934,41.5486,41.4969,41.7556,41.9108,41.8591,41.8073,41.9108,41.7556,42.3247,42.48,42.5834,42.4282,42.1178,42.3765,42.48,42.8422,42.7387,43.2561,43.1009,43.3078,43.4631,43.4113,43.7735,43.5665,43.3596,43.877,43.6183,43.5665,43.6183,43.7218,43.9287,43.9805,44.1874,44.2909,44.7049,44.4979,44.6014,44.6014,44.8601,44.8083,45.0153,45.274,45.0153,45.1188,45.3775,45.5327,45.4292,45.5327,45.8432,45.8949,45.8949,45.9467,45.6879,46.2054,46.5158,46.4641,46.6193,46.5158,46.4123,46.5676,46.671,47.2402,47.3437,47.1367,47.2919,47.5506,47.3954,47.5506,47.6024,48.0681,48.0681,48.1198,48.1198,48.1198,48.2233,48.2233,48.3268,48.5337,48.7407,48.7924,48.9994,48.9477,49.2064,49.1546,49.3099,49.0512,49.2064,49.5168,49.6721,49.8273,49.5168,50.1895,50.1895,50.1895,50.4999,50.3964,50.1895,50.7069,50.4999,50.6552,50.7069,51.0173,51.4313,51.4313,51.2243,51.4313,51.1726,51.3795,51.5348,51.7417,51.7417,51.69,51.9487,52.1557,52.2591,52.2074,52.5179,52.4661,52.5696,52.6731,52.6731,52.7766,52.8283,53.0353,53.2422,53.1905,52.9835,53.4492,53.294,53.294,53.3975,53.3975,53.8114,53.6044,53.6044,53.6044,53.9666,53.9666,53.9666,54.3288,54.1218,54.5875,54.5875,54.6393,54.7427,54.5875,54.691,54.7945,54.691,55.1049,55.2602,55.2602,54.898,55.1567,55.4154,55.3119,55.5189,55.5706,55.6741,55.5706,55.6224,55.9328,56.0363,55.8293,56.1398,56.3985,56.295,56.1398,56.2433,56.4502,56.6572,56.8642,56.7607,56.502,56.6055,56.6572,56.9159,56.9159,57.0194,57.1229,57.3816,56.9676,57.1746,57.0194,57.2264,57.3298,57.5885,57.6403,57.692,57.7955,58.0025,57.7438,57.8473,57.899,58.1577,58.2094,58.106,58.2612,57.9507,58.4164,58.6234,58.5199,58.8821,58.6751,58.9338,58.7786,58.9856,58.9338,58.9856,59.2443,59.2443,59.1408,58.9856,59.296,59.1925,59.3995,59.5547,59.71,59.3478,59.71,59.8652,59.8134,59.8652,60.1239,60.3309,60.0204,60.4861,60.5378,60.1239,60.3826,60.3826,60.3826,60.7965,60.7448,60.8483,60.9,60.7448,60.9518,60.9518,61.4692,61.7279,61.1587,61.3139,61.4692,61.3657,61.3139,61.6244,61.8314,61.9348,62.1936,62.0383,62.1418,62.0901,62.504,62.5557,62.4523,62.4005,62.7627,62.6075,63.0214,63.1766,62.8145,62.8662,63.0214,63.1249,63.4354,63.4354,63.5388,63.4871,63.3319,63.2801,63.6423,63.4354,63.4871,63.4354,63.4871,63.4871,63.7458,63.7976,63.7458,63.6423,63.6423,63.9528,63.4871,63.5906,63.6941,63.7458,63.7976,64.0563,63.901,63.7458,63.8493,63.7976,63.7458,63.7458,63.6941,63.6941,63.8493,63.8493,63.8493,63.6423,63.6941,63.6423,63.6423,63.6423,63.901,64.108,63.7976,63.9528,63.9528,63.9528,63.8493,63.6941,63.8493,63.7458,63.901,63.9528,63.6941,63.6941,63.9528,63.6941,63.9528,63.7976,63.7976,63.8493,63.7458,63.6423,63.8493,63.8493,63.8493,63.8493,63.6941,63.6423,63.6941,63.6423,63.6941,63.6941,63.6423,63.4871,63.6423,63.6941,63.7458,63.8493,63.6941,63.6423,63.6941,64.0563,63.5906,63.6423,63.5906,63.7458,63.5906,63.7976,63.5906,63.7458,63.6941,63.7458,63.7458,63.7458,63.6423,63.5906,63.7458,63.6423,63.4871,63.6423,63.6423,63.6423,63.4871,63.4871,63.4871,63.4871,63.4871,63.4871,63.3836,63.2801,63.4871,63.4871,63.5388,63.3836,63.4354,63.2284,63.2284,63.2284,63.2284,63.3836,63.2284,63.2801,63.3836,63.3836,63.4354,63.4354,63.3836,63.3836,63.5388,63.4354,63.4354,63.4354,63.4354,63.5906,63.4354,63.6423,63.1249,62.8662,62.9179,63.2284,62.9697,63.0214,63.0214,63.0214,62.8662,62.7627,62.8662,63.0732,63.0732,63.1766,62.9179,62.9179,63.0214,63.0732,63.0214,63.0214,62.9179,63.2801,63.2284,63.1766,63.2284,62.9697,63.0732,63.0214,62.9697,62.9697,63.3836,63.2284,63.2284,63.1249,63.2284,63.1249,63.0214,63.1766,63.1766,62.8662,62.8662,62.8662,62.9697,62.8662,62.6075,62.6075,62.9697,63.0732,62.9179,62.8145,62.8145,63.0732,62.9179,63.3319,63.1766,62.8662,63.0732,63.0732,63.0732,63.1766,63.0214,63.1766,63.0732,63.0732,62.9697,62.9697,62.8662,62.8662,62.8662,62.8662,62.8662,62.6075,62.4005,62.711,62.6592,62.6592,62.9179,62.8145,62.6075,62.711,62.711,62.8662,62.8145,62.9697,62.7627,62.9179,62.6592,62.6592,63.0732,62.7627,62.9697,63.0732,62.6592,62.5557,62.6075,62.6592,62.4523,62.8145,62.711,62.711,62.4523,62.504,62.504,62.6075,62.297,62.711,62.297,62.5557,62.5557,62.5557,62.4005,62.4005,62.4523,62.4005,62.6592,62.4005,62.4523,62.4523,62.4005,62.504,62.4523,62.2453,62.4523,62.6592,62.4523,62.4523,62.3488,62.1418,62.3488,62.1936,62.504,62.297,62.297,62.297,62.3488,62.0383,62.1418,62.297,62.297,62.1418,62.3488,62.297,62.2453,62.2453,62.0901,62.1936,62.297,62.3488,62.3488,61.8831,61.9348,62.1418,61.9348,61.6244,62.0383,62.1418,62.0901,61.9866,62.0901,62.0901,62.0901,62.1418,61.8831,61.8831,62.1936,61.8831,61.8831,61.8831,61.8314,61.8314,61.8314,61.8314,61.7279,61.7279,61.7279,61.7796,61.7796,61.8831,61.6761,61.6761,61.8831,61.5727,61.5727,62.0901,61.6244,61.5209,61.4692,61.6761,61.8831,61.8831,61.5727,61.5209,61.5727,61.4174,61.4174,61.5727,61.6761,61.6761,61.4174,61.4174,61.7279,61.7279,61.5727,61.7796,61.6761,61.5209,61.6244,61.2105,61.6244,61.6244,61.6244,61.3139,61.1587,61.2105,61.6761,61.4174,61.1587,61.4174,61.3657,61.3657,61.3657,61.4174,61.1587,61.3657,61.5209,61.5209,61.3657,61.2105,61.3139,61.4692,61.6244,61.7796,61.7796,61.7796,61.4692,61.6761,61.6761,61.9866,62.0901,62.1418,62.1936,62.297,62.297,62.1936,62.297,62.4523,62.3488,62.504,62.504,62.8145,62.7627,63.1249,62.9697,63.2284,63.1766,63.3836,63.2284,63.2284,63.3319,63.2801,63.7976,63.7458,63.8493,63.9528,63.901,63.8493,63.9528,64.2632,64.315,64.5737,64.4185,64.7289,64.8841,64.9359,64.7806,65.1428,64.9876,64.9876,65.2981,65.1946,65.3498,65.6085,65.8155,65.8155,65.712,65.8672,66.0742,65.9707,66.1259,66.1777,66.3846,66.2294,66.6951,66.5399,67.1608,67.0573,66.6951,66.8503,66.6951,66.6433,66.9021,66.8503,66.9021,67.2642,67.316,67.2125,67.316,67.4712,67.316,67.523,67.2642,67.2642,67.316,67.6782,67.7299,67.6782,67.3677,67.5747,67.4195,67.4712,67.4712,67.5747,67.7817,67.7299,67.5747,67.7299,67.8851,67.7817,67.7817,68.1439,67.8334,67.6782,67.8334,67.5747,67.6264,67.6264,67.523,67.8851,67.523,67.5747,67.8334,67.8334,67.9369,67.4712,67.8851,67.523,67.7299,67.8334,67.6264,67.6782,67.6264,67.8334,67.4712,67.6782,67.6782,67.4195,67.4712,67.4195,67.316,68.0404,67.523,67.4712,67.7817,67.316,67.3677,67.2642,67.7299,67.4195,67.8334,67.4195,67.3677,67.316,67.8851,67.3677,67.3677,67.3677,67.4195,67.3677,67.316,67.3677,67.8334,67.3677,67.3677,67.3677,67.3677,67.2642,67.3677,67.4195,67.5747,67.5747,67.3677,67.4195,67.316,67.4195,67.316,67.4712,67.3677,67.4712,67.4195,67.4712,67.2125,67.2125,67.4195,67.2125,67.2125,67.2125,67.109,66.9021,67.109,67.4195,67.316,67.109,67.316,67.1608,67.1608,67.2125,67.0573,67.109,67.109,67.109,67.109,67.109,67.316,67.316,67.0055,67.316,67.316,67.0055,67.0055,67.3677,67.2125,67.0573,67.2125,67.0573,67.0573,67.0573,66.9538,66.9021,66.5916,67.0055,66.6951,66.5916,66.8503,66.8503,66.8503,66.7468,66.5916,66.7986,66.7986,66.7986,66.7986,66.7468,66.9538,67.0573,67.0573,66.9538,66.7468,66.8503,66.8503,67.0055,66.8503,66.7468,66.4881,66.5916,66.6951,66.6951,66.9021,66.4881,66.5916,66.5916,66.7468,66.5399,66.4364,66.4364,66.4881,66.3329,66.3329,66.4881,66.4881,66.5399,66.5399,66.5399,66.2294,66.1777,66.4881,66.1777,65.9707,66.1777,66.0742,65.9707,66.0224,66.0742,65.8672,65.8672,65.919,66.0742,65.9707,65.6603,65.9707,66.0224,65.8155,65.712,65.8672,65.712,65.6085,65.6085,65.6603,65.6085,65.6603,65.6085,65.4533,65.4533,65.505,65.4533,65.712,65.1946,65.6603,65.7637,65.6085,65.6085,65.6085,65.6085,65.5568,65.5568,65.5568,65.5568,65.712,65.5568,65.5568,65.8672,65.6085,65.5568,65.1946,65.0911,65.0911,65.2981,65.2981,65.2981,65.505,65.505,65.0911,65.3498,65.505,65.3498,65.1946,65.1428,65.2981,65.1946,65.1946,65.2981,65.1946,65.2463,65.1428,65.1428,65.0911,65.0911,64.9359,65.0911,64.8841,64.8841,65.0911,64.9359,64.9359,64.9359,64.8324,64.9359,65.1428,64.6254,64.7806,64.9359,64.7806,64.8324,64.8841,64.315,64.8324,64.9876,64.5219,65.0911,64.6254,64.8324,64.7289,64.6772,64.5737,64.4702,64.5737,64.6772,64.4702,64.6772,64.5737,64.5219,64.7289,64.5219,64.3667,64.4702,64.4702,64.1597,64.2632,64.3667,63.8493,64.2632,63.9528,64.108,64.0563,64.0563,64.0563,64.0563,63.9528,64.0563,63.7976,63.7976,63.7976,63.9528,63.8493,63.6423,63.8493,63.901,63.901,63.7458,63.901,63.7458,63.7976,63.6423,63.7976,63.6941,63.6941,63.5906,63.6941,63.5388,63.6941,63.5388,63.5906,63.5388,63.7458,63.4354,63.4871,63.3319,63.2801,63.3836,63.1249,63.5388,63.3836,62.9697,63.1766,63.1766,63.3319,63.1249,63.2801,63.4354,63.4354,63.3836,63.1766,63.3319,63.2284,63.2284,63.3836,63.1766,63.0732,63.4354,63.2801,63.0214,63.1249,63.2284,63.2284,63.2284,63.5388,63.2801,63.0214,63.2801,63.1766,62.7627,63.2801,62.9697,62.7627,62.9179,62.711,62.711,62.711,62.6075,62.711,62.5557,62.711,62.6075,62.8145,62.6075,62.6075,62.7627,62.504,62.8145,62.7627,62.5557,62.7627,62.9179,62.5557,62.9179,62.7627,62.9697,62.7627,62.4523,62.8662,62.7627,62.5557,62.2453,62.711,62.504,62.5557,62.3488,62.297,62.297,62.297,62.3488,62.297,62.3488,62.3488,62.4523,62.2453,62.2453,62.3488,62.504,62.3488,62.3488,62.3488,62.4523,62.297,62.504,62.6592,62.297,62.3488,62.4523,62.5557,62.5557,62.3488,62.1418,62.1418,62.4005,62.3488,62.4005,62.1418,62.504,62.1936,62.1418,62.2453,62.2453,62.1418,62.1936,62.3488,62.297,62.4005,62.1936,62.4005,62.1418,62.4005,62.4005,62.3488,62.2453,61.9348,61.9348,62.1418,62.0383,61.8831,62.3488,62.297,61.9866,62.0901,62.1418,62.1936,62.2453,62.297,62.1418,62.297,62.1936,62.1418,62.1418,62.1418,61.9866,61.9866,62.2453,62.2453,62.1936,62.1418,62.2453,62.2453,61.9866,62.3488,62.4005,62.2453,62.297,62.504,62.3488,62.4005,62.711,62.5557,62.7627,62.8145,63.2801,63.2801,63.2801,63.2284,63.1766,63.2284,63.2284,63.3836,63.4871,63.4354,63.3319,63.5906,63.901,63.5906,63.8493,63.8493,63.7976,63.9528,63.9528,64.315,64.3667,64.5737,64.6772,64.5737,64.6772,64.4702,64.6254,64.7806,64.7289,64.9876,64.8841,65.1946,65.1946,65.4015,65.2463,65.4015,65.505,65.5568,65.6085,65.7637,65.919,65.9707,65.9707,65.8672,66.0742,66.4881,66.5399,66.4881,66.5916,66.5916,66.9021,66.5399,67.0573,67.0573,66.7986,66.9538,66.7468,66.9021,67.0573,67.2642,67.4195,67.2125,67.6782,67.316,67.316,67.316,67.5747,67.6264,67.3677,67.5747,67.2642,67.5747,67.4195,67.6264,67.5747,67.7817,67.523,67.7299,68.0921,67.8334,68.0404,68.1439,67.9886,67.8334,67.6264,67.9369,67.7817,67.8334,67.8334,67.7817,67.9369,67.7299,67.6264,67.8334,67.8334,67.8334,67.8334,68.1439,68.2473,67.9369,68.0404,68.0404,68.2473,68.0404,67.8851,67.8851,67.8851,67.8851,67.9886,67.9886,67.9886,67.9369,67.9369,67.9369,67.9369,67.9369,67.7299,67.5747,67.9369,67.8334,67.6782,67.6264,67.6264,67.9369,68.0404,68.0404,67.7299,68.0404,67.6264,67.9369,67.6264,67.7299,67.6264,67.523,67.6264,67.6264,67.6264,67.6264,67.7299,67.8334,67.6264,67.9369,67.8334,68.0404,67.9369,67.5747,67.6264,67.8334,67.9369,67.8851,67.7817,67.9886,67.8851,67.8851,68.0404,67.8851,67.8851,67.9886,67.7817,67.9886,67.4195,67.8334,67.8334,67.8851,67.8334,67.4195,68.0404,67.9886,67.523,67.4195,67.523,67.4712,67.5747,67.4712,67.4195,67.5747,67.4712,67.4195,67.6264,67.4712,67.6782,67.8851,67.6264,67.8334,67.4712,67.5747,67.4712,67.2125,67.316,67.523,67.4195,67.5747,67.6782,67.3677,67.4195,67.523,67.523,67.523,67.4195,67.4712,67.4712,67.523,67.6264,67.523,67.316,67.1608,67.6264,67.2642,66.8503,67.2642,67.1608,67.1608,66.8503,67.0573,67.0573,67.0573,67.3677,66.7986,67.316,66.9538,67.3677,67.2642,67.109,67.109,67.109,66.8503,66.9538,66.8503,66.8503,67.0055,67.0055,67.0055,67.2125,66.7468,67.0055,66.9021,66.7468,66.6433,66.8503,66.6951,66.7468,66.6433,66.8503,66.8503,66.9021,66.5916,66.9021,66.4881,66.4881,66.5399,66.6433,66.5916,66.4364,66.5916,66.5916,66.3329,66.5399,66.5399,66.5399,66.4881,66.4881,66.1777,66.1777,65.9707,66.2812,65.9707,65.919,66.0224,66.0742,66.2294,66.1777,66.3846,66.2812,66.1259,66.2294,66.1777,66.0742,66.1259,65.9707,65.6085,66.0742,65.6603,66.0742,66.0742,65.9707,65.919,65.9707,65.9707,66.0224,65.8672,65.919,65.7637,65.919,65.919,65.9707,65.8672,65.712,65.7637,65.919,65.712,65.712,65.712,65.712,65.8672,65.6603,65.5568,65.919,66.0224,65.7637,65.4533,65.5568,65.5568,65.505,65.6085,65.505,65.505,65.505,65.6603,65.4015,65.505,65.8155,65.6085,65.505,65.5568,65.5568,65.6603,65.6603,66.2294,66.1259,66.2294,66.2812,66.0742,66.2294,66.0742,66.3846,66.3846,66.1259,66.3329,66.6433,66.4881,66.4364,66.5916,66.3846,67.0573,66.7468,66.7468,66.8503,67.0055,67.0055,67.2125,67.2125,67.0573,67.2642,67.5747,67.8334,67.8851,67.8334,67.7299,67.8851,67.7817,68.2473,68.2473,68.6095,68.506,68.6613,68.713,68.5578,68.713,69.1787,68.713,69.0752,68.9717,69.3339,69.2822,69.2304,69.4374,69.4891,69.6961,69.8513,69.7996,69.8513,70.1618,69.9548,70.524,70.2135,70.4722,70.3688,70.4205,70.4205,70.4205,70.7309,71.0414,71.0414,71.0931,71.7658,71.4553,71.4036,71.1449,71.1449,71.5588,71.8693,71.8693,71.921,72.3867,72.1797,72.0762,71.921,71.9727,72.3867,72.4902,72.2315,72.6454,72.9041,73.0593,72.6971,72.8524,73.0593,73.1111,73.1628,73.525,73.5767,73.318,73.318,73.6285,73.732,73.525,73.732,73.8872,74.1976,73.9389,73.9907,74.3011,73.8354,73.8354,74.1976,74.4563,74.7151,74.7151,74.7151,74.8185,74.922,74.8185,75.0772,75.336,75.4394,75.2325,75.336,75.336,75.336,75.7499,75.8016,75.6464,75.9569,76.0086,76.4225,76.3708,76.319,76.2673,76.526,76.0603,76.2673,76.8365,76.9917,76.8365,76.9917,77.0952,77.1987,77.0434,77.0952,77.3539,77.6126,77.3021,77.4056,77.5091,77.923,77.7161,77.5609,78.0265,77.5609,77.8196,78.0265,77.7678,78.4922,78.13,77.9748,78.3887,78.5957,78.5957,78.2335,78.13,78.4405,78.5957,78.7509,79.0096,78.8544,79.0096,78.7509,79.0614,79.2166,79.3718,79.2166,79.3201,79.3201,79.3201,79.3201,79.6823,79.4753,79.8375,80.0445,79.8892,79.9927,79.7857,80.0962,80.1479,80.2514,80.3549,80.2514,80.3549,80.4584,80.6136,81.0793,80.8723,80.8206,80.6136,81.0793,81.3897,80.9241,81.1828,81.4415,81.545,81.3897,81.7002,81.6484,81.8037,81.8554,82.0106,81.9589,82.1141,82.0106,82.3728,82.5281,82.5798,82.3728,82.6833,82.735,82.735,82.6833,82.942,82.942,83.149,82.8902,83.3559,83.0972,83.3042,82.9937,83.6146,83.4077,83.6664,83.6146,83.5629,83.6664,84.0286,83.8733,83.8733,84.0286,83.9768,84.0803,84.2355,84.3908,84.0803,84.4425,84.5977,84.4425,84.4942,84.5977,84.7012,84.7012,85.0634,84.9599,84.8564,85.0117,84.9599,85.5808,85.1669,85.1669,85.4773,85.5808,85.5808,85.4256,85.9948,85.736,85.7878,85.8395,85.9948,86.0465,85.9948,86.0465,86.3052,86.3052,86.4604,86.4087,86.5122,86.7709,86.8744,86.9261,86.7191,86.9261,87.1331,87.0296,87.1848,87.4953,87.2366,87.6505,87.6505,87.7022,87.754,87.754,87.4435,87.6505,88.0127,87.9092,88.0644,88.0644,88.1162,88.2196,88.3231,88.2714,88.3231,88.5301,88.6336,88.944,88.5818,88.5301,88.7888,88.6336,88.944,88.9958,89.151,89.2027,89.4614,89.0475,89.2027,89.2027,89.3062,89.7719,89.7202,89.8236,89.9271,89.7719,89.7719,89.7719,90.1341,90.2376,90.1858,90.2893,90.2893,90.2376,90.548,90.4445,90.4963,90.6515,90.4445,90.8067,90.755,90.6515,90.8585,91.0654,91.4794,91.1172,91.0654,91.4276,91.4794,91.3242,91.6346,91.6346,91.8416,91.6863,91.9451,91.9451,91.5829,92.2038,92.152,92.1003,92.2555,92.4107,92.4625,92.2038,92.2555,92.566,92.359,92.7729,92.8764,92.6177,92.8764,93.1351,92.8764,92.9799,93.0834,93.1869,92.9281,93.4456,93.3421,93.3938,93.2386,93.549,93.9112,93.756,93.756,93.6525,93.963,93.756,93.963,93.963,94.4804,94.0665,94.3769,94.1699,94.3769,94.5321,94.1182,94.2217,94.3252,94.7391,94.8943,94.7908,94.8943,94.9978,95.1013,95.3083,95.153,95.2565,95.4635,95.4117,95.5152,95.6705,95.9809,95.8774,95.7222,95.8774,96.2914,96.0844,96.0326,96.1879,96.2914,96.1879,96.3431,96.1361,96.8605,96.6018,96.8088,96.757,96.2396,96.3431,96.6535,96.4466,96.6018,96.7053,96.6535,96.964,96.8088,97.0157,96.9123,96.8605,96.9123,96.8088,96.8088,96.6535,96.8605,97.0675,96.9123,97.2227,96.964,97.2227,97.2227,97.1192,97.1192,97.171,97.3262,97.2744,97.2744,97.2744,97.2744,97.4297,97.1192,97.2227,97.2227,97.2227,97.2227,97.3779,97.3779,97.4814,97.4297,97.4297,97.5849,97.4297,97.6366,97.1192,97.6366,97.2744,97.6366,97.3262,97.4297,97.6366,97.3262,97.6366,97.6366,97.6366,97.6366,97.6366,97.5849,97.6366,97.3262,97.5849,97.4814,97.5849,97.6366,97.4297,97.6366,97.6366,97.3779,97.4297,97.3779,97.4814,97.4297,97.4814,97.4297,97.5849,97.3262,97.3779,97.3779,97.3779,97.4814,97.4814,97.3262,97.4814,97.4297,97.5849,97.3262,97.3262,97.2744,97.4297,97.5332,97.5332,97.5332,97.5849,97.4814,97.3262,97.2227,97.4814,97.3779,97.2744,97.4814,97.3779,97.5332,97.0675,97.3262,97.1192,97.0675,97.0675,97.2227,97.0157,97.2744,97.3779,97.3779,97.1192,97.1192,97.171,97.1192,97.1192,97.1192,97.2227,97.3262,97.2227,97.4297,97.2744,97.2744,97.3779,97.3779,97.3779,97.2227,97.171,96.8088,97.171,96.8605,96.8605,97.2744,96.8605,96.8605,96.6535,96.8605,96.8088,96.8605,96.757,96.9123,96.9123,96.8088,96.9123,96.8605,96.6018,96.6018,96.5501,96.3431,96.9123,96.9123,96.7053,96.6535,96.6535,96.6535,96.6535,96.8088,96.5501,96.4466,96.8088,96.757,96.8088,96.757,96.6535,96.6535,96.2396,96.4983,96.9123,96.757,96.6535,96.5501,96.4983,96.4983,96.6535,96.6535,96.4466,96.0844,95.9809,96.2396,96.0844,96.2396,96.2396,96.3431,96.2914,96.2396,96.1361,96.2914,96.1361,95.8774,96.2914,95.9292,95.8257,96.0326,95.9292,95.7222,96.0326,96.2396,96.0844,96.0326,95.9809,95.8774,95.8774,96.0844,96.3431,95.8774,96.3948,95.9292,95.8774,96.1879,96.1879,95.8774,95.9809,95.7739,95.8774,95.4635,95.7222,95.6705,95.5152,95.6705,95.6705,95.6705,95.5152,95.6705,95.4117,95.36,95.567,95.2048,95.6187,95.3083,95.3083,95.3083,95.2048,95.5152,95.6187,95.7222,95.7222,95.6187,95.4635,95.567,95.5152,95.4117,95.567,95.567,95.567,95.567,95.5152,95.3083,95.36,95.2565,95.36,95.36,95.153,95.2048,95.2048,95.0496,95.36,95.2565,95.2048,95.36,95.2048,94.8943,94.8943,94.8426,95.153,95.2565,94.9461,94.7391,94.8943,94.6874,94.5839,94.5839,94.9461,94.9461,94.9461,94.8943,94.8943,94.9461,94.9978,94.8943,95.0496,94.7391,94.7908,94.8943,94.8943,94.7908,94.8943,94.8943,94.7391,94.7391,94.6356,94.8426,94.6356,94.4287,94.7908,94.5321,94.7391,94.6874,94.7391,94.8426,94.8426,94.7391,94.7391,94.7391,94.4287,94.6356,94.8943,94.5839,94.8943,94.9461,95.2048,94.8943,94.8943,95.2565,95.3083,94.9461,94.9978,95.2048,95.1013,94.9978,95.2048,95.2565,95.2048,95.2565,95.4635,95.1013,95.4635,95.3083,95.4117,95.4117,95.567,95.6705,95.6705,95.6705,96.0326,95.9809,96.0844,96.2396,96.3431,96.4983,96.0326,96.4466,96.6018,96.1879,96.5501,96.6535,96.5501,96.757,96.7053,96.8088,97.0675,97.171,97.1192,97.2744,97.171,97.3779,97.4814,97.4814,97.5849,97.6366,97.8953,97.7401,97.8953,98.2058,98.4128,98.361,97.9988,98.1541,98.2575,98.4645,98.4128,98.6715,98.7232,98.9302,98.9302,98.8784,99.1372,99.1889,99.4476,99.0854,99.1889,99.3959,99.4993,99.3441,99.3959,99.4476,99.3441,99.7581,99.7063,99.5511,99.6028,99.7581,99.7063,99.8615,99.9133,99.6028,100.0168,100.2237,100.2237,100.1202,100.172,100.2755,100.2755,100.4824,100.379,100.172,100.5859,99.9133,100.2755,100.1202,100.4824,100.4824,100.4307,100.4307,100.4307,100.7411,100.3272,100.5342,100.2237,100.2237,100.2237,100.7411,100.2755,100.379,100.379,100.379,100.4307,100.2237,100.4307,100.5859,100.2755,100.379,100.379,100.379,100.379,100.5342,100.4307,100.379,100.379,100.172,100.5859,100.2755,100.3272,100.3272,100.379,100.3272,100.3272,100.379,100.2755,99.965,100.2755,100.1202,100.2755,100.2755,99.965,100.1202,100.1202,100.2237,100.0168,100.0168,100.0168,100.1202,99.8098,99.8615,99.6546,99.8098,99.8615,99.6546,100.0168,99.8098,99.3441,99.8615,99.6546,99.5511,99.9133,99.6546,99.6546,99.4476,99.9133,99.3441,99.6546,99.7581,99.7581,99.6028,99.4993,99.6028,99.7581,99.8098,99.8098,99.8098,99.965,99.8098,99.965,99.6028,99.8098,99.7063,99.6028,99.6028,99.7063,99.7063,99.6028,99.6546,99.8098,99.7581,99.8098,99.7581,99.8098,99.5511,99.5511,99.8098,99.4993,99.7581,99.6546,99.2406,99.4476,99.4476,99.3959,99.4476,99.4476,99.5511,99.2924,99.3441,99.2924,99.2406,99.3959,99.2924,99.5511,99.3441,98.9819,99.3959,98.9819,99.0337,98.9819,98.9819,99.2924,99.1372,99.2406,99.3959,99.1889,98.9302,99.2406,99.2406,99.2406,98.9302,98.9302,99.0337,98.7232,98.8267,98.5163,98.6715,98.6715,98.6715,98.6715,98.5163,98.7232,98.5163,98.361,98.5163,98.5163,98.4645,98.3093,98.1541,98.3093,98.2058,98.2058,98.0506,98.0506,98.5163,98.3093,98.1023,98.6197,98.361,98.1023,98.361,97.9471,98.2575,98.1023,98.2575,98.1023,97.9471,98.0506,97.9471,98.1023,97.9471,97.6366,97.8953,97.8953,97.7919,97.8953,97.8436,97.7401,97.9471,97.8953,97.4814,97.4814,97.6366,97.7401,97.3779,97.7401,97.5849,97.6884,97.6366,97.4297,97.4297,97.4297,97.5849,97.5849,97.3779,97.3779,97.2227,97.0675,97.3779,97.3779,97.3779,97.0675,96.9123,97.0675,97.0675,97.0675,97.0675,97.171,96.757,97.3262,97.0675,97.1192,96.964,97.1192,96.964,96.964,97.1192,97.1192,97.3262,97.2744,97.1192,97.2227,97.2227,97.2227,97.0157,96.9123,97.0675,96.4983,96.8605,96.7053,96.8605,96.8605,96.6535,96.757,96.5501,96.6535,96.6535,96.9123,96.757,96.2914,96.4466,96.2396,96.2396,96.3948,96.3431,96.6535,96.6535,96.6535,96.757,96.5501,96.8088,96.757,96.757,96.6018,96.7053,96.6535,96.3431,96.3431,96.5501,96.3948,96.5501,96.3948,96.3948,96.6535,96.3431,96.3431,96.2914,96.2396,96.0844,96.2396,96.2396,96.2396,96.2914,96.1361,96.1361,96.2914,96.2914,96.0326,95.9292,95.9292,95.9292,95.7222,95.9292,96.0844,96.1361,96.0844,95.8257,96.1879,95.6705,95.8774,96.1361,96.1879,96.1879,95.9809,95.9809,95.9809,95.7739,96.0326,96.0326,95.9292,96.1361,95.6705,95.6705,95.6705,95.4635,95.36,95.6187,95.6187,95.6705,95.6187,95.6187,95.6187,95.3083,95.2048,96.0326,95.7222,95.7222,95.7222,95.5152,95.567,95.7222,95.9292,95.567,95.567,95.567,95.567,95.567,95.5152,95.2048,95.3083,95.567,95.36,95.4117,95.0496,95.36,95.36,95.2565,95.2048,95.2048,94.9978,95.153,94.9978,95.1013,95.2048,95.1013,95.0496,94.7391,95.0496,94.8426,94.8426,94.8426,94.8426,94.7391,94.6356,94.6356,94.8943,94.7908,94.7391,94.8943,94.9461,94.9461,94.8943,94.8943,94.9978,94.7908,94.7391,94.8943,94.8943,94.9978,94.8943,94.9978,95.0496,94.8943,94.9978,94.8943,94.7908,94.8943,94.8943,95.2048,95.0496,94.7908,94.9978,95.0496,95.0496,95.2565,95.153,95.0496,95.2565,95.2565,95.567,95.4635,95.153,95.4117,95.36,95.6705,95.7222,96.0326,96.0326,96.0844,96.0326,95.9292,96.2396,96.5501,96.0326,96.0844,95.9292,96.1361,96.0844,96.3431,96.3948,96.5501,96.5501,96.964,96.8088,96.8088,97.0157,96.4466,96.8605,96.9123,97.171,97.1192,97.3262,97.2744,97.4297,97.4297,97.7401,97.7919,97.8436,97.9988,98.1023,97.7401,98.0506,97.8953,98.2058,98.2058,98.5163,98.5163,98.568,98.6197,98.6197,98.775,99.0337,99.0854,99.1889,99.1372,99.2924,99.1372,99.3441,99.2406,99.2406,99.3959,99.7063,99.5511,99.6028,99.7063,99.6028,99.6028,100.0168,99.965,100.172,99.9133,100.0168,99.9133,99.7063,99.9133,99.9133,100.2237,100.2755,100.0685,100.0685,100.0168,100.2755,100.379,100.2755,100.3272,99.965,100.0168,100.2237,100.2237,100.2237,100.1202,100.4307,100.3272,100.2237,100.4307,100.172,100.1202,100.172,100.3272,100.3272,100.2237,100.379,100.379,100.2237,100.379,100.2237,100.2237,100.2755,100.2237,100.1202,99.8615,100.172,100.1202,100.0168,100.2237,100.2755,100.2237,100.0685,100.0685,100.0685,100.379,100.2237,100.5342,100.2237,100.3272,100.0168,100.2237,100.5342,100.2237,100.6377,100.3272,100.5342,100.3272,100.5342,100.2237,100.5342,100.3272,100.2755,100.3272,100.2755,100.3272,100.3272,100.2237,100.0168,100.172,100.0685,100.0168,100.0168,100.2237,100.0168,99.8615,99.965,100.0168,100.0685,100.0685,99.8615,100.0168,99.965,100.0685,99.9133,99.9133,99.8615,99.7581,99.8098,100.0168,99.7063,99.8615,99.8098,99.7063,99.8098,99.7063,99.6546,99.6546,99.8098,99.9133,99.9133,99.6546,100.0685,99.8615,99.8615,99.6546,99.7063,99.9133,99.9133,99.6028,99.7063,99.6546,99.9133,99.3441,99.5511,99.3441,99.3441,99.3441,99.3959,99.5511,99.4993,99.2924,99.6028,99.5511,99.4476,99.2406,99.1372,99.2406,99.2406,99.1372,99.2924,99.1372,99.0854,99.3959,99.1889,99.1889,99.1889,99.1889,99.1889,99.1372,99.0337,98.775,99.3441,99.0337,98.9302,99.1889,98.8784,98.7232,98.775,98.9302,99.1889,98.775,98.8784,99.1372,99.1372,99.1372,98.9819,98.9302,98.7232,98.6715,98.8784,98.7232,98.6715,98.6715,98.7232,98.7232,98.7232,98.7232,98.6715,98.6715,99.0337,98.4645,98.6197,98.6715,98.5163,98.5163,98.6715,98.4645,98.568,98.7232,98.8267,98.5163,98.4645,98.775,98.568,98.6715,98.568,98.5163,98.568,98.3093,98.5163,98.6715,98.361,98.3093,98.3093,98.3093,98.5163,98.5163,98.6715,98.5163,98.5163,98.4128,98.6197,98.361,98.361,98.3093,98.361,98.3093,98.3093,98.1023,98.4128,98.1541,98.361,98.361,98.1541,98.3093,98.0506,98.0506,98.1023,97.9988,98.3093,98.2575,98.1541,98.0506,98.3093,98.1541,98.1023,98.1023,98.2575,97.9471,97.7401,97.9988,97.6884,97.8953,97.8953,97.8953,97.9988,97.8436,97.4814,97.9988,97.8436,97.8436,97.8436,97.6884,97.8436,97.8953,97.7401,97.6884,97.6366,97.7401,97.9988,97.6366,97.8436,97.4297,97.1192,97.4297,97.5332,97.5332,97.4297,97.4297,97.0675,97.1192,97.4814,97.4814,97.171,97.4814,97.4814,97.3262,97.2227,97.2227,97.2744,97.2227,97.3779,97.3779,97.4814,97.5849,97.3262,97.3779,97.8436,97.5849,97.7401,97.6366,97.8436,97.9988,97.8436,97.7919,97.7919,98.1541,98.1023,98.2575,98.2058,98.568,98.4645,98.7232,98.3093,98.3093,98.8784,98.568,98.9302,98.6715,98.8784,99.1372,99.0337,99.0337,99.0854,99.3441,99.1889,99.0337,99.3959,99.5511,99.5511,99.6028,99.7063,99.7581,99.9133,99.8098,100.1202,100.2755,100.172,100.5342,100.5859,100.5342,100.7411,100.9481,100.4824,100.7411,100.5859,101.0516,100.9481,101.1551,101.2068,100.9481,101.2586,101.2068,101.2586,101.5173,101.8277,101.6208,101.8795,101.6725,101.7242,101.8277,101.8277,102.0864,102.1382,102.1899,102.2417,102.4486,102.1899,102.2417,102.1899,102.4486,102.5521,102.8108,102.5521,102.5521,102.8626,103.1213,103.173,103.3282,103.3282,103.2247,103.1213,103.173,103.2247,103.5352,103.2765,103.7422,103.8974,103.7422,104.1561,103.8974,104.0526,104.1561,103.9491,104.1044,104.3113,104.7253,104.8287,104.5183,104.3631,104.2596,104.6218,104.5183,104.8805,105.1909,105.1909,105.2944,105.2427,105.5531,105.3462,105.2944,105.1392,105.4496,105.7084,105.7084,105.8636,106.0705,106.0705,106.174,106.2258,105.9671,106.2775,106.588,106.6397,106.6397,106.6914,106.7949,106.8984,106.9502,107.0536,107.0536,106.9502,107.1571,107.2606,107.1571,107.5711,107.5711,108.0367,107.985,107.8815,108.0885,108.0367,108.3472,108.1402,108.1402,107.8815,108.2954,108.4507,108.8646,108.5541,108.9681,108.8646,109.175,109.0198,109.4338,109.2268,109.6925,109.2785,109.3303,109.6925,109.4338,109.4855,109.589,109.8477,109.7442,109.8477,109.9512,110.0547,110.4168,110.1581,110.5721,110.2616,110.2099,110.4168,110.6756,110.6756,110.6756,110.8308,110.9343,111.0895,111.0895,111.193,111.2447,111.0377,111.193,111.0895,111.1412,111.5034,111.1412,111.3999,111.5552,111.6586,111.8139,112.0726,112.0208,111.9174,111.9691,112.0726,112.0726,111.9174,112.1243,112.59,112.59,112.4865,112.4348,112.5383,112.59,112.2278,112.5383,112.7452,112.797,112.9522,113.2626,113.0039,113.2109,113.0557,113.3661,113.3144,113.1074,113.3661,113.4179,113.4696,113.5214,113.5214,113.5731,113.6766,113.9353,113.9353,113.7801,113.7283,114.1423,114.3492,114.401,114.401,114.0388,114.2457,114.5562,114.8666,114.3492,114.4527,114.6079,114.5044,114.7114,114.8149,114.7632,114.8149,115.1771,114.9701,115.2288,115.2806,115.4358,115.2806,115.1253,115.591,115.2806,115.591,115.798,115.798,115.9015,116.1602,116.2119,116.3154,116.3671,116.4189,116.3154,116.7293,116.7293,116.7293,116.8328,116.9363,117.195,117.195,116.9363,117.402,116.988,117.2985,117.5055,117.9194,117.7642,117.8159,117.9194,117.8159,117.7124,117.8159,118.0746,118.1264,118.1264,118.3851,118.4886,118.592,118.2816,118.2298,118.2816,118.6955,118.7473,118.2816,118.8507,118.7473,118.9542,119.0577,119.3164,119.2129,119.1612,119.4717,119.3164,119.4717,119.5234,119.4717,119.8338,119.7304,119.9373,120.0926,120.0926,120.0926,119.7304,119.9373,120.196,120.5065,120.4547,120.7135,120.7135,120.61,120.7135,121.0756,120.9204,120.9204,121.1791,121.0756,121.1791,121.1791,121.1791,121.6448,121.6448,121.5931,121.6965,121.8518,121.9035,122.007,122.007,121.8,122.0587,121.9553,121.8,122.0587,122.1105,122.2657,122.2657,122.4727,122.4727,122.3174,122.5762,122.5762,122.8349,122.8349,122.8349,122.7314,123.2488,122.8349,123.404,122.9901,123.0936,123.1971,123.2488,123.2488,123.5075,123.7662,123.3523,123.3523,123.611,123.9214,123.818,123.9732,123.5592,123.818,123.9732,124.1801,124.0767,124.3354,124.3871,124.6458,124.3871,124.4389,124.3871,124.3354,124.5941,124.5423,124.4906,124.801,124.801,124.9563,125.1632,125.1115,125.215,125.3702,125.1115,125.3185,125.3702,125.6289,125.4737,125.7841,125.6807,125.8876,126.0428,126.0946,125.7324,126.0946,126.0946,126.1463,126.1463,126.3016,126.1981,126.2498,126.5085,126.3533,126.7155,126.612,126.9742,126.819,126.9225,127.0777,127.0259,126.819,127.1812,127.0777,127.5434,127.1812,127.2847,127.2847,127.6468,127.4916,127.5951,127.6468,127.9056,127.8021,127.8538,128.1125,128.1125,127.9573,127.8538,127.9056,127.8538,128.423,128.3195,128.3195,128.6299,128.4747,128.423,128.423,128.4747,128.5265,128.8886,128.8369,128.7852,128.9404,128.6817,128.8886,128.9921,128.9404,129.1991,129.0439,129.4061,129.1991,129.0956,129.1474,129.0956,129.4578,129.5613,129.3026,129.7165,129.9752,129.8717,130.3374,130.5444,130.1822,130.5961,130.4409,130.5444,130.5961,130.9583,130.8548,131.0101,130.9583,131.1135,130.8548,131.0101,131.0101,130.9583,131.0101,131.1653,131.0101,131.3205,131.217,131.5275,131.3205,131.1135,131.3722,131.1653,131.5792,131.424,131.5275,131.424,131.4757,131.424,131.6827,131.5275,131.6827,131.8379,131.631,131.7344,131.7862,131.5792,131.5792,131.7862,131.9414,131.7862,131.6827,131.9414,131.7344,131.631,131.5275,131.631,131.7862,131.7862,131.5792,131.5275,131.5275,131.3722,131.631,131.424,131.5792,131.631,131.7344,131.5792,131.4757,131.9931,131.7862,131.4757,131.7862,131.6827,131.7862,131.5275,131.9931,131.9931,131.9414,131.424,131.424,131.424,131.5275,131.3205,131.4757,131.3205,131.3205,131.6827,131.3722,131.217,131.2688,131.5275,131.4757,131.631,131.4757,131.5792,131.3205,131.217,131.2688,131.3722,131.424,131.4757,131.3722,131.2688,131.5792,131.3722,131.631,131.0618,131.3205,131.1653,131.1653,131.0618,131.217,131.0101,131.1135,131.3205,131.2688,131.424,131.1653,131.1135,131.0101,131.0101,131.1135,131.3205,130.8031,131.3722,131.3722,131.1135,131.3205,131.1653,131.0618,131.0101,131.2688,131.1653,131.2688,131.217,131.0618,131.0618,131.0101,131.217,130.8548,130.8548,131.217,131.1135,131.1135,131.217,131.1135,131.0618,130.6996,131.0101,130.8031,130.6996,130.9583,130.8548,130.8548,130.8031,130.9066,131.1135,131.1135,131.3722,131.1653,131.217,131.0618,131.1653,131.1653,130.9583,131.1135,131.2688,131.3205,131.217,131.3205,131.1135,130.9066,131.3722,130.9583,131.1653,131.0618,130.6479,131.0618,131.1653,130.9583,131.0101,130.8548,131.1135,131.1135,131.0618,130.9583,131.0618,131.1135,131.1135,131.1653,131.0618,131.0101,131.0101,131.1653,131.0618,130.7513,131.1653,130.8031,130.7513,130.7513,130.5961,130.6996,130.6479,130.8031,130.9583,130.9066,130.8031,130.8031,130.7513,130.8031,130.8548,130.8031,130.7513,130.7513,130.7513,130.9583,130.4409,130.9583,130.5444,130.8548,130.8031,130.4409,130.6996,130.5444,130.5961,130.9066,130.8031,130.6996,130.5961,130.6479,130.8548,130.8548,130.5444,130.6996,130.6479,130.6996,130.7513,130.3374,130.2339,130.2857,130.4926,130.3892,130.3892,130.027,130.027,130.1822,130.2339,130.027,130.027,130.2857,130.1304,130.1304,130.1822,130.4409,130.2857,130.1304,130.0787,130.1822,130.1822,129.9752,129.9752,129.9752,129.9752,130.2339,129.7683,129.9235,129.82,129.9235,129.9235,129.82,129.9752,130.027,129.82,130.027,129.6648,129.613,129.613,129.9752,129.8717,129.82,129.7683,129.9235,129.613,129.82,129.82,129.7683,129.4578,129.82,129.5613,129.82,129.6648,129.6648,129.5095,129.5095,129.6648,129.5095,129.5095,129.5613,129.5095,129.3543,129.613,129.5613,129.4578,129.5613,129.4578,129.4578,129.3543,129.4061,129.4061,129.4061,129.1991,128.9404,129.1991,129.0956,129.0439,129.2508,129.2508,129.3543,129.3543,129.3026,129.1474,129.1474,129.3026,129.3543,129.4061,129.3543,129.3543,129.0956,129.2508,129.0956,129.2508,129.2508,129.2508,129.2508,129.2508,129.4061,129.5613,129.3543,129.4061,129.4061,129.6648,129.8717,129.7683,129.7683,129.7683,129.5613,129.7683,129.9235,129.613,129.7683,129.7683,129.9235,129.7165,129.7683,129.9752,129.7683,130.027,130.0787,130.2857,130.4409,130.2857,130.4409,130.8031,130.5444,130.7513,130.8031,130.5444,130.5444,131.0618,131.0101,130.8031,131.0101,131.0101,131.2688,131.3205,131.3205,131.4757,131.631,131.7862,131.7344,131.7344,131.7862,131.5792,132.0449,132.2001,131.9931,131.9414,132.2001,131.9931,132.3036,132.3036,132.3553,132.2001,132.4588,132.821,132.5623,132.6658,132.7693,132.614,132.8728,133.1315,133.0797,132.9245,132.7693,133.028,133.5454,133.3902,133.4937,133.7006,133.6489,133.4419,133.2867,133.7006,133.5971,133.8041,133.8041,133.9593,134.0628,134.1146,133.8041,133.8559,133.9076,133.8559,134.0111,134.2698,134.218,134.1146,134.425,134.3215,134.1146,134.3733,134.3733,134.425,134.0111,134.218,134.1146,134.2698,134.1663,134.4768,134.1663,134.1663,134.4768,134.425,134.632,134.5802,134.6837,134.6837,134.4768,134.5802,134.8907,134.5802,134.5802,134.8389,134.7872,134.6837,134.6837,134.632,134.7872,134.7872,134.6837,134.5802,134.3733,135.0459,134.3733,134.5802,134.425,134.3733,134.3733,134.2698,134.425,134.218,134.3215,134.425,134.3215,134.3215,134.3733,134.3215,134.218,134.218,134.218,134.218,134.218,134.3733,134.2698,134.2698,134.5285,134.2698,134.218,134.3215,134.2698,134.218,134.2698,134.1146,134.1146,134.1146,134.0628,134.1146,134.2698,134.0628,134.0628,133.9076,133.8559,133.8559,133.6489,133.8559,133.7006,134.0628,133.9076,133.8559,133.8041,133.8559,133.8559,133.8559,133.8559,133.8559,133.7006,133.8559,133.7524,133.8041,133.6489,133.7524,133.8559,133.5971,133.6489,133.7524,133.6489,133.4937,133.5454,133.5971,133.5454,133.5971,133.5454,133.1315,133.4419,133.2349,133.4937,133.2867,133.5971,133.1315,133.3384,133.028,133.028,133.3902,133.1832,133.1832,133.1832,133.1832,133.3902,133.3902,133.4937,133.4937,133.3384,133.2349,133.1832,133.2349,133.2349,133.2349,133.0797,133.1832,133.2867,133.1832,133.2867,133.1832,133.2867,132.9762,133.0797,132.9245,132.9245,133.1315,132.9762,133.028,132.9245,133.0797,133.1315,132.9762,132.7693,133.1832,132.821,132.9245,132.6658,133.1832,133.028,133.028,132.6658,132.821,132.8728,132.8728,132.5106,132.5106,132.614,132.5623,132.2519,132.614,132.5623,132.5623,132.5623,132.5623,132.5623,132.5106,132.3036,132.3553,132.5106,132.4588,132.3553,132.3553,132.0966,132.3036,132.2001,132.2001,132.3553,132.1484,131.8379,131.9931,132.0966,131.9414,131.8379,131.7344,131.7344,131.631,131.631,131.631,131.631,131.631,131.5792,131.7862,131.7344,131.9414,131.7862,131.7344,131.5275,131.7344,131.3722,131.5275,131.5792,131.5792,131.6827,131.5792,131.3722,131.4757,131.6827,131.7862,131.7344,131.6827,131.631,131.5275,131.5275,131.5275,131.3205,131.424,131.424,131.424,131.424,131.424,131.0101,131.0618,131.0618,131.1135,131.0101,131.1135,131.217,131.0618,131.217,131.0101,131.424,131.1653,131.3722,131.0101,131.0618,131.1653,131.0618,130.7513,130.6479,130.6479,130.6479,130.5961,130.7513,130.7513,130.5961,131.0101,130.5961,130.6996,131.1135,130.5444,130.9583,130.8548,130.8031,130.8031,130.8031,130.6996,130.6479,130.5444,130.7513,130.5961,130.5961,130.3374,130.7513,130.3374,130.4409,130.5444,130.6996,130.4409,130.4926,130.2857,130.2857,130.3892,130.3374,130.5961,130.5961,130.4409,130.5961,130.5444,130.6479,130.7513,130.0787,130.4926,130.0787,130.027,130.0787,130.4409,130.2857,130.2857,130.3892,130.1304,130.3374,130.2339,130.1822,130.1822,130.2857,130.1304,130.4409,130.3374,130.4926,130.4926,130.1822,129.9752,129.9235,129.6648,130.2339,129.8717,129.8717,129.7683,129.8717,129.7683,129.9752,129.82,129.9752,129.9752,129.9235,129.82,129.82,129.7683,129.7683,129.9235,129.7683,129.82,129.82,129.8717,129.7683,129.3543,129.7165,129.613,129.8717,129.613,129.7165,129.7683,129.6648,129.8717,129.7683,129.9235,129.8717,129.7165,129.9235,129.9235,129.7683,130.0787,130.1304,129.8717,129.9235,129.7683,130.027,130.027,130.027,130.2339,130.2339,130.4409,130.4409,130.4409,130.6479,130.6479,130.6996,130.8031,130.4926,130.5444,130.7513,130.5444,130.7513,130.7513,130.8031,130.8031,131.1135,131.1653,130.9066,131.2688,131.4757,131.5275,131.6827,131.2688,131.4757,131.631,131.7344,131.6827,131.7344,131.9931,132.0449,132.0449,132.0449,132.2519,132.3553,132.2001,132.3553,132.2001,132.4588,132.4588,132.5623,132.7693,132.7693,132.7693,132.614,132.8728,133.3902,133.2867,133.2349,133.4419,133.3902,133.4419,133.3384,133.6489,133.5454,134.1146,134.0628,134.218,133.9593,134.0628,133.8041,134.1663,134.1146,134.0111,134.425,134.2698,134.5802,134.2698,134.8389,134.8389,134.9424,134.9424,134.9942,134.8907,134.8907,135.1494,134.9942,135.1494,134.8907,134.632,134.8389,134.9942,135.3046,135.2011,135.3564,135.4598,135.0977,135.3564,135.2011,135.3564,135.3046,135.3564,135.3046,135.5116,135.4081,135.3046,135.4081,135.3046,135.3046,135.3046,135.4598,135.4598,135.3564,135.2011,135.2529,135.2011,135.4081,135.7703,135.4081,135.4598,135.4598,135.4598,135.5116,135.5633,135.5116,135.4081,135.4081,135.4081,135.4081,135.4081,135.2529,135.5116,135.0977,134.8907,134.8907,134.8907,135.1494,134.9424,134.9424,135.0459,135.0459,134.9424,134.9942,134.9424,135.0977,134.8389,134.9424,134.5802,134.9424,134.7872,134.8389,134.6837,134.8389,134.8389,134.8389,134.632,134.3733,134.6837,134.632,134.6837,134.5802,134.6837,134.2698,134.6837,134.6837,134.218,134.632,134.3215,134.3733,134.0628,134.1146,134.5285,134.2698,134.2698,134.2698,134.2698,134.2698,134.218,134.1146,134.218,133.9076,134.218,133.9076,134.0628,133.9076,133.8559,133.7006,133.8559,133.7006,133.8559,133.8559,133.7006,133.7006,133.5454,133.5454,133.7006,133.5971,133.5454,133.4419,133.5454,133.5454,133.6489,133.4937,133.7524,133.4937,133.3384,133.5454,133.5971,133.5971,133.7006,133.2349,133.2867,133.2349,133.4937,133.2349,133.3902,133.4937,133.3902,133.3384,133.3902,133.1832,133.1832,133.4937,133.1832,133.3902,133.3384,133.3384,133.2349,133.1315,133.1315,133.1832,133.0797,132.9762,133.028,133.0797,132.7693,133.1832,132.9762,133.1832,132.9762,132.8728,132.9245,132.8728,132.821,132.7693,132.6658,132.6658,132.6658,132.821,132.821,132.614,132.5623,132.6658,132.5106,132.7175,132.614,132.4588,132.614,132.614,132.3553,132.5106,132.4588,132.4588,132.3036,132.2519,132.4588,132.2519,131.9414,132.2519,132.5106,132.2001,132.2001,132.1484,132.0966,132.1484,132.0966,131.9931,132.0966,132.3553,132.1484,132.0966,132.5106,132.2001,132.3553,132.2001,132.1484,131.9931,131.9931,131.9931,132.0449,131.8379,131.7344,131.6827,131.631,131.631,131.631,131.631,131.4757,131.5792,131.7344,131.7862,131.7862,131.7862,131.631,131.631,131.3722,131.5275,131.631,131.631,131.6827,131.5275,131.4757,131.6827,131.5275,131.8897,131.631,131.5275,131.5275,131.631,131.2688,131.3722,131.3722,131.424,131.424,131.5792,131.5275,131.3205,131.3722,131.2688,131.1135,131.2688,131.4757,131.5792,131.5275,131.5275,131.5275,131.5275,131.424,131.4757,131.4757,131.3205,131.3205,131.3205,131.0101,131.1135,131.3205,131.631,131.4757,131.5792,131.8897,131.8897,131.6827,131.631,131.8897,131.5275,131.8379,131.6827,132.0449,132.0449,132.0449,132.2001,131.8897,132.3036,132.0966,132.2519,132.3553,132.3553,132.5106,132.4071,132.7175,132.4588,132.7693,132.7693,133.1832,132.7175,133.2867,132.9762,132.9245,133.028,133.0797,133.2349,133.1832,133.3384,133.2349,133.2349,133.8041,133.8041,133.7006,133.5971,133.8041,134.0628,133.5971,133.8559,134.0628,134.218,134.3733,134.4768,134.3215,134.2698,134.3215,134.3215,134.5285,134.4768,134.3733,134.8389,134.9424,135.0459,134.8389,134.8907,135.1494,135.0459,135.1494,134.8907,135.2529,135.3046,135.3564,135.5116,135.6668,135.7703,135.7703,136.1325,135.9255,136.029,136.236,136.1842,136.1325,136.3912,136.3912,136.6499,136.4429,136.4947,136.5982,136.5982,136.9086,136.7016,137.2191,137.2708,137.1673,137.3225,137.2708,137.2708,137.4778,137.3225,137.5813,137.3225,137.633,137.9434,137.8917,137.633,137.9434,138.1504,137.7365,138.3056,137.9952,138.3056,138.2539,138.3574,138.4609,138.3056,138.7196,138.8748,138.7713,138.9783,138.7713,139.1852,139.1852,139.1852,139.237,139.3405,139.3922,139.3922,139.4957,139.4957,139.7027,139.6509,139.9096,139.8579,140.1683,140.1683,140.0131,139.9614,140.3753,140.2201,140.4788,140.427,140.5305,140.5305,140.6858,140.634,140.5823,140.7892,141.0997,141.1514,141.3067,141.1514,141.2549,141.2032,141.3584,140.9962,141.5136,141.5136,141.4619,141.6171,141.4101,141.6689,141.7206,141.8758,142.0828,142.0828,142.3415,141.8758,142.1345,142.1345,141.9793,142.238,142.445,142.3415,142.3932,142.4967,142.4967,142.6519,142.3415,142.5485,142.7554,142.6519,142.6002,142.9624,142.8589,143.1694,143.3763,143.2211,143.2211,143.0659,143.0659,143.1176,143.2211,143.3763,143.5833,143.5316,143.5316,143.5316,143.8937,143.9972,144.049,143.8937,144.1007,144.1007,144.2042,144.3077,144.2559,144.2559,144.3594,144.7216,144.5664,144.5146,144.7734,144.9803,144.8768,144.7734,145.0321,145.1873,145.0838,145.1355,144.8768,145.3425,145.3943,145.3425,145.4977,145.446,145.5495,145.5495,145.5495,145.2908,145.653,145.8082,145.8599,146.1704,145.9634,145.7564,145.9634,145.9117,146.0152,146.1186,146.4291,146.4291,146.2739,146.6361,146.4291,146.6878,146.7395,147.1535,147.257,147.1535,146.9982,147.3087,146.9982,147.05,147.1535,147.6192,147.2052,147.4122,147.5674,147.6192,147.8261,147.5674,147.4639,147.7226,147.9813,147.9813,148.1366,148.1883,148.3435,148.3953,148.0848,148.0848,148.2918,148.3953,148.5505,148.4988,148.3435,148.5505,149.0679,149.0679,148.861,149.0162,149.2231,148.861,148.9644,149.1714,149.1197,149.2231,149.1197,149.3266,149.5853,149.4819,149.5853,149.5336,149.6371,149.8958,149.844,149.6888,150.1545,149.9475,150.1545,150.258,150.3615,150.3097,150.4132,150.3615,150.4649,150.4649,150.4132,150.3615,150.7237,150.6719,150.4132,150.6719,150.7237,150.9306,150.7237,150.9306,150.9824,151.0341,151.0858,151.3963,151.448,151.6033,151.2928,151.3446,151.448,151.448,151.2928,151.7067,151.7585,151.7585,151.862,151.862,152.0172,151.9655,151.9137,151.9137,152.0172,152.1207,152.1724,151.9137,152.1724,151.9655,152.3276,152.4829,152.4311,152.7416,152.6381,152.8968,152.7933,152.8451,152.7416,152.7933,152.7933,153.0003,152.5864,152.6381,153.0003,153.052,153.1555,153.052,153.466,153.1038,153.4142,153.2073,153.1038,153.4142,153.6212,153.466,153.466,153.466,153.7247,153.5177,153.9316,153.6212,153.6729,153.7247,154.0351,154.0351,154.1386,153.8799,154.1903,153.9316,154.1386,154.3973,154.5525,154.5525,154.656,154.656,154.7078,154.8113,154.8113,154.9147,154.9147,154.9665,154.9147,155.2252,155.0182,155.3287,155.1734,155.1217,155.4322,155.3804,155.2252,154.9665,155.2252,155.4839,155.5356,155.5874,155.5874,155.5874,155.5356,155.8461,155.7426,155.8461,155.8461,155.8461,156.2083,156.1048,156.0531,155.9496,156.5187,156.26,156.1048,156.26,156.26,156.4152,156.5705,156.467,156.467,156.674,156.6222,156.674,156.674,156.7774,156.467,156.674,156.7774,156.5187,156.8809,157.0361,157.1396,157.0879,156.9327,157.0879,157.0361,157.3983,157.3983,157.3466,157.1914,157.7088,157.657,157.3983,157.5018,157.5018,157.5536,157.6053,157.4501,157.7605,157.6053,157.864,157.8123,158.071,157.7088,157.9675,157.8123,158.071,158.071,158.3297,158.071,158.2262,158.071,158.3297,158.2779,158.6919,158.7436,158.5884,158.3814,158.2779,158.4849,158.2779,158.4849,158.6919,158.7436,158.8988,158.5884,158.8988,159.0541,159.1576,158.8988,159.3128,159.261,159.1576,158.9506,158.9506,159.3128,159.3128,159.261,159.468,159.4163,159.4163,159.4163,159.468,159.5715,159.5715,159.6232,159.7267,159.7785,159.8819,160.0372,159.9337,160.0889,160.1924,160.1924,160.1924,160.6063,160.7098,160.3476,160.5028,160.4511,160.5546,160.4511,160.9685,160.4511,160.5546,160.6063,160.865,160.6063,160.6581,161.0203,160.9168,161.279,161.279,161.3824,161.4859,161.5377,161.6929,161.6929,161.5894,161.1755,161.5377,161.5377,161.279,161.4859,161.5894,161.5894,161.6412,160.5546,161.8481,161.7446,161.5894,161.9516,161.9516,161.9516,162.3138,162.3655,161.8999,162.0551,161.8999,162.3138,162.5208,162.5725,162.6243,162.676,162.3138,162.3138,162.469,162.9864,162.8312,162.7277,162.9864,162.883,162.9864,162.9347,163.1934,163.0899,163.2969,163.1934,163.2969,163.5556,163.4521,163.6073,164.073,163.9695,164.073,164.2282,164.073,164.1248,164.487,164.6939,164.8491,164.5904,164.5904,164.6422,164.5387,164.5904,164.5904,164.9526,165.1596,164.9526,165.0561,164.6939,164.9526,164.8491,164.7457,165.0044,165.0561,165.3666,165.1079,165.0044,164.9526,164.9526,165.0561,165.0561,165.0561,165.2113,165.2631,165.2631,165.0561,164.8491,164.9526,165.1596,165.1596,165.2631,165.4183,165.2631,165.3666,165.2631,165.3666,165.6253,165.47,165.6253,165.677,165.677,165.5735,165.677,165.5735,165.5735,165.677,165.8322,165.677,165.8322,165.7288,165.677,165.7288,165.3148,165.8322,165.7288,165.7288,165.2113,165.1079,165.884,165.1079,165.2631,165.2113,164.9526,165.2113,165.677,165.677,165.2631,165.1596,165.4183,165.1596,165.3666,165.5218,165.2113,165.677,165.1079,165.2631,164.9009,165.3666,165.2113,165.5735,165.0044,165.1079,165.5735,165.677,165.677,165.677,165.5218,165.5218,165.3666,165.4183,165.47,165.47,165.3666,165.3666,165.3666,165.2113,165.47,165.3148,165.3148,165.2113,165.3148,165.1079,165.1079,165.1079,165.1079,165.2631,164.7457,165.0044,164.8491,164.9009,165.1079,164.9009,164.7457,164.8491,164.7974,164.6939,164.6939,164.8491,164.6939,164.9009,164.7457,164.9526,164.8491,164.7457,164.6422,164.5904,164.5387,164.6422,164.7457,164.4352,164.6422,164.7457,164.7974,164.6939,164.6939,164.6939,164.3835,164.3835,164.3835,164.1765,164.3317,164.1765,164.1248,163.9695,164.1248,163.9695,163.8143,164.1248,164.1248,163.8661,164.1765,164.28,164.28,164.0213,164.0213,164.0213,164.0213,163.9178,163.8661,163.9695,163.5556,163.7626,163.6591,163.4521,163.9695,163.9695,163.6591,163.9695,163.8143,163.8143,163.8143,163.7626,163.3486,163.4521,163.3486,163.4521,163.2969,163.2969,163.2969,163.5039,163.1417,163.8143,163.7626,163.5556,163.4521,163.4521,163.4521,163.5556,163.4004,163.1934,163.2969,163.0899,163.2452,162.883,163.0899,163.0899,163.0899,162.8312,162.9864,162.9864,162.9864,162.9864,162.8312,162.883,162.883,162.9347,162.7795,162.7795,162.9347,162.5725,162.5725,162.7795,162.7277,162.5725,162.7277,162.883,162.883,162.8312,162.6243,162.469,162.5725,162.5725,162.469,162.2103,162.2103,162.3655,162.2103,162.2103,162.2621,162.1586,162.1068,162.1068,162.1068,162.1068,161.6929,162.0551,161.7964,162.0551,162.0551,161.6929,162.0034,161.8481,161.8481,161.6929,161.8481,161.4859,161.4859,161.4859,161.7964,161.6929,161.6412,161.7964,161.5377,161.3824,161.4342,161.7446,161.4342,161.4342,161.2272,161.4342,161.4342,161.3824,161.3824,161.5377,161.5894,161.4859,161.279,161.5377,161.279,161.6929,161.6929,161.4342,161.4342,161.279,161.4342,161.3824,161.279,161.5894,161.279,161.5894,161.279,161.279,161.4859,161.5894,161.5894,161.5894,161.5894,161.279,161.5894,161.5894,161.5894,161.7964,161.7964,161.7964,161.7964,161.8481,161.8481,161.7446,161.8481,161.9516,161.9516,162.1068,162.1068,162.0551,161.8999,162.0034,162.0034,162.0034,162.0551,162.4173,162.469,162.469,162.469,162.7795,162.469,162.3655,162.3655,162.5208,162.4173,162.676,162.5208,162.8312,163.0382,162.8312,162.9864,162.9864,162.883,163.1417,163.0899,163.0899,163.4004,163.1934,163.4004,163.2452,163.2969,163.7108,163.9178,163.5039,163.7626,163.7108,163.9695,163.9695,164.0213,164.1765,164.5387,164.487,164.7974,164.28,164.487,164.3317,164.4352,164.3835,164.5387,164.4352,164.5904,164.5904,164.9526,164.7974,165.1596,165.1596,164.7974,164.9526,165.2631,165.1596,165.0044,165.3666,165.47,165.7288,165.47,165.7288,165.8322,165.6253,165.8322,165.5218,165.8322,165.9357,165.7288,165.677,165.7805,165.8322,165.7288,165.7288,164.6422,166.0392,164.8491,166.0909,166.5566,166.4531,166.2462,166.4531,166.4531,166.0909,166.2462,166.1944,166.0392,166.1427,166.2979,166.4014,166.2462,166.5049,166.5049,166.3497,166.2979,166.3497,166.3497,166.1427,166.2462,166.5049,166.2462,166.6601,166.1944,166.2462,166.3497,166.1944,166.2979,166.2462,166.3497,166.1427,166.1427,166.1944,165.9875,166.0392,165.9875,166.1427,166.1427,166.1944,166.1427,166.0909,166.1944,166.0909,166.4531,165.9357,165.9357,166.0909,166.0909,165.9357,166.1944,166.1944,166.0392,165.8322,165.9357,166.1427,165.6253,165.9875,165.9357,165.677,165.8322,165.7805,165.677,165.6253,165.9875,165.677,165.884,165.677,165.5735,165.9357,165.677,165.677,165.5218,165.5218,165.7288,165.5218,165.5218,165.6253,165.7288,165.3666,165.5218,165.3666,165.7805,165.677,165.7805,165.7805,165.5218,165.5735,165.7288,165.6253,165.47,165.47,165.47,165.47,165.47,165.2631,165.5735,165.2113,165.3666,165.2113,165.3666,165.5218,165.3666,165.3666,165.47,164.9526,164.9009,164.9009,164.9526,164.9526,164.9009,165.0561,164.9009,165.1596,164.9009,164.9526,164.9009,165.0561,164.9009,164.7457,165.0561,164.7457,164.9009,164.7457,164.6422,164.8491,164.6422,165.1079,165.3148,165.1079,165.1079,164.5904,164.6939,164.7457,164.7457,164.9526,164.6422,164.6422,164.6422,164.5904,164.5904,164.6939,164.5387,164.4352,164.4352,164.487,164.3835,164.6422,164.3835,164.487,164.7457,164.28,164.4352,164.4352,164.3317,164.6422,164.3317,164.6422,164.0213,164.3317,164.3317,164.5387,164.3317,164.3317,164.3317,164.3835,164.4352,164.28,164.1765,164.0213,164.1248,164.1765,163.9695,164.2282,164.073,164.0213,164.1765,163.7626,163.7626,163.8661,163.8661,163.6591,163.4004,163.8661,163.5039,163.6591,163.6073,163.7108,163.6073,163.8143,163.5556,163.5556,163.4004,163.5556,163.5556,163.3486,163.4521,163.4004,163.5039,163.0899,163.2969,163.1934,163.1417,161.7446,163.2452,163.0899,162.9864,163.2969,163.2452,163.2452,163.0899,162.883,163.0899,163.4521,163.4521,163.1934,163.1934,163.0899,163.1934,163.1934,162.9864,162.676,162.883,162.8312,162.7277,162.5208,163.1417,162.9347,162.7277,162.883,162.883,162.8312,162.883,162.5725,162.7277,162.5725,162.5725,162.7277,162.5208,162.469,162.5725,162.469,162.5208,162.5725,162.2621,162.3655,162.1068,162.4173,162.3655,162.469,162.3138,162.1068,162.3138,162.1586,162.1586,162.1586,162.469,162.469,162.3138,162.2103,162.1586,162.3138,162.2621,162.1068,162.4173,162.0551,162.1586,162.1586,162.1586,162.1586,162.1586,162.2621,162.2621,162.1068,162.1068,162.2621,162.3655,162.3138,162.1586,162.0034,161.8999,162.0034,162.2621,162.1068,162.1068,162.2103,162.1068,161.9516,162.5725,162.1586,162.1586,162.1586,162.1586,162.469,162.0551,162.1586,162.1586,162.1068,162.7795,162.1586,162.7795,162.1586,162.469,162.7795,162.469,162.469,162.469,162.6243,162.7277,162.7277,162.7795,162.676,162.7795,162.7795,163.0382,162.8312,162.9347,163.0899,163.0899,163.2969,162.7795,163.2969,163.3486,163.2969,163.5556,163.5556,163.6073,163.6073,163.6591,163.7626,163.8143,163.6591,163.8143,163.6073,163.7626,163.9178,164.4352,164.4352,164.3317,164.3317,164.3317,164.6422,164.3835,164.3835,164.487,164.5904,164.9009,165.0561,165.0561,164.7974,165.1596,165.2113,165.2113,165.3666,165.3666,165.4183,165.5735,165.2113,165.4183,165.4183,165.5735,165.7288,165.7288,165.8322,165.8322,165.9875,166.0392,166.0392,165.9875,166.2462,166.5566,166.2979,166.1944,166.6084,166.4531,166.7118,166.9188,167.0223,166.9706,166.7118,166.9188,166.9706,167.3327,167.3327,167.4362,167.2293,167.0223,167.281,167.074,167.3845,167.488,167.2293,167.3845,167.4362,167.3327,167.488,167.3845,167.488,167.6949,167.6432,167.9019,167.9019,167.9019,167.9019,167.7984,167.8502,168.0054,167.7984,168.0054,167.7984,167.8502,168.1089,168.0054,167.9536,167.6432,167.5915,167.5915,167.7467,167.6949,167.7467,167.7984,167.7467,167.5915,167.7984,167.7984,167.7467,167.8502,167.8502,168.1606,167.8502,168.0571,167.6949,167.7467,167.9536,166.4014,167.7467,167.6432,167.5397,168.0571,167.9536,167.9019,167.6432,167.7467,167.3845,167.4362,167.7467,167.9536,167.6949,167.3845,167.6949,167.6949,167.5915,167.6949,167.3845,167.074,167.3845,167.7984,167.281,167.6949,167.5915,167.281,167.3845,167.281,167.3845,166.9706,167.3845,167.3845,166.9706,167.0223,167.074,166.9706,166.9188,167.074,166.9706,166.9706,167.281,167.281,167.2293,167.1258,167.2293,167.1258,167.1258,167.1258,166.9706,167.3845,167.4362,166.8153,167.1258,166.9706,167.1258,167.1258,166.9706,166.8153,167.074,167.074,166.8671,166.7118,166.7118,166.7636,166.6084,166.8671,166.7118,166.7118,166.5566,166.7118,166.7118,166.7118,166.6084,166.4531,166.1944,166.2979,166.2979,166.1944,166.1944,166.3497,166.3497,166.3497,166.4531,166.1427,166.2979,166.1427,166.2462,166.2979,166.1427,166.4014,166.1427,165.884,166.1427,166.0392,165.9875,165.9875,165.9875,166.5566,165.5218,165.7288,165.7288,165.4183,165.9875,165.9875,165.8322,165.884,165.9875,165.884,166.0392,165.884,165.9875,165.7805,165.8322,165.7805,165.7805,165.7805,165.677,165.6253,165.6253,165.677,165.6253,165.7288,165.7288,165.47,165.4183,165.4183,165.5735,165.2631,165.1079,165.1596,165.2631,165.2113,165.0561,164.8491,164.9526,165.0044,165.1079,165.3666,165.1079,165.2113,165.2113,165.1079,165.2113,165.2113,165.2113,165.2113,165.2113,165.2113,165.1079,165.3148,164.9009,165.3666,165.0561,165.1079,164.9526,164.7974,165.0044,164.8491,164.7457,164.6939,164.4352,164.7457,164.9526,165.1079,164.6422,165.1079,164.8491,165.0561,164.487,164.8491,164.6939,164.487,164.9526,164.5904,164.5904,164.6422,164.2282,164.4352,164.487,164.5904,164.6939,164.4352,164.3835,164.28,164.28,164.1248,164.487,164.3835,164.3317,164.1248,164.28,163.9695,164.487,164.28,164.3835,164.1765,164.1765,164.1765,164.0213,163.9695,164.0213,163.8143,163.8661,163.8661,163.8661,163.9695,163.6591,163.9695,163.9695,163.9695,163.8143,163.5556,163.7626,163.7626,163.7626,163.6591,163.6073,163.4004,163.5039,163.5039,163.5039,163.6073,163.5039,163.4521,163.2969,163.4521,163.4521,163.3486,163.3486,163.3486,163.3486,163.3486,163.3486,163.2969,163.0382,163.6073,162.9864,163.2969,163.3486,163.2969,163.1417,163.1417,163.1417,163.0382,163.0382,163.3486,163.3486,163.1934,163.0899,163.0382,162.883,162.9864,162.9864,162.9864,162.883,162.883,162.5208,162.7795,162.6243,162.7277,162.676,162.676,162.7277,162.8312,162.7277,162.676,163.0899,162.5725,162.7277,162.7277,162.5725,162.7277,162.6243,162.469,162.469,162.469,162.7277,162.7795,162.6243,162.5725,163.0899,162.6243,163.0899,163.0899,163.3486,163.2452,163.3486,163.3486,163.2452,163.4521,163.3486,163.3486,162.9864,163.6073,163.3486,163.6073,163.6591,162.9864,163.5039,163.5039,163.4004,163.6073,163.4521,163.7108,163.8661,163.7108,164.0213,164.0213,163.9695,164.1765,162.9864,164.2282,162.883,164.6422,164.5904,164.2282,164.3835,164.5387,164.6422,164.6422,164.9526,164.7974,164.9009,164.8491,165.0044,164.9526,165.1079,165.0561,165.0561,165.2631,165.1596,165.3148,165.3148,165.2631,165.1596,165.4183,165.47,165.5735,164.3835,165.677,165.7288,165.7288,165.9357,166.1944,165.9357,166.0909,166.0909,166.3497,166.2979,166.4531,166.2462,166.5049,166.1944,166.3497,166.4014,166.7118,166.6601,166.6601,166.8153,166.8153,166.9188,166.9188,167.074,167.2293,167.2293,167.281,167.4362,167.5915,167.1258,167.3327,167.488,167.6949,167.6949,167.3845,167.488,167.7984,168.0054,167.5915,167.3845,167.6949,167.3845,167.5915,167.6432,167.6949,167.6432,167.9019,168.0054,167.7467,167.7467,168.0054,168.0054,167.8502,167.8502,168.0054,167.9019,167.6949,167.6949,167.8502,167.7467,167.6432,167.9019,167.9019,167.9019,167.8502,167.7467,167.8502,167.8502,168.2641,167.8502,167.8502,168.2641,168.3676,168.2641,168.2124,168.0571,168.1089,168.2124,168.1089,168.1089,168.0571,168.1089,168.0571,168.1089,168.2641,168.1089,168.1089,168.0571,168.2641,168.1089,168.3158,167.9019,168.0571,167.8502,167.9019,167.8502,168.3158,167.9019,167.9019,168.3158,167.9019,167.7467,168.1089,167.9019,168.1089,168.2641,168.1089,168.1089,168.1089,167.9019,168.0571,167.6432,167.9019,167.7467,167.7467,167.7467,167.6432,167.6949,167.6432,167.7467,167.5397,167.5397,167.5915,167.488,167.5915,167.5915,167.5915,167.6949,167.488,167.4362,167.4362,167.488,167.4362,167.5915,167.3327,167.5915,167.3327,167.4362,167.281,167.1258,167.3327,167.1775,167.1775,167.1775,167.1775,167.281,167.4362,167.3845,167.0223,167.0223,167.0223,167.0223,167.1258,167.0223,167.1258,167.0223,166.9706,166.8671,166.7636,166.6601,166.9706,166.9706,167.1258,167.1258,167.1258,166.8671,166.8671,166.8671,166.8671,166.8671,166.8671,166.7636,166.8153,166.8153,166.8671,166.8671,166.7118,166.4531,166.5049,166.6084,166.6084,166.3497,166.4531,166.2462,166.3497,166.4014,166.2462,166.3497,166.3497,166.2462,166.2979,166.1944,166.1944,166.0909,166.0909,166.1427,166.1427,166.0392,165.884,165.884,165.884,165.7805,165.6253,165.7805,165.8322,165.8322,165.6253,165.5735,165.677,165.4183,165.6253,165.6253,165.47,165.2113,165.1079,165.2113,165.2113,165.1596,165.2113,165.2631,165.1079,164.9526,164.9009,165.1079,165.2631,165.1596,165.1596,164.9526,164.9526,165.1079,165.0561,165.0044,164.9009,165.0044,164.9009,164.9009,164.7974,164.7974,164.7974,164.5904,165.2113,164.6422,164.6422,164.9526,164.9526,164.5904,164.5904,164.5904,164.7974,164.6422,164.5904,164.5904,164.5904,164.5904,164.4352,164.4352,164.4352,164.5387,164.3835,164.2282,164.073,164.7974,164.0213,164.5904,164.4352,164.4352,164.487,164.3317,163.9695,164.1248,163.9178,164.1765,164.3317,164.28,164.0213,164.0213,164.0213,164.1765,163.9178,163.8143,163.9695,163.9695,163.9695,163.9695,163.5039,163.6073,163.7626,163.6073,163.6591,163.4004,163.4004,163.2969,163.7108,163.5039,164.0213,163.5039,163.7108,162.469,163.7108,163.7108,163.7626,163.7108,163.6073,163.4521,163.6591,163.4521,163.5556,163.5556,163.5556,163.8661,163.5556,163.8661,163.5556,163.8661,163.9178,163.8661,163.9178,163.8661,163.9695,163.9695,163.8143,163.9695,163.8661,163.9695,164.1248,164.1248,164.0213,164.1248,164.0213,164.073,163.8661,164.4352,163.8661,163.9695,164.0213,164.1765,164.3317,164.5387,164.2282,164.6939,164.5904,164.7974,164.3317,164.7457,164.5904,164.5387,164.7457,164.7457,164.5904,164.8491,164.8491,165.1596,164.9009,165.3148,165.3148,165.1596,165.4183,165.5735,165.4183,165.6253,165.6253,165.5735,165.47,165.5735,165.5735,165.6253,165.6253,166.0392,165.9357,165.9357,164.6422,165.884,166.0909,165.9875,166.0909,166.0909,166.0392,165.9875,165.9875,166.0909,166.1427,166.2979,166.0909,166.5049,166.4531,166.6084,166.3497,167.0223,166.7636,166.4014,166.5566,166.8671,166.9706,167.1258,167.074,166.9188,166.9706,167.3327,167.281,167.281,167.5915,167.5915,167.7467,167.4362,167.6949,167.5915,167.8502,168.0054,168.3158,168.1606,168.3676,168.5746,168.4711,168.5746,168.7815,168.3158,167.4362,168.7298,168.885,169.0402,168.9367,169.092,169.2472,169.1955,169.1437,169.0402,169.3507,168.4193,169.6611,169.6611,169.7646,169.9198,170.0751,170.1785,170.1268,170.1268,170.5407,170.489,170.1785,170.3855,170.4373,170.3338,170.3338,170.6442,170.7477,170.7994,170.7994,171.2134,171.0582,171.0582,171.2134,171.2651,171.2134,171.5238,171.5238,171.5238,171.8343,171.9378,171.7308,171.6791,171.7308,172.1965,172.0412,172.2482,172.1965,172.0412,172.3517,172.1447,172.7139,172.8691,172.7656,172.8174,172.7139,172.8174,172.8691,173.0243,173.1796,173.283,173.283,173.283,173.3348,173.4383,173.5418,173.49,173.8522,173.9557,173.9039,173.697,173.6452,173.7487,174.0074,174.0074,174.0592,174.1627,174.1627,174.0592,174.2661,174.2661,174.4731,174.6283,174.7836,174.7836,174.5766,174.8353,174.4731,174.6283,174.5248,174.7318,174.5766,174.7318,175.0423,175.1457,175.094,175.094,175.1457,175.301,175.301,175.1975,175.2492,175.5079,175.5597,175.6632,175.6632,175.4562,175.8184,175.9219,175.7667,175.7149,175.8701,176.0771,176.0254,174.6283,176.3876,176.3358,176.491,176.491,176.5428,176.5428,176.5428,176.698,176.6463,176.4393,176.491,176.9567,176.8015,176.8532,177.0085,176.9567,176.8532,177.2154,177.0602,177.2154,177.1637,177.5259,177.4741,177.5259,177.5259,177.6294,177.5776,177.4224,177.6811,177.7846,177.7328,177.5776,177.9398,177.8881,177.9398,178.1468,177.6811,177.9915,178.2503,178.302,178.095,178.2503,178.2503,178.3537,178.5607,178.4055,178.5607,178.7677,178.4572,178.7159,178.9229,178.8712,178.7159,178.9229,178.8712,178.9746,178.8712,179.1299,179.0781,179.1816,178.9746,179.4921,179.3368,179.1816,179.2851,179.3886,179.5955,179.699,179.5955,179.5955,179.8025,179.699,179.7508,179.8025,179.9577,179.6473,179.9577,179.8542,179.906,180.0095,180.0612,180.113,179.9577,180.0612,180.3199,180.1647,180.3199,180.4234,180.6304,180.1647,180.113,180.2682,180.113,180.3199,180.4234,180.3199,180.6304,180.6821,180.7856,180.9408,180.5786,180.7339,180.9408,181.2513,181.1995,181.096,181.0443,181.2513,181.3548,181.51,181.303,181.4582,181.4065,181.51,181.51,181.4065,181.4065,181.6652,181.51,181.7169,181.7687,181.9239,181.6135,181.8722,181.9757,181.6652,181.9757,182.0274,182.1826,182.2861,182.1309,182.2861,182.0791,182.3896,182.2344,182.4413,182.5448,182.7,182.5448,182.907,182.8035,182.5966,182.907,182.907,182.8553,182.9588,182.9588,183.0105,183.2175,183.0105,183.2175,183.2175,183.2175,183.2692,183.3727,183.3209,183.1657,183.4244,183.4762,183.6314,183.6314,183.9418,183.6831,183.9418,183.9418,183.9936,183.8901,183.6831,183.6831,183.7349,183.5797,183.7866,184.0971,184.0971,184.0971,184.6145,184.0971,184.0971,184.2006,184.0971,184.304,184.304,184.3558,184.2006,184.2006,184.4075,184.4075,184.7697,184.6145,184.718,184.5627,184.6662,184.718,184.6662,185.0284,183.6831,185.1836,185.1319,185.1319,185.0802,185.0284,184.8732,184.9249,184.9249,184.9249,185.2354,185.3389,185.3389,185.4941,185.2871,185.4424,185.3906,185.2871,185.6493,185.2354,183.9936,185.3389,185.4424,185.4424,185.5976,185.9598,185.8045,185.5458,185.8563,185.8563,185.7011,185.908,185.908,186.322,186.115,186.322,185.2871,186.322,186.322,186.5807,186.322,186.6324,186.5289,186.3737,186.3737,186.3737,186.4254,186.4254,186.4254,186.7359,186.7359,186.4772,186.4772,186.4254,186.322,186.6324,186.5289,186.4772,186.7876,186.8911,187.0463,187.2533,186.8394,186.9946,187.1498,187.0981,187.0463,185.8045,187.3568,187.2016,187.2016,187.3568,187.512,187.6672,187.512,187.719,187.926,187.8742,187.6672,187.926,188.0294,188.0812,187.8225,187.9777,188.1329,188.1847,188.1329,188.3399,188.3916,188.2364,188.4434,188.6503,187.4603,188.909,189.0125,188.5986,188.6503,188.909,188.6503,188.8056,188.5986,188.8573,189.0125,189.0125,188.9608,189.0125,187.719,189.116,189.323,189.323,189.3747,189.5299,189.323,189.3747,189.4265,189.5299,189.5299,189.7369,190.0474,190.0474,190.0991,189.0125,189.9439,190.1509,190.1509,190.0474,190.3578,189.9439,190.0991,190.2543,190.2543,190.5648,190.4096,190.4096,190.4613,190.5648,190.5648,190.3578,190.6165,190.6683,190.9787,191.0305,190.9787,190.8235,190.927,190.8235,191.3409,191.2374,191.0822,191.0822,190.9787,191.1857,190.8752,190.927,191.0822,191.1857,191.3409,191.3927,191.6514,191.3927,191.6514,191.5996,191.6514,191.6514,191.8066,191.8066,191.8066,191.7031,191.9618,191.8583,191.9618,191.7548,191.7548,191.7548,191.5996,191.5479,191.8066,191.9101,192.0653,192.117,192.4792,192.4792,192.2723,192.3757,192.0653,192.5827,192.1688,192.3757,192.1688,192.6862,192.6862,192.4792,192.6862,191.5996,191.4961,192.9449,192.6345,192.9449,193.0484,192.9966,191.9101,192.8932,193.1001,192.7897,193.2036,193.3588,193.1519,193.1001,193.2036,193.6175,193.6175,193.3071,193.721,193.6693,193.7728,193.5658,193.5658,194.1867,193.928,194.0315,194.0315,193.9797,193.721,193.8763,193.7728,194.0315,194.0315,194.3937,194.1867,194.3419,194.2902,194.4454,194.6524,194.6006,194.4454,194.7041,194.9111,194.8076,194.7559,194.8593,194.7559,194.5489,195.0663,195.0663,194.4454,194.7559,193.721,194.7041,194.9628,195.1181,194.9111,194.9111,193.7728,195.0146,194.9111,195.0663,195.325,195.4285,195.6355,195.532,195.532,195.739,195.3768,195.2733,195.5837,195.6872,195.5837,195.6355,195.5837,195.8424,195.532,195.6355,195.739,195.739,195.739,195.9459,195.9977,195.9459,196.1529,196.0494,196.1529,195.8424,196.4633,196.2564,196.1529,196.1529,195.8942,196.2564,196.2046,196.3599,195.2733,196.5151,196.5151,195.0663,196.7221,196.6703,195.6355,196.8773,196.929,197.0325,196.8773,196.8255,197.0842,196.9808,197.2912,197.3947,197.343,197.6534,197.4982,197.4464,197.6534,197.7569,197.8604,197.8086,197.7051,197.9639,198.2743,198.4813,198.326,198.4813,198.6365,198.6882,198.8435,198.2743,198.8435,198.9469,198.7917,199.0504,199.0504,198.9469,198.1191,197.8604,199.2574,199.4644,199.4644,199.7231,199.7231,199.5161,199.2574,199.2057,199.4126,199.93,199.8266,199.93,199.6196,199.6713,199.5678,199.5678,199.5678,199.7748,199.6713,199.3091,199.3091,199.4126,199.2057,199.3609,199.3091,199.2574,199.7748,199.93,199.7231,199.4126,199.6196,199.6713,199.4644,199.5161,198.1708,199.5678,199.1539,199.1539,199.1539,199.0504,199.0504,199.2574,199.0504,199.0504,198.0673,198.9987,199.0504,198.7917,199.1539,199.1022,199.0504,199.0504,198.7917,198.7917,198.9987,198.74,198.5848,198.9987,199.0504,198.9469,198.74,199.1022,198.6365,198.74,198.9469,198.9469,198.9469,198.6365,199.0504,198.9469,199.1539,198.8435,198.5848,199.1539,199.2574,199.0504,198.5848,198.4813,198.7917,198.7917,198.9469,198.5848,198.9987,198.326,198.8435,198.5848,198.6365,198.6365,198.6365,198.6365,198.5848,198.4813,198.4813,198.6365,198.6365,198.4813,198.6365,198.6365,198.5848,197.2395,198.6365,197.136,197.136,198.1708,198.326,198.2226,198.3778,198.3778,198.3778,198.2743,198.326,197.8604,198.3778,197.8604,197.7569,198.0156,197.7569,197.6534,197.7569,197.7569,197.6534,197.7569,197.2395,197.136,197.7051,195.8942,197.136,197.4464,197.136,195.8942,197.0325,197.136,197.0325,196.8773,197.0842,195.7907,197.0325,197.136,197.2395,197.2912,196.9808,196.6703,197.2395,196.7738,197.136,197.136,197.0325,196.7738,197.0325,197.0325,196.5151,196.5151,196.929,197.1877,196.8773,196.8773,196.8773,195.532,196.3081,196.8773,196.4116,196.3081,196.3081,196.3599,196.6186,196.5151,196.6186,196.6186,196.6186,196.8255,196.6703,196.5668,196.6186,196.6186,196.6186,196.7221,196.5151,196.5151,195.325,196.4116,196.5151,196.3599,196.5151,196.2046,196.2564,196.1529,196.2564,196.4116,196.4116,196.4116,196.3081,195.9459,195.9459,196.4116,196.1529,195.7907,195.7907,195.8424,195.7907,196.1529,195.8424,195.8424,195.6872,195.8424,195.739,196.1529,196.1011,196.2046,196.0494,195.739,195.8424,195.7907,195.8424,196.0494,195.9459,195.6355,195.739,195.8424,195.5837,195.5837,195.6355,195.4802,195.6872,195.5837,195.532,195.4285,195.3768,195.2733,195.3768,195.2215,195.325,195.5837,195.1181,194.9628,195.2215,195.1698,195.1698,195.325,194.8593,195.1698,195.1181,193.8245,194.6524,194.8076,194.8593,195.0146,194.9111,194.9111,194.8593,194.8593,194.6006,194.7559,194.5489,194.4454,194.4454,194.4972,194.4454,194.0832,194.5489,194.2384,194.3419,194.3419,194.0832,194.3419,192.7379,193.928,193.8763,193.9797,194.1867,193.928,194.135,194.135,194.135,194.2902,194.2902,194.3937,194.3419,194.1867,194.1867,194.3419,194.2384,194.3937,194.3419,194.3419,194.3419,194.4454,194.2902,194.3419,194.4454,194.4972,194.3419,194.6006,194.6006,194.7041,194.9628,194.7041,194.7559,194.8076,194.9628,194.8593,194.9111,195.1181,194.7559,195.1181,195.4285,194.9111,194.7041,195.1698,195.1698,194.0832,195.1698,195.2733,195.2733,195.4802,195.6355,195.325,195.4285,195.6872,195.6872,195.5837,195.7907,195.739,195.7907,195.6872,195.8942,196.3081,195.9459,195.8942,195.8942,196.3081,195.9459,195.9977,196.3599,196.1011,195.9459,196.1529,196.2564,195.1181,196.4633,196.5151,196.3599,196.2564,195.1698,196.7221,196.8255,196.7221,196.7221,196.7738,196.8773,196.7738,196.5151,196.7221,196.4633,196.8255,196.929,196.9808,196.8255,197.0325,196.9808,196.9808,197.0325,197.0325,197.343,197.1877,197.1877,197.4982,197.6017,197.4982,197.4982,197.343,197.343,197.6017,197.6017,197.7569,197.343,197.5499,197.9121,198.0156,197.7569,198.0673,197.9121,198.3778,198.0673,198.1708,197.7051,197.7051,196.8773,198.2226,198.0673,198.6882,198.4295,198.533,198.4813,198.6365,198.5848,197.5499,198.7917,198.6365,198.7917,198.8435,198.9469,199.1539,199.0504,199.1539,199.3609,199.0504,199.4126,199.5161,199.5161,199.6196,199.5161,199.8783,199.8266,199.8266,199.8266,200.0335,200.4992,200.1887,200.1887,200.1887,200.344,200.4992,200.5509,200.9649,200.6544,200.9649,200.9131,200.6544,200.7579,200.7579,200.8614,200.7062,200.8614,200.8096,201.1718,201.1718,200.8614,201.1201,201.1201,201.1718,201.1718,201.1718,201.1718,201.1718,201.1718,201.2753,201.2753,201.1718,199.7748,201.1718,201.3271,201.3271,201.4823,201.3788,201.6375,200.0853,201.3788,201.6375,201.6375,201.741,201.3788,201.5858,200.0335,201.3271,201.6375,200.2922,201.6375,201.4823,201.2236,201.4305,201.534,201.534,201.534,201.4823,201.534,201.1201,201.4823,201.6893,201.2753,201.4823,201.2236,200.0335,201.2753,200.9131,201.1718,201.2236,201.3271,201.3788,201.2753,201.2753,201.2753,201.2753,201.2753,199.7748,201.1718,201.0684,201.3788,201.2753,201.3271,201.2753,201.2753,201.2753,201.2753,201.3271,201.3271,201.3271,201.3271,200.9649,201.4305,201.4305,200.7579,199.6196,200.8614,201.3788,200.7062,199.8783,201.1201,201.1718,201.0166,201.0166,200.8614,200.8096,201.1201,200.8096,201.0166,201.0684,200.9131,201.1718,201.1718,201.2236,201.2236,201.1718,200.8614,200.8614,200.9649,200.8614,200.9649,200.4475,200.3957,200.3957,200.3957,200.4992,200.5509,200.344,200.7579,200.7062,200.8096,199.1022,200.2922,200.6027,200.344,200.6544,200.5509,200.3957,200.344,200.5509,200.4475,200.4992,200.4992,200.137,200.0853,200.0853,200.2922,199.9818,200.1887,200.2405,200.2405,200.344,199.8783,200.137,200.0853,199.93,199.9818,200.0853,199.9818,199.9818,199.9818,199.5161,200.2922,199.8266,199.7231,199.6196,199.7231,199.5161,199.4126,199.3609,199.6713,199.6713,199.6713,199.5678,199.4644,199.7748,199.7748,199.7231,199.7748,199.8266,199.6196,199.6713,199.6713,199.6713,199.1539,198.4813,199.4126,199.4644,199.4126,199.4126,199.2574,199.3609,199.3609,199.2574,199.3609,199.0504,198.7917,197.7051,199.2057,199.2057,199.2574,198.2226,199.0504,198.8952,199.1022,199.3091,199.1022,199.0504,199.1539,198.8435,199.0504,198.9987,198.8952,198.7917,198.7917,198.7917,198.9469,198.9469,198.6365,197.6534,198.6365,198.74,198.6365,198.6365,198.74,198.6365,198.7917,198.74,198.533,198.5848,198.74,198.6365,198.74,198.6882,198.4295,198.5848,198.6365,198.8952,198.5848,198.533,198.8435,198.533,198.6882,198.6882,198.5848,198.5848,198.4813,198.4295,198.533,198.5848,198.5848,198.6365,198.2226,197.2912,198.6365,198.326,198.3778,198.4295,198.4295,198.3778,198.3778,198.3778,198.5848,198.2743,198.2743,198.3778,198.4295,198.4813,198.533,198.5848,198.533,198.533,198.326,198.2226,198.533,197.343,198.4295,198.326,198.3778,198.3778,198.326,198.3778,198.3778,198.3778,198.4295,198.5848,198.5848,198.5848,198.5848,198.6365,198.6365,198.5848,198.5848,198.6365,198.8952,198.6365,198.9469,199.2057,198.9469,199.0504,199.0504,199.0504,199.0504,197.9639,199.0504,198.8952,198.8952,198.8952,197.8086,199.2057,199.2057,199.2057,199.3091,199.2574,199.3091,199.4644,199.6713,199.5678,199.5678,199.6713,199.7231,199.6713,199.7748,199.93,199.93,199.8266,199.8266,199.8266,199.8266,199.8266,199.93,199.8266,200.0335,200.1887,200.0335,200.0335,199.93,200.1887,200.1887,200.0335,200.4475,200.2405,200.3957,200.5509,200.6544,200.9131,200.6027,200.8096,200.7579,200.6544,200.6544,200.9649,200.9131,201.0166,200.7062,200.7579,200.6027,201.2753,201.2236,201.0166,201.0684,201.1201,201.3271,201.3271,201.4823,201.2236,201.1718,201.5858,201.6375,201.8445,201.5858,201.6893,201.5858,201.4305,201.3788,201.534,201.5858,201.8962,201.9997,201.1718,202.1549,202.1549,202.4136,202.2067,202.1032,202.5689,202.5689,202.1032,202.1032,202.5689,201.9997,202.4136,202.3102,202.5689,202.4654,202.4136,202.6723,202.9311,202.7241,202.6206,202.9311,202.5689,202.8793,202.7241,202.7241,203.0863,202.9828,202.7758,202.8276,203.0345,202.9828,202.9828,202.8793,203.0345,202.8276,201.8445,202.8276,202.8276,201.6893,202.6723,201.534,202.8276,202.7758,203.2415,203.138,203.138,202.8276,202.9311,202.8276,202.7241,202.5171,202.5171,202.5171,202.5171,202.7241,202.8276,202.8276,202.6723,202.9828,202.6206,202.4136,202.8793,202.7241,202.7241,202.7241,202.5689,202.5171,202.5689,202.6723,202.6206,202.5171,202.5689,202.4136,202.5689,202.5689,202.4136,202.4136,202.3102,202.4136,202.4136,202.4136,202.4136,202.3619,202.3102,202.4136,202.3102,202.3102,202.4136,202.4136,202.5689,202.3619,201.9997,202.4136,201.9997,202.1032,202.3102,202.2584,202.4136,202.3102,201.948,201.948,201.948,201.948,201.948,202.1032,201.741,202.0514,202.1032,201.9997,201.8962,201.9997,201.534,201.9997,201.9997,201.534,201.534,201.4305,201.5858,201.534,201.741,201.6893,201.4823,201.7927,201.4305,201.534,201.534,201.534,201.534,201.3788,201.3788,201.534,201.3788,201.2236,201.1718,201.2236,201.2753,201.2236,201.3271,201.1201,201.2753,201.2753,201.2236,201.2236,200.9649,201.1718,200.8614,200.8614,200.6544,200.6544,200.9131,200.6027,200.9131,200.344,200.3957,200.3957,200.3957,200.3957,200.2922,200.344,200.2405,200.2922,200.3957,200.3957,200.344,200.3957,198.8435,200.6027,199.9818,199.8783,199.7231,199.7231,200.137,200.137,199.8266,200.0335,199.9818,200.0335,199.7748,199.4126,199.5161,199.5161,199.5161,199.4644,199.5161,199.5161,199.4644,199.4644,199.4644,199.1022,199.2057,199.5161,199.1539,199.0504,199.1022,198.2743,199.0504,199.0504,199.0504,199.4126,199.3091,198.6365,198.7917,198.9987,198.7917,198.8435,198.74,199.0504,198.74,198.74,198.8952,198.8952,198.74,198.6365,198.6365,198.533,198.6365,198.6365,198.6882,197.0842,198.6365,198.4813,198.3778,198.74,198.3778,198.6882,198.326,197.9639,197.9121,198.326,198.1708,198.2226,198.1708,197.9121,198.1191,197.6017,197.6017,198.0673,197.8086,198.0673,197.8604,197.9121,197.4982,198.0673,197.9121,197.7569,197.4464,197.6017,197.6017,197.4982,197.6534,197.4982,197.7051,197.6017,197.7569,197.8086,197.2395,197.4982,197.3947,197.2395,197.3947,197.2395,197.2912,197.2912,196.7738,197.2912,196.0494,197.0842,196.929,197.0325,197.0325,197.0325,196.7221,197.0325,196.6703,196.7221,196.7738,196.5151,196.8255,196.8255,196.6186,196.7221,196.8255,196.929,196.8255,195.739,196.8255,196.7221,196.7221,196.6703,196.6186,196.6186,196.5668,196.3599,196.6703,196.7221,196.3599,196.4116,196.3599,195.3768,196.4633,196.4116,196.4116,196.4633,196.5151,195.4802,196.4116,196.5151,196.5668,196.5151,196.5151,196.5151,196.5668,196.6703,197.0325,196.6703,195.6355,195.4802,196.9808,196.9808,196.7738,197.0325,197.0325,196.9808,196.8255,197.0325,196.9808,196.9808,197.1877,197.2912,197.136,197.1877,196.0494,197.0842,197.136,197.4464,197.4464,197.7569,197.4464,197.7051,197.9121,197.4464,197.9639,197.7569,196.5151,197.7051,197.6017,197.5499,197.6017,197.6017,197.7569,197.7569,197.9121,197.8604,196.6186,198.2226,198.2226,198.2226,198.1191,198.0673,198.2226,198.4813,198.4813,198.4813,198.4813,198.533,198.326,198.533,198.4295,198.3778,198.74,198.6365,198.74,198.74,198.7917,197.4464,198.533,198.74,198.6882,198.8952,198.5848,199.1539,198.8952,198.9987,198.6882,198.6882,198.9469,199.0504,199.0504,198.9987,199.2057,198.1191,199.4644,199.4644,199.6713,199.5678,199.6196,199.7231,199.5678,199.6196,199.93,199.3609,199.6713,200.137,200.137,200.0853,200.2922,200.0335,200.2922,200.137,200.2405,200.2922,200.5509,200.137,200.8096,200.0853,200.6544,200.6027,200.4475,200.9649,200.6544,201.0166,201.0684,201.0684,201.0684,201.1718,201.4305,201.1718,201.2753,201.1718,201.534,201.8445,201.8445,201.8445,201.6893,201.5858,201.741,202.1032,202.1549,202.0514,202.1549,202.5171,202.5689,202.2067,202.4136,202.3619,202.2067,202.5689,202.4136,202.4136,202.5171,202.5689,203.0345,203.2415,203.0345,202.8276,202.8276,202.9311,203.2415,203.1898,203.1898,203.138,203.345,203.8107,203.1898,203.5002,203.3967,203.5002,203.552,203.8107,202.5171,203.8624,203.8624,204.1729,204.1729,204.0694,203.8107,204.2763,204.2246,204.0694,204.5868,204.5351,204.5351,204.4833,204.5351,204.8455,203.4485,204.8455,204.7938,204.6385,204.4316,204.6385,203.5002,204.8972,204.8972,205.0007,204.949,204.8455,204.949,205.0007,205.3112,205.0007,205.0007,205.0007,205.5181,205.7769,205.6734,205.7251,205.7251,205.7251,206.0873,206.139,206.139,206.139,205.8286,206.1908,206.1908,205.9838,206.3978,206.4495,206.139,206.5012,206.6047,206.4495,206.2425,205.3629,206.5012,206.6047,206.4495,206.5012,206.7082,206.553,206.553,206.553,206.6047,206.6565,207.1739,207.2774,206.139,206.2425,207.6396,207.4326,207.1739,207.1739,207.1739,207.1739,207.3291,207.2774,207.4843,207.4843,207.743,207.5878,207.6913,207.8983,207.8983,207.8983,207.8465,207.8465,206.7082,208.2605,208.0017,207.6913,208.2605,206.8634,208.157,208.157,208.5709,208.0017,208.5709,208.4157,208.2605,208.157,207.0187,208.2605,207.2256,208.3639,208.4157,208.8296,208.4157,208.4157,208.6226,208.8814,208.8296,208.8814,207.3291,208.7261,208.8814,208.4157,209.1918,208.8814,208.9331,209.2953,209.2435,209.2435,209.347,209.2953,209.347,209.4505,209.1918,208.9848,209.1401,209.347,209.2435,209.3988,209.1918,209.2953,209.2435,209.6575,208.3122,209.7092,209.7092,210.0197,209.6057,209.7092,209.9162,209.3988,209.4505,209.4505,209.8127,209.6575,209.761,209.9162,209.6057,209.554,210.0714,210.0714,210.0714,210.0714,210.2266,210.1749,210.4853,210.3819,210.2784,210.3301,210.6406,210.3301,210.951,210.4853,210.8475,210.5371,210.7441,210.7441,210.5888,210.5888,210.951,211.0545,211.0028,211.0545,210.951,210.6923,210.6406,211.1063,211.0545,211.2615,211.1063,211.3132,211.3132,211.2097,211.2615,211.3132,211.5719,211.5719,211.3132,211.5202,211.7272,211.6237,211.5719,211.9341,211.6237,211.5719,211.6237,211.7272,210.4336,211.5719,211.9341,212.1411,211.9859,211.9341,212.0376,211.6237,211.6237,211.8824,211.7789,211.9341,211.9859,212.0893,211.9859,212.1411,212.1411,211.8824,212.0893,212.3998,211.9859,212.1928,211.1063,212.1928,212.1928,212.3998,212.3998,212.5033,212.5033,212.7102,212.969,212.762,211.7272,212.969,212.6068,212.6585,212.762,212.969,212.8137,212.9172,212.6068,212.762,212.7102,212.9172,212.8137,212.9172,212.9172,212.9172,212.8655,212.9172,213.3829,213.0207,213.1759,213.1242,212.1411,213.1242,213.1759,213.0207,213.1759,213.2277,213.2277,212.1411,213.4346,213.2794,213.1242,213.5381,213.5381,213.4346,212.2963,213.5899,213.6933,213.4346,213.3829,213.6933,213.5381,212.2446,213.3829,213.4346,213.7451,213.2794,213.7451,214.1073,213.9003,213.952,213.7968,214.159,213.7968,212.7102,214.0038,214.1073,214.1073,213.8486,214.159,214.0555,212.8137,214.2625,214.159,214.159,214.2625,214.1073,214.366,214.159,214.159,214.366,214.366,214.6764,214.1073,214.5729,214.4177,214.9351,214.6247,214.4177,214.7282,214.5212,214.5212,214.5212,214.6247,214.8317,214.8317,214.8834,214.5729,214.8834,214.7282,214.9869,213.8486,215.0904,215.1421,215.3491,215.3491,215.4008,215.4008,215.2973,215.4008,215.4008,215.6078,215.9182,215.7113,214.5729,215.6595,214.6247,215.8147,215.556,215.7113,215.8665,215.8665,215.8147,215.8147,216.0735,216.0735,216.0735,215.9182,216.2804,216.2804,216.3322,216.4874,215.97,215.1421,216.2804,216.2804,216.4874,216.4356,216.6426,216.4356,216.5391,216.5909,216.5909,216.5391,216.7978,216.6944,216.4874,216.3839,216.5391,216.7461,216.7978,217.0048,216.7978,217.16,216.6426,216.9531,217.2118,216.1252,217.2118,217.0048,216.9013,216.9531,217.2635,216.9531,217.0565,217.4187,217.4705,217.4705,217.5222,217.4705,217.3153,217.2118,217.367,217.574,217.4187,217.4705,217.6257,217.6257,217.6257,217.5222,217.8844,217.8844,217.8844,217.7292,217.6774,217.6774,217.4705,217.9879,217.7809,217.7292,217.9362,218.1431,217.574,216.7978,217.6257,217.9879,217.9879,217.8844,217.9362,218.0914,216.8496,218.0396,218.2466,218.1431,218.1431,217.1083,218.1949,218.1949,218.2984,218.2984,218.4536,218.7123,218.4018,218.2984,218.5571,218.4536,218.5571,218.4536,218.2984,218.6605,218.5571,218.6088,218.7123,218.8675,218.7123,218.5053,218.9193,218.8158,219.0227,219.0227,219.0227,218.9193,218.7123,219.0227,219.178,219.4884,219.2814,219.3849,219.2814,219.5402,219.6954,219.6436,219.8506,219.5919,218.5053,219.7471,220.0058,220.0058,219.9023,219.9541,220.0058,220.0576,220.1093,220.1611,218.6605,220.3163,220.2645,220.2645,220.2645,220.2645,220.6785,220.8854,221.0924,220.7302,220.575,220.6785,220.6267,220.8854,220.9889,220.6785,220.8337,220.8337,221.0407,221.0407,221.2476,219.7471,221.2476,221.1441,220.8854,221.1959,219.9541,219.9023,221.2476,221.2476,221.2994,221.5581,221.6616,221.5063,220.2645,221.5063,221.6616,220.5232,221.9203,221.5063,221.5063,221.9203,220.782,221.6098,222.179,222.0238,220.5232,221.9203,221.9203,222.0755,222.0755,222.179,222.1272,222.1272,222.179,221.6616,221.8685,221.8685,221.6616,222.3342,222.2307,221.9203,221.972,222.1272,222.3859,221.972,222.2307,220.8854,222.179,220.8337,222.0755,222.1272,222.5412,222.3342,222.0238,222.3342,222.4377,222.4894,222.7999,223.0068,223.0068,223.0068,222.8516,222.6447,223.0068,222.6447,222.9034,222.5412,222.9034,222.9551,223.0586,222.6447,222.6447,222.6447,222.7999,222.9034,222.5412,222.5412,222.9551,222.9034,222.9034,222.9034,223.0586,223.1103,223.2656,222.2307,223.3173,223.3173,223.4208,223.2656,223.4725,223.3173,223.369,223.369,223.6277,223.369,223.4208,223.783,222.4377,223.5243,223.6277,223.576,223.6277,223.5243,223.576,223.5243,223.783,223.6795,223.6795,223.9899,224.0417,223.9382,224.0417,224.0417,223.8347,223.9899,223.7312,223.9899,223.7312,223.8865,223.9382,223.783,223.8865,224.0417,223.9899,223.9899,224.0934,224.1969,224.1452,222.9034,224.0417,224.3004,224.2486,224.2486,224.2486,224.4039,223.4208,224.5074,224.3004,223.2656,223.5243,224.5074,224.5074,224.7661,224.5074,224.3521,224.6626,224.973,224.6108,223.8347,224.8178,224.5074,224.8178,224.6626,224.6626,224.7143,224.6626,224.973,224.7661,223.5243,225.0248,223.6795,224.7661,224.9213,224.8178,225.0248,224.8178,225.0248,224.973,224.8178,224.8178,224.7143,225.0248,225.2835,225.2835,223.9899,225.0765,225.2835,225.18,225.1283,225.387,225.5939,223.9899,225.0765,225.1283,225.3352,225.2835,224.1969,225.2835,225.7492,225.5422,225.5939,225.5422,225.6974,226.0079,225.6974,225.8009,226.0079,225.9044,225.9044,225.9044,225.9561,225.4905,225.8009,225.9044,225.9561,226.2666,226.1631,226.1114,226.1114,226.1631,226.1631,226.3701,226.3701,225.9561,226.1114,226.3183,226.2666,225.1283,226.3701,226.3701,224.973,226.2148,226.2148,226.4735,226.4218,225.0248,226.4218,226.3701,226.7323,226.3701,225.3352,226.6805,225.1283,226.5253,226.6288,226.6805,226.6805,226.784,225.387,226.991,226.9392,226.6805,226.6288,227.0944,227.1979,227.0944,226.9392,227.1979,226.9392,227.2497,227.1979,226.8875,226.991,225.9561,227.0427,227.4566,226.991,226.991,227.5084,227.4566,227.4566,227.4566,227.6119,227.4566,228.0258,227.4566,227.3014,227.7671,227.6636,227.7153,227.5601,228.0775,227.8706,227.5084,227.9223,227.9741,227.6636,226.577,227.8188,227.8188,227.8706,227.9741,227.7671,227.9741,227.9741,227.9741,228.1293,227.9223,228.4397,228.4397,228.6467,226.991,228.388,228.2845,228.388,227.1979,228.2845,228.388,228.2845,228.4915,228.4915,228.4915,228.595,228.6984,228.3362,228.5432,228.595,228.6984,229.1124,227.5601,229.0606,229.0089,229.0606,229.0089,229.1641,227.6119,228.8537,228.6467,229.1124,228.8537,229.1641,228.9571,229.0089,229.1641,229.1641,229.3193,228.9054,229.2676,229.3711,229.2676,228.388,229.4746,229.4228,229.6298,229.6298,229.5263,229.6298,229.6298,229.8368,229.8368,229.6815,229.8368,229.8885,229.8885,229.8885,228.8019,229.9402,230.3024,228.595,230.6129,230.6129,230.6646,230.4577,230.6129,229.9402,231.389,231.182,231.2338,230.4059,231.5442,231.7512,231.7512,231.7512,232.0099,231.9064,232.0099,232.3721,232.1134,232.1134,232.1651,232.1651,232.4238,232.3204,232.2686,232.2686,231.1303,232.1651,232.0099,232.3204,232.2169,232.3204,232.2169,231.182,232.3204,232.6826,232.4238,232.4238,232.4238,232.3721,232.2169,232.1134,231.0268,232.1134,232.4238,232.6308,232.4756,232.6826,232.6826,232.6826,232.3721,232.7343,232.6826,232.2686,232.2686,232.5791,232.5791,232.5791,232.5791,232.5273,232.5273,232.5273,232.4238,232.4238,232.3204,232.5791,232.4238,232.3204,232.3204,232.3204,232.4238,232.3204,232.4756,232.3204,231.2338,232.2169,232.3204,232.3204,232.3204,232.3204,232.4238,232.2169,232.3204,232.3204,232.3204,232.3204,232.3204,232.2686,232.3204,232.4238,232.2169,232.3204,232.3204,232.2686,232.2686,230.8716,232.1134,231.6477,231.6477,231.7512,231.7512,231.7512,231.8029,230.6646,231.6477,231.9582,231.596,231.6477,231.5442,231.4407,231.4407,231.389,231.596,231.4407,231.4407,231.596,230.1472,231.389,231.3373,231.596,231.4925,230.1989,231.2855,231.3373,231.3373,231.3373,231.3373,231.5442,231.2338,231.0268,231.2338,231.0786,230.7164,231.182,230.8716,229.6815,230.8716,230.8716,230.7681,229.8368,231.182,231.0786,229.6815,230.6646,230.9751,230.6646,229.6815,230.5611,230.4577,230.6646,230.6646,230.5611,230.8198,229.2159,230.5094,230.8198,230.3024,230.2507,230.3024,230.1472,230.3024,230.0437,230.1989,229.9402,230.1989,230.1989,229.8368,229.8368,229.8368,229.8368,230.0437,229.8368,229.7333,229.785,229.6815,228.4915,229.6815,228.7502,229.8368,229.8368,230.1472,229.8368,229.8368,229.4228,229.6298,229.6298,229.578,229.5263,229.578,229.3711,229.5263,229.4746,229.6815,229.2676,228.0775,229.3193,228.0258,229.5263,229.0089,229.1124,228.0258,227.6636,228.8537,229.0089,229.0606,227.5084,228.7502,228.7502,228.6467,227.5601,228.9571,229.1641,229.1641,229.1641,229.0606,228.6467,229.0089,228.8019,228.8019,228.8019,227.3532,228.5432,228.6467,228.595,228.388,228.4397,228.2328,228.1293,228.2328,228.2328,228.2845,228.3362,227.9741,227.9223,227.8188,227.8188,227.7671,227.9223,227.9223,227.9223,227.8706,227.9741,228.1293,227.9741,228.1293,226.6288,227.8188,227.9223,227.7153,227.8706,227.8706,227.5601,227.7153,227.4049,227.7153,227.4049,227.3532,227.4566,227.5084,227.5084,227.4566,227.1462,227.5084,227.1979,226.2148,227.1979,227.1462,227.1979,227.3014,226.8875,227.0427,227.0427,227.1462,227.3532,227.2497,227.3014,226.2666,227.0427,227.2497,227.0944,227.0944,227.3532,225.8526,227.1979,227.0427,227.0944,226.991,227.1979,227.3532,225.6457,226.6288,226.784,227.2497,226.784,225.3352,227.0944,227.2497,227.1979,225.9044,227.1979,227.3532,227.1462,227.1462,227.1462,226.2148,227.1979,226.3183,227.2497,227.3532,227.1462,226.0596,227.1462,227.3014,227.4049,227.3014,226.2148,226.3183,226.2666,227.5601,226.2666,226.4735,227.5084,226.3183,227.3532,226.0596,227.8188,227.3532,227.2497,227.5084,227.1462,227.4566,226.4218,227.6636,227.6636,227.3532,226.2666,227.6636,226.4218,227.7671,227.7671,227.7671,227.7671,227.7671,227.7153,227.8188,227.8188,228.2845,227.7153,228.181,228.0258,228.0258,228.0258,226.9392,228.1293,227.8706,228.1293,228.0258,228.4915,228.181,228.388,228.388,228.2328,228.181,228.2328,228.2845,228.1293,228.595,228.2845,228.388,227.9741,228.388,227.1979,228.2845,228.6467,228.6984,228.8019,228.3362,228.4397,227.0427,228.5432,228.388,228.388,228.388,228.2845,228.3362,228.6467,228.8537,228.4915,228.4915,228.6984,228.5432,227.7671,228.4397,228.6984,229.0089,228.9571,227.6119,227.6119,228.8537,228.8537,228.8019,228.6467,228.7502,228.8019,228.9571,228.8537,228.7502,228.9571,228.8537,228.9571,228.9571,228.0775,229.1641,229.4746,229.4746,229.3193,229.2159,229.2159,229.3193,229.5263,228.3362,229.1641,229.1124,229.2676,229.2676,229.4746,229.5263,229.5263,229.6298,229.6298,229.0089,229.6298,228.2845,229.5263,229.578,229.6815,229.9402,229.785,229.8885,229.785,228.4397,229.8885,229.578,230.1472,229.6815,230.1472,229.9402,228.7502,230.3024,229.992,229.992,230.0437,230.1472,228.6467,230.0437,230.3024,229.8885,229.0089,229.992,230.4577,230.3542,230.3542,230.2507,230.4577,230.5611,230.7681,230.7681,230.8198,230.6646,230.8198,230.6646,230.7681,230.5611,230.9751,230.9751,230.9751,230.6646,230.6129,230.7164,230.6646,229.578,231.0786,229.992,230.8716,231.0786,231.1303,231.182,231.2338,231.4407,231.2338,231.2338,229.8368,230.2507,231.7512,231.3373,231.2338,231.6477,231.389,231.4925,231.596,231.6477,231.9064,231.6477,231.6995,231.8547,231.9582,231.8029,231.8029,231.8029,231.9064,231.8029,231.2855,232.3721,232.3204,232.3204,232.5791,231.1303,232.3721,232.5791,232.2169,232.0617,232.5273,232.4756,231.2338,231.1303,232.6308,232.5791,232.3721,232.4756,233.0447,232.5791,232.5273,232.993,232.8378,232.8378,232.7343,232.8895,232.9413,231.596,232.5791,232.993,233.1482,232.8378,233.0447,233.0447,231.9582,233.0447,232.0617,232.9413,231.8029,232.786,233.0965,232.0099,233.1482,233.2517,233.1482,233.2517,233.0965,233.3552,232.0099,233.5104,233.6139,233.4069,233.5104,233.3552,233.6139,233.6139,232.0617,231.9582,233.4587,232.2169,233.4069,233.6139,233.4587,233.6139,232.2169,232.0617,233.4587,233.3552,233.4587,233.4587,233.4069,233.5622,232.2169,233.6139,233.6139,233.6139,232.1134,233.4587,233.6139,233.6139,233.0447,233.0447,233.5104,233.4069,233.3035,232.1134,232.1134,233.3035,233.1482,233.2,233.2517,232.8895,232.0099,233.1482,232.8378,233.2517,232.9413,232.993,232.9413,233.2517,232.8378,232.9413,233.1482,232.9413,233.0447,233.0447,233.0447,233.3552,232.7343,232.6308,232.7343,232.5273,232.5273,232.8895,232.8895,232.993,232.8895,232.786,232.6826,232.8895,231.2855,232.7343,232.6826,231.3373,231.4407,231.1303,231.1303,231.4407,232.5273,232.3721,232.5273,232.7343,231.3373,231.3373,232.4238,232.3721,232.3721,232.5791,232.4238,232.5791,232.2686,232.5273,232.2686,231.1303,231.9582,231.9582,232.0617,232.3721,230.9233,232.0099,232.3204,232.0099,232.1134,230.7164,232.0617,232.0617,232.0617,232.0617,231.9582,231.8547,232.0099,230.6646,231.6995,231.7512,231.7512,231.8547,231.5442,231.4925,231.596,231.596,231.7512,230.1989,231.8029,230.3542,231.6995,231.4925,231.389,231.3373,231.389,231.6477,231.6995,231.6995,231.6995,231.6995,231.596,231.4407,231.3373,229.8885,231.3373,231.389,230.2507,231.596,231.2855,231.6477,231.2338,231.2338,231.2338,231.2855,231.2855,230.9751,230.9233,230.6129,229.8368,230.3024,230.5611,229.6815,229.3193,229.3193,230.8716,231.0268,231.0268,231.0268,230.7164,230.7164,230.9751,230.8716,230.6646,229.4746,229.6298,230.5611,230.1989,230.1472,230.4059,230.4059,230.3024,230.3024,230.5094,230.0955,229.8368,230.0437,230.0955,230.0955,229.992,229.992,230.1989,229.785,230.1989,229.992,228.8019,228.595,229.992,229.9402,229.8885,229.7333,229.8368,228.595,229.8368,229.992,229.7333,229.8368,228.4915,229.6298,229.6298,229.4746,229.4746,229.6298,228.0775,229.3193,229.2159,229.4746,229.2676,229.2676,229.578,229.0089,227.8706,228.8019,228.8019,229.3193,229.0089,229.0089,229.0089,229.0606,228.9571,227.7153,228.9571,229.0606,228.6467,228.7502,228.8537,228.8537,228.5432,228.4397,228.3362,228.388,226.991,228.6467,228.5432,228.5432,228.8537,228.595,228.4397,228.595,228.4915,228.595,228.2845,228.5432,228.5432,228.6467,227.3532,228.388,227.1462,228.388,228.388,228.4397,227.2497,228.388,228.3362,227.0427,228.2328,228.3362,227.1979,228.4915,228.4397,226.9392,227.9741,228.2328,228.6984,228.5432,228.1293,228.5432,228.5432,228.4397,228.4397,228.4915,228.388,228.4915,228.4915,228.7502,228.7502,227.5601,228.8537,228.4915,228.6467,228.7502,228.6467,228.7502,228.4915,228.4915,228.4915,228.6984,228.4915,227.4049,228.5432,229.0606,229.0606,229.0089,227.7671,227.7671,227.7671,229.0089,229.0089,229.0089,229.1641,228.8537,229.1641,229.1124,228.8537,228.8537,228.8537,228.9571,228.8537,229.0089,228.8019,228.8537,229.0606,228.8537,228.8019,228.8537,228.8537,229.2159,229.1124,229.0606,229.0089,229.4746,227.9223,229.3193,229.5263,228.1293,229.3193,229.4228,229.2676,229.2676,228.2845,229.3711,229.7333,229.3193,229.4228,228.181,228.181,229.2676,228.181,229.5263,229.3193,229.6298,229.4746,229.785,229.578,229.6815,229.6815,229.7333,229.8368,229.8885,229.6298,229.6298,229.6298,229.785,229.8885,229.7333,230.1472,229.4746,228.6984,230.0955,229.0089,230.5094,229.1124,230.3024,230.4059,229.9402,230.0955,228.8019,228.8537,230.3024,230.4059,230.4059,230.2507,230.1472,230.1472,230.3542,230.2507,229.2159,230.5094,229.3711,230.4059,229.3193,230.6129,230.7681,230.8716,230.6129,230.9233,230.8198,230.7164,230.6129,229.3711,230.4577,230.5094,229.3711,230.3542,230.8716,230.7681,229.4746,230.8716,230.8716,231.0268,231.0268,230.8716,229.578,230.8716,231.0786,231.1303,231.0786,230.7164,229.9402,231.0268,231.0268,229.6815,229.8368,231.2338,231.2338,231.3373,231.2855,231.4407,231.2338,230.0437,231.6995,230.4059,231.7512,231.6477,231.7512,231.6477,231.9582,231.4925,230.6646,231.8029,230.6129,232.0099,231.9064,231.7512,232.1651,231.6995,232.3721,232.3721,232.2169,232.1651,232.1134,232.1651,232.4756,232.2169,232.2169,232.5273,232.3204,232.7343,232.6826,232.6826,232.6826,231.596,232.8378,232.8895,231.8547,232.6826,232.786,232.993,232.6826,233.0965,232.8895,232.993,233.0447,233.2517,233.2517,232.1134,233.5104,233.5622,233.3552,233.5104,233.5104,233.3552,233.5104,233.8726,233.6656,233.9244,233.9761,233.7691,233.7691,233.7691,233.7691,232.3721,233.7174,233.9244,233.8726,233.8726,233.9244,233.9244,233.8726,233.9761,233.8726,233.9244,234.0278,234.3383,232.786,233.9761,234.4418,234.4418,233.0447,234.5453,234.5453,234.5453,233.0447,234.4935,234.5453,234.2865,234.39,234.39,234.5453,234.39,234.39,234.2348,234.2865,234.2865,234.3383

Steady-state measurements: Subcooling Delta T [K]
0.713099173553719,1.03855371900826,1.29987603305785,1.52929752066116,1.73260330578512,1.96785123966942,2.22479338842975

Steady-state measurements: Subcooling Delta T error [K]
0.208188285281175,0.227238144866267,0.233981416955639,0.236940346065063,0.235478425370325,0.248395010527096,0.25743985965293

Steady-state measurements: Heat flux q'' [kW m^{-2}]
34.6109297520661,65.410952892562,99.5904314049587,134.523784297521,167.644487603306,197.952309917355,232.593608264463

Steady-state measurements: Heat flux q'' error [kW m^{-2}]
6.03376483685225,7.56709942840377,6.01160854028587,6.21298894157618,5.92199273979985,6.4872504663073,6.82876147252045
