# Supplementary material for: Condensate droplet roaming on nanostructured superhydrophobic surfaces
Source: Nat Commun. 2025 Jan 30;16:1167. doi: 10.1038/s41467-025-56562-x (PMC11782698; doi:10.1038/s41467-025-56562-x)
Supplement: Supplementary file 12 — Source Data [file 41467_2025_56562_MOESM12_ESM.zip › source_data/SupplementaryFigure28.txt]

Supplementary Figure 28 data

* Left y-axis (Deviation from surface normal)

d_1 = 160 µm: M [-]
0,0.1,0.2

d_1 = 160 µm: Deviation from surface normal [degree]
0.527592745978026,3.872212105478,2.35326192538452

d_1 = 240 µm: M [-]
0,0.1,0.2

d_1 = 240 µm: Deviation from surface normal [degree]
0.152646845850683,3.20009209065567,0.531753486067629

* Right y-axis (Maximum |Delta x_{cm}| in 2 ms)

d_1 = 160 µm: M [-]
0.3,0.4

d_1 = 160 µm: Maximum |Delta x_{cm}| in 2 ms [% d_1]
0.219891853483703,0.450777315820188

d_1 = 240 µm: M [-]
0.3,0.4,0.5

d_1 = 240 µm: Maximum |Delta x_{cm}| in 2 ms [% d_1]
0.212622528500839,0.137774479175008,0.537298148904182
