# Supplementary material for: Condensate droplet roaming on nanostructured superhydrophobic surfaces
Source: Nat Commun. 2025 Jan 30;16:1167. doi: 10.1038/s41467-025-56562-x (PMC11782698; doi:10.1038/s41467-025-56562-x)
Supplement: Supplementary file 12 — Source Data [file 41467_2025_56562_MOESM12_ESM.zip › source_data/SupplementaryFigure1b.txt]

Supplementary Figure 1b data

Raw ellipsometer measurements for 65˚: Wavelength [nm]
200,210,220,230,240,250,260,270,280,290,300,310,320,330,340,350,360,370,380,390,400,410,420,430,440,450,460,470,480,490,500,510,520,530,540,550,560,570,580,590,600,610,620,630,640,650,660,670,680,690,700,710,720,730,740,750,760,770,780,790,800,810,820,830,840,850,860,870,880,890,900,910,920,930,940,950,960,970,980,990,1000,1010,1020,1030,1040,1050,1060,1070,1080,1090,1100,1110,1120,1130,1140,1150,1160,1170,1180,1190,1200,1210,1220,1230,1240,1250,1260,1270,1280,1290,1300,1310,1320,1330,1340,1350,1360,1370,1380,1390,1400,1410,1420,1430,1440,1450,1460,1470,1480,1490,1500,1510,1520,1530,1540,1550,1560,1570,1580,1590,1600

Raw ellipsometer measurements for 65˚: Delta [degree]
100.45,104.91,109,113.37,114.87,117.71,122.13,128.03,134.7,141,143.55,144.41,145.34,146.53,147.93,149.46,152.63,158.81,163.37,164.99,166.04,166.57,167.05,167.4,167.77,167.97,168.29,168.48,168.79,168.92,169.15,169.25,169.63,169.8,169.94,170.08,170.24,170.33,170.44,170.45,170.77,170.84,171.02,171.15,171.29,171.34,171.48,171.55,171.72,171.7,171.88,172.07,172.15,172.26,172.44,172.54,172.77,172.54,172.73,173.12,172.84,173.07,173.04,173.28,173.34,173.15,173.36,173.33,173.51,173.6,173.71,173.67,173.81,173.85,173.99,173.97,174.04,174.07,174.24,174.26,174.25,174.25,174.25,174.22,174.15,174.46,174.8,174.8,174.67,174.82,174.91,174.54,174.28,174.46,175.81,174.63,174.87,174.78,174.68,175.19,175.57,175.06,175.58,175.55,175.47,175.45,174.96,174.96,175.33,174.94,174.58,175.36,175.54,174.21,174.85,175.66,174.77,175.62,174.57,174.3,174.69,177.01,175.36,175.73,176.53,176.02,175.32,175.44,176.3,175.2,175.72,176.07,174.97,175.23,175.2,177.17,174.4,175.99,175.57,176.4,176.51

Raw ellipsometer measurements for 70˚: Wavelength [nm]
200,210,220,230,240,250,260,270,280,290,300,310,320,330,340,350,360,370,380,390,400,410,420,430,440,450,460,470,480,490,500,510,520,530,540,550,560,570,580,590,600,610,620,630,640,650,660,670,680,690,700,710,720,730,740,750,760,770,780,790,800,810,820,830,840,850,860,870,880,890,900,910,920,930,940,950,960,970,980,990,1000,1010,1020,1030,1040,1050,1060,1070,1080,1090,1100,1110,1120,1130,1140,1150,1160,1170,1180,1190,1200,1210,1220,1230,1240,1250,1260,1270,1280,1290,1300,1310,1320,1330,1340,1350,1360,1370,1380,1390,1400,1410,1420,1430,1440,1450,1460,1470,1480,1490,1500,1510,1520,1530,1540,1550,1560,1570,1580,1590,1600

Raw ellipsometer measurements for 70˚: Delta [degree]
84.658,88.654,92.71,97.085,98.53,101.82,106.81,113.58,121.49,128.65,131.29,132.02,132.95,134.32,136.02,138.1,142.4,150.64,156.34,158.41,159.27,159.81,160.23,160.46,160.76,160.97,161.17,161.41,161.62,161.71,161.87,162.03,162.31,162.29,162.65,162.69,162.85,162.95,163.17,163.35,163.25,163.36,163.61,163.8,163.93,164,164.36,164.29,164.52,164.67,164.67,164.83,165.17,165.09,165.29,165.36,165.51,165.68,165.86,165.8,166.04,166.12,166.22,166.49,166.39,166.59,166.66,166.72,166.96,167.09,167.24,167.29,167.42,167.55,167.65,167.74,167.82,167.84,168.07,168.11,168.07,168.21,168.19,168.21,168.18,168.3,168.4,168.53,168.88,168.94,168.68,168.56,168.59,168.66,169.07,170.25,168.86,169.08,169.68,170.22,169.38,170.38,169.32,168.52,169.61,170.21,169.09,169.23,170.01,167.94,170.33,171.81,170.11,170.49,169.1,170.26,169.62,170.48,170.85,168.69,170.85,171.66,170.87,170.7,169.07,170.51,171.57,171.29,170.82,172.19,170.08,169.59,170.03,172.55,172.11,170.67,171.36,170.65,168.22,180,171.38

Raw ellipsometer measurements for 75˚: Wavelength [nm]
200,210,220,230,240,250,260,270,280,290,300,310,320,330,340,350,360,370,380,390,400,410,420,430,440,450,460,470,480,490,500,510,520,530,540,550,560,570,580,590,600,610,620,630,640,650,660,670,680,690,700,710,720,730,740,750,760,770,780,790,800,810,820,830,840,850,860,870,880,890,900,910,920,930,940,950,960,970,980,990,1000,1010,1020,1030,1040,1050,1060,1070,1080,1090,1100,1110,1120,1130,1140,1150,1160,1170,1180,1190,1200,1210,1220,1230,1240,1250,1260,1270,1280,1290,1300,1310,1320,1330,1340,1350,1360,1370,1380,1390,1400,1410,1420,1430,1440,1450,1460,1470,1480,1490,1500,1510,1520,1530,1540,1550,1560,1570,1580,1590,1600

Raw ellipsometer measurements for 75˚: Delta [degree]
65.625,69.661,73.134,77.183,78.572,81.922,87.126,94.285,102.64,110.42,112.3,112.28,112.81,114.11,115.97,118.68,124.64,135.47,142.06,143.28,142.98,142.19,141.22,140.1,138.92,137.55,136.24,134.84,133.38,131.87,130.22,128.7,127.07,125.4,123.62,122.05,120.06,118.35,116.37,114.49,112.55,110.68,108.77,106.89,104.77,102.97,101.1,99.115,97.144,95.327,93.316,91.572,89.8,87.817,86.127,84.344,82.49,81.061,79.139,77.581,76.027,74.609,72.655,71.457,69.906,68.761,67.247,65.786,64.185,63.158,61.913,60.68,59.62,58.513,57.411,56.246,55.009,54.212,53.379,52.306,51.6,50.483,49.863,49.544,49.025,47.684,46.841,45.113,45.467,43.884,43.814,44.138,43.169,40.612,41.197,40.258,41.759,39.381,40.487,39.196,39.047,35.496,38.683,38.222,36.302,35.903,37.302,35.098,36.9,37.524,36.459,35.64,36.181,32.367,32.598,34.977,30.432,32.945,33.989,36.016,31.57,29.349,29.823,29.007,33.191,29.262,28.198,29.807,29.186,20.143,25.874,27.377,29.925,28.313,28.202,26.158,25.804,25.074,18.897,26.07,27.48
