# Supplementary material for: Condensate droplet roaming on nanostructured superhydrophobic surfaces
Source: Nat Commun. 2025 Jan 30;16:1167. doi: 10.1038/s41467-025-56562-x (PMC11782698; doi:10.1038/s41467-025-56562-x)
Supplement: Supplementary file 12 — Source Data [file 41467_2025_56562_MOESM12_ESM.zip › source_data/Figure4d.txt]

Figure 4d data

* Top subplot

Wetted fraction [% by area]
0,1,6.25,9,12.25,16,20.25,25,56.25,100

p_{x gen} [kg m s^{-1}]
3.93929687199041e-12,1.41570254568769e-11,3.55904111579327e-11,5.29678448959599e-11,7.42735935542104e-11,8.84084484481678e-11,6.26074279422399e-10,6.63444101084973e-10,8.85943161200759e-10,1.01171817172132e-09

* Bottom subplot
Sets in increasing wetted fraction corresponding to the top subplot
Plot data downsampled from simulation output

Set 1: Time [ms]
0,0.0018,0.0036,0.0054,0.0072,0.009,0.0108,0.0126,0.0144,0.0162,0.018,0.0198,0.0216,0.0234,0.0252,0.027,0.0288,0.0306,0.0324,0.0342,0.036,0.0378,0.0396,0.0414,0.0432,0.045,0.0468,0.0486,0.0504,0.0522,0.054,0.0558,0.0576,0.0594,0.0612,0.063,0.0648,0.0666,0.0684,0.0702,0.072,0.0738,0.0756,0.0774,0.0792,0.081,0.0828,0.0846,0.0864,0.0882,0.09,0.0918,0.0936,0.0954,0.0972,0.099,0.1008,0.1026,0.1044,0.1062,0.108,0.1098,0.1116,0.1134,0.1152,0.117,0.1188,0.1206,0.1224,0.1242,0.126,0.1278,0.1296,0.1314,0.1332,0.135,0.1368,0.1386,0.1404,0.1422,0.144,0.1458,0.1476,0.1494,0.1512,0.153,0.1548,0.1566,0.1584,0.1602,0.162,0.1638,0.1656,0.1674,0.1692,0.171,0.1728,0.1746,0.1764,0.1782,0.18,0.1818,0.1836,0.1854,0.1872,0.189,0.1908,0.1926,0.1944,0.1962,0.198,0.1998,0.2016,0.2034,0.2052,0.207,0.2088,0.2106,0.2124,0.2142,0.216,0.2178,0.2196,0.2214,0.2232,0.225,0.2268,0.2286,0.2304,0.2322,0.234,0.2358,0.2376,0.2394,0.2412,0.243,0.2448,0.2466,0.2484,0.2502,0.252,0.2538,0.2556,0.2574,0.2592,0.261,0.2628,0.2646,0.2664,0.2682,0.27,0.2718,0.2736,0.2754,0.2772,0.279,0.2808,0.2826,0.2844,0.2862,0.288,0.2898,0.2916,0.2934,0.2952,0.297,0.2988,0.3006,0.3024,0.3042,0.306,0.3078,0.3096,0.3114,0.3132,0.315,0.3168,0.3186,0.3204,0.3222,0.324,0.3258,0.3276,0.3294,0.3312,0.333,0.3348,0.3366,0.3384,0.3402,0.342,0.3438,0.3456,0.3474,0.3492,0.351,0.3528,0.3546,0.3564,0.3582,0.36,0.3618,0.3636,0.3654,0.3672,0.369,0.3708,0.3726,0.3744,0.3762,0.378,0.3798,0.3816,0.3834,0.3852,0.387,0.3888,0.3906,0.3924,0.3942,0.396,0.3978,0.3996,0.4014,0.4032,0.405,0.4068,0.4086,0.4104,0.4122,0.414,0.4158,0.4176,0.4194,0.4212,0.423,0.4248,0.4266,0.4284,0.4302,0.432,0.4338,0.4356,0.4374,0.4392,0.441,0.4428,0.4446,0.4464,0.4482,0.45,0.4518,0.4536,0.4554,0.4572,0.459,0.4608,0.4626,0.4644,0.4662,0.468,0.4698,0.4716,0.4734,0.4752,0.477,0.4788,0.4806,0.4824,0.4842,0.486,0.4878,0.4896,0.4914,0.4932,0.495,0.4968,0.4986,0.5004,0.5022,0.504,0.5058,0.5076,0.5094,0.5112,0.513,0.5148,0.5166,0.5184,0.5202,0.522,0.5238,0.5256,0.5274,0.5292,0.531,0.5328,0.5346,0.5364,0.5382,0.54,0.5418,0.5436,0.5454,0.5472,0.549,0.5508,0.5526,0.5544,0.5562,0.558,0.5598,0.5616,0.5634,0.5652,0.567,0.5688,0.5706,0.5724,0.5742,0.576,0.5778,0.5796,0.5814,0.5832,0.585,0.5868,0.5886,0.5904,0.5922,0.594,0.5958,0.5976,0.5994,0.6012,0.603,0.6048,0.6066,0.6084,0.6102,0.612,0.6138,0.6156,0.6174,0.6192,0.621,0.6228,0.6246,0.6264,0.6282,0.63,0.6318,0.6336,0.6354,0.6372,0.639,0.6408,0.6426,0.6444,0.6462,0.648,0.6498,0.6516,0.6534,0.6552,0.657,0.6588,0.6606,0.6624,0.6642,0.666,0.6678,0.6696,0.6714,0.6732,0.675,0.6768,0.6786,0.6804,0.6822,0.684,0.6858,0.6876,0.6894,0.6912,0.693,0.6948,0.6966,0.6984,0.7002,0.702,0.7038,0.7056,0.7074,0.7092,0.711,0.7128,0.7146,0.7164,0.7182,0.72,0.7218,0.7236,0.7254,0.7272,0.729,0.7308,0.7326,0.7344,0.7362,0.738,0.7398,0.7416,0.7434,0.7452,0.747,0.7488,0.7506,0.7524,0.7542,0.756,0.7578,0.7596,0.7614,0.7632,0.765,0.7668,0.7686,0.7704,0.7722,0.774,0.7758,0.7776,0.7794,0.7812,0.783,0.7848,0.7866,0.7884,0.7902,0.792,0.7938,0.7956,0.7974,0.7992,0.801,0.8028,0.8046,0.8064,0.8082,0.81,0.8118,0.8136,0.8154,0.8172,0.819,0.8208,0.8226,0.8244,0.8262,0.828,0.8298,0.8316,0.8334,0.8352,0.837,0.8388,0.8406,0.8424,0.8442,0.846,0.8478,0.8496,0.8514,0.8532,0.855,0.8568,0.8586,0.8604,0.8622,0.864,0.8658,0.8676,0.8694,0.8712,0.873,0.8748,0.8766,0.8784,0.8802,0.882,0.8838,0.8856,0.8874,0.8892,0.891,0.8928,0.8946,0.8964,0.8982,0.9,0.9018,0.9036,0.9054,0.9072,0.909,0.9108,0.9126,0.9144,0.9162,0.918,0.9198,0.9216,0.9234,0.9252,0.927,0.9288,0.9306,0.9324,0.9342,0.936,0.9378,0.9396,0.9414,0.9432,0.945,0.9468,0.9486,0.9504,0.9522,0.954,0.9558,0.9576,0.9594,0.9612,0.963,0.9648,0.9666,0.9684,0.9702,0.972,0.9738,0.9756,0.9774,0.9792,0.981,0.9828,0.9846,0.9864,0.9882,0.99,0.9918,0.9936,0.9954,0.9972,0.999,1.0008,1.0026,1.0044,1.0062,1.008,1.0098,1.0116,1.0134,1.0152,1.017,1.0188,1.0206,1.0224,1.0242,1.026,1.0278,1.0296,1.0314,1.0332,1.035,1.0368,1.0386,1.0404,1.0422,1.044,1.0458,1.0476,1.0494,1.0512,1.053,1.0548,1.0566,1.0584,1.0602,1.062,1.0638,1.0656,1.0674,1.0692,1.071,1.0728,1.0746,1.0764,1.0782,1.08,1.0818,1.0836,1.0854,1.0872,1.089,1.0908,1.0926,1.0944,1.0962,1.098,1.0998,1.1016,1.1034,1.1052,1.107,1.1088,1.1106,1.1124,1.1142,1.116,1.1178,1.1196,1.1214,1.1232,1.125,1.1268,1.1286,1.1304,1.1322,1.134,1.1358,1.1376,1.1394,1.1412,1.143,1.1448,1.1466,1.1484,1.1502,1.152,1.1538,1.1556,1.1574,1.1592,1.161,1.1628,1.1646,1.1664,1.1682,1.17,1.1718,1.1736,1.1754,1.1772,1.179,1.1808,1.1826,1.1844,1.1862,1.188,1.1898,1.1916,1.1934,1.1952,1.197,1.1988,1.2006,1.2024,1.2042,1.206,1.2078,1.2096,1.2114,1.2132,1.215,1.2168,1.2186,1.2204,1.2222,1.224,1.2258,1.2276,1.2294,1.2312,1.233,1.2348,1.2366,1.2384,1.2402,1.242,1.2438,1.2456,1.2474,1.2492,1.251,1.2528,1.2546,1.2564,1.2582,1.26,1.2618,1.2636,1.2654,1.2672,1.269,1.2708,1.2726,1.2744,1.2762,1.278,1.2798,1.2816,1.2834,1.2852,1.287,1.2888,1.2906,1.2924,1.2942,1.296,1.2978,1.2996,1.3014,1.3032,1.305,1.3068,1.3086,1.3104,1.3122,1.314,1.3158,1.3176,1.3194,1.3212,1.323,1.3248,1.3266,1.3284,1.3302,1.332,1.3338,1.3356,1.3374,1.3392,1.341,1.3428,1.3446,1.3464,1.3482,1.35,1.3518,1.3536,1.3554,1.3572,1.359,1.3608,1.3626,1.3644,1.3662,1.368,1.3698,1.3716,1.3734,1.3752,1.377,1.3788,1.3806,1.3824,1.3842,1.386,1.3878,1.3896,1.3914,1.3932,1.395,1.3968,1.3986,1.4004,1.4022,1.404,1.4058,1.4076,1.4094,1.4112,1.413,1.4148,1.4166,1.4184,1.4202,1.422,1.4238,1.4256,1.4274,1.4292,1.431,1.4328,1.4346,1.4364,1.4382,1.44,1.4418,1.4436,1.4454,1.4472,1.449,1.4508,1.4526,1.4544,1.4562,1.458,1.4598,1.4616,1.4634,1.4652,1.467,1.4688,1.4706,1.4724,1.4742,1.476,1.4778,1.4796,1.4814,1.4832,1.485,1.4868,1.4886,1.4904,1.4922,1.494,1.4958,1.4976,1.4994,1.5012,1.503,1.5048,1.5066,1.5084,1.5102,1.512,1.5138,1.5156,1.5174,1.5192,1.521,1.5228,1.5246,1.5264,1.5282,1.53,1.5318,1.5336,1.5354,1.5372,1.539,1.5408,1.5426,1.5444,1.5462,1.548,1.5498,1.5516,1.5534,1.5552,1.557,1.5588,1.5606,1.5624,1.5642,1.566,1.5678,1.5696,1.5714,1.5732,1.575,1.5768,1.5786,1.5804,1.5822,1.584,1.5858,1.5876,1.5894,1.5912,1.593,1.5948,1.5966,1.5984,1.6002,1.602,1.6038,1.6056,1.6074,1.6092,1.611,1.6128,1.6146,1.6164,1.6182,1.62,1.6218,1.6236,1.6254,1.6272,1.629,1.6308,1.6326,1.6344,1.6362,1.638,1.6398,1.6416,1.6434,1.6452,1.647,1.6488,1.6506,1.6524,1.6542,1.656,1.6578,1.6596,1.6614,1.6632,1.665,1.6668,1.6686,1.6704,1.6722,1.674,1.6758,1.6776,1.6794,1.6812,1.683,1.6848,1.6866,1.6884,1.6902,1.692,1.6938,1.6956,1.6974,1.6992,1.701,1.7028,1.7046,1.7064,1.7082,1.71,1.7118,1.7136,1.7154,1.7172,1.719,1.7208,1.7226,1.7244,1.7262,1.728,1.7298,1.7316,1.7334,1.7352,1.737,1.7388,1.7406,1.7424,1.7442,1.746,1.7478,1.7496,1.7514,1.7532,1.755,1.7568,1.7586,1.7604,1.7622,1.764,1.7658,1.7676,1.7694,1.7712,1.773,1.7748,1.7766,1.7784,1.7802,1.782,1.7838,1.7856,1.7874,1.7892,1.791,1.7928,1.7946,1.7964,1.7982,1.8,1.8018,1.8036,1.8054,1.8072,1.809,1.8108,1.8126,1.8144,1.8162,1.818,1.8198,1.8216,1.8234,1.8252,1.827,1.8288,1.8306,1.8324,1.8342,1.836,1.8378,1.8396,1.8414,1.8432,1.845,1.8468,1.8486,1.8504,1.8522,1.854,1.8558,1.8576,1.8594,1.8612,1.863,1.8648,1.8666,1.8684,1.8702,1.872,1.8738,1.8756,1.8774,1.8792,1.881,1.8828,1.8846,1.8864,1.8882,1.89,1.8918,1.8936,1.8954,1.8972,1.899,1.9008,1.9026,1.9044,1.9062,1.908,1.9098,1.9116,1.9134,1.9152,1.917,1.9188,1.9206,1.9224,1.9242,1.926,1.9278,1.9296,1.9314,1.9332,1.935,1.9368,1.9386,1.9404,1.9422,1.944,1.9458,1.9476,1.9494,1.9512,1.953,1.9548,1.9566,1.9584,1.9602,1.962,1.9638,1.9656,1.9674,1.9692,1.971,1.9728,1.9746,1.9764,1.9782,1.98,1.9818,1.9836,1.9854,1.9872,1.989,1.9908,1.9926,1.9944,1.9962,1.998,1.9998

Set 1: Delta x_{cm} [µm]
0,-1.17469060737299e-06,-5.49481039011437e-06,-3.21928071765447e-05,-0.000115696169279093,-0.000210225557881888,-0.000321236211784683,-0.000545826790124444,-0.000881243621424135,-0.00129200774091984,-0.00174592603211215,-0.00221536078820776,-0.0026534147089816,-0.00303788673502916,-0.0034090502445158,-0.00379230156961419,-0.00415373141009765,-0.00443731374018784,-0.00470978188052288,-0.00505195394231214,-0.00544124760981819,-0.00585328106247679,-0.00625418234079722,-0.00666197848861287,-0.00706266161130736,-0.00748022231910608,-0.00791098772877667,-0.0083448913770854,-0.00878608789791745,-0.00925816988632706,-0.00977543557830352,-0.0103447286937193,-0.0109201951903858,-0.0114095519288936,-0.0118089463932805,-0.012216122147711,-0.0126407632116137,-0.0130805827209851,-0.0135387564035184,-0.0139880505516826,-0.0143954800249256,-0.0148088599085262,-0.0152239605954226,-0.0156798213820958,-0.0161453705362275,-0.0165984620229204,-0.0170808609238019,-0.0175665159145256,-0.0180954522089206,-0.0186325313581955,-0.019164948943909,-0.0197497686242761,-0.0203643398670223,-0.0209702812475898,-0.0215730889720081,-0.0220846657719188,-0.0225655889395278,-0.0229754680657187,-0.0234188207242866,-0.0239078900005204,-0.0244181184378203,-0.0250030026236088,-0.0255420364869978,-0.0260134912387008,-0.026481589959998,-0.0269574138945052,-0.0274225192163288,-0.0278864728145791,-0.028382186504619,-0.0288599725188762,-0.0292839478753808,-0.0297988016898019,-0.0303361701054091,-0.0308849860004823,-0.0314389417667232,-0.0319540066944977,-0.0324924084873189,-0.0330543132646922,-0.0336308978710867,-0.03423156766212,-0.0347994255179098,-0.0354410604755861,-0.0361024001985883,-0.036746842511687,-0.0374256047632783,-0.0381213960606863,-0.0387001113176088,-0.0393138170162277,-0.0398253703897278,-0.0403851425625156,-0.0409255738274134,-0.0415330105537118,-0.0422011774898253,-0.0429076235858913,-0.0436007847929264,-0.0443246789509221,-0.0450846961204008,-0.0458155202301804,-0.0465021052803872,-0.047158099312594,-0.0477924008890807,-0.0484252095010154,-0.0490287419153274,-0.0495969727698953,-0.0501385781173256,-0.0506512281965056,-0.0510864237159925,-0.0514712337265091,-0.0518350441613036,-0.0521708596543926,-0.0525060511672847,-0.0528878559966821,-0.0533283282849913,-0.0537799390540089,-0.0542316025553134,-0.0546987097407099,-0.0551396763817874,-0.0555344680662115,-0.0559091451799278,-0.0562889427054968,-0.0566805478112073,-0.057093342943214,-0.0574945198072952,-0.0579182351870267,-0.0583477076734093,-0.0588124827056178,-0.0593030445781,-0.0597586535793101,-0.0601787807518904,-0.0605840808819906,-0.0609558499665833,-0.0613458217722991,-0.061828796775118,-0.0623184936185232,-0.0628287893926927,-0.0634510591332026,-0.0640794235811878,-0.0647312671604098,-0.0654447436125908,-0.0661920859582055,-0.0669800119321292,-0.0677450564742776,-0.0685802307586088,-0.0694749408735782,-0.0704739778274906,-0.0714288875747942,-0.0723312039532017,-0.073236745760485,-0.074135198982082,-0.0750277899985892,-0.0759344273542207,-0.0768342289958913,-0.0777402263733265,-0.078712953548827,-0.0796886516195045,-0.0806354492049869,-0.081566004032029,-0.0824777211223078,-0.0833859950294022,-0.084294155626094,-0.0851720280749821,-0.0860167141884089,-0.0867383112671026,-0.0873827374442914,-0.0879765251561083,-0.0885481116703933,-0.089090662153395,-0.0896242834308772,-0.0902015995802989,-0.0907683233717293,-0.0913049688688124,-0.0918244565118191,-0.0923390219529112,-0.0928658190188958,-0.0934094376217197,-0.0939555391563183,-0.0945666347260273,-0.0952129246490274,-0.0958661013306062,-0.0965470947752924,-0.0972939457003093,-0.0980972154327776,-0.0989450113135851,-0.0998217977856244,-0.100764958393398,-0.101753242409328,-0.102765663368028,-0.10382872408539,-0.104910003477911,-0.105996263344689,-0.107130220645089,-0.108285845092624,-0.109440721580522,-0.110565007252516,-0.11165194521831,-0.112653484051297,-0.113595098686086,-0.114504143166997,-0.115366031005603,-0.116197568830691,-0.117012552058621,-0.117829381608313,-0.118665073980224,-0.119510207840688,-0.120408891387809,-0.121346963765289,-0.122265618005696,-0.123153248709497,-0.124045751320376,-0.124956736477586,-0.125927529210192,-0.126949965418481,-0.127984395459184,-0.128999957033798,-0.129946146663808,-0.130834698778616,-0.131694373632814,-0.132554185589527,-0.133437888533627,-0.134330194929825,-0.13517826742232,-0.136004014116811,-0.136801432917995,-0.137569925239098,-0.138329434963579,-0.13909155618068,-0.139958536373125,-0.140818309861911,-0.141621804178402,-0.142407754271713,-0.143180191826116,-0.14394781901601,-0.144722079597928,-0.145560685830182,-0.146475801118687,-0.147415994599808,-0.148376758876917,-0.149363679584184,-0.150338036736979,-0.151294369077012,-0.152204808497318,-0.153094317709103,-0.154052447725618,-0.154973517878709,-0.155947514140825,-0.156989778667626,-0.158046641751002,-0.159173619982116,-0.160285881966509,-0.161416262045978,-0.16256904733302,-0.163649276649499,-0.164772249472791,-0.165860683694612,-0.166946625934118,-0.168130058004286,-0.16928167710981,-0.170386782182312,-0.171584521314687,-0.172867133150709,-0.174123015463405,-0.175380649974476,-0.176650097989607,-0.177861684955724,-0.179026250574196,-0.180150108648129,-0.181218271393503,-0.182227342576994,-0.183191291701888,-0.184124071724002,-0.185017466282583,-0.185911694521078,-0.186791703131386,-0.187743164199088,-0.188776853102496,-0.189859412730428,-0.190928485806912,-0.191971016243024,-0.192983789428218,-0.193972874617783,-0.194920787199111,-0.195897273052713,-0.196869630232405,-0.197863719276776,-0.19885422281881,-0.199821510134214,-0.200835184480878,-0.201918299270088,-0.202992304631187,-0.203977548956223,-0.20486426258328,-0.205742337736016,-0.206709948987881,-0.207667564808181,-0.20860313799801,-0.209612090623613,-0.210630220037723,-0.211609496468285,-0.21266765320413,-0.213798588726011,-0.214865668229599,-0.215911647415406,-0.21684638830589,-0.217637058897227,-0.218500784953887,-0.219369032135395,-0.220309749082823,-0.22132489434939,-0.222404784843311,-0.223469744827388,-0.224571224802217,-0.225703234246896,-0.226864356426691,-0.228045980840187,-0.229219181656793,-0.230363073439196,-0.23154960965792,-0.232774255245116,-0.234063712850478,-0.235335521973391,-0.236603981416776,-0.237758992594405,-0.238842402682014,-0.239885512098403,-0.240912899074407,-0.241896572546023,-0.242848126150326,-0.243801681132588,-0.244746031191081,-0.245670600388488,-0.246567861278315,-0.247468362953821,-0.248390517292279,-0.249309507795387,-0.250179067167215,-0.251034923072079,-0.251944675181716,-0.252874994601524,-0.253804402818307,-0.254738243520827,-0.255673759319119,-0.256572446229002,-0.257404079238312,-0.258193460677487,-0.258958072264423,-0.259733941400885,-0.260566958633877,-0.261423587332897,-0.262299963636726,-0.263191265225413,-0.264095815372925,-0.265005091712911,-0.265958045780022,-0.266978111529122,-0.268077654430783,-0.269231834160383,-0.270395990172425,-0.271542579312518,-0.272624916893894,-0.273719452181223,-0.274852598312891,-0.276014887658986,-0.27721599329142,-0.278408000208528,-0.279587265889782,-0.280735377688123,-0.281870558090276,-0.283030746119203,-0.284246530005421,-0.285488130411676,-0.286767560578089,-0.288056248337891,-0.289292021905081,-0.29052769486888,-0.291751006362378,-0.292889913689712,-0.293991048959212,-0.295112729327483,-0.296184010626288,-0.297233342466023,-0.298307696112109,-0.299373803847296,-0.300468630268225,-0.301566230987793,-0.302699019940928,-0.303807182621579,-0.304963854249197,-0.306101363020781,-0.307294436433577,-0.308420038615026,-0.309550401556078,-0.310577573514788,-0.311648351108713,-0.312664082333808,-0.313695381478686,-0.31474361760251,-0.315698784989805,-0.316674490627889,-0.31758180150742,-0.318526742075216,-0.319491183917088,-0.320438508648606,-0.321497873716117,-0.322517959306116,-0.323487706496001,-0.324493167457127,-0.325479753919989,-0.326387972873212,-0.327250948948686,-0.328131352182184,-0.329052574275801,-0.330001604581694,-0.330894611405184,-0.331764944965884,-0.332655730335397,-0.333565151607788,-0.334548733424206,-0.335564809254287,-0.336589661496583,-0.337644820971026,-0.338718007099911,-0.339835957670895,-0.340994756063912,-0.342220102470989,-0.343491645032391,-0.344817813921613,-0.34619037741682,-0.347576826942482,-0.349009080953294,-0.350496480125005,-0.352003272579594,-0.353494486443195,-0.354934236616877,-0.356338560542524,-0.357721930186784,-0.35909455381618,-0.360426293439489,-0.361707632687302,-0.362947448889804,-0.364144824455419,-0.365322485073314,-0.366532799047899,-0.367756451399924,-0.368922841379479,-0.370036463372115,-0.371119098417584,-0.37221308598831,-0.373347046771981,-0.374393257392722,-0.375379545109801,-0.37638890885408,-0.377348753437885,-0.378219498318002,-0.379043240214094,-0.3798855488414,-0.380700812923013,-0.381523076157728,-0.382399245061325,-0.383393547133588,-0.384448549510877,-0.385461815683992,-0.386441005216021,-0.387447297938727,-0.38852528799131,-0.389607722013228,-0.390633616475817,-0.391671801669229,-0.392693758284319,-0.393664748409104,-0.394695446073691,-0.395737599409595,-0.396704752755829,-0.397718764136279,-0.398759921745029,-0.399771723718614,-0.400865216525984,-0.401954669920616,-0.403038507429399,-0.404185706809486,-0.405325897132719,-0.406425261481082,-0.407512847808286,-0.408637476165198,-0.409808553505388,-0.410970863258715,-0.41219416004203,-0.413444982340578,-0.414656093551517,-0.415900683647214,-0.417245001219297,-0.418670999499529,-0.420146065287089,-0.421615481490225,-0.423120174079989,-0.424639849264618,-0.426204418652184,-0.427787271384586,-0.429374855908716,-0.430981438859484,-0.43260712805299,-0.434252201571316,-0.435897160203081,-0.437507786019229,-0.439037103655679,-0.440483867736395,-0.441924814740093,-0.443407977818394,-0.444919337131322,-0.446412072325727,-0.447895470046195,-0.449387529160097,-0.450867374517084,-0.452294682569594,-0.453672285087115,-0.455012720075002,-0.456320816696421,-0.457583455178905,-0.458802328601887,-0.459993368428493,-0.461192916090703,-0.462422581291313,-0.463678616539182,-0.464952785295418,-0.466242475820908,-0.467556371021392,-0.468875693310125,-0.470159991513284,-0.471423691600185,-0.472721125042118,-0.474014965462228,-0.475256538641511,-0.476470222868794,-0.477626469856218,-0.478746814523787,-0.47985910998032,-0.481019500571877,-0.482211082016395,-0.483417063060427,-0.484709987895384,-0.486033775002118,-0.487347612336618,-0.488766145346098,-0.490136291133778,-0.491524415289709,-0.492957343792993,-0.494304329292316,-0.495655992231389,-0.497012539130018,-0.498324620425898,-0.499670300224719,-0.500980989946026,-0.502190360059519,-0.503379330627515,-0.504621383237583,-0.505825114277395,-0.507028760784892,-0.508260879224177,-0.509509062226392,-0.510755653316891,-0.511944212509526,-0.513068523823985,-0.514177326712303,-0.515350908582605,-0.516562487978714,-0.517796101762483,-0.518981371046084,-0.520104365981028,-0.521182867196717,-0.522228669937186,-0.523249800613186,-0.524211085062526,-0.525059986984807,-0.525826291591599,-0.526542234868376,-0.527224788366527,-0.527865914975415,-0.528456744826821,-0.529051576426487,-0.529674665095093,-0.530289270369482,-0.530910584582993,-0.531504776519207,-0.532105654473696,-0.53270103357589,-0.53329848161062,-0.533896621535091,-0.534497936737909,-0.535098969873984,-0.535667794238277,-0.53624518949239,-0.536847849538606,-0.537452733885807,-0.538024910562017,-0.538574880608301,-0.539074642100907,-0.539536439932218,-0.539965864930925,-0.54037914827543,-0.54077260683809,-0.541153651306909,-0.541493883111715,-0.541782080125278,-0.542039925714721,-0.542264782517278,-0.542479021511391,-0.542701565454083,-0.542912311883397,-0.543063267347021,-0.543124494882378,-0.543161345483182,-0.543214488358103,-0.543299829053713,-0.543429504989285,-0.543538265233097,-0.543609764653197,-0.54368458683111,-0.543758904818583,-0.543824211428313,-0.543935361731196,-0.544088557196082,-0.544200081116389,-0.544243886657777,-0.54425317281572,-0.544259709602077,-0.544196649927679,-0.544104693316787,-0.544086377917785,-0.544165427085117,-0.544242106690599,-0.544280231522178,-0.544307203598226,-0.544328487661822,-0.544349032925229,-0.544342151169593,-0.544342925472578,-0.544311116933214,-0.544271885333095,-0.544188479894724,-0.544104880276014,-0.544024168657581,-0.543931894268876,-0.543810477737208,-0.543696518561887,-0.543510563510996,-0.543267334380312,-0.543033996806277,-0.542853346291222,-0.542704735964324,-0.542561529741511,-0.542403146419591,-0.542179202264921,-0.541947632572409,-0.541687442339714,-0.541353221609792,-0.541006271298592,-0.540660346084283,-0.540267905989105,-0.539875251029398,-0.539468191438882,-0.539063219187998,-0.5386369970357,-0.538216141783522,-0.537811760848697,-0.537422588949888,-0.537025425124678,-0.536607598232615,-0.536158174406498,-0.535680779354189,-0.535146203709208,-0.534596624781323,-0.53402635701651,-0.533402839266383,-0.532686029481406,-0.531893327687714,-0.531006147330378,-0.530037394999203,-0.529043408035177,-0.528049554545979,-0.527036756035393,-0.525998422455415,-0.524940699875591,-0.523900160960089,-0.522931659807386,-0.522012791923695,-0.521075781627519,-0.520099298501227,-0.51917179466599,-0.518311276638604,-0.517466715075829,-0.516647360426813,-0.515860675655993,-0.515126216373593,-0.514395699585419,-0.513677091775009,-0.51299593890029,-0.512296742807014,-0.511563583756997,-0.510811885537593,-0.510108019329111,-0.50936974423663,-0.508579828245397,-0.50778881785648,-0.507074568174024,-0.506407249990294,-0.505737262010593,-0.505059529448898,-0.504371845197612,-0.503640095575724,-0.502898466303895,-0.502194233181828,-0.501533700222228,-0.500862164082815,-0.500149167616314,-0.499432031270889,-0.498746902707415,-0.498053363432685,-0.497314344671893,-0.496534883142827,-0.495723992760804,-0.494900350161314,-0.494004669192793,-0.493000576370396,-0.491982052568314,-0.490978785967983,-0.489942429769913,-0.488871653908001,-0.487764163904108,-0.486640289590996,-0.485522354267418,-0.484413047846283,-0.483278850672711,-0.482169186613178,-0.481071679261414,-0.479959603153402,-0.478808924559977,-0.477607911575926,-0.476386805685477,-0.475153711936515,-0.473908024630008,-0.472623332100188,-0.471284050421682,-0.469875623512295,-0.468394775458576,-0.466876517951989,-0.465329007182992,-0.463766800033326,-0.462200108061804,-0.460656675723922,-0.459120178745824,-0.457568095911499,-0.45596400285162,-0.454305639692204,-0.45262865520381,-0.450931458972708,-0.449233001053478,-0.447499211749024,-0.445688090263817,-0.443783855700491,-0.441810935043188,-0.439779046898688,-0.437718158697383,-0.435631449757193,-0.433524865916396,-0.431412893281803,-0.429252383880483,-0.427021110615319,-0.424733706993715,-0.422446184014191,-0.420147063728328,-0.417815666535026,-0.415472950663091,-0.413083290381425,-0.410642015422709,-0.408160034324307,-0.405650139470018,-0.403083239849803,-0.400446838572501,-0.39773202672891,-0.395021877488901,-0.392367664321994,-0.389731171044987,-0.387064491826127,-0.384350615622285,-0.381656562306728,-0.378931293549482,-0.376163555621477,-0.373366766350978,-0.370507208783625,-0.367623832110025,-0.364759295325221,-0.361870345786481,-0.358903242208186,-0.355907069218516,-0.352943843199519,-0.349941848213318,-0.346913821228025,-0.343865378712625,-0.340859652535612,-0.337900979768379,-0.334997567206792,-0.332126485619419,-0.329304271616776,-0.326488465602584,-0.323713096472486,-0.321014008249217,-0.31834796367043,-0.315670077355717,-0.312928878034094,-0.310127693496892,-0.30722860690799,-0.304293481072685,-0.301376758472913,-0.298448872822188,-0.295514548322824,-0.292582137708687,-0.289638157460303,-0.286697047417999,-0.283758140573606,-0.280818940290111,-0.277852232947919,-0.274868601120586,-0.271912774134798,-0.268970558492127,-0.266045388553281,-0.263140299994679,-0.26024614230611,-0.257358139517209,-0.254520990319125,-0.251800355929312,-0.249160323771529,-0.246609590488518,-0.244172228216328,-0.241806081857621,-0.239480687403912,-0.237255985259077,-0.235095578127078,-0.233003467493581,-0.230972117543191,-0.229050510701877,-0.227152681679416,-0.225248870311097,-0.223272664538288,-0.221222002236103,-0.219099459835691,-0.21695841888878,-0.214831379101693,-0.212672109914901,-0.210473934796898,-0.208251253334295,-0.206010343298312,-0.203797641110982,-0.201635604358988,-0.199520335687178,-0.197443522078776,-0.195406395029805,-0.193433132586224,-0.191500046204719,-0.189649386180078,-0.187855652711191,-0.186126717541084,-0.184429962376978,-0.182740784994699,-0.181021790047987,-0.179262961800609,-0.177495525942024,-0.175685551786825,-0.173775031585093,-0.171817908392689,-0.169846274973822,-0.167787710594696,-0.165702551446214,-0.163621366263203,-0.161519360174917,-0.159455017663694,-0.157445384809686,-0.155451498942184,-0.153482241227281,-0.151572813602695,-0.149700354677479,-0.147849374598416,-0.146003832688095,-0.144206702020182,-0.142449113786809,-0.140783554768088,-0.139193093777207,-0.137629601286297,-0.136082795576086,-0.134561968776197,-0.133056634477524,-0.131527300798622,-0.130006521057227,-0.128443846846493,-0.126846246431306,-0.125255986607796,-0.123743587759494,-0.122311225523024,-0.120926724728198,-0.119556572005419,-0.118163174507612,-0.116750272790493,-0.115327506973115,-0.113909723213688,-0.112548421769994,-0.111249900871982,-0.109956137481779,-0.108698198462228,-0.107458745368791,-0.106215661805297,-0.10498520890389,-0.103786651768406,-0.102641018966728,-0.101563728100676,-0.100546457764729,-0.099575947917329,-0.0986275920070883,-0.0977210183721869,-0.0968567656643758,-0.0960160154569122,-0.0951706695183178,-0.0943009012620939,-0.093410067588881,-0.0925161682608961,-0.091607695195024,-0.0907813441466173,-0.0899940103266236,-0.089251435973325,-0.0885705297067876,-0.0879882680576813,-0.0874492854321149,-0.086979732759492,-0.0865656774208111,-0.08615444630042,-0.0857514825509205,-0.0853519669402223,-0.0849173451745078,-0.0844988708859204,-0.0840835661579213,-0.0836870521657082,-0.0832693500312171,-0.082830653763211,-0.0824232863300763,-0.0820341234039081,-0.0816348670048075,-0.0811936316449263,-0.0807663698004779,-0.0803154425804893,-0.079812950571983,-0.0792925641782843,-0.078721259626983,-0.0781177245440159,-0.077508769653217,-0.0768983641617109,-0.076235489156716,-0.0755327289616269,-0.0747578278634232,-0.0739610232743169,-0.0731724224800048,-0.0723814804055823,-0.0715643225505827,-0.0707369362498884,-0.0698982583027027,-0.0690680684282833,-0.0682262589996952,-0.0673222700727947,-0.0663259661480174,-0.0652137934592208,-0.0639972470362136,-0.062682553013079,-0.0613192159344862,-0.059876261669623,-0.058348516879898,-0.056763082881999,-0.0551160081190168,-0.0534110495916838,-0.0516313482871165,-0.0497849537687178,-0.0479088451112923,-0.0459975644955847,-0.0440693135451259,-0.0420871659910158,-0.0400912351453944,-0.0380264240870958,-0.0359010268851105,-0.0337453863361275,-0.0315755580829104,-0.0294069868400854,-0.0272627549142263,-0.025112404672986,-0.0229877000970788,-0.0209262383200817,-0.0189118108183763,-0.0169331283834083,-0.0149628329847856,-0.0130439691107295,-0.0111024339667014,-0.00918099731547599,-0.00727668293009536,-0.00541551085740796,-0.00362528980451951,-0.0018635260329216,-0.000130196744715667,0.00157455419037313,0.00327708660788307,0.00499697103600915,0.00670913623751013,0.00840700543707461,0.0101561557085844,0.0119187598045744,0.0136655121596918,0.015412610685113,0.017153708590015,0.0188909053013128,0.0206471369544733,0.0224067631847879,0.0242202615761749,0.0260825371488035,0.027922389432783,0.0297496079491952,0.0315478310271788,0.0333169828818148,0.0349815253105116,0.0365353551594794,0.0380388166075908,0.0394235548158042,0.0407190955058851,0.0419710776493852,0.0432221044779023,0.0444606094600125,0.0456648248893716,0.046833999638304,0.0480229760992101,0.0492739249049069,0.0505448021929705,0.0518654831986078,0.0532561745589092,0.0547180715817792,0.0562574724057149,0.0578366477850989,0.0594542561835115,0.0611088038620093,0.0628124934577137,0.0645441506506232,0.0662761945027703,0.0679761873670229,0.0696538751285237,0.0713669610398222,0.0731086162477886,0.0748901193724965,0.0767144862053926,0.0785823913467725,0.0804994591792146,0.08248317160661,0.084531653463788,0.0866542193809789,0.0888514003844149,0.0910605775000708,0.0932440568840237,0.0953604710709935,0.0974392632595105,0.0994809896116789,0.101460118417723,0.103397048116603,0.105246294274878,0.107053139548918,0.10883432181928,0.110539848542711,0.11218920698469,0.113803619006074,0.115389267762306,0.116936573155114,0.118442824849775,0.119896971820905,0.121311328748,0.122707028893084,0.124080460156388,0.125459862203401,0.126882799855114,0.128343682928697,0.129819262245092,0.131333229079099,0.132839683290094,0.134343499996292,0.135889345710097,0.137461728249482,0.139023878610589,0.140542381577079,0.142052702418994,0.143585385172494,0.14510192434782,0.146598543817721,0.148053357880993,0.149486147045324,0.150911321636403,0.152362127325909,0.153809929283875,0.155231853963384,0.156585300392371,0.15791679488158,0.159229150953105,0.160571958843919,0.161929828605917,0.163242952747999,0.164482778513815,0.165601535577421,0.166630639783624,0.167553839304794,0.168400056696581,0.169177232820492,0.169894468088089,0.170562978581796,0.171148368179486,0.171671006376475

Set 2: Time [ms]
0,0.0018,0.0036,0.0054,0.0072,0.009,0.0108,0.0126,0.0144,0.0162,0.018,0.0198,0.0216,0.0234,0.0252,0.027,0.0288,0.0306,0.0324,0.0342,0.036,0.0378,0.0396,0.0414,0.0432,0.045,0.0468,0.0486,0.0504,0.0522,0.054,0.0558,0.0576,0.0594,0.0612,0.063,0.0648,0.0666,0.0684,0.0702,0.072,0.0738,0.0756,0.0774,0.0792,0.081,0.0828,0.0846,0.0864,0.0882,0.09,0.0918,0.0936,0.0954,0.0972,0.099,0.1008,0.1026,0.1044,0.1062,0.108,0.1098,0.1116,0.1134,0.1152,0.117,0.1188,0.1206,0.1224,0.1242,0.126,0.1278,0.1296,0.1314,0.1332,0.135,0.1368,0.1386,0.1404,0.1422,0.144,0.1458,0.1476,0.1494,0.1512,0.153,0.1548,0.1566,0.1584,0.1602,0.162,0.1638,0.1656,0.1674,0.1692,0.171,0.1728,0.1746,0.1764,0.1782,0.18,0.1818,0.1836,0.1854,0.1872,0.189,0.1908,0.1926,0.1944,0.1962,0.198,0.1998,0.2016,0.2034,0.2052,0.207,0.2088,0.2106,0.2124,0.2142,0.216,0.2178,0.2196,0.2214,0.2232,0.225,0.2268,0.2286,0.2304,0.2322,0.234,0.2358,0.2376,0.2394,0.2412,0.243,0.2448,0.2466,0.2484,0.2502,0.252,0.2538,0.2556,0.2574,0.2592,0.261,0.2628,0.2646,0.2664,0.2682,0.27,0.2718,0.2736,0.2754,0.2772,0.279,0.2808,0.2826,0.2844,0.2862,0.288,0.2898,0.2916,0.2934,0.2952,0.297,0.2988,0.3006,0.3024,0.3042,0.306,0.3078,0.3096,0.3114,0.3132,0.315,0.3168,0.3186,0.3204,0.3222,0.324,0.3258,0.3276,0.3294,0.3312,0.333,0.3348,0.3366,0.3384,0.3402,0.342,0.3438,0.3456,0.3474,0.3492,0.351,0.3528,0.3546,0.3564,0.3582,0.36,0.3618,0.3636,0.3654,0.3672,0.369,0.3708,0.3726,0.3744,0.3762,0.378,0.3798,0.3816,0.3834,0.3852,0.387,0.3888,0.3906,0.3924,0.3942,0.396,0.3978,0.3996,0.4014,0.4032,0.405,0.4068,0.4086,0.4104,0.4122,0.414,0.4158,0.4176,0.4194,0.4212,0.423,0.4248,0.4266,0.4284,0.4302,0.432,0.4338,0.4356,0.4374,0.4392,0.441,0.4428,0.4446,0.4464,0.4482,0.45,0.4518,0.4536,0.4554,0.4572,0.459,0.4608,0.4626,0.4644,0.4662,0.468,0.4698,0.4716,0.4734,0.4752,0.477,0.4788,0.4806,0.4824,0.4842,0.486,0.4878,0.4896,0.4914,0.4932,0.495,0.4968,0.4986,0.5004,0.5022,0.504,0.5058,0.5076,0.5094,0.5112,0.513,0.5148,0.5166,0.5184,0.5202,0.522,0.5238,0.5256,0.5274,0.5292,0.531,0.5328,0.5346,0.5364,0.5382,0.54,0.5418,0.5436,0.5454,0.5472,0.549,0.5508,0.5526,0.5544,0.5562,0.558,0.5598,0.5616,0.5634,0.5652,0.567,0.5688,0.5706,0.5724,0.5742,0.576,0.5778,0.5796,0.5814,0.5832,0.585,0.5868,0.5886,0.5904,0.5922,0.594,0.5958,0.5976,0.5994,0.6012,0.603,0.6048,0.6066,0.6084,0.6102,0.612,0.6138,0.6156,0.6174,0.6192,0.621,0.6228,0.6246,0.6264,0.6282,0.63,0.6318,0.6336,0.6354,0.6372,0.639,0.6408,0.6426,0.6444,0.6462,0.648,0.6498,0.6516,0.6534,0.6552,0.657,0.6588,0.6606,0.6624,0.6642,0.666,0.6678,0.6696,0.6714,0.6732,0.675,0.6768,0.6786,0.6804,0.6822,0.684,0.6858,0.6876,0.6894,0.6912,0.693,0.6948,0.6966,0.6984,0.7002,0.702,0.7038,0.7056,0.7074,0.7092,0.711,0.7128,0.7146,0.7164,0.7182,0.72,0.7218,0.7236,0.7254,0.7272,0.729,0.7308,0.7326,0.7344,0.7362,0.738,0.7398,0.7416,0.7434,0.7452,0.747,0.7488,0.7506,0.7524,0.7542,0.756,0.7578,0.7596,0.7614,0.7632,0.765,0.7668,0.7686,0.7704,0.7722,0.774,0.7758,0.7776,0.7794,0.7812,0.783,0.7848,0.7866,0.7884,0.7902,0.792,0.7938,0.7956,0.7974,0.7992,0.801,0.8028,0.8046,0.8064,0.8082,0.81,0.8118,0.8136,0.8154,0.8172,0.819,0.8208,0.8226,0.8244,0.8262,0.828,0.8298,0.8316,0.8334,0.8352,0.837,0.8388,0.8406,0.8424,0.8442,0.846,0.8478,0.8496,0.8514,0.8532,0.855,0.8568,0.8586,0.8604,0.8622,0.864,0.8658,0.8676,0.8694,0.8712,0.873,0.8748,0.8766,0.8784,0.8802,0.882,0.8838,0.8856,0.8874,0.8892,0.891,0.8928,0.8946,0.8964,0.8982,0.9,0.9018,0.9036,0.9054,0.9072,0.909,0.9108,0.9126,0.9144,0.9162,0.918,0.9198,0.9216,0.9234,0.9252,0.927,0.9288,0.9306,0.9324,0.9342,0.936,0.9378,0.9396,0.9414,0.9432,0.945,0.9468,0.9486,0.9504,0.9522,0.954,0.9558,0.9576,0.9594,0.9612,0.963,0.9648,0.9666,0.9684,0.9702,0.972,0.9738,0.9756,0.9774,0.9792,0.981,0.9828,0.9846,0.9864,0.9882,0.99,0.9918,0.9936,0.9954,0.9972,0.999,1.0008,1.0026,1.0044,1.0062,1.008,1.0098,1.0116,1.0134,1.0152,1.017,1.0188,1.0206,1.0224,1.0242,1.026,1.0278,1.0296,1.0314,1.0332,1.035,1.0368,1.0386,1.0404,1.0422,1.044,1.0458,1.0476,1.0494,1.0512,1.053,1.0548,1.0566,1.0584,1.0602,1.062,1.0638,1.0656,1.0674,1.0692,1.071,1.0728,1.0746,1.0764,1.0782,1.08,1.0818,1.0836,1.0854,1.0872,1.089,1.0908,1.0926,1.0944,1.0962,1.098,1.0998,1.1016,1.1034,1.1052,1.107,1.1088,1.1106,1.1124,1.1142,1.116,1.1178,1.1196,1.1214,1.1232,1.125,1.1268,1.1286,1.1304,1.1322,1.134,1.1358,1.1376,1.1394,1.1412,1.143,1.1448,1.1466,1.1484,1.1502,1.152,1.1538,1.1556,1.1574,1.1592,1.161,1.1628,1.1646,1.1664,1.1682,1.17,1.1718,1.1736,1.1754,1.1772,1.179,1.1808,1.1826,1.1844,1.1862,1.188,1.1898,1.1916,1.1934,1.1952,1.197,1.1988,1.2006,1.2024,1.2042,1.206,1.2078,1.2096,1.2114,1.2132,1.215,1.2168,1.2186,1.2204,1.2222,1.224,1.2258,1.2276,1.2294,1.2312,1.233,1.2348,1.2366,1.2384,1.2402,1.242,1.2438,1.2456,1.2474,1.2492,1.251,1.2528,1.2546,1.2564,1.2582,1.26,1.2618,1.2636,1.2654,1.2672,1.269,1.2708,1.2726,1.2744,1.2762,1.278,1.2798,1.2816,1.2834,1.2852,1.287,1.2888,1.2906,1.2924,1.2942,1.296,1.2978,1.2996,1.3014,1.3032,1.305,1.3068,1.3086,1.3104,1.3122,1.314,1.3158,1.3176,1.3194,1.3212,1.323,1.3248,1.3266,1.3284,1.3302,1.332,1.3338,1.3356,1.3374,1.3392,1.341,1.3428,1.3446,1.3464,1.3482,1.35,1.3518,1.3536,1.3554,1.3572,1.359,1.3608,1.3626,1.3644,1.3662,1.368,1.3698,1.3716,1.3734,1.3752,1.377,1.3788,1.3806,1.3824,1.3842,1.386,1.3878,1.3896,1.3914,1.3932,1.395,1.3968,1.3986,1.4004,1.4022,1.404,1.4058,1.4076,1.4094,1.4112,1.413,1.4148,1.4166,1.4184,1.4202,1.422,1.4238,1.4256,1.4274,1.4292,1.431,1.4328,1.4346,1.4364,1.4382,1.44,1.4418,1.4436,1.4454,1.4472,1.449,1.4508,1.4526,1.4544,1.4562,1.458,1.4598,1.4616,1.4634,1.4652,1.467,1.4688,1.4706,1.4724,1.4742,1.476,1.4778,1.4796,1.4814,1.4832,1.485,1.4868,1.4886,1.4904,1.4922,1.494,1.4958,1.4976,1.4994,1.5012,1.503,1.5048,1.5066,1.5084,1.5102,1.512,1.5138,1.5156,1.5174,1.5192,1.521,1.5228,1.5246,1.5264,1.5282,1.53,1.5318,1.5336,1.5354,1.5372,1.539,1.5408,1.5426,1.5444,1.5462,1.548,1.5498,1.5516,1.5534,1.5552,1.557,1.5588,1.5606,1.5624,1.5642,1.566,1.5678,1.5696,1.5714,1.5732,1.575,1.5768,1.5786,1.5804,1.5822,1.584,1.5858,1.5876,1.5894,1.5912,1.593,1.5948,1.5966,1.5984,1.6002,1.602,1.6038,1.6056,1.6074,1.6092,1.611,1.6128,1.6146,1.6164,1.6182,1.62,1.6218,1.6236,1.6254,1.6272,1.629,1.6308,1.6326,1.6344,1.6362,1.638,1.6398,1.6416,1.6434,1.6452,1.647,1.6488,1.6506,1.6524,1.6542,1.656,1.6578,1.6596,1.6614,1.6632,1.665,1.6668,1.6686,1.6704,1.6722,1.674,1.6758,1.6776,1.6794,1.6812,1.683,1.6848,1.6866,1.6884,1.6902,1.692,1.6938,1.6956,1.6974,1.6992,1.701,1.7028,1.7046,1.7064,1.7082,1.71,1.7118,1.7136,1.7154,1.7172,1.719,1.7208,1.7226,1.7244,1.7262,1.728,1.7298,1.7316,1.7334,1.7352,1.737,1.7388,1.7406,1.7424,1.7442,1.746,1.7478,1.7496,1.7514,1.7532,1.755,1.7568,1.7586,1.7604,1.7622,1.764,1.7658,1.7676,1.7694,1.7712,1.773,1.7748,1.7766,1.7784,1.7802,1.782,1.7838,1.7856,1.7874,1.7892,1.791,1.7928,1.7946,1.7964,1.7982,1.8,1.8018,1.8036,1.8054,1.8072,1.809,1.8108,1.8126,1.8144,1.8162,1.818,1.8198,1.8216,1.8234,1.8252,1.827,1.8288,1.8306,1.8324,1.8342,1.836,1.8378,1.8396,1.8414,1.8432,1.845,1.8468,1.8486,1.8504,1.8522,1.854,1.8558,1.8576,1.8594,1.8612,1.863,1.8648,1.8666,1.8684,1.8702,1.872,1.8738,1.8756,1.8774,1.8792,1.881,1.8828,1.8846,1.8864,1.8882,1.89,1.8918,1.8936,1.8954,1.8972,1.899,1.9008,1.9026,1.9044,1.9062,1.908,1.9098,1.9116,1.9134,1.9152,1.917,1.9188,1.9206,1.9224,1.9242,1.926,1.9278,1.9296,1.9314,1.9332,1.935,1.9368,1.9386,1.9404,1.9422,1.944,1.9458,1.9476,1.9494,1.9512,1.953,1.9548,1.9566,1.9584,1.9602,1.962,1.9638,1.9656,1.9674,1.9692,1.971,1.9728,1.9746,1.9764,1.9782,1.98,1.9818,1.9836,1.9854,1.9872,1.989,1.9908,1.9926,1.9944,1.9962,1.998,1.9998

Set 2: Delta x_{cm} [µm]
0,-1.13940259137413e-06,-5.99592977264946e-06,-3.33031102695003e-05,-0.000116296180693344,-0.000209789994892132,-0.000317646227463581,-0.000536749609873505,-0.000860418131003442,-0.00126284158916698,-0.00171422743670347,-0.00219002883926692,-0.00265092946997048,-0.00305404118829252,-0.00344068611216096,-0.00384274941316216,-0.00423918004578651,-0.00457119375446742,-0.00488380747008885,-0.00524973432959467,-0.00565520611388965,-0.00607486728407053,-0.00647708398298242,-0.00687183622629988,-0.00725624562460158,-0.00766633298477596,-0.00808396983327433,-0.00849854160677767,-0.00892174845606259,-0.00937807242669744,-0.0098867339376669,-0.0104460544322633,-0.0110022763290924,-0.0114678479131987,-0.0118444567704713,-0.0122218356293736,-0.0126129393880734,-0.013004904848,-0.013422776988807,-0.0138361015122857,-0.0142061215822084,-0.0145779388077086,-0.014942866779393,-0.0153546469499016,-0.0157840231289905,-0.0162034476267818,-0.0166516348126052,-0.017101845193896,-0.0175857582981995,-0.018076421149369,-0.0185548683193809,-0.0190853847543623,-0.0196412662897718,-0.0201991582438684,-0.0207627902339613,-0.021248012590559,-0.0217001217346809,-0.0220991845547962,-0.0225374035218778,-0.0230672624109557,-0.0236905627658615,-0.0244473554901611,-0.0252480905816753,-0.0260565117734808,-0.0269382220644682,-0.0278861431090779,-0.02888484382387,-0.0299527864425935,-0.0311349187002898,-0.0323924570649631,-0.0336769121880636,-0.0351064429053886,-0.0366510753301756,-0.0382953752794675,-0.0399934084312713,-0.0417154530743839,-0.0435127780131655,-0.0453819713203,-0.0473225385383934,-0.049351344966371,-0.0513807514155749,-0.0535716046485635,-0.0557939780650965,-0.0582146429311875,-0.0608153419984756,-0.0636663861379645,-0.0665581078638068,-0.0694976505830709,-0.0724210141823879,-0.0753727852201075,-0.0783899763560935,-0.0814542617380088,-0.0846315033765769,-0.0878474557941935,-0.0910603201933081,-0.0943255133225847,-0.0976491397013655,-0.100917933872362,-0.104152180141384,-0.107364872758856,-0.110551350273106,-0.113753653310593,-0.116935595729291,-0.120100507432664,-0.123254947705781,-0.126378336190967,-0.129426166661285,-0.132421479112806,-0.135420938823306,-0.138425788589504,-0.141455564903181,-0.144570893383501,-0.147770190787107,-0.150966103586593,-0.154157411677699,-0.15737487861256,-0.160585846598255,-0.163728349735577,-0.166866154108301,-0.169991928592708,-0.173095069080659,-0.176267727627075,-0.179365082849476,-0.182467964790608,-0.185611244628466,-0.188833403805201,-0.192126261401603,-0.19541177373846,-0.198656946457493,-0.201847264507705,-0.205007836531475,-0.208180149859083,-0.211455679267501,-0.214698011408989,-0.217996447768266,-0.22142411814529,-0.224758347415358,-0.228110358707102,-0.231507511715275,-0.234916191984257,-0.238377258735109,-0.241767806426077,-0.245200753605968,-0.248675400966656,-0.252267100799063,-0.255791499287989,-0.259241141050174,-0.262699701071881,-0.266129686942189,-0.269571303711756,-0.272996135376659,-0.27644724257946,-0.279922312589964,-0.283439109480883,-0.28693881229207,-0.290418029194877,-0.293896419451478,-0.297355279082372,-0.300757579953692,-0.304144950443808,-0.307453875939066,-0.310715516818377,-0.31381071971217,-0.316819121872966,-0.319729625326663,-0.322668167967706,-0.32550784076149,-0.328383706552006,-0.331227146385584,-0.334087600183293,-0.336854864552605,-0.339639656022565,-0.342374749160758,-0.345158361750482,-0.347929199223088,-0.350627700954509,-0.353389796874061,-0.356149729731077,-0.358903474605892,-0.361669904932896,-0.364454404964,-0.367253330393804,-0.370098883117269,-0.373016369469871,-0.375976974666473,-0.378899975934097,-0.381791766737279,-0.384728425020689,-0.387674770244801,-0.390699225195391,-0.393738678575888,-0.396769111161261,-0.399770102787469,-0.402723804257565,-0.405646109081365,-0.408521273651387,-0.411329025141896,-0.414098659145157,-0.416806806402602,-0.419465136853171,-0.422092464653966,-0.42467976137659,-0.427218247770009,-0.429720154849903,-0.432218599418269,-0.434738389425561,-0.437251563732894,-0.439770135701061,-0.442323782830591,-0.444933262327008,-0.447618995857871,-0.450349569991806,-0.453071721336204,-0.455749347665795,-0.458354976944867,-0.460932006007993,-0.463469533195499,-0.465981964122594,-0.468539904418803,-0.4711625520012,-0.473806252703889,-0.47648658089858,-0.479139036529584,-0.481731014032277,-0.484387649197875,-0.487028381017558,-0.489785040360465,-0.492467083301989,-0.495163338869598,-0.497820061582895,-0.500492208587865,-0.503169409404587,-0.505813573624576,-0.508436641228358,-0.511097250858268,-0.513754343684197,-0.516393479475666,-0.519046970915804,-0.521726249352991,-0.524384962564386,-0.526986068834971,-0.529542825298689,-0.532171026080858,-0.534762282139868,-0.537356249695703,-0.539998343644871,-0.542559219168066,-0.545202615878084,-0.547799439849382,-0.550399796197707,-0.553071409044672,-0.555588342503307,-0.5582556854387,-0.560860729673768,-0.56343846440278,-0.566185664112198,-0.568906780235587,-0.571476013959469,-0.574125170312901,-0.576790955173498,-0.579426882579262,-0.582057639888958,-0.584677575087489,-0.587285556429603,-0.589881786607657,-0.592509743150898,-0.595149463970975,-0.597768167966703,-0.600357848893165,-0.602859386112774,-0.605357706274471,-0.607858666673209,-0.610385286426687,-0.612950471110658,-0.615597014019201,-0.618296726041497,-0.621009587354964,-0.623707664650075,-0.626393937030664,-0.629041864322972,-0.631676623554292,-0.634306760263358,-0.636969684915357,-0.639630774107566,-0.642300075683673,-0.644980054089698,-0.647689438001259,-0.650419386757407,-0.653132091469797,-0.655764049970386,-0.658280821593362,-0.6608114536085,-0.663460202306361,-0.666101575440574,-0.668734359139309,-0.671506682460088,-0.674232866177175,-0.676809076760793,-0.679446437585587,-0.68212481666417,-0.684683421516301,-0.687322664821161,-0.689931774028709,-0.692355588023869,-0.694974400542489,-0.697555972885375,-0.700201563751763,-0.702841091171857,-0.705558509707979,-0.708184581320694,-0.710832459366263,-0.713513226691782,-0.716136470330368,-0.718801646919503,-0.721476065330571,-0.724119156057378,-0.726817127514896,-0.729522388358684,-0.732280197889392,-0.735024939954262,-0.737804895878304,-0.740532618508593,-0.743259660035758,-0.745977320495278,-0.748656613767604,-0.75129753478989,-0.75390029026886,-0.756479946999601,-0.759087747670699,-0.761729081681097,-0.76437675635766,-0.767014475774896,-0.769693228438973,-0.772324491708255,-0.774932646167967,-0.777565935377103,-0.780242699932609,-0.782940083746966,-0.785635316248394,-0.788342750713709,-0.791075109350474,-0.793822103419862,-0.796532294355305,-0.799268139869361,-0.802053812665258,-0.804822800769169,-0.807614703809576,-0.810420180709468,-0.813216361906263,-0.816002623478475,-0.818806153274592,-0.82162076706847,-0.824426437325194,-0.827239895549508,-0.830140093431,-0.833064933194886,-0.835949986779971,-0.838800751514,-0.841682841216799,-0.844577257851878,-0.847454312576275,-0.850360160954168,-0.853282377186399,-0.856262196605607,-0.859315477827807,-0.862409522476497,-0.865551574713867,-0.868714315329006,-0.871881652007205,-0.87504389544176,-0.878183251746894,-0.881290407673163,-0.884408971265694,-0.887511242423104,-0.890629534574562,-0.89372202679059,-0.896812420759857,-0.899870775142157,-0.902888471568397,-0.905851178925404,-0.908749775132861,-0.911594877040563,-0.914433984829978,-0.9172212448656,-0.920025473387083,-0.922838041736364,-0.925655962751601,-0.928509684857499,-0.931422961193381,-0.934358899023363,-0.937317162655576,-0.940257921521002,-0.943214649527855,-0.946214532672701,-0.949207886741005,-0.952222961366574,-0.955229466571307,-0.958204101305206,-0.961170833348667,-0.964144268975075,-0.967122880201992,-0.970095193233165,-0.97306499177816,-0.976025277779407,-0.978962645130767,-0.981883876114873,-0.984805138652461,-0.987727437846704,-0.990655095178599,-0.993582886524172,-0.996504935367676,-0.999424586657291,-1.00233998964137,-1.00525895075011,-1.00821107101536,-1.01116871266887,-1.01414925292466,-1.01711550454161,-1.02006123033489,-1.02299838623148,-1.02593164263439,-1.02885711936689,-1.03179721432491,-1.03472360105859,-1.03768741826479,-1.04066359088266,-1.04361641700468,-1.04657678823587,-1.04955051653279,-1.05250121418428,-1.05543670187217,-1.05836061610297,-1.06128756666938,-1.0641981757389,-1.06710522541697,-1.07001384961497,-1.07292754409841,-1.07586548388607,-1.07880318626989,-1.0817331852792,-1.08463501323909,-1.08752644631616,-1.09042862134467,-1.09335816984971,-1.09635317405919,-1.09935656574547,-1.10236001430928,-1.1053780351133,-1.10843768939541,-1.1114824105864,-1.11449766951246,-1.11750740250957,-1.12052421213021,-1.12349487145508,-1.1264568999036,-1.12939516899697,-1.13236611055007,-1.13535767963757,-1.13835394638449,-1.14135479462908,-1.14438236633349,-1.14742260200028,-1.1503976873724,-1.15332453674328,-1.15627946822107,-1.15926400031427,-1.16225443185029,-1.1652498732862,-1.16826541074201,-1.17124515800957,-1.17420343876746,-1.1771672516369,-1.18006884039637,-1.18294829078321,-1.1858549855097,-1.1887269526225,-1.19157593719377,-1.1944387867573,-1.19723124691607,-1.2000143838862,-1.2028271099116,-1.20560270268626,-1.20833256881059,-1.2110417924581,-1.21374774981646,-1.2164180551291,-1.21908660301307,-1.22174067519206,-1.22436683843867,-1.22693713275308,-1.22947691849899,-1.23205818374297,-1.23464572544189,-1.23719281819448,-1.239724393412,-1.24221270042117,-1.2446908781621,-1.2471526008006,-1.24963092879786,-1.25214089988478,-1.25465379633707,-1.25715799737268,-1.2596613413108,-1.26216967797157,-1.26472255703439,-1.26727791328657,-1.26984387227146,-1.2723979575253,-1.27497231425261,-1.2775522866416,-1.28014072123278,-1.28276774169559,-1.2854599608305,-1.28819219645,-1.29094527153459,-1.29370414163918,-1.29647933796171,-1.29926301353946,-1.30208694125406,-1.3049023792072,-1.3076680547132,-1.31033336719406,-1.31295792391961,-1.31554697312429,-1.31810918301001,-1.3206422557421,-1.32315854572751,-1.32568398975366,-1.32815141882256,-1.33059656797396,-1.3330524567326,-1.33555342285749,-1.3381121709916,-1.3407463682727,-1.34346826740467,-1.34617601971871,-1.34889461837306,-1.35161233147976,-1.35419077919676,-1.35671915805119,-1.35922201415146,-1.36164583149209,-1.36408169686516,-1.36648137654479,-1.36881789786469,-1.3711871042948,-1.37356254922871,-1.37591102312398,-1.37831419780136,-1.38072451923789,-1.38313907660921,-1.38561598868678,-1.38812316335317,-1.39057056100408,-1.39305101214837,-1.39555806492067,-1.39800226725946,-1.40045824366278,-1.40289397829559,-1.40536554688389,-1.40788316465109,-1.41039720864567,-1.41286076866387,-1.4152959856861,-1.41769289366007,-1.42009420319231,-1.42252591042366,-1.42498013464156,-1.42746442001939,-1.42998978081856,-1.43256494040099,-1.4352175850995,-1.43793972317186,-1.44071302364388,-1.44352453728839,-1.44635796252377,-1.44919559152197,-1.45199356377099,-1.45480299752087,-1.45759320669569,-1.46038898395339,-1.46320039575717,-1.46599636628611,-1.46878847810276,-1.47160640254641,-1.47443953352406,-1.47729870714436,-1.48015736798718,-1.48301756180367,-1.48587066960799,-1.48872450118708,-1.4916117165586,-1.49451767366511,-1.49747616449021,-1.50051797878067,-1.50361457840268,-1.50671765916709,-1.50982010654036,-1.51292348651909,-1.5160783111976,-1.51930136553529,-1.52259439454346,-1.5259246590319,-1.52924674962719,-1.53257589812769,-1.53590198378057,-1.53922290954266,-1.54259029097809,-1.54603658984146,-1.54953971195107,-1.55305991989517,-1.55653107372969,-1.5599892027471,-1.56345764265538,-1.56696233333367,-1.57050647650857,-1.57403817149657,-1.57760001614929,-1.58112452035107,-1.58462062162788,-1.58812634278201,-1.59169153107617,-1.59525085480477,-1.59884878718958,-1.60253241101286,-1.60626057366819,-1.60994230630511,-1.61352729587328,-1.6171261653782,-1.62072728053986,-1.6243244673919,-1.62791804356747,-1.63152092506441,-1.63514598448768,-1.63879652575756,-1.6424603239814,-1.64607934831926,-1.64974016930009,-1.6534407339687,-1.65712218095011,-1.66078691369768,-1.6644655406301,-1.66817164930059,-1.67194453413967,-1.67578213445597,-1.67964778073366,-1.68349736483209,-1.68732905236749,-1.6911295456489,-1.6949590872191,-1.69881516163926,-1.70265084629756,-1.70648150957031,-1.71033863727266,-1.71424596656129,-1.7182283720088,-1.7222934670476,-1.72637327320501,-1.730399318525,-1.73438432814546,-1.73834267321179,-1.74225877887008,-1.74617202758299,-1.75010315288366,-1.75400556234629,-1.75786938429336,-1.76174732359258,-1.76563414279289,-1.76958049063629,-1.77355050835889,-1.77758981914178,-1.78168782335428,-1.78581125677489,-1.7899708355944,-1.79417875513608,-1.79844518931256,-1.8027631594482,-1.80713356163668,-1.81152169274846,-1.81594030547808,-1.82038266728087,-1.82485069458226,-1.82928910881009,-1.83369200056446,-1.83815099611659,-1.84258724404246,-1.84700172999226,-1.85131740345436,-1.8555813595287,-1.85976106658291,-1.86385131334979,-1.86787184954841,-1.87184485645278,-1.87575268694606,-1.87964804324579,-1.88353564518321,-1.88748228004257,-1.89143563340827,-1.89540477966819,-1.89936445573157,-1.90334254016766,-1.9073321492494,-1.91130305844846,-1.91527352470447,-1.91923262071519,-1.9231774834396,-1.92710813696887,-1.9310576407195,-1.93502579197251,-1.93903155958449,-1.94309356280948,-1.94718769442817,-1.95128007044409,-1.95537839435306,-1.95946307335738,-1.96355448061697,-1.96766182954577,-1.9717559682849,-1.9758722196081,-1.9799947624683,-1.98412020940137,-1.98828792096536,-1.99255140807597,-1.99687231871128,-2.00116305676737,-2.0054592264144,-2.0097546934119,-2.0140772966869,-2.01841328063016,-2.02272819725647,-2.02708705297327,-2.03150718732908,-2.03600948134319,-2.04054295568039,-2.04507593400041,-2.04963055682177,-2.05425736164879,-2.05893289866651,-2.06365971242299,-2.06845649354759,-2.0732986669853,-2.07813966653038,-2.08295393486311,-2.08773084102627,-2.09249622444097,-2.0972839748669,-2.10210042033527,-2.10697288144168,-2.11190377831836,-2.11690289387336,-2.12196785958366,-2.1271215677179,-2.13234505619858,-2.13761408886237,-2.14294294614446,-2.14833776830426,-2.15379347326048,-2.15929074109711,-2.16483608762359,-2.17043781101819,-2.1760495861285,-2.18166229101806,-2.18731387474619,-2.19300562530539,-2.19872452571728,-2.20443312258267,-2.21014639327239,-2.21585801500488,-2.22152966801236,-2.22720538100088,-2.23285626296306,-2.23854907075257,-2.24430918294616,-2.25009933285366,-2.25591512470008,-2.26176885751128,-2.26764886712856,-2.27351328563287,-2.27938504522037,-2.28526706421979,-2.29114994922119,-2.29702754058609,-2.30287984510387,-2.30871434373869,-2.31450533316757,-2.3202841654905,-2.32604226388849,-2.3317693961966,-2.33744164889507,-2.34313456672899,-2.34883887186027,-2.35452467673846,-2.36020178232866,-2.36587493251001,-2.37153442079617,-2.37719898110809,-2.38288283052049,-2.38861043179878,-2.39434410087829,-2.40007055886859,-2.40576372833017,-2.4114578601927,-2.41714157430946,-2.42279721434816,-2.42841746659456,-2.43405134172969,-2.43971933403577,-2.44538136169738,-2.45099289567337,-2.45661772783456,-2.46225658965919,-2.46791175754297,-2.4736126119306,-2.4793380183569,-2.48507208330118,-2.49083577959599,-2.49664524103427,-2.50247396107469,-2.5083291845252,-2.51418969850187,-2.52005228917819,-2.52589743075007,-2.53169638180076,-2.53741423947599,-2.54308921192396,-2.54871929567549,-2.55432395934697,-2.55995021924656,-2.5655890115438,-2.57120759618838,-2.57680405450897,-2.58237940836979,-2.5879358495216,-2.59346075877988,-2.59899244071379,-2.60450792283169,-2.6099911881173,-2.615459529036,-2.62098131422817,-2.62656381702609,-2.63215585847546,-2.63778060470126,-2.64343854900888,-2.64912264123416,-2.65483411329281,-2.66057418924691,-2.66635735634028,-2.67217109578566,-2.67798120708816,-2.68384749126647,-2.68974752519116,-2.69565654353188,-2.7015873253377,-2.70752137453476,-2.71343277211811,-2.71932787220089,-2.7252568978871,-2.73120946913416,-2.7371593408567,-2.74310402289439,-2.74904886518509,-2.75495708493219,-2.7607796893119,-2.76656538626208,-2.7723698978566,-2.778147973403,-2.78392808836681,-2.78965666937648,-2.79535510568606,-2.80104230568617,-2.80672923373346,-2.81238378727761,-2.81800642342036,-2.8236335224553,-2.82926460629828,-2.83492756695186,-2.84059989169669,-2.84623473381087,-2.85176932376751,-2.85719869190591,-2.86255847045826,-2.86791581097099,-2.87326778844048,-2.87861440359831,-2.88397058431021,-2.88930959979177,-2.89457302762928,-2.8998093654766,-2.90502425089257,-2.91022935061316,-2.91538816748978,-2.92052089328988,-2.92568605437697,-2.9308998569272,-2.93612478512309,-2.94134254020211,-2.94657854788878,-2.95182526351367,-2.95710687737446,-2.96240390062488,-2.967685123868,-2.97296100732619,-2.9782267503919,-2.9834578684192,-2.98871494022556,-2.9939887675744,-2.9992403611656,-3.00446270686466,-3.0096844747302,-3.01488591224479,-3.02006670391367,-3.02524060648578,-3.03039666202777,-3.0355566507392,-3.0407170676745,-3.04587607223919,-3.05104963025066,-3.05623486746178,-3.06137854272587,-3.06653258886117,-3.07167695767476,-3.07679253888448,-3.08191710507818,-3.08702403095998,-3.09214128664759,-3.09725701357961,-3.10237913818656,-3.10751440613929,-3.11264215734238,-3.11778058401346,-3.1229267046434,-3.12807940275941,-3.1332153619576,-3.1383540197666,-3.14348685855558,-3.148603034637,-3.15369462288616,-3.15877631634727,-3.16383532731951,-3.16887187219701,-3.1739247890216,-3.1789700209041,-3.18400714395919,-3.18906910650498,-3.19413441702068,-3.19923502052448,-3.20431748925356,-3.20938581566696,-3.2144640887044,-3.21957990706529,-3.22467268882269,-3.22975809602876,-3.23484604828716,-3.23994177360787,-3.244985355133,-3.25000934201148,-3.25504213717756,-3.26008404167736,-3.26507760907776,-3.27003061678579,-3.27498292240926,-3.27991844317396,-3.28485219740329,-3.28977925771989,-3.29471280591736,-3.2996458084549,-3.30459726667029,-3.30952881140027,-3.31442320000507,-3.31930385810778,-3.32418137011117,-3.32903682200318,-3.33387751056259,-3.33862904199387,-3.34332628345799,-3.34799381944537,-3.35269024634411,-3.35742642358628,-3.36220881107111,-3.3670367169815,-3.3719065363608,-3.376773151925,-3.38158586204611,-3.38641219243559,-3.39122992636288,-3.39602642588646,-3.4007987174203,-3.40551739712666,-3.4102518935263,-3.41506826208858,-3.41996168633159,-3.42493462990139,-3.4299822238571,-3.43510491725217,-3.44021857327347,-3.4452979718619,-3.45033212432978,-3.45532951330556,-3.46034070926467,-3.4653609454283,-3.4704046382193,-3.47547650377759,-3.48057689135228,-3.48572341996609,-3.49087706806329,-3.49602905752626,-3.50117184305031,-3.50634219986509,-3.5115455849386,-3.51677183373788,-3.52200949643348,-3.52719049401208,-3.53235614900817,-3.53749155026497,-3.5426132058208,-3.54772947814977,-3.55282667850157,-3.5579164371748,-3.56299572037408,-3.56806381340179,-3.57310691457039,-3.57814092797807,-3.58313282462986,-3.58815603375,-3.59315884162169,-3.59812801837357,-3.6031010569204,-3.60809273636058,-3.61309377653159,-3.6181402272591,-3.62318368938826,-3.62821017233829,-3.63323479160587,-3.63825782809566,-3.6432512890247,-3.64819076019668,-3.65308350295759,-3.65795379414036,-3.66277245590098,-3.66754494779279,-3.6722951158233,-3.67705212514838,-3.6818139453444,-3.6865349897003,-3.6912483399261,-3.69600350928707,-3.70078443431149,-3.70557561453179,-3.7103433598864,-3.71507915146598,-3.71978278342376,-3.72445292952167,-3.7291204521147,-3.73375890255268,-3.73834055368907,-3.74286775101958,-3.74734595134208,-3.7517987827199,-3.75622982163091,-3.76064704286536,-3.76504272998961,-3.76945934785867,-3.77390013021439,-3.77834511068316,-3.7828037235077,-3.78729331643629,-3.79180741447936,-3.79631938632867,-3.80085034856016,-3.80543535401641,-3.81006588523117,-3.81472368245499,-3.8194130048834,-3.82415692971557,-3.82894285588288,-3.83382471191477,-3.83878089488168,-3.84381564517077,-3.84889493942116,-3.85401439032809,-3.85912697876148,-3.86423517578029,-3.86936816610881,-3.87449832721718,-3.87966030668767,-3.88485096465666,-3.8901032115071,-3.89536521095546,-3.90066199902476,-3.9059812965797,-3.91129421546086,-3.91659798589666,-3.9218582604017,-3.92706619821198,-3.9322096219074,-3.93733352444697,-3.94244074309246,-3.94750917952306,-3.95257908325476,-3.95762566534128,-3.96264640183688,-3.9676279038478,-3.97255589175931,-3.9774447707542,-3.98231293205226,-3.98718815522979,-3.99206809216306,-3.99693192841316,-4.00174623945988,-4.00651867817059,-4.0112575316638,-4.01597638280318

Set 3: Time [ms]
0,0.0018,0.0036,0.0054,0.0072,0.009,0.0108,0.0126,0.0144,0.0162,0.018,0.0198,0.0216,0.0234,0.0252,0.027,0.0288,0.0306,0.0324,0.0342,0.036,0.0378,0.0396,0.0414,0.0432,0.045,0.0468,0.0486,0.0504,0.0522,0.054,0.0558,0.0576,0.0594,0.0612,0.063,0.0648,0.0666,0.0684,0.0702,0.072,0.0738,0.0756,0.0774,0.0792,0.081,0.0828,0.0846,0.0864,0.0882,0.09,0.0918,0.0936,0.0954,0.0972,0.099,0.1008,0.1026,0.1044,0.1062,0.108,0.1098,0.1116,0.1134,0.1152,0.117,0.1188,0.1206,0.1224,0.1242,0.126,0.1278,0.1296,0.1314,0.1332,0.135,0.1368,0.1386,0.1404,0.1422,0.144,0.1458,0.1476,0.1494,0.1512,0.153,0.1548,0.1566,0.1584,0.1602,0.162,0.1638,0.1656,0.1674,0.1692,0.171,0.1728,0.1746,0.1764,0.1782,0.18,0.1818,0.1836,0.1854,0.1872,0.189,0.1908,0.1926,0.1944,0.1962,0.198,0.1998,0.2016,0.2034,0.2052,0.207,0.2088,0.2106,0.2124,0.2142,0.216,0.2178,0.2196,0.2214,0.2232,0.225,0.2268,0.2286,0.2304,0.2322,0.234,0.2358,0.2376,0.2394,0.2412,0.243,0.2448,0.2466,0.2484,0.2502,0.252,0.2538,0.2556,0.2574,0.2592,0.261,0.2628,0.2646,0.2664,0.2682,0.27,0.2718,0.2736,0.2754,0.2772,0.279,0.2808,0.2826,0.2844,0.2862,0.288,0.2898,0.2916,0.2934,0.2952,0.297,0.2988,0.3006,0.3024,0.3042,0.306,0.3078,0.3096,0.3114,0.3132,0.315,0.3168,0.3186,0.3204,0.3222,0.324,0.3258,0.3276,0.3294,0.3312,0.333,0.3348,0.3366,0.3384,0.3402,0.342,0.3438,0.3456,0.3474,0.3492,0.351,0.3528,0.3546,0.3564,0.3582,0.36,0.3618,0.3636,0.3654,0.3672,0.369,0.3708,0.3726,0.3744,0.3762,0.378,0.3798,0.3816,0.3834,0.3852,0.387,0.3888,0.3906,0.3924,0.3942,0.396,0.3978,0.3996,0.4014,0.4032,0.405,0.4068,0.4086,0.4104,0.4122,0.414,0.4158,0.4176,0.4194,0.4212,0.423,0.4248,0.4266,0.4284,0.4302,0.432,0.4338,0.4356,0.4374,0.4392,0.441,0.4428,0.4446,0.4464,0.4482,0.45,0.4518,0.4536,0.4554,0.4572,0.459,0.4608,0.4626,0.4644,0.4662,0.468,0.4698,0.4716,0.4734,0.4752,0.477,0.4788,0.4806,0.4824,0.4842,0.486,0.4878,0.4896,0.4914,0.4932,0.495,0.4968,0.4986,0.5004,0.5022,0.504,0.5058,0.5076,0.5094,0.5112,0.513,0.5148,0.5166,0.5184,0.5202,0.522,0.5238,0.5256,0.5274,0.5292,0.531,0.5328,0.5346,0.5364,0.5382,0.54,0.5418,0.5436,0.5454,0.5472,0.549,0.5508,0.5526,0.5544,0.5562,0.558,0.5598,0.5616,0.5634,0.5652,0.567,0.5688,0.5706,0.5724,0.5742,0.576,0.5778,0.5796,0.5814,0.5832,0.585,0.5868,0.5886,0.5904,0.5922,0.594,0.5958,0.5976,0.5994,0.6012,0.603,0.6048,0.6066,0.6084,0.6102,0.612,0.6138,0.6156,0.6174,0.6192,0.621,0.6228,0.6246,0.6264,0.6282,0.63,0.6318,0.6336,0.6354,0.6372,0.639,0.6408,0.6426,0.6444,0.6462,0.648,0.6498,0.6516,0.6534,0.6552,0.657,0.6588,0.6606,0.6624,0.6642,0.666,0.6678,0.6696,0.6714,0.6732,0.675,0.6768,0.6786,0.6804,0.6822,0.684,0.6858,0.6876,0.6894,0.6912,0.693,0.6948,0.6966,0.6984,0.7002,0.702,0.7038,0.7056,0.7074,0.7092,0.711,0.7128,0.7146,0.7164,0.7182,0.72,0.7218,0.7236,0.7254,0.7272,0.729,0.7308,0.7326,0.7344,0.7362,0.738,0.7398,0.7416,0.7434,0.7452,0.747,0.7488,0.7506,0.7524,0.7542,0.756,0.7578,0.7596,0.7614,0.7632,0.765,0.7668,0.7686,0.7704,0.7722,0.774,0.7758,0.7776,0.7794,0.7812,0.783,0.7848,0.7866,0.7884,0.7902,0.792,0.7938,0.7956,0.7974,0.7992,0.801,0.8028,0.8046,0.8064,0.8082,0.81,0.8118,0.8136,0.8154,0.8172,0.819,0.8208,0.8226,0.8244,0.8262,0.828,0.8298,0.8316,0.8334,0.8352,0.837,0.8388,0.8406,0.8424,0.8442,0.846,0.8478,0.8496,0.8514,0.8532,0.855,0.8568,0.8586,0.8604,0.8622,0.864,0.8658,0.8676,0.8694,0.8712,0.873,0.8748,0.8766,0.8784,0.8802,0.882,0.8838,0.8856,0.8874,0.8892,0.891,0.8928,0.8946,0.8964,0.8982,0.9,0.9018,0.9036,0.9054,0.9072,0.909,0.9108,0.9126,0.9144,0.9162,0.918,0.9198,0.9216,0.9234,0.9252,0.927,0.9288,0.9306,0.9324,0.9342,0.936,0.9378,0.9396,0.9414,0.9432,0.945,0.9468,0.9486,0.9504,0.9522,0.954,0.9558,0.9576,0.9594,0.9612,0.963,0.9648,0.9666,0.9684,0.9702,0.972,0.9738,0.9756,0.9774,0.9792,0.981,0.9828,0.9846,0.9864,0.9882,0.99,0.9918,0.9936,0.9954,0.9972,0.999,1.0008,1.0026,1.0044,1.0062,1.008,1.0098,1.0116,1.0134,1.0152,1.017,1.0188,1.0206,1.0224,1.0242,1.026,1.0278,1.0296,1.0314,1.0332,1.035,1.0368,1.0386,1.0404,1.0422,1.044,1.0458,1.0476,1.0494,1.0512,1.053,1.0548,1.0566,1.0584,1.0602,1.062,1.0638,1.0656,1.0674,1.0692,1.071,1.0728,1.0746,1.0764,1.0782,1.08,1.0818,1.0836,1.0854,1.0872,1.089,1.0908,1.0926,1.0944,1.0962,1.098,1.0998,1.1016,1.1034,1.1052,1.107,1.1088,1.1106,1.1124,1.1142,1.116,1.1178,1.1196,1.1214,1.1232,1.125,1.1268,1.1286,1.1304,1.1322,1.134,1.1358,1.1376,1.1394,1.1412,1.143,1.1448,1.1466,1.1484,1.1502,1.152,1.1538,1.1556,1.1574,1.1592,1.161,1.1628,1.1646,1.1664,1.1682,1.17,1.1718,1.1736,1.1754,1.1772,1.179,1.1808,1.1826,1.1844,1.1862,1.188,1.1898,1.1916,1.1934,1.1952,1.197,1.1988,1.2006,1.2024,1.2042,1.206,1.2078,1.2096,1.2114,1.2132,1.215,1.2168,1.2186,1.2204,1.2222,1.224,1.2258,1.2276,1.2294,1.2312,1.233,1.2348,1.2366,1.2384,1.2402,1.242,1.2438,1.2456,1.2474,1.2492,1.251,1.2528,1.2546,1.2564,1.2582,1.26,1.2618,1.2636,1.2654,1.2672,1.269,1.2708,1.2726,1.2744,1.2762,1.278,1.2798,1.2816,1.2834,1.2852,1.287,1.2888,1.2906,1.2924,1.2942,1.296,1.2978,1.2996,1.3014,1.3032,1.305,1.3068,1.3086,1.3104,1.3122,1.314,1.3158,1.3176,1.3194,1.3212,1.323,1.3248,1.3266,1.3284,1.3302,1.332,1.3338,1.3356,1.3374,1.3392,1.341,1.3428,1.3446,1.3464,1.3482,1.35,1.3518,1.3536,1.3554,1.3572,1.359,1.3608,1.3626,1.3644,1.3662,1.368,1.3698,1.3716,1.3734,1.3752,1.377,1.3788,1.3806,1.3824,1.3842,1.386,1.3878,1.3896,1.3914,1.3932,1.395,1.3968,1.3986,1.4004,1.4022,1.404,1.4058,1.4076,1.4094,1.4112,1.413,1.4148,1.4166,1.4184,1.4202,1.422,1.4238,1.4256,1.4274,1.4292,1.431,1.4328,1.4346,1.4364,1.4382,1.44,1.4418,1.4436,1.4454,1.4472,1.449,1.4508,1.4526,1.4544,1.4562,1.458,1.4598,1.4616,1.4634,1.4652,1.467,1.4688,1.4706,1.4724,1.4742,1.476,1.4778,1.4796,1.4814,1.4832,1.485,1.4868,1.4886,1.4904,1.4922,1.494,1.4958,1.4976,1.4994,1.5012,1.503,1.5048,1.5066,1.5084,1.5102,1.512,1.5138,1.5156,1.5174,1.5192,1.521,1.5228,1.5246,1.5264,1.5282,1.53,1.5318,1.5336,1.5354,1.5372,1.539,1.5408,1.5426,1.5444,1.5462,1.548,1.5498,1.5516,1.5534,1.5552,1.557,1.5588,1.5606,1.5624,1.5642,1.566,1.5678,1.5696,1.5714,1.5732,1.575,1.5768,1.5786,1.5804,1.5822,1.584,1.5858,1.5876,1.5894,1.5912,1.593,1.5948,1.5966,1.5984,1.6002,1.602,1.6038,1.6056,1.6074,1.6092,1.611,1.6128,1.6146,1.6164,1.6182,1.62,1.6218,1.6236,1.6254,1.6272,1.629,1.6308,1.6326,1.6344,1.6362,1.638,1.6398,1.6416,1.6434,1.6452,1.647,1.6488,1.6506,1.6524,1.6542,1.656,1.6578,1.6596,1.6614,1.6632,1.665,1.6668,1.6686,1.6704,1.6722,1.674,1.6758,1.6776,1.6794,1.6812,1.683,1.6848,1.6866,1.6884,1.6902,1.692,1.6938,1.6956,1.6974,1.6992,1.701,1.7028,1.7046,1.7064,1.7082,1.71,1.7118,1.7136,1.7154,1.7172,1.719,1.7208,1.7226,1.7244,1.7262,1.728,1.7298,1.7316,1.7334,1.7352,1.737,1.7388,1.7406,1.7424,1.7442,1.746,1.7478,1.7496,1.7514,1.7532,1.755,1.7568,1.7586,1.7604,1.7622,1.764,1.7658,1.7676,1.7694,1.7712,1.773,1.7748,1.7766,1.7784,1.7802,1.782,1.7838,1.7856,1.7874,1.7892,1.791,1.7928,1.7946,1.7964,1.7982,1.8,1.8018,1.8036,1.8054,1.8072,1.809,1.8108,1.8126,1.8144,1.8162,1.818,1.8198,1.8216,1.8234,1.8252,1.827,1.8288,1.8306,1.8324,1.8342,1.836,1.8378,1.8396,1.8414,1.8432,1.845,1.8468,1.8486,1.8504,1.8522,1.854,1.8558,1.8576,1.8594,1.8612,1.863,1.8648,1.8666,1.8684,1.8702,1.872,1.8738,1.8756,1.8774,1.8792,1.881,1.8828,1.8846,1.8864,1.8882,1.89,1.8918,1.8936,1.8954,1.8972,1.899,1.9008,1.9026,1.9044,1.9062,1.908,1.9098,1.9116,1.9134,1.9152,1.917,1.9188,1.9206,1.9224,1.9242,1.926,1.9278,1.9296,1.9314,1.9332,1.935,1.9368,1.9386,1.9404,1.9422,1.944,1.9458,1.9476,1.9494,1.9512,1.953,1.9548,1.9566,1.9584,1.9602,1.962,1.9638,1.9656,1.9674,1.9692,1.971,1.9728,1.9746,1.9764,1.9782,1.98,1.9818,1.9836,1.9854,1.9872,1.989,1.9908,1.9926,1.9944,1.9962,1.998,1.9998

Set 3: Delta x_{cm} [µm]
0,-1.13940259137413e-06,-5.99592977264946e-06,-3.3223955108342e-05,-0.000116339079374913,-0.000210590245599846,-0.000318672439890248,-0.000537914616495494,-0.000861328752462323,-0.0012634244942562,-0.0017148420904849,-0.0021916020482779,-0.00265395982550513,-0.00306015142246445,-0.00345858523076318,-0.00387470032160676,-0.00428684653308023,-0.00463445169106248,-0.00496512061060874,-0.00534442335200537,-0.00575320512920512,-0.0061848212100802,-0.00661250026647497,-0.00703702960177166,-0.00745652547638666,-0.00789944096739976,-0.00835903523558734,-0.00881798572349842,-0.00927639114210298,-0.00974697648975639,-0.0102399506822027,-0.0107592365897712,-0.011262834832956,-0.0116757460571571,-0.0120016245131588,-0.0123298297313701,-0.0126779642707956,-0.0130408714098685,-0.0134456037136923,-0.0138600181604073,-0.0142408786494956,-0.014618045735687,-0.0149841916897921,-0.0153927348752934,-0.015815107812971,-0.0162269605344942,-0.01666513783818,-0.0171017722185788,-0.0175732086785986,-0.0180530547253931,-0.0185278201922964,-0.019070086385996,-0.0196767340056672,-0.0203177913201584,-0.0210176079915676,-0.0217051119765703,-0.0224512422866674,-0.0232235407711628,-0.0241757973142584,-0.0253922734225805,-0.0268931068503862,-0.0287340460668846,-0.030810713901974,-0.0330822762198858,-0.0356175211961877,-0.0383868352758906,-0.0413976605160562,-0.0446340952690643,-0.0481680527244567,-0.0519699844600931,-0.0559954538109598,-0.0603615781368666,-0.0649810375501648,-0.0698221665353755,-0.0749033786841681,-0.0801577980472654,-0.0856361474654713,-0.0913277344617713,-0.0972206124325741,-0.1032852820154,-0.109560121365775,-0.116141350264701,-0.122981881445856,-0.130358499424198,-0.138475010803862,-0.147372753403973,-0.157208461620503,-0.168213230628672,-0.180081825302571,-0.192893739020766,-0.206342151918984,-0.22030629530037,-0.234540287066603,-0.248924350583382,-0.263385227361696,-0.278016209961907,-0.292715760345406,-0.307440994819664,-0.322162756659198,-0.336898168835508,-0.351581595587605,-0.366191374047105,-0.380748065805772,-0.395258827414293,-0.40977033303769,-0.424235438378762,-0.438588823242889,-0.452834441512864,-0.467080822066088,-0.481365162119873,-0.495663905061665,-0.509954268284988,-0.52424048179909,-0.53857774784589,-0.553008859114864,-0.567620629215158,-0.58240203882579,-0.597311962406396,-0.612286678581576,-0.627258355633768,-0.642198463334388,-0.657166297678309,-0.672085500519489,-0.687055370154292,-0.702046039737609,-0.717016490314173,-0.732046661759667,-0.747056261920901,-0.761988134776695,-0.776793117985804,-0.791579584595906,-0.806367836774175,-0.821085430514467,-0.835647677353997,-0.850282597511358,-0.864876683098997,-0.879374208955668,-0.893906991958067,-0.90832949656088,-0.922649147584362,-0.937124321903095,-0.951349805503098,-0.965537581560391,-0.979780381769207,-0.9939250180986,-1.00793126462008,-1.02199719833999,-1.03612570331077,-1.05022802794917,-1.0643797167691,-1.07845248031147,-1.09257737576879,-1.1066695768194,-1.12086969142756,-1.13508071991278,-1.14934888064056,-1.16362178013979,-1.1779330251619,-1.19223941146988,-1.20659949335867,-1.22099467301997,-1.23539552089548,-1.24977312581997,-1.26402940528578,-1.27817723715937,-1.29226627350467,-1.30637619342029,-1.32040200001376,-1.33444704784316,-1.3484265422872,-1.36239681713826,-1.3763905816286,-1.39034719196147,-1.40429420877517,-1.4181929028843,-1.43203560199428,-1.44584135861601,-1.45961912350278,-1.47333976706197,-1.48703477617586,-1.50068037793719,-1.51423675585319,-1.52768650681827,-1.54104541671811,-1.5542982111613,-1.56745900160648,-1.580596804138,-1.59358526921019,-1.60652455062827,-1.61945146591246,-1.63236969389919,-1.64523952634596,-1.65810443298687,-1.67099346178528,-1.68390730057776,-1.69682654010858,-1.7097489181029,-1.72266309772881,-1.7355281448692,-1.74832728822689,-1.76105764108366,-1.77375069432717,-1.78634446810019,-1.79882214184816,-1.81117563620989,-1.8234143825847,-1.83560410945197,-1.84779629342906,-1.859944020122,-1.87209154945317,-1.88424042165807,-1.89641319164191,-1.90865384596111,-1.92100994301516,-1.9335245210334,-1.94610455927049,-1.95867822527817,-1.9712612473467,-1.98388580766929,-1.99655738480458,-2.00925705017317,-2.0219832812907,-2.03473012658326,-2.04755608519366,-2.0604707358448,-2.07345729946376,-2.08648933512379,-2.0995495530562,-2.11258077115656,-2.12561251375267,-2.13863528136419,-2.15162215621949,-2.16464276235596,-2.1776556870188,-2.19063918817088,-2.2036431995657,-2.21662937833616,-2.22965431301736,-2.2426896938101,-2.25571232943838,-2.26875681309758,-2.28180048564367,-2.2947424175174,-2.3077141331845,-2.32068166308426,-2.33365592915168,-2.34657477330899,-2.35947599259881,-2.37233708975688,-2.38515464324378,-2.3981398700773,-2.4110057672703,-2.42400016264079,-2.43709580114836,-2.45005729367759,-2.46309735607727,-2.4762576549595,-2.48937005069256,-2.50245934540599,-2.5156717703328,-2.52896147797239,-2.54224733423471,-2.55554698221587,-2.56888960413167,-2.58225918847846,-2.59566334589897,-2.60908904576858,-2.62249092305566,-2.63586241592867,-2.64920040944926,-2.66253838141498,-2.67586311422869,-2.68914485004629,-2.70233834362481,-2.71544852215987,-2.72847093685529,-2.74138993626346,-2.75424135892411,-2.76708992373657,-2.77990693470671,-2.79274240243407,-2.8055695147176,-2.81838100183249,-2.83115046274471,-2.84390386243399,-2.8566658491038,-2.86940889228647,-2.88215139414158,-2.89491210281377,-2.90768685689636,-2.92035386944271,-2.93296045552938,-2.94558215619377,-2.9581546071287,-2.97068285963427,-2.98329428125309,-2.99585661521501,-3.00839819874626,-3.02095994988771,-3.0333838930088,-3.04574912574036,-3.05812122994141,-3.07031457232721,-3.08255192144356,-3.0947916800261,-3.10684761692869,-3.11899362471829,-3.1310450163031,-3.14310239619557,-3.1551424502729,-3.16714513496838,-3.17914347428417,-3.1911227973678,-3.20305430482178,-3.21493195276168,-3.22675210775677,-3.2385482208077,-3.25037717895956,-3.26222503295356,-3.27408053983017,-3.2859248132343,-3.29782919748626,-3.30971050516859,-3.32167756283226,-3.33359748788469,-3.34551396455557,-3.3575112906441,-3.36950380291196,-3.38151846936027,-3.39352052508877,-3.4054593423331,-3.41737466240627,-3.42925157911707,-3.44110838053189,-3.45302518537418,-3.46496205876729,-3.47687491723879,-3.48876626673599,-3.50062961258389,-3.51251975442136,-3.5244085929587,-3.53630340312256,-3.54822428511357,-3.56014108121426,-3.5720761318026,-3.5839885585005,-3.59587350207716,-3.6077735368235,-3.6196903006605,-3.63155780282881,-3.64340367092417,-3.65518914744438,-3.66692262209416,-3.67859994744401,-3.6902225472554,-3.70182651425477,-3.71345946276267,-3.72512245897346,-3.73680174863049,-3.74848196314927,-3.76015240650376,-3.77182672847877,-3.78355140321377,-3.795314816669,-3.80711109300056,-3.81895130589506,-3.83081288509146,-3.8426732586076,-3.85452181816818,-3.86631411636291,-3.8780356106207,-3.88977025563779,-3.90156549440787,-3.91342129292066,-3.92524258913097,-3.93712741425008,-3.94903191001136,-3.9609128749518,-3.97276863070106,-3.9845881198915,-3.9963254911157,-4.00804593167281,-4.01969574443777,-4.03134675864447,-4.04301998402367,-4.0547181321916,-4.06646495534598,-4.07824472563816,-4.09008486528076,-4.10197809804766,-4.11388615115271,-4.12583328746687,-4.13775296981571,-4.1496853693998,-4.16160964529456,-4.17361342099841,-4.18568230628978,-4.19775184907719,-4.20987600390106,-4.22194126096506,-4.23403154802839,-4.24605307425426,-4.2580646190615,-4.27013609123476,-4.28220541478206,-4.29428538926269,-4.30650807413,-4.31878101760189,-4.33102339554396,-4.34325208587829,-4.3554762360527,-4.36774092087426,-4.3800683326836,-4.39240582512376,-4.40468638527046,-4.41692400280876,-4.42915962469001,-4.4413989335651,-4.45367107609668,-4.4659011091028,-4.47808186243716,-4.4902111345119,-4.50230059570027,-4.51434202488368,-4.52629078170631,-4.53817395964189,-4.54998411519988,-4.5617385499381,-4.57346895039036,-4.58515469453077,-4.59684064852279,-4.60851638444868,-4.62017768015986,-4.63183976006406,-4.64347987664659,-4.6550592103963,-4.66658203192137,-4.67802907400377,-4.6894281241383,-4.70078986457946,-4.7121315405343,-4.72343652856236,-4.73468932566426,-4.74588851402229,-4.75698863198158,-4.76800278381099,-4.77904415459459,-4.79015915658181,-4.80130548241998,-4.81246980298789,-4.82364008967537,-4.8348156777634,-4.84592567504916,-4.85696553117847,-4.86798603232088,-4.87901087542388,-4.89001880727466,-4.90105251595667,-4.91214816833419,-4.92329871302967,-4.93448514518889,-4.94573600005936,-4.95702700762366,-4.96834800516277,-4.9796255665189,-4.99099597813896,-5.00239253622687,-5.01374040945087,-5.02512070989138,-5.03648250787527,-5.0478421474414,-5.05921518026767,-5.07059670120318,-5.08201147083486,-5.09344053979259,-5.10488484021078,-5.11633413397927,-5.12773748218617,-5.13918031436796,-5.150604494767,-5.16204907083731,-5.17352279821409,-5.18494426420788,-5.19634722467567,-5.20776450294486,-5.21913796343749,-5.23051949848899,-5.2419231794751,-5.25328823563587,-5.2646421864892,-5.27595046674806,-5.28724501533141,-5.29856134001748,-5.3098635757973,-5.32121659973568,-5.33259181474688,-5.34394461792906,-5.35529222311215,-5.36660105312337,-5.37790290679126,-5.3891878360088,-5.4004348258005,-5.41162653638216,-5.42276379364209,-5.43390457960789,-5.44503947839947,-5.45613102172969,-5.46714646861588,-5.47812659504467,-5.48907413399659,-5.49998891744068,-5.51085294881181,-5.52168060828276,-5.53249655256939,-5.5433247859316,-5.55410073845426,-5.56484935330129,-5.57559158244906,-5.58636760212319,-5.59720088305697,-5.60807815721246,-5.61897000494647,-5.62988775622909,-5.64081446475189,-5.6517104417295,-5.6625904622722,-5.6733934898171,-5.68416670404721,-5.69494282412741,-5.70569757419958,-5.71640811471337,-5.72711605223387,-5.73781253044957,-5.74847587746588,-5.7591909853484,-5.769969812255,-5.78076454833809,-5.79166103995877,-5.80261185999497,-5.81355244124707,-5.82453617017166,-5.83551881954298,-5.84647523867556,-5.85749220042517,-5.86845486703349,-5.87937439277067,-5.89029034487617,-5.9011609843747,-5.91200793449806,-5.92278434244467,-5.93350771652021,-5.94419536372636,-5.95489271300336,-5.96551787331257,-5.9761152318084,-5.9867700902981,-5.99740038429998,-6.00800424552456,-6.01855619323361,-6.02910291105897,-6.03962099129826,-6.05011817902658,-6.06060262264586,-6.07111364500797,-6.0816110451425,-6.09210122697447,-6.10258827295429,-6.1130391963903,-6.1234610691042,-6.13385100656189,-6.14419820987047,-6.15445715804397,-6.16461849697517,-6.17473428598587,-6.18478069221596,-6.19476213031036,-6.20468500694927,-6.21459443474176,-6.22444406468367,-6.2342450203614,-6.24395574582749,-6.25359654073257,-6.2631176097299,-6.27246386455417,-6.28171775720867,-6.29094290353568,-6.30015456146681,-6.30937417805391,-6.31859361882017,-6.32779115342097,-6.33693389511208,-6.3460049845725,-6.35505082629639,-6.36403057976899,-6.3729221182498,-6.38174298324797,-6.3904400766425,-6.3990245790882,-6.40755322674246,-6.41603654521296,-6.42447529714847,-6.43285434428126,-6.4411840046044,-6.44946517068859,-6.4577499522943,-6.46605340411566,-6.47440926612486,-6.48273275859077,-6.49098800539831,-6.4992241642092,-6.50743743828736,-6.5156458219414,-6.52380618581378,-6.5318517047092,-6.53981953948159,-6.54780576579656,-6.55588773379847,-6.56411106792539,-6.57236811249539,-6.58059755740076,-6.5888164147235,-6.59707846980276,-6.60535338795038,-6.61361337966828,-6.62191457898807,-6.63027630472669,-6.63856708972631,-6.64678818119801,-6.65498522505338,-6.6632311074091,-6.67147436888876,-6.67962623047589,-6.68775891345358,-6.6958885772744,-6.7039759998037,-6.71199495249416,-6.71994926435958,-6.72785026058627,-6.73572191422849,-6.7434644082789,-6.7511521910654,-6.75884190765009,-6.76652032149559,-6.77416896487277,-6.78179320579936,-6.7894024642936,-6.7970333978103,-6.80472945285561,-6.81243920976597,-6.82018000178777,-6.82792986384076,-6.8357222384095,-6.84353603211597,-6.85135936727031,-6.859167956187,-6.86696840378296,-6.8747574770684,-6.88257411131447,-6.89041522735679,-6.8982717465122,-6.90615633339907,-6.9140237178029,-6.92185575956186,-6.92968051480941,-6.93751467327529,-6.94534791827298,-6.95318797458596,-6.96099522110998,-6.96877764578917,-6.97652252662891,-6.98425314061716,-6.99196581157809,-6.99967506798918,-7.00733814073629,-7.01496035221226,-7.02256853422618,-7.03016382205167,-7.03776103318281,-7.04536621067177,-7.05293338094601,-7.0604880861625,-7.06802441000309,-7.0756003146361,-7.08320993001609,-7.09085813975469,-7.09852614880837,-7.10618974457476,-7.1138750589674,-7.12157912193277,-7.12929689741196,-7.1370166094748,-7.1447273296672,-7.15240266860448,-7.16005925900637,-7.16772820242857,-7.17536266838837,-7.1829973803214,-7.19061817927488,-7.19824663312959,-7.20587754280799,-7.21354527165297,-7.22123792712079,-7.2289465172614,-7.23655714374058,-7.24413218146017,-7.25163068448028,-7.25907286039189,-7.26653918290408,-7.27407888560588,-7.2816652945698,-7.28923667173197,-7.29683706680666,-7.3044845759593,-7.31218353847997,-7.31986430355797,-7.32751860272951,-7.33516036028638,-7.34282496167398,-7.3505048710866,-7.35817841419559,-7.3658359103872,-7.37346380979588,-7.38108688863717,-7.38873417661468,-7.39638945538819,-7.4040580237249,-7.41173450150186,-7.41946020079527,-7.42719111944667,-7.43492454238309,-7.44261991635087,-7.45034567983636,-7.45815057892461,-7.46602292842817,-7.47395355976796,-7.48194625661667,-7.48996713126386,-7.49802007037287,-7.50612007155866,-7.51427838199901,-7.52243398688076,-7.53062896964617,-7.53884611687017,-7.54710428423668,-7.55536352718759,-7.56365330603387,-7.57202263838218,-7.5804654947418,-7.58889690362911,-7.59730461225369,-7.60569914289537,-7.61414182105921,-7.62261069266407,-7.63112159029406,-7.63971046618977,-7.64834165680459,-7.65697280331569,-7.66561595858867,-7.67426699450706,-7.68290434526449,-7.69153466396208,-7.70017390574839,-7.70884365382561,-7.7175052471144,-7.7261582814074,-7.73484525972557,-7.7435852378109,-7.75230641413661,-7.76101353196636,-7.76972362273777,-7.77841184070309,-7.7870538998499,-7.79567019132209,-7.80429755704637,-7.81294361404497,-7.82164192073676,-7.83036856168726,-7.83911740983906,-7.847932385629,-7.85677446967918,-7.86561844324927,-7.87445629081926,-7.88326870599797,-7.89211459683659,-7.9009364237946,-7.90976496328939,-7.91862285863916,-7.92751025977776,-7.9363914307602,-7.94527017909387,-7.95416745945078,-7.96305095609957,-7.97190457296136,-7.98073732446791,-7.98961785217976,-7.99854216189849,-8.00748941823769,-8.01640787330556,-8.02532287025277,-8.03426348681681,-8.04322027427528,-8.05215909525231,-8.06113197808657,-8.070130267261,-8.07914832872027,-8.0881572899177,-8.09711659893568,-8.10606063003498,-8.11505971566487,-8.12411530704097,-8.13318661379116,-8.14232563006598,-8.15157515358337,-8.16089414450209,-8.1702323424086,-8.17957984655866,-8.18892764337646,-8.19827896524056,-8.20764299703451,-8.21699168896827,-8.2263145781603,-8.23563097343506,-8.24487528860507,-8.2541048567759,-8.26331824373741,-8.2724902109598,-8.28163881413431,-8.29074793250758,-8.29987295980961,-8.30900998831911,-8.31813688620056,-8.32725797175987,-8.33633618608446,-8.34535397816236,-8.3543719529054,-8.3634551729235,-8.3725768287487,-8.38165071145446,-8.39068794515347,-8.3996856882362,-8.40868205750006,-8.41770889880368,-8.42674977496056,-8.43579203846839,-8.44483744298088,-8.4539275404455,-8.46304464295226,-8.47216256029946,-8.48126662899678,-8.49035456035199,-8.49946516861475,-8.50863982474376,-8.51787113231628,-8.52712741621059,-8.53639555975001,-8.54562379899927,-8.55482960937228,-8.56400191732006,-8.5731681982503,-8.58228915417557,-8.59137515623899,-8.60048836941809,-8.6096121341895,-8.61873513620951,-8.62786726305281,-8.63705481972589,-8.64631031926986,-8.65563565289029,-8.66501017112646,-8.67441991862729,-8.68387401019641,-8.69339288648376,-8.70297018575576,-8.71251689346246,-8.72202642849157,-8.73151582874657,-8.74097290942796,-8.75038610248611,-8.75977820400796,-8.76917192283957,-8.77858116466026,-8.78796130360308,-8.7972802761969,-8.80655451407966,-8.8158408427759,-8.82509597074189,-8.83432601842606,-8.84359041849829,-8.85293325638201,-8.8623133028858,-8.87172547001287,-8.88114250095328,-8.8905488199114,-8.89994605954346,-8.9093223728105,-8.91869442242777,-8.9280892696513,-8.93749699355177,-8.94693290102419,-8.95642222835906,-8.96593073327359,-8.97543116909119,-8.98492159183569,-8.99442536264399,-9.00392217799168,-9.01339530755046,-9.02282474013108,-9.03221017435038,-9.04153413713361,-9.05082032270378,-9.06008030113659,-9.06931998788911,-9.07852736762329,-9.08774182460637,-9.09694647316048,-9.10610976370837,-9.11526677178849,-9.12442025779146,-9.1336183120007,-9.14280032773829,-9.15198752445896,-9.16117574698249,-9.17034667437396,-9.17951669548647,-9.18867855614138,-9.19782997264591,-9.20695994057039,-9.21604238455457,-9.22509966809167,-9.23413361289977,-9.24318061553358,-9.25222576395019,-9.26120216059647,-9.27012587612238,-9.2790434175217,-9.28797624123897,-9.29691278572309,-9.30579730274247,-9.31466543971349,-9.32349362747987,-9.33230143398327,-9.34111160152577,-9.34992468933251,-9.35869860553329,-9.36739291389498,-9.376078537895,-9.38477855496987,-9.3934463614637,-9.40210011333997,-9.41073520320307,-9.41934525601566,-9.42794788014726,-9.43650554500298,-9.4450509033627,-9.4535912974848,-9.46214320062509,-9.47068833183107,-9.47921243878966,-9.48768804059588,-9.49611621093406,-9.50448438367799,-9.51282926814437,-9.52116956761648,-9.52947590061176,-9.53777683346957,-9.54610006676177,-9.55442305120957,-9.56279009907277,-9.57118740415431,-9.5795434975953,-9.58786416607597,-9.59613949618989,-9.60436050476409,-9.6125291200151,-9.62067578443509,-9.62877984469519,-9.63682426402979,-9.64485198505299,-9.65289615035821,-9.66096286128488,-9.66903953655759,-9.6771120786294,-9.68515321013821,-9.69315808760081,-9.7011596210683,-9.70922170475687,-9.71729125593957,-9.72537293009027,-9.73347297657788,-9.7415938977719,-9.7497042795697,-9.75783424402168,-9.76596978978706,-9.77410258884757,-9.78225599545439,-9.79045844605496,-9.79863225721857,-9.80681270380736,-9.81503251737799,-9.82325971583738,-9.8315264385783,-9.8397845536171,-9.84802423037369,-9.85625204501901,-9.86446560033216,-9.87271182600717,-9.88100175831647,-9.88932645373987,-9.89767549929889,-9.90601803052717,-9.91436350789699,-9.92264638300766,-9.93085485372606,-9.93903025034871,-9.94713317999416,-9.95514776618007,-9.96310697573636,-9.97102235167981,-9.97891421276626,-9.98674256307046,-9.99448328208008,-10.0021271438789,-10.0097408213329,-10.0173473988459,-10.0249375888098,-10.0324839530224,-10.0399706871621,-10.0474147158283,-10.0548433896508,-10.0622346746634,-10.0695643986932,-10.0768341753068,-10.0840905432514,-10.0913063802109,-10.098457469305,-10.1055444624154,-10.1125756627917,-10.1195469340544,-10.1264821182732,-10.1333967210788,-10.1402952654609,-10.1472031947185,-10.1541234677834,-10.1610363349597,-10.167909462255,-10.1747289202427,-10.1815034663195,-10.1882585729925,-10.1949989530592,-10.2017251629837,-10.2084616770758,-10.2152332999224,-10.2220470993434,-10.2288768991476,-10.2357376804378,-10.2425960078509,-10.2494196705594,-10.2562017638625,-10.262943660409,-10.2696532392977,-10.2763135765901,-10.2829634682677,-10.289609038667,-10.2962420146121,-10.302885168506,-10.3095628356477,-10.3162647498177,-10.3229791872313,-10.3297076640558,-10.336485424331,-10.3433103238239,-10.3501743220182,-10.3571023021705,-10.3641034225287,-10.3711586871855,-10.3782697683296,-10.3854202015464,-10.3926110717152,-10.3998837375148,-10.4072307627312,-10.4145849240831,-10.4219335141139,-10.4292563075171,-10.436591017975,-10.4439363562587,-10.4513293903422,-10.4587748993197,-10.4662021524043,-10.4736344431806,-10.4811238235192,-10.4886527059055,-10.4962063669334,-10.5037962034271,-10.511364318855,-10.5189035080132,-10.5264360052483,-10.5339842494612,-10.5415434177842,-10.5490756940525,-10.5565508221452,-10.5639514396215,-10.5712940836583,-10.5785875654648,-10.5857817856919,-10.5929192353541,-10.6000378708509,-10.6071186201716,-10.6141868369319,-10.6212529333135,-10.62830967537,-10.6353565990226,-10.6424288901483

Set 4: Time [ms]
0,0.0018,0.0036,0.0054,0.0072,0.009,0.0108,0.0126,0.0144,0.0162,0.018,0.0198,0.0216,0.0234,0.0252,0.027,0.0288,0.0306,0.0324,0.0342,0.036,0.0378,0.0396,0.0414,0.0432,0.045,0.0468,0.0486,0.0504,0.0522,0.054,0.0558,0.0576,0.0594,0.0612,0.063,0.0648,0.0666,0.0684,0.0702,0.072,0.0738,0.0756,0.0774,0.0792,0.081,0.0828,0.0846,0.0864,0.0882,0.09,0.0918,0.0936,0.0954,0.0972,0.099,0.1008,0.1026,0.1044,0.1062,0.108,0.1098,0.1116,0.1134,0.1152,0.117,0.1188,0.1206,0.1224,0.1242,0.126,0.1278,0.1296,0.1314,0.1332,0.135,0.1368,0.1386,0.1404,0.1422,0.144,0.1458,0.1476,0.1494,0.1512,0.153,0.1548,0.1566,0.1584,0.1602,0.162,0.1638,0.1656,0.1674,0.1692,0.171,0.1728,0.1746,0.1764,0.1782,0.18,0.1818,0.1836,0.1854,0.1872,0.189,0.1908,0.1926,0.1944,0.1962,0.198,0.1998,0.2016,0.2034,0.2052,0.207,0.2088,0.2106,0.2124,0.2142,0.216,0.2178,0.2196,0.2214,0.2232,0.225,0.2268,0.2286,0.2304,0.2322,0.234,0.2358,0.2376,0.2394,0.2412,0.243,0.2448,0.2466,0.2484,0.2502,0.252,0.2538,0.2556,0.2574,0.2592,0.261,0.2628,0.2646,0.2664,0.2682,0.27,0.2718,0.2736,0.2754,0.2772,0.279,0.2808,0.2826,0.2844,0.2862,0.288,0.2898,0.2916,0.2934,0.2952,0.297,0.2988,0.3006,0.3024,0.3042,0.306,0.3078,0.3096,0.3114,0.3132,0.315,0.3168,0.3186,0.3204,0.3222,0.324,0.3258,0.3276,0.3294,0.3312,0.333,0.3348,0.3366,0.3384,0.3402,0.342,0.3438,0.3456,0.3474,0.3492,0.351,0.3528,0.3546,0.3564,0.3582,0.36,0.3618,0.3636,0.3654,0.3672,0.369,0.3708,0.3726,0.3744,0.3762,0.378,0.3798,0.3816,0.3834,0.3852,0.387,0.3888,0.3906,0.3924,0.3942,0.396,0.3978,0.3996,0.4014,0.4032,0.405,0.4068,0.4086,0.4104,0.4122,0.414,0.4158,0.4176,0.4194,0.4212,0.423,0.4248,0.4266,0.4284,0.4302,0.432,0.4338,0.4356,0.4374,0.4392,0.441,0.4428,0.4446,0.4464,0.4482,0.45,0.4518,0.4536,0.4554,0.4572,0.459,0.4608,0.4626,0.4644,0.4662,0.468,0.4698,0.4716,0.4734,0.4752,0.477,0.4788,0.4806,0.4824,0.4842,0.486,0.4878,0.4896,0.4914,0.4932,0.495,0.4968,0.4986,0.5004,0.5022,0.504,0.5058,0.5076,0.5094,0.5112,0.513,0.5148,0.5166,0.5184,0.5202,0.522,0.5238,0.5256,0.5274,0.5292,0.531,0.5328,0.5346,0.5364,0.5382,0.54,0.5418,0.5436,0.5454,0.5472,0.549,0.5508,0.5526,0.5544,0.5562,0.558,0.5598,0.5616,0.5634,0.5652,0.567,0.5688,0.5706,0.5724,0.5742,0.576,0.5778,0.5796,0.5814,0.5832,0.585,0.5868,0.5886,0.5904,0.5922,0.594,0.5958,0.5976,0.5994,0.6012,0.603,0.6048,0.6066,0.6084,0.6102,0.612,0.6138,0.6156,0.6174,0.6192,0.621,0.6228,0.6246,0.6264,0.6282,0.63,0.6318,0.6336,0.6354,0.6372,0.639,0.6408,0.6426,0.6444,0.6462,0.648,0.6498,0.6516,0.6534,0.6552,0.657,0.6588,0.6606,0.6624,0.6642,0.666,0.6678,0.6696,0.6714,0.6732,0.675,0.6768,0.6786,0.6804,0.6822,0.684,0.6858,0.6876,0.6894,0.6912,0.693,0.6948,0.6966,0.6984,0.7002,0.702,0.7038,0.7056,0.7074,0.7092,0.711,0.7128,0.7146,0.7164,0.7182,0.72,0.7218,0.7236,0.7254,0.7272,0.729,0.7308,0.7326,0.7344,0.7362,0.738,0.7398,0.7416,0.7434,0.7452,0.747,0.7488,0.7506,0.7524,0.7542,0.756,0.7578,0.7596,0.7614,0.7632,0.765,0.7668,0.7686,0.7704,0.7722,0.774,0.7758,0.7776,0.7794,0.7812,0.783,0.7848,0.7866,0.7884,0.7902,0.792,0.7938,0.7956,0.7974,0.7992,0.801,0.8028,0.8046,0.8064,0.8082,0.81,0.8118,0.8136,0.8154,0.8172,0.819,0.8208,0.8226,0.8244,0.8262,0.828,0.8298,0.8316,0.8334,0.8352,0.837,0.8388,0.8406,0.8424,0.8442,0.846,0.8478,0.8496,0.8514,0.8532,0.855,0.8568,0.8586,0.8604,0.8622,0.864,0.8658,0.8676,0.8694,0.8712,0.873,0.8748,0.8766,0.8784,0.8802,0.882,0.8838,0.8856,0.8874,0.8892,0.891,0.8928,0.8946,0.8964,0.8982,0.9,0.9018,0.9036,0.9054,0.9072,0.909,0.9108,0.9126,0.9144,0.9162,0.918,0.9198,0.9216,0.9234,0.9252,0.927,0.9288,0.9306,0.9324,0.9342,0.936,0.9378,0.9396,0.9414,0.9432,0.945,0.9468,0.9486,0.9504,0.9522,0.954,0.9558,0.9576,0.9594,0.9612,0.963,0.9648,0.9666,0.9684,0.9702,0.972,0.9738,0.9756,0.9774,0.9792,0.981,0.9828,0.9846,0.9864,0.9882,0.99,0.9918,0.9936,0.9954,0.9972,0.999,1.0008,1.0026,1.0044,1.0062,1.008,1.0098,1.0116,1.0134,1.0152,1.017,1.0188,1.0206,1.0224,1.0242,1.026,1.0278,1.0296,1.0314,1.0332,1.035,1.0368,1.0386,1.0404,1.0422,1.044,1.0458,1.0476,1.0494,1.0512,1.053,1.0548,1.0566,1.0584,1.0602,1.062,1.0638,1.0656,1.0674,1.0692,1.071,1.0728,1.0746,1.0764,1.0782,1.08,1.0818,1.0836,1.0854,1.0872,1.089,1.0908,1.0926,1.0944,1.0962,1.098,1.0998,1.1016,1.1034,1.1052,1.107,1.1088,1.1106,1.1124,1.1142,1.116,1.1178,1.1196,1.1214,1.1232,1.125,1.1268,1.1286,1.1304,1.1322,1.134,1.1358,1.1376,1.1394,1.1412,1.143,1.1448,1.1466,1.1484,1.1502,1.152,1.1538,1.1556,1.1574,1.1592,1.161,1.1628,1.1646,1.1664,1.1682,1.17,1.1718,1.1736,1.1754,1.1772,1.179,1.1808,1.1826,1.1844,1.1862,1.188,1.1898,1.1916,1.1934,1.1952,1.197,1.1988,1.2006,1.2024,1.2042,1.206,1.2078,1.2096,1.2114,1.2132,1.215,1.2168,1.2186,1.2204,1.2222,1.224,1.2258,1.2276,1.2294,1.2312,1.233,1.2348,1.2366,1.2384,1.2402,1.242,1.2438,1.2456,1.2474,1.2492,1.251,1.2528,1.2546,1.2564,1.2582,1.26,1.2618,1.2636,1.2654,1.2672,1.269,1.2708,1.2726,1.2744,1.2762,1.278,1.2798,1.2816,1.2834,1.2852,1.287,1.2888,1.2906,1.2924,1.2942,1.296,1.2978,1.2996,1.3014,1.3032,1.305,1.3068,1.3086,1.3104,1.3122,1.314,1.3158,1.3176,1.3194,1.3212,1.323,1.3248,1.3266,1.3284,1.3302,1.332,1.3338,1.3356,1.3374,1.3392,1.341,1.3428,1.3446,1.3464,1.3482,1.35,1.3518,1.3536,1.3554,1.3572,1.359,1.3608,1.3626,1.3644,1.3662,1.368,1.3698,1.3716,1.3734,1.3752,1.377,1.3788,1.3806,1.3824,1.3842,1.386,1.3878,1.3896,1.3914,1.3932,1.395,1.3968,1.3986,1.4004,1.4022,1.404,1.4058,1.4076,1.4094,1.4112,1.413,1.4148,1.4166,1.4184,1.4202,1.422,1.4238,1.4256,1.4274,1.4292,1.431,1.4328,1.4346,1.4364,1.4382,1.44,1.4418,1.4436,1.4454,1.4472,1.449,1.4508,1.4526,1.4544,1.4562,1.458,1.4598,1.4616,1.4634,1.4652,1.467,1.4688,1.4706,1.4724,1.4742,1.476,1.4778,1.4796,1.4814,1.4832,1.485,1.4868,1.4886,1.4904,1.4922,1.494,1.4958,1.4976,1.4994,1.5012,1.503,1.5048,1.5066,1.5084,1.5102,1.512,1.5138,1.5156,1.5174,1.5192,1.521,1.5228,1.5246,1.5264,1.5282,1.53,1.5318,1.5336,1.5354,1.5372,1.539,1.5408,1.5426,1.5444,1.5462,1.548,1.5498,1.5516,1.5534,1.5552,1.557,1.5588,1.5606,1.5624,1.5642,1.566,1.5678,1.5696,1.5714,1.5732,1.575,1.5768,1.5786,1.5804,1.5822,1.584,1.5858,1.5876,1.5894,1.5912,1.593,1.5948,1.5966,1.5984,1.6002,1.602,1.6038,1.6056,1.6074,1.6092,1.611,1.6128,1.6146,1.6164,1.6182,1.62,1.6218,1.6236,1.6254,1.6272,1.629,1.6308,1.6326,1.6344,1.6362,1.638,1.6398,1.6416,1.6434,1.6452,1.647,1.6488,1.6506,1.6524,1.6542,1.656,1.6578,1.6596,1.6614,1.6632,1.665,1.6668,1.6686,1.6704,1.6722,1.674,1.6758,1.6776,1.6794,1.6812,1.683,1.6848,1.6866,1.6884,1.6902,1.692,1.6938,1.6956,1.6974,1.6992,1.701,1.7028,1.7046,1.7064,1.7082,1.71,1.7118,1.7136,1.7154,1.7172,1.719,1.7208,1.7226,1.7244,1.7262,1.728,1.7298,1.7316,1.7334,1.7352,1.737,1.7388,1.7406,1.7424,1.7442,1.746,1.7478,1.7496,1.7514,1.7532,1.755,1.7568,1.7586,1.7604,1.7622,1.764,1.7658,1.7676,1.7694,1.7712,1.773,1.7748,1.7766,1.7784,1.7802,1.782,1.7838,1.7856,1.7874,1.7892,1.791,1.7928,1.7946,1.7964,1.7982,1.8,1.8018,1.8036,1.8054,1.8072,1.809,1.8108,1.8126,1.8144,1.8162,1.818,1.8198,1.8216,1.8234,1.8252,1.827,1.8288,1.8306,1.8324,1.8342,1.836,1.8378,1.8396,1.8414,1.8432,1.845,1.8468,1.8486,1.8504,1.8522,1.854,1.8558,1.8576,1.8594,1.8612,1.863,1.8648,1.8666,1.8684,1.8702,1.872,1.8738,1.8756,1.8774,1.8792,1.881,1.8828,1.8846,1.8864,1.8882,1.89,1.8918,1.8936,1.8954,1.8972,1.899,1.9008,1.9026,1.9044,1.9062,1.908,1.9098,1.9116,1.9134,1.9152,1.917,1.9188,1.9206,1.9224,1.9242,1.926,1.9278,1.9296,1.9314,1.9332,1.935,1.9368,1.9386,1.9404,1.9422,1.944,1.9458,1.9476,1.9494,1.9512,1.953,1.9548,1.9566,1.9584,1.9602,1.962,1.9638,1.9656,1.9674,1.9692,1.971,1.9728,1.9746,1.9764,1.9782,1.98,1.9818,1.9836,1.9854,1.9872,1.989,1.9908,1.9926,1.9944,1.9962,1.998,1.9998

Set 4: Delta x_{cm} [µm]
0,-1.13940259137413e-06,-5.99592977264946e-06,-3.32239549999218e-05,-0.000116206884284535,-0.000209843185904925,-0.000317698668100049,-0.000536842146908398,-0.000860479681160774,-0.00126300705956045,-0.00171442849039539,-0.00218987538936873,-0.00264895296556112,-0.00304749996310298,-0.00343477790637871,-0.00384258010377144,-0.00424435688320662,-0.00458920599249015,-0.00492248776326953,-0.00531314542720224,-0.00573886629878914,-0.00618511920017417,-0.00662070713010332,-0.00704698776426722,-0.00745645079307158,-0.00786239282300804,-0.00823592505419567,-0.00857471660830559,-0.00890119138249532,-0.00924479451119235,-0.00962944308297541,-0.0100704894946072,-0.0105164834859656,-0.0108802171501932,-0.0111585758600817,-0.0114341135131596,-0.0117259227638052,-0.0120270408853992,-0.0123562370241723,-0.0126875393034569,-0.0129794113858952,-0.0132724863592562,-0.013558322214675,-0.0138968962481762,-0.0142631522801894,-0.0146324388344875,-0.015040812632156,-0.0154736155924561,-0.0159624418472667,-0.0164891954144639,-0.0170554095102016,-0.017731026294562,-0.0185064611362795,-0.0193534360946011,-0.0203077714562593,-0.0213113519829922,-0.0224305565456784,-0.0236457566026873,-0.0251264552744886,-0.0269511369427821,-0.0291105689776078,-0.0316510031616972,-0.0344597323262029,-0.0375635500496569,-0.0409721908839825,-0.0446898036939709,-0.0487147490642933,-0.0530513788915598,-0.0577254224841026,-0.0627090704421736,-0.0679541735182712,-0.0735623084774611,-0.0794936673991658,-0.0856826930961023,-0.0921848614476948,-0.098935958814275,-0.10594831062916,-0.113219715244578,-0.1207347389357,-0.128490031435469,-0.136522875191956,-0.144922803189701,-0.153666296820692,-0.163181614925374,-0.173498977548584,-0.184991503555498,-0.197584103758157,-0.211634048970461,-0.226944516544167,-0.243523955970005,-0.261249961162001,-0.280238884934258,-0.30024546974946,-0.321027625096505,-0.342189627206804,-0.363618191430307,-0.385209827958005,-0.406885512747488,-0.428634029873488,-0.450481243291295,-0.472272649472991,-0.493915610679408,-0.515487884850173,-0.537008391023064,-0.558506044156561,-0.579939759804055,-0.60123922163949,-0.622417750200787,-0.643545934412302,-0.664694023177462,-0.685842052297299,-0.706965672360872,-0.728093729503783,-0.749320029396188,-0.770652646746306,-0.792175506647466,-0.813882751115973,-0.835781273672901,-0.857847310710197,-0.879942103048368,-0.901991096486385,-0.924157278649705,-0.946280394810385,-0.968576556879071,-0.990895793825106,-1.013227290326,-1.03555326302619,-1.05787794388177,-1.08017365321359,-1.1023779104499,-1.12455642540491,-1.14669429714489,-1.16873147562629,-1.19075354487199,-1.21274127746086,-1.2347025220352,-1.25660373575929,-1.2784529617759,-1.30031714526169,-1.3220701575221,-1.34379683047449,-1.36541913456188,-1.38695746481807,-1.40837559558116,-1.429710686209,-1.45091451639746,-1.47211211390548,-1.49322485008981,-1.51435461575477,-1.53543613008907,-1.55653104377237,-1.5775580206007,-1.59855534829356,-1.619550195881,-1.64054156331098,-1.66159797074976,-1.6826807174057,-1.70376341701096,-1.72492396615948,-1.7460344484099,-1.76716764846359,-1.78825222852069,-1.80929139335408,-1.83030644663177,-1.8512389757323,-1.8722116083697,-1.89319276971489,-1.91415489279466,-1.9351071154387,-1.95608031455639,-1.97702197447,-1.9980000803722,-2.01898254544031,-2.03986736776237,-2.0607026685437,-2.08147808603986,-2.10225979636137,-2.12305296597729,-2.14380706196638,-2.16461408270138,-2.18544293371459,-2.2062886656891,-2.22712211495827,-2.24793195313048,-2.26873447145527,-2.28942219048878,-2.31007201710636,-2.3306727984729,-2.35124858245507,-2.37177343516659,-2.39228036019647,-2.41267554659179,-2.43300333456096,-2.4533243061803,-2.47353188004447,-2.49365075967478,-2.51370596031537,-2.5337112873839,-2.5536379851387,-2.57349877075106,-2.59330363357798,-2.61304732078867,-2.63272064903087,-2.65228890745429,-2.67176714875488,-2.69121364404639,-2.71061517373786,-2.72998307494717,-2.74931164622616,-2.7685930860848,-2.78784754070247,-2.80713848909136,-2.82646621926761,-2.84584078083587,-2.8652962226456,-2.88481226756358,-2.9043286871313,-2.92383264499901,-2.94332468720799,-2.96282168374678,-2.98231817857946,-3.00181372372879,-3.02127787121689,-3.04078987725827,-3.06035089021287,-3.07997933436427,-3.09971301320187,-3.11945536579216,-3.13922540138667,-3.15890620956519,-3.17860383276976,-3.19828827618677,-3.21792871168928,-3.23751278640596,-3.25704438176926,-3.27659368027858,-3.29608109618767,-3.31547066816936,-3.33480223551767,-3.3541503098607,-3.37347257735961,-3.39275005428659,-3.4121018213099,-3.43141597074068,-3.45077042507199,-3.47012579964917,-3.48949818920296,-3.50884988237828,-3.52824030702676,-3.54768747956201,-3.5670371606894,-3.58651270697787,-3.60597637088237,-3.6254301338638,-3.64494941959017,-3.66440078398587,-3.68385483019327,-3.70339616783386,-3.72288243702867,-3.74230700546179,-3.76167746881967,-3.78113598746267,-3.80064051912167,-3.82012882204556,-3.83962890395479,-3.85916752010997,-3.87874766236726,-3.8983764853821,-3.91801290113177,-3.93766033506606,-3.95736432563641,-3.97711648147047,-3.99686608952788,-4.01660031559939,-4.03628804736299,-4.0558842454125,-4.07532940038498,-4.09465643903828,-4.11389338739806,-4.13309592461929,-4.15225327513106,-4.1713821901475,-4.1904863483971,-4.20957676732929,-4.2286936888518,-4.24787648195887,-4.26710476268937,-4.286392682057,-4.30568483028761,-4.32487228727127,-4.34393557814666,-4.36298557117816,-4.38211346002836,-4.40120451444288,-4.42029854340206,-4.43945554715167,-4.45857113750637,-4.47765421981706,-4.4967953195724,-4.51593677448049,-4.53514746059041,-4.5544700845005,-4.5737335812801,-4.59301479218468,-4.6121657865359,-4.63123765479841,-4.65039569634009,-4.66958341680917,-4.68881113153106,-4.70808997447467,-4.72724484247989,-4.74636273727861,-4.76554581277329,-4.78469055719837,-4.80386887885629,-4.82306901315027,-4.84221684194221,-4.86134182203806,-4.88036885121229,-4.89941725393637,-4.9184984702382,-4.93762552357337,-4.9567314420388,-4.97585598151771,-4.99502430810006,-5.01420926859786,-5.03339958348646,-5.05258941155756,-5.07178319396291,-5.0909633586824,-5.11013252029987,-5.12930818615057,-5.14849522547647,-5.16768688201637,-5.18684304116039,-5.20601131602516,-5.22526354489227,-5.24452698976509,-5.26372024729516,-5.28288939218306,-5.30205447423258,-5.32116276328308,-5.34021081491229,-5.3592252444685,-5.37823074684329,-5.3972306690452,-5.4162021271843,-5.43516786497651,-5.45413414567157,-5.47309784503398,-5.4920512513595,-5.51104685254017,-5.5300498315291,-5.54908312942108,-5.56816225124999,-5.58724021054599,-5.60633211897518,-5.62544318365177,-5.64457934252769,-5.6637296290534,-5.68287790426319,-5.70202707438137,-5.7211898549726,-5.74037727391747,-5.75961011780056,-5.77888982063261,-5.79821764517169,-5.81752477068397,-5.83681584831577,-5.85605576050856,-5.8752319134951,-5.89438354366828,-5.91356824278716,-5.9328531853834,-5.95217526914819,-5.97153180672378,-5.99091323198156,-6.01025381584918,-6.02953438383097,-6.04878237040179,-6.06795055191079,-6.0871058414523,-6.10622217946409,-6.12530019822647,-6.14432972486587,-6.1633205112394,-6.1822808530694,-6.2012222557513,-6.2201262426655,-6.2390163035675,-6.25784405028308,-6.2766170191917,-6.29534057110731,-6.31408020435866,-6.33286008182478,-6.35162487852521,-6.37046650942279,-6.38923058300531,-6.40807657707911,-6.42680370862778,-6.44562830801407,-6.46437652094547,-6.48309336074388,-6.50191658706266,-6.52063333161706,-6.53934309242547,-6.55819450636369,-6.57705058617209,-6.59590742683238,-6.61480255137079,-6.63373509240359,-6.65267720158859,-6.67160578023568,-6.69052909514167,-6.70949823163101,-6.72847489881126,-6.74740518751677,-6.76632423465259,-6.78526302120398,-6.80420310825191,-6.82312299251557,-6.84202534217276,-6.86094656028049,-6.87980755698011,-6.89857072692489,-6.9172986028639,-6.9360209318393,-6.95476622037896,-6.97349344426057,-6.99213502956949,-7.01070861956369,-7.02925785010247,-7.04781320100419,-7.06636318259209,-7.08488084349409,-7.10337161069757,-7.12183315306798,-7.1402517631026,-7.15862819514586,-7.17698336585257,-7.19528189047758,-7.2134839464845,-7.2316029684065,-7.24965921981266,-7.26770033888778,-7.28575296454547,-7.30375431535937,-7.32167760213019,-7.3395600219086,-7.35745758632136,-7.37527771557526,-7.39300758569148,-7.4107394829734,-7.42848572699007,-7.44619197103329,-7.46391253770196,-7.4817889573047,-7.49975270539297,-7.51771470634209,-7.53575160171449,-7.5538841214284,-7.57200330685426,-7.5900615382435,-7.6081802047612,-7.62631303543671,-7.64440831468611,-7.66258146636786,-7.68078345103417,-7.69889662379067,-7.71712234802306,-7.7353656064315,-7.7536466345366,-7.77201430302721,-7.79034478461907,-7.8087764963995,-7.82721110543968,-7.84572004479178,-7.86427933636578,-7.8827849435261,-7.90126377800296,-7.91974445571729,-7.93813339198521,-7.9565233177279,-7.9749526294115,-7.9933793499432,-8.01178062851136,-8.03018761049589,-8.04856281937257,-8.06691717070959,-8.08525189137328,-8.10358664681969,-8.12194610780667,-8.14034093365448,-8.15872078684408,-8.17707106823826,-8.19541885712136,-8.21378024786748,-8.23218372530537,-8.25061034779716,-8.26906019541819,-8.28752052962336,-8.30594376319857,-8.32429099616037,-8.34261451075657,-8.36089746295699,-8.37916991193531,-8.39746830145219,-8.41573675353606,-8.43395209565949,-8.45213132851018,-8.47025706074227,-8.48833738478197,-8.50640586327038,-8.52444720976948,-8.54244837900276,-8.56039031387059,-8.57832148420479,-8.5962138304987,-8.61406409121378,-8.63184007741767,-8.64955702193607,-8.66720683423709,-8.68479095340706,-8.7023316278005,-8.71982217342236,-8.7372681395823,-8.75472221232226,-8.77221136515237,-8.78974043892289,-8.8072440135123,-8.8247478658986,-8.842214396241,-8.85960924610919,-8.87698506423309,-8.8942849768923,-8.9115277108015,-8.92870984476219,-8.94592590902469,-8.96309556406048,-8.98029614489036,-8.99749182990369,-9.01473520586706,-9.03198970404431,-9.04922447091989,-9.06649916465949,-9.08384393577126,-9.10118277149457,-9.1185157950059,-9.13584584787819,-9.15315645500729,-9.17040269264759,-9.1876435046773,-9.20482967533176,-9.2219692557655,-9.23912299418539,-9.2563342546362,-9.27354022485689,-9.29070185220918,-9.30790828937076,-9.32519179549276,-9.34247621986619,-9.35973342349399,-9.37697117369746,-9.39416106918341,-9.41134956936556,-9.42855146599989,-9.44574736986436,-9.46292450891968,-9.4801099559974,-9.4973990979176,-9.51471095844741,-9.53201521218327,-9.54938694369239,-9.56678919793516,-9.58421993221619,-9.60167859838899,-9.61912208981627,-9.63654886182089,-9.65402204734361,-9.6715149222253,-9.68901551036627,-9.70655725286658,-9.72412637578556,-9.74168895152616,-9.75926653974831,-9.7768679511726,-9.79449197933339,-9.8121308193709,-9.82977319259859,-9.84744742042358,-9.86516018300029,-9.8829266124825,-9.90070578982477,-9.91848574039049,-9.93630501450378,-9.95416662035858,-9.97201773238828,-9.98988583806947,-10.0078240543888,-10.0258028015909,-10.0438186779463,-10.061856815841,-10.0799646727995,-10.0981164420681,-10.1162817739763,-10.1344409271144,-10.1526007929778,-10.1707454540849,-10.1888945252051,-10.2070407102111,-10.2252438103746,-10.2435281789056,-10.2618564163005,-10.2801701010175,-10.2984594198791,-10.3167526443648,-10.3351065326504,-10.353456332628,-10.3718163737588,-10.3902460677225,-10.4087747744756,-10.4273367129723,-10.4458749166971,-10.4644440231546,-10.4830866374029,-10.5017524152658,-10.5204052028687,-10.5390882642849,-10.557828943741,-10.5765904129867,-10.5954009502758,-10.6142624887361,-10.6331074370412,-10.6518878546885,-10.6706425969117,-10.6894202929456,-10.708207538605,-10.7269739872202,-10.7457805118389,-10.7646146784087,-10.7834743248614,-10.8023607980528,-10.821233473061,-10.840127529088,-10.8590429463139,-10.877963983137,-10.8968664139891,-10.9157507249905,-10.9346019592824,-10.9534073828638,-10.9721897508522,-10.9910079632886,-11.0098447599988,-11.0286879961157,-11.0475761423013,-11.0664583219347,-11.0853434330749,-11.1042253961891,-11.1230693625218,-11.1419168545268,-11.1607539179451,-11.1795552655257,-11.1982757727477,-11.2169447551429,-11.2355999481756,-11.2542281642854,-11.272828335119,-11.2913649603852,-11.3097948724245,-11.3281288991989,-11.3463871148634,-11.3645632504854,-11.3826738127355,-11.4007338413731,-11.4187690603267,-11.4367466348924,-11.4546369156266,-11.4724681973017,-11.4902530583611,-11.5079885309043,-11.5256530162276,-11.5432674100535,-11.5608421693926,-11.578394710899,-11.5958824823497,-11.6133183138464,-11.6307719755682,-11.6482264473306,-11.665674403541,-11.6831133802035,-11.7005584487217,-11.7179539787212,-11.7352734223271,-11.7525452130012,-11.7697883395144,-11.7870140900197,-11.804194357421,-11.8213107619065,-11.8383741923133,-11.855406751569,-11.8724142669585,-11.889410765751,-11.9064098691673,-11.9234232901983,-11.9404281194932,-11.9574577937987,-11.9744735611064,-11.9914318400374,-12.0083328208388,-12.0251708432826,-12.041992406864,-12.0587886007981,-12.0755080508727,-12.0922010579017,-12.1088695536271,-12.1255220937011,-12.1421894586871,-12.1588927132396,-12.1756467513438,-12.1924606243008,-12.2093156705311,-12.2262000244638,-12.2430429456852,-12.2598769615692,-12.2767056963008,-12.2934643176837,-12.3101396011922,-12.326784044435,-12.3434126676549,-12.3599918876968,-12.3765400270092,-12.3930710395448,-12.4095709139594,-12.4260290139964,-12.4424788481556,-12.4589249166743,-12.4753506668616,-12.4917785305773,-12.5082639255637,-12.524833730193,-12.5415113922248,-12.5583217308642,-12.5751754925367,-12.5920855680068,-12.6090211808525,-12.6259856184194,-12.6429672456149,-12.6599787805045,-12.6769971872402,-12.694027493041,-12.7110647804706,-12.7280892287727,-12.7450425545742,-12.7619494957473,-12.7788455002401,-12.7956805793165,-12.8124430510012,-12.8291596106833,-12.8458526492002,-12.8625290710634,-12.8791947728406,-12.8958573680792,-12.9125057208087,-12.929149209156,-12.9457999467488,-12.9624480570106,-12.979086324559,-12.9957284821387,-13.0123785854094,-13.0290113592435,-13.0456516633492,-13.0623119107991,-13.0789539803034,-13.0955768667549,-13.1122062941577,-13.1288698566935,-13.1455384923211,-13.1621982593012,-13.178885533652,-13.1956041426814,-13.2123566063416,-13.229133645891,-13.2458988865748,-13.2626712520389,-13.2794347485413,-13.2961992413169,-13.3129880954908,-13.3297915761297,-13.346602244392,-13.3634491656498,-13.3803192339831,-13.3971991123567,-13.4141351520293,-13.4311242640151,-13.4481810830822,-13.4652884944951,-13.4824235330794,-13.4995532119083,-13.5166947043195,-13.5338466220556,-13.5510007813467,-13.5681405842317,-13.5852625061104,-13.6023685917088,-13.6195069020217,-13.6366604501112,-13.6537947897448,-13.6709052415241,-13.6879568647549,-13.7049603862851,-13.7218889855641,-13.738763646945,-13.7556126224404,-13.7724027660646,-13.7891260816672,-13.8057748626756,-13.8223620715319,-13.8388847712514,-13.8553695188352,-13.8718720766624,-13.8883708069807,-13.9048749621723,-13.9213853971322,-13.9379028051545,-13.9543857322315,-13.9708839096911,-13.9873728185164,-14.0038136213849,-14.0202345190034,-14.0366479463831,-14.0530853675294,-14.0695404887827,-14.0860306650393,-14.1025193074008,-14.1189822707343,-14.1354320701353,-14.1518605748333,-14.1682567645091,-14.1845184484041,-14.2006642971964,-14.2167639350073,-14.2329128074553,-14.2490182722709,-14.2649994248952,-14.2808627651899,-14.2966136311501,-14.3123544678866,-14.3280488609785,-14.3436891934824,-14.359369425558,-14.3750953603456,-14.3908295116305,-14.4065733594416,-14.4222617755705,-14.4379445165324,-14.4536215257215,-14.4693120640188,-14.4850191245938,-14.500768564464,-14.5166012253977,-14.5324727995522,-14.548360605476,-14.5642273390588,-14.5800870362469,-14.595934186223,-14.6118192851557,-14.6276984344747,-14.6435448144941,-14.6593334824206,-14.6751564769521,-14.6910459694143,-14.7069287847991,-14.7227911285705,-14.7386762853714,-14.7545438679777,-14.7703794207137,-14.786174648749,-14.8019623666133,-14.8178320909098,-14.8337484039781,-14.8496710999637,-14.865557575286,-14.8813888104808,-14.8971808004482,-14.9129703995528,-14.9287874294143,-14.9446180611667,-14.9604464178273,-14.9762621526289,-14.9920221772644,-15.007717740677,-15.0233591124703,-15.0389391330935,-15.054448214181,-15.0699011754619,-15.0853077614188,-15.100701872925,-15.1161055130051,-15.1314694107351,-15.1467841394564,-15.1620588626365,-15.17730542178,-15.1925058460576,-15.2076798213839,-15.2228154230923,-15.2379658176379,-15.2531504118362,-15.2683541497129,-15.2835641875131,-15.2988097860938,-15.3140906645752,-15.3294311065684,-15.3448308642671,-15.3602941367751,-15.3757879728478,-15.3913324589008,-15.4069074360877,-15.4225287249681,-15.4381823268505,-15.4538384961325,-15.4694926334414,-15.4851483648204,-15.5008540620603,-15.51657471525,-15.5322886620228,-15.5479485932685,-15.5635220290833,-15.5790424683528,-15.5945852431767,-15.6101719478774,-15.6257779300218,-15.6413941690659,-15.6570459864942,-15.6726790155219,-15.688336576746,-15.7040645902755,-15.7198308100777,-15.7356213012875,-15.75138785134,-15.7671143085081,-15.7828292374632,-15.7985776581397,-15.8143085034504,-15.8299901979169,-15.8456512949467,-15.8612859653484,-15.8769332239619,-15.8925740469664,-15.9081887212211,-15.9237541583463,-15.9393161189291,-15.9549166755936,-15.9705226258131,-15.9861384889162,-16.0017381473123,-16.0173367784468,-16.0329376811862,-16.0485286274044,-16.0641010452608,-16.0796284073003,-16.0951223718046,-16.1105587942448,-16.1259567133697,-16.141349664786,-16.1567249359064,-16.1720473709429,-16.1873171211212,-16.2025384243924,-16.2177406393869,-16.2329079271333,-16.2480257123644,-16.2631315045858,-16.2782150143077,-16.293276992456,-16.308325463857,-16.3233375045746,-16.3383451770166,-16.353359460274,-16.368364789575,-16.3833717383689,-16.3983681628328,-16.4133554326653,-16.428330906093,-16.4433185427178,-16.4582903098647,-16.4732821186869,-16.4882825116004,-16.5032796921226,-16.5182786023453,-16.5332991139229,-16.5483347178401,-16.5633755867303,-16.5784364244623,-16.5934650723241,-16.6084159488316,-16.6233103692895,-16.6381649411005,-16.6530010500077,-16.6678418889675,-16.682628561279,-16.6973849264166,-16.7121226303239,-16.7268135326782,-16.7414837065224,-16.7561328627374,-16.7707232111551,-16.7852491635031,-16.7996851376683,-16.8140531073149,-16.8283870527287,-16.8427228851757,-16.8570616907679,-16.8714124042962,-16.8857367050377,-16.9000560047184,-16.9144048430675,-16.9287270313741,-16.9430536036399,-16.9574188690911,-16.9717863527779,-16.9861809614717,-17.0005462809561,-17.0148861840933,-17.029233027624,-17.0435707167121,-17.0578979198992,-17.0721722690987,-17.086413505864,-17.1006261818402,-17.1148463710944,-17.1290333720968,-17.1431880281169,-17.157317949621,-17.1714270226133,-17.1855660123666,-17.1996968564122,-17.2138324520699,-17.2279973539392,-17.2421960012768,-17.2563958194185,-17.2705905016077,-17.2847691391281,-17.2989125717533,-17.3130253351864,-17.3271067302361,-17.3411837658718,-17.3552575391619,-17.3693361642305,-17.3834042167997,-17.3974647469314,-17.4114998037978,-17.4255219069696,-17.4395436012177,-17.4535491499304,-17.4675436211088,-17.4815231217024,-17.4954814130388,-17.5093817532921,-17.5232483464747,-17.5370485437471,-17.5507657127331,-17.564447630846,-17.578106468378,-17.5917540096105,-17.60545487179,-17.6191887852952,-17.6329206838574,-17.6466266289455,-17.6603318485834,-17.6740471962161,-17.6877814075728,-17.7015737277799,-17.7153744511397,-17.7291979308837,-17.7430026452369,-17.7567842240352,-17.7705735569183,-17.7844165044113,-17.7982411789421,-17.8121194447308,-17.82603916666,-17.8399695377764,-17.8539412903425,-17.8679272009658,-17.8819245270062,-17.8958504795381,-17.9097872269924,-17.9237347714331,-17.9377276097577,-17.9517539065337,-17.9657823636126,-17.9798564258307,-17.9939371422968,-18.0080557918561,-18.0222295073153,-18.036435573102,-18.0506614562842,-18.0649291121334,-18.0791951390687,-18.0934192283341,-18.1075949779657,-18.1217254450602,-18.135827890368,-18.1498790332229,-18.1638998186061,-18.177842502627,-18.1917115676665,-18.2054936371109,-18.2191596447027,-18.2327216464075,-18.2461908113497,-18.2595629199741

Set 5: Time [ms]
0,0.0018,0.0036,0.0054,0.0072,0.009,0.0108,0.0126,0.0144,0.0162,0.018,0.0198,0.0216,0.0234,0.0252,0.027,0.0288,0.0306,0.0324,0.0342,0.036,0.0378,0.0396,0.0414,0.0432,0.045,0.0468,0.0486,0.0504,0.0522,0.054,0.0558,0.0576,0.0594,0.0612,0.063,0.0648,0.0666,0.0684,0.0702,0.072,0.0738,0.0756,0.0774,0.0792,0.081,0.0828,0.0846,0.0864,0.0882,0.09,0.0918,0.0936,0.0954,0.0972,0.099,0.1008,0.1026,0.1044,0.1062,0.108,0.1098,0.1116,0.1134,0.1152,0.117,0.1188,0.1206,0.1224,0.1242,0.126,0.1278,0.1296,0.1314,0.1332,0.135,0.1368,0.1386,0.1404,0.1422,0.144,0.1458,0.1476,0.1494,0.1512,0.153,0.1548,0.1566,0.1584,0.1602,0.162,0.1638,0.1656,0.1674,0.1692,0.171,0.1728,0.1746,0.1764,0.1782,0.18,0.1818,0.1836,0.1854,0.1872,0.189,0.1908,0.1926,0.1944,0.1962,0.198,0.1998,0.2016,0.2034,0.2052,0.207,0.2088,0.2106,0.2124,0.2142,0.216,0.2178,0.2196,0.2214,0.2232,0.225,0.2268,0.2286,0.2304,0.2322,0.234,0.2358,0.2376,0.2394,0.2412,0.243,0.2448,0.2466,0.2484,0.2502,0.252,0.2538,0.2556,0.2574,0.2592,0.261,0.2628,0.2646,0.2664,0.2682,0.27,0.2718,0.2736,0.2754,0.2772,0.279,0.2808,0.2826,0.2844,0.2862,0.288,0.2898,0.2916,0.2934,0.2952,0.297,0.2988,0.3006,0.3024,0.3042,0.306,0.3078,0.3096,0.3114,0.3132,0.315,0.3168,0.3186,0.3204,0.3222,0.324,0.3258,0.3276,0.3294,0.3312,0.333,0.3348,0.3366,0.3384,0.3402,0.342,0.3438,0.3456,0.3474,0.3492,0.351,0.3528,0.3546,0.3564,0.3582,0.36,0.3618,0.3636,0.3654,0.3672,0.369,0.3708,0.3726,0.3744,0.3762,0.378,0.3798,0.3816,0.3834,0.3852,0.387,0.3888,0.3906,0.3924,0.3942,0.396,0.3978,0.3996,0.4014,0.4032,0.405,0.4068,0.4086,0.4104,0.4122,0.414,0.4158,0.4176,0.4194,0.4212,0.423,0.4248,0.4266,0.4284,0.4302,0.432,0.4338,0.4356,0.4374,0.4392,0.441,0.4428,0.4446,0.4464,0.4482,0.45,0.4518,0.4536,0.4554,0.4572,0.459,0.4608,0.4626,0.4644,0.4662,0.468,0.4698,0.4716,0.4734,0.4752,0.477,0.4788,0.4806,0.4824,0.4842,0.486,0.4878,0.4896,0.4914,0.4932,0.495,0.4968,0.4986,0.5004,0.5022,0.504,0.5058,0.5076,0.5094,0.5112,0.513,0.5148,0.5166,0.5184,0.5202,0.522,0.5238,0.5256,0.5274,0.5292,0.531,0.5328,0.5346,0.5364,0.5382,0.54,0.5418,0.5436,0.5454,0.5472,0.549,0.5508,0.5526,0.5544,0.5562,0.558,0.5598,0.5616,0.5634,0.5652,0.567,0.5688,0.5706,0.5724,0.5742,0.576,0.5778,0.5796,0.5814,0.5832,0.585,0.5868,0.5886,0.5904,0.5922,0.594,0.5958,0.5976,0.5994,0.6012,0.603,0.6048,0.6066,0.6084,0.6102,0.612,0.6138,0.6156,0.6174,0.6192,0.621,0.6228,0.6246,0.6264,0.6282,0.63,0.6318,0.6336,0.6354,0.6372,0.639,0.6408,0.6426,0.6444,0.6462,0.648,0.6498,0.6516,0.6534,0.6552,0.657,0.6588,0.6606,0.6624,0.6642,0.666,0.6678,0.6696,0.6714,0.6732,0.675,0.6768,0.6786,0.6804,0.6822,0.684,0.6858,0.6876,0.6894,0.6912,0.693,0.6948,0.6966,0.6984,0.7002,0.702,0.7038,0.7056,0.7074,0.7092,0.711,0.7128,0.7146,0.7164,0.7182,0.72,0.7218,0.7236,0.7254,0.7272,0.729,0.7308,0.7326,0.7344,0.7362,0.738,0.7398,0.7416,0.7434,0.7452,0.747,0.7488,0.7506,0.7524,0.7542,0.756,0.7578,0.7596,0.7614,0.7632,0.765,0.7668,0.7686,0.7704,0.7722,0.774,0.7758,0.7776,0.7794,0.7812,0.783,0.7848,0.7866,0.7884,0.7902,0.792,0.7938,0.7956,0.7974,0.7992,0.801,0.8028,0.8046,0.8064,0.8082,0.81,0.8118,0.8136,0.8154,0.8172,0.819,0.8208,0.8226,0.8244,0.8262,0.828,0.8298,0.8316,0.8334,0.8352,0.837,0.8388,0.8406,0.8424,0.8442,0.846,0.8478,0.8496,0.8514,0.8532,0.855,0.8568,0.8586,0.8604,0.8622,0.864,0.8658,0.8676,0.8694,0.8712,0.873,0.8748,0.8766,0.8784,0.8802,0.882,0.8838,0.8856,0.8874,0.8892,0.891,0.8928,0.8946,0.8964,0.8982,0.9,0.9018,0.9036,0.9054,0.9072,0.909,0.9108,0.9126,0.9144,0.9162,0.918,0.9198,0.9216,0.9234,0.9252,0.927,0.9288,0.9306,0.9324,0.9342,0.936,0.9378,0.9396,0.9414,0.9432,0.945,0.9468,0.9486,0.9504,0.9522,0.954,0.9558,0.9576,0.9594,0.9612,0.963,0.9648,0.9666,0.9684,0.9702,0.972,0.9738,0.9756,0.9774,0.9792,0.981,0.9828,0.9846,0.9864,0.9882,0.99,0.9918,0.9936,0.9954,0.9972,0.999,1.0008,1.0026,1.0044,1.0062,1.008,1.0098,1.0116,1.0134,1.0152,1.017,1.0188,1.0206,1.0224,1.0242,1.026,1.0278,1.0296,1.0314,1.0332,1.035,1.0368,1.0386,1.0404,1.0422,1.044,1.0458,1.0476,1.0494,1.0512,1.053,1.0548,1.0566,1.0584,1.0602,1.062,1.0638,1.0656,1.0674,1.0692,1.071,1.0728,1.0746,1.0764,1.0782,1.08,1.0818,1.0836,1.0854,1.0872,1.089,1.0908,1.0926,1.0944,1.0962,1.098,1.0998,1.1016,1.1034,1.1052,1.107,1.1088,1.1106,1.1124,1.1142,1.116,1.1178,1.1196,1.1214,1.1232,1.125,1.1268,1.1286,1.1304,1.1322,1.134,1.1358,1.1376,1.1394,1.1412,1.143,1.1448,1.1466,1.1484,1.1502,1.152,1.1538,1.1556,1.1574,1.1592,1.161,1.1628,1.1646,1.1664,1.1682,1.17,1.1718,1.1736,1.1754,1.1772,1.179,1.1808,1.1826,1.1844,1.1862,1.188,1.1898,1.1916,1.1934,1.1952,1.197,1.1988,1.2006,1.2024,1.2042,1.206,1.2078,1.2096,1.2114,1.2132,1.215,1.2168,1.2186,1.2204,1.2222,1.224,1.2258,1.2276,1.2294,1.2312,1.233,1.2348,1.2366,1.2384,1.2402,1.242,1.2438,1.2456,1.2474,1.2492,1.251,1.2528,1.2546,1.2564,1.2582,1.26,1.2618,1.2636,1.2654,1.2672,1.269,1.2708,1.2726,1.2744,1.2762,1.278,1.2798,1.2816,1.2834,1.2852,1.287,1.2888,1.2906,1.2924,1.2942,1.296,1.2978,1.2996,1.3014,1.3032,1.305,1.3068,1.3086,1.3104,1.3122,1.314,1.3158,1.3176,1.3194,1.3212,1.323,1.3248,1.3266,1.3284,1.3302,1.332,1.3338,1.3356,1.3374,1.3392,1.341,1.3428,1.3446,1.3464,1.3482,1.35,1.3518,1.3536,1.3554,1.3572,1.359,1.3608,1.3626,1.3644,1.3662,1.368,1.3698,1.3716,1.3734,1.3752,1.377,1.3788,1.3806,1.3824,1.3842,1.386,1.3878,1.3896,1.3914,1.3932,1.395,1.3968,1.3986,1.4004,1.4022,1.404,1.4058,1.4076,1.4094,1.4112,1.413,1.4148,1.4166,1.4184,1.4202,1.422,1.4238,1.4256,1.4274,1.4292,1.431,1.4328,1.4346,1.4364,1.4382,1.44,1.4418,1.4436,1.4454,1.4472,1.449,1.4508,1.4526,1.4544,1.4562,1.458,1.4598,1.4616,1.4634,1.4652,1.467,1.4688,1.4706,1.4724,1.4742,1.476,1.4778,1.4796,1.4814,1.4832,1.485,1.4868,1.4886,1.4904,1.4922,1.494,1.4958,1.4976,1.4994,1.5012,1.503,1.5048,1.5066,1.5084,1.5102,1.512,1.5138,1.5156,1.5174,1.5192,1.521,1.5228,1.5246,1.5264,1.5282,1.53,1.5318,1.5336,1.5354,1.5372,1.539,1.5408,1.5426,1.5444,1.5462,1.548,1.5498,1.5516,1.5534,1.5552,1.557,1.5588,1.5606,1.5624,1.5642,1.566,1.5678,1.5696,1.5714,1.5732,1.575,1.5768,1.5786,1.5804,1.5822,1.584,1.5858,1.5876,1.5894,1.5912,1.593,1.5948,1.5966,1.5984,1.6002,1.602,1.6038,1.6056,1.6074,1.6092,1.611,1.6128,1.6146,1.6164,1.6182,1.62,1.6218,1.6236,1.6254,1.6272,1.629,1.6308,1.6326,1.6344,1.6362,1.638,1.6398,1.6416,1.6434,1.6452,1.647,1.6488,1.6506,1.6524,1.6542,1.656,1.6578,1.6596,1.6614,1.6632,1.665,1.6668,1.6686,1.6704,1.6722,1.674,1.6758,1.6776,1.6794,1.6812,1.683,1.6848,1.6866,1.6884,1.6902,1.692,1.6938,1.6956,1.6974,1.6992,1.701,1.7028,1.7046,1.7064,1.7082,1.71,1.7118,1.7136,1.7154,1.7172,1.719,1.7208,1.7226,1.7244,1.7262,1.728,1.7298,1.7316,1.7334,1.7352,1.737,1.7388,1.7406,1.7424,1.7442,1.746,1.7478,1.7496,1.7514,1.7532,1.755,1.7568,1.7586,1.7604,1.7622,1.764,1.7658,1.7676,1.7694,1.7712,1.773,1.7748,1.7766,1.7784,1.7802,1.782,1.7838,1.7856,1.7874,1.7892,1.791,1.7928,1.7946,1.7964,1.7982,1.8,1.8018,1.8036,1.8054,1.8072,1.809,1.8108,1.8126,1.8144,1.8162,1.818,1.8198,1.8216,1.8234,1.8252,1.827,1.8288,1.8306,1.8324,1.8342,1.836,1.8378,1.8396,1.8414,1.8432,1.845,1.8468,1.8486,1.8504,1.8522,1.854,1.8558,1.8576,1.8594,1.8612,1.863,1.8648,1.8666,1.8684,1.8702,1.872,1.8738,1.8756,1.8774,1.8792,1.881,1.8828,1.8846,1.8864,1.8882,1.89,1.8918,1.8936,1.8954,1.8972,1.899,1.9008,1.9026,1.9044,1.9062,1.908,1.9098,1.9116,1.9134,1.9152,1.917,1.9188,1.9206,1.9224,1.9242,1.926,1.9278,1.9296,1.9314,1.9332,1.935,1.9368,1.9386,1.9404,1.9422,1.944,1.9458,1.9476,1.9494,1.9512,1.953,1.9548,1.9566,1.9584,1.9602,1.962,1.9638,1.9656,1.9674,1.9692,1.971,1.9728,1.9746,1.9764,1.9782,1.98,1.9818,1.9836,1.9854,1.9872,1.989,1.9908,1.9926,1.9944,1.9962,1.998,1.9998

Set 5: Delta x_{cm} [µm]
0,-1.13940259137413e-06,-5.99592977264946e-06,-3.32239551625521e-05,-0.000116339079483333,-0.000210608140573543,-0.000318719940955829,-0.000537988229269357,-0.000861995819504118,-0.00126417714409752,-0.00171582175350444,-0.00219227548446535,-0.00265373144335904,-0.00305731338498798,-0.0034495463667049,-0.00385392632276617,-0.00425892588258809,-0.00460097959270557,-0.00492136573550586,-0.0052962977254746,-0.00569973862226715,-0.00612717541997486,-0.00652624682469455,-0.00688546365209359,-0.00719851672427397,-0.00749997706517638,-0.00778999418047993,-0.00807060140576134,-0.00836801905209923,-0.00870753610817017,-0.00910772828270796,-0.00956392145475904,-0.0100145368988605,-0.0103754570708646,-0.0106534829238556,-0.0109292017782875,-0.0112163481087637,-0.0115175903734038,-0.0118631857393679,-0.0122190221256576,-0.012554994648572,-0.0129022221174633,-0.0132529890865905,-0.0136700067814889,-0.0141351816082612,-0.0146249915790016,-0.0151789555803,-0.0157744710961604,-0.0164645430976006,-0.017214826029358,-0.0180237885828781,-0.0189827057115767,-0.0200641329492664,-0.0212501841427765,-0.022563567794395,-0.0239450222733629,-0.0254933434867908,-0.0272403538682559,-0.0293751612488779,-0.031943459090258,-0.0348956748317674,-0.0383120862131026,-0.0420831829927855,-0.0461823277331718,-0.0506736023333913,-0.0555680081313053,-0.0608255461580958,-0.0664897149923083,-0.0725644730263674,-0.0790132505452978,-0.0858015176584881,-0.0929916504130825,-0.100571300480775,-0.108452780322261,-0.116716380038607,-0.125251400676497,-0.134103958713975,-0.143272567660203,-0.152679508432603,-0.162433285528986,-0.172500406510389,-0.182955009209998,-0.193885026591567,-0.205833685259474,-0.218681657471371,-0.233041722950706,-0.248785915893997,-0.266248863866106,-0.285322222265568,-0.305992161687204,-0.328233491489558,-0.352098841954166,-0.377516400689002,-0.404258196248363,-0.432194178362109,-0.461223452848504,-0.491036794453856,-0.521152908432082,-0.551438531844791,-0.581795900635965,-0.612113839617895,-0.642383469020181,-0.672586006524565,-0.702753471279395,-0.732909693728365,-0.7630385631005,-0.793089224960662,-0.823054610396394,-0.85295991327476,-0.8828968797429,-0.912845346867208,-0.942733084605856,-0.972579430881277,-1.0024871296733,-1.03249396882357,-1.06267331278749,-1.09301965545936,-1.12359401364709,-1.15436507439688,-1.18520213155147,-1.2161202987966,-1.24708400284267,-1.27808170081496,-1.3091364024023,-1.34033377319957,-1.37159945600156,-1.4029101426583,-1.43424832044458,-1.4655451948782,-1.49676648391348,-1.52780502915898,-1.55870795941237,-1.58958111007448,-1.62022345817761,-1.65097189585607,-1.68173385455711,-1.71224956274901,-1.74274822105841,-1.77326000712087,-1.80363427737317,-1.83407287175739,-1.86452000448627,-1.89496558142916,-1.92514945391187,-1.9553302452213,-1.9853570061244,-2.01520360315719,-2.04490916748537,-2.07461118119508,-2.10423095071158,-2.13392147465008,-2.16346466881066,-2.19300359465257,-2.22245732906879,-2.25195810380348,-2.28145449899641,-2.31101380854286,-2.34059372098539,-2.37016152135057,-2.39970386105179,-2.4292451518414,-2.45873895070406,-2.48810055010257,-2.51735473248899,-2.54650474194239,-2.57557161759987,-2.60456076856967,-2.63355374285088,-2.66252858054696,-2.691452000896,-2.72030195244531,-2.74915256435288,-2.7779699345832,-2.80672380347327,-2.8354623779536,-2.86427482712779,-2.89310087008547,-2.92185133028049,-2.95061189428247,-2.979406556682,-3.00819383918758,-3.0369818584809,-3.06580852836287,-3.09469365905959,-3.12355770434907,-3.1524179937012,-3.18125486186186,-3.21006816534876,-3.23892358589578,-3.26781222031438,-3.29668432592439,-3.32555758967147,-3.35439049307706,-3.38323175405207,-3.41195748194267,-3.44064431966116,-3.4693135360691,-3.49791510406949,-3.52650412900618,-3.55508274648276,-3.58359377024189,-3.61197993205937,-3.6402494704029,-3.6683715716392,-3.69635573416307,-3.72420777118077,-3.7519781722888,-3.77966230769348,-3.80730256764426,-3.83489891665707,-3.86248720016236,-3.89008480809749,-3.91773833780559,-3.94542893809006,-3.97310363587007,-4.00072825109917,-4.02833198918397,-4.05597932815556,-4.08368625814216,-4.11147369214009,-4.13935122118566,-4.16729840888307,-4.19537813560667,-4.22362987321097,-4.2520237751174,-4.28047012054547,-4.30897373186989,-4.33751869072566,-4.36604855144331,-4.39453999297949,-4.42300614812041,-4.45142449796606,-4.47983850892136,-4.5082269513425,-4.53653430233688,-4.56475556261739,-4.59292238383987,-4.62102311852728,-4.64909059380006,-4.67706818123726,-4.70507841317008,-4.73311044154456,-4.7611344317068,-4.7892142501866,-4.81728527250706,-4.84542346183896,-4.87351491069017,-4.90171901057897,-4.92996563359916,-4.95822363209109,-4.98648429592976,-5.01472689587858,-5.04309530090219,-5.07137652947317,-5.09964129667977,-5.12797446193406,-5.15626358333379,-5.18443402535497,-5.21262040557001,-5.24081769167939,-5.26902281256338,-5.2972129860005,-5.32543840004471,-5.35369808604349,-5.3820067461811,-5.41035378494206,-5.43875198811498,-5.46713604914688,-5.49551277734158,-5.52390820590047,-5.55227702695138,-5.5805909468239,-5.60883171741016,-5.6370051725151,-5.66509355864908,-5.6931047698488,-5.7210648419482,-5.74901303513649,-5.77691750058509,-5.80475302186539,-5.83260064912077,-5.86052736008919,-5.88857031233507,-5.91667459379496,-5.94484976087676,-5.97303841916227,-6.00118863085719,-6.02930056807028,-6.0573927043499,-6.08546748074158,-6.11351478536139,-6.14160468242629,-6.16974758771286,-6.19778597565006,-6.22579168191041,-6.25384319068661,-6.28182882907028,-6.3098072786463,-6.33778388248207,-6.36563068641616,-6.39334923037161,-6.4209554251217,-6.44847025571776,-6.47600682345017,-6.50354824173856,-6.53107808610106,-6.55857841921166,-6.58607454078977,-6.61358437054337,-6.64114285454248,-6.66871119977408,-6.696310640407,-6.72396715957176,-6.75159392219901,-6.77915748385896,-6.8067494238106,-6.83430548452976,-6.8618748324402,-6.88947314531958,-6.91709473572307,-6.94471720657326,-6.97238892828427,-7.00008554272509,-7.02779783961908,-7.05550018394819,-7.08324716592207,-7.11100855010547,-7.1387935279743,-7.16662033538578,-7.19450142787738,-7.22244931514486,-7.2503927187657,-7.2783657378005,-7.30634035200119,-7.33434487210056,-7.36237261228897,-7.3904491504773,-7.41852711013178,-7.44657064234917,-7.47463252954799,-7.5026889252782,-7.53071547984096,-7.55873373124,-7.5867164591796,-7.6146756337341,-7.64264806414979,-7.6705868566318,-7.69848678206528,-7.72637122364026,-7.75426298264429,-7.78215973118776,-7.81004435538039,-7.83789062030067,-7.86571258679666,-7.89356373412256,-7.92145438995137,-7.94940443739957,-7.97737037861807,-8.00533797501338,-8.03326498302929,-8.06112949744767,-8.08893903498579,-8.11671691536688,-8.14449280308786,-8.17230265127186,-8.20013867181549,-8.22803265506836,-8.2559667125475,-8.28387989916269,-8.31173396372351,-8.33951336310496,-8.36727167630359,-8.39502728095816,-8.42281001805676,-8.45063506101079,-8.47845493595297,-8.50620307874406,-8.53389115479608,-8.5614803440829,-8.5889389083988,-8.61632304920899,-8.64366487998946,-8.6709525084564,-8.69819794876509,-8.72536029088009,-8.75250147897158,-8.77953057418256,-8.80657677932936,-8.83351796531016,-8.86047860728436,-8.88735890272016,-8.9142360003607,-8.94112536711219,-8.9680048822181,-8.99489890396468,-9.0217363644841,-9.0486458631575,-9.07546607032929,-9.10230746591637,-9.12917976583099,-9.15604148947041,-9.18285305071209,-9.20964123270239,-9.23632708990445,-9.26305529588671,-9.2897683178412,-9.31637993391196,-9.34292768734721,-9.36949632166298,-9.39600408933526,-9.42248187505318,-9.44894937516817,-9.47541023259767,-9.50189400493809,-9.52839552781479,-9.55490174554721,-9.58143788339517,-9.60801673926046,-9.63461017526341,-9.6612073535381,-9.68775674008339,-9.71430865505916,-9.7408521749756,-9.76739989199581,-9.79392290205119,-9.82048583155046,-9.847102584781,-9.87376570037439,-9.90040863703076,-9.9270109938854,-9.95358150106669,-9.98015937519336,-10.0067368543457,-10.0332845450898,-10.0597660888355,-10.086170878539,-10.1124899250047,-10.13874340162,-10.1649488754958,-10.1910769956489,-10.2170994603309,-10.2430477755057,-10.2688867468224,-10.2946322197205,-10.3202945628503,-10.3458441612454,-10.3714067599054,-10.3970166136538,-10.4226598918888,-10.4482822053913,-10.4739806376907,-10.4998266881639,-10.5256766777702,-10.5514395638856,-10.5772076853225,-10.6029768322763,-10.6286585212352,-10.65434795216,-10.6801289121458,-10.7059172486975,-10.7316641001328,-10.7574410481468,-10.7832457312999,-10.8089703070213,-10.8346983830777,-10.8603697644058,-10.8859396796941,-10.9115784160646,-10.9371977909813,-10.9628661102182,-10.9885035968371,-11.0141078697865,-11.0397131502344,-11.0652931689147,-11.0908362105369,-11.1163408617243,-11.1418079121655,-11.1672718579572,-11.1927264911556,-11.2181651814638,-11.2436079828606,-11.2690812437141,-11.294531640788,-11.3199759081588,-11.3454552574988,-11.3709381047857,-11.3964605046743,-11.4220200859059,-11.4476242666766,-11.4732210402641,-11.498794671505,-11.5243291868461,-11.5498630188694,-11.5754014666114,-11.6009537517756,-11.6265716657272,-11.6522140444103,-11.677866423089,-11.7035472521801,-11.7292626994144,-11.7549794494536,-11.7806840621842,-11.8063563573178,-11.832027978587,-11.857658222335,-11.8832533765116,-11.9087994555275,-11.9342993415196,-11.9597402295851,-11.985098263233,-12.0104098853496,-12.0356750847952,-12.0608765569103,-12.0860227967838,-12.1111490465286,-12.1362745769485,-12.1614208933738,-12.1866099186594,-12.2118677468034,-12.2371659156182,-12.2624986319563,-12.2878655249074,-12.313257745228,-12.3386653761376,-12.3639986814636,-12.3892604712804,-12.4144700118209,-12.4396404611018,-12.4647175667113,-12.4897423411974,-12.5147443512192,-12.5397216828743,-12.5646876750889,-12.589652468265,-12.6146536712014,-12.6396400889467,-12.6646040609756,-12.6895903152119,-12.7145689384395,-12.7395523804229,-12.7644811778739,-12.7893533315723,-12.8142153927675,-12.8390149669251,-12.863702483765,-12.8883176750243,-12.9128112310763,-12.937299513971,-12.9617474782512,-12.9861181771546,-13.0104401394319,-13.0347295312412,-13.0589869741615,-13.0831900098507,-13.1073614156546,-13.1315174135363,-13.1556829321889,-13.1797997508215,-13.2039358266348,-13.228074132518,-13.2522209261254,-13.276394459277,-13.3006142574205,-13.3248441698859,-13.3490687234786,-13.3732264902473,-13.3973597081612,-13.4214760336849,-13.4455261253031,-13.4695004533853,-13.4934521231998,-13.5173892293371,-13.5412928337401,-13.5651144622089,-13.5888670145161,-13.6125486537434,-13.6361728041936,-13.6597671236809,-13.6833040617641,-13.7067453737299,-13.7301131361062,-13.7533881429211,-13.7765834544661,-13.7997428710588,-13.8229010344446,-13.8460932394436,-13.8693041794262,-13.8925239584682,-13.9157693493027,-13.9390303206494,-13.9623097986682,-13.9856258843872,-14.0089242191351,-14.0321944923729,-14.0554749473458,-14.0787857407787,-14.1021217658613,-14.1254409282042,-14.1487380941255,-14.1720372148144,-14.1953412303757,-14.2186652210696,-14.2419950947838,-14.2653387724747,-14.2886692760678,-14.312018957691,-14.3353399659924,-14.3586066749144,-14.3817784357405,-14.4048848301547,-14.4279789036309,-14.4510299597757,-14.4740586221757,-14.4970240725931,-14.5199685673677,-14.5429439809485,-14.5659329341892,-14.5889031019328,-14.6119331752759,-14.6350379393315,-14.658124006444,-14.6811055855653,-14.7040579091889,-14.7269805511879,-14.7498404385142,-14.7727187904861,-14.7956406714635,-14.8185542844963,-14.8413965433868,-14.864224321058,-14.8870869802735,-14.9099193902755,-14.9327174857446,-14.9555102307022,-14.9783279936326,-15.0011561012931,-15.023938085335,-15.0467676136848,-15.0696936921006,-15.0926828075841,-15.1156602905895,-15.1386257327512,-15.1615698152421,-15.1845294915223,-15.207470510834,-15.2303589185803,-15.2531959995904,-15.276027830943,-15.2988549126546,-15.3216471501802,-15.3444170996199,-15.3671662299694,-15.3898991228117,-15.412581818151,-15.4352219560493,-15.457840247768,-15.4803991559172,-15.5028656231798,-15.5252369824833,-15.5474908197275,-15.5696936913187,-15.5918427397854,-15.6139178654436,-15.6359278537339,-15.6579009146462,-15.6798430629827,-15.7017824861666,-15.7237396736164,-15.7457411117331,-15.7677627131709,-15.7897671241546,-15.8117770921527,-15.8337891077335,-15.8557833826585,-15.8777527620649,-15.89973642125,-15.9217264149244,-15.9437716515336,-15.9658960852306,-15.9880264036698,-16.0101944904032,-16.0324132427164,-16.054637371864,-16.0768184539555,-16.0989551985566,-16.1210449115283,-16.1430902987759,-16.1650760671874,-16.1870494152713,-16.2090489439158,-16.2309800451642,-16.252878521537,-16.2748181870769,-16.2967960147064,-16.3187351016193,-16.3406695800114,-16.3626549915747,-16.3846069705286,-16.4065500178949,-16.4284988712722,-16.4504858174704,-16.4724100939516,-16.4943028294179,-16.5161716263872,-16.5380596748738,-16.5599066124669,-16.5817099996633,-16.6034650847893,-16.6251966615965,-16.6468967429509,-16.6685702558391,-16.6901679501244,-16.7116933519893,-16.7331640412562,-16.7546383554561,-16.7760893732565,-16.797517893649,-16.8188845124873,-16.8402182813866,-16.8615305170359,-16.8827861647618,-16.9039855957108,-16.9251511792274,-16.9462850629046,-16.967399580349,-16.9885054462223,-17.0095747499861,-17.0306045194768,-17.0516185028857,-17.0726126986344,-17.0935722317191,-17.114523249322,-17.1354588804866,-17.1564040193016,-17.1773739056875,-17.1983388688083,-17.2192784428182,-17.240199221728,-17.2611092324186,-17.2820085484219,-17.3028875132019,-17.3237517972523,-17.3445801527986,-17.365380465793,-17.3861626600486,-17.4069254191411,-17.4276908737318,-17.4484455854531,-17.4691894850321,-17.4899211182627,-17.5106387604907,-17.5313452767171,-17.5520550828173,-17.5727332781721,-17.5933653303078,-17.613991290356,-17.6346324016951,-17.6553001026328,-17.6760022730357,-17.6967327342368,-17.7175015506616,-17.7383322065645,-17.7591754936297,-17.7800321065094,-17.8009398672395,-17.8219025090116,-17.8428730664559,-17.863847503742,-17.8848304662426,-17.9058104278142,-17.926824555894,-17.9478727153208,-17.968938709174,-17.9900236224218,-18.0110981401883,-18.0321429969951,-18.0531571620907,-18.0741405530106,-18.0951164602408,-18.1160422200893,-18.1369481296961,-18.1578502983016,-18.1787819176078,-18.1996946237563,-18.2205661184542,-18.2414312858846,-18.2622461922787,-18.2830495918644,-18.3038350030033,-18.3246337457795,-18.3454626126535,-18.3662822557053,-18.387121392716,-18.4079881651739,-18.4289325869402,-18.4499142657945,-18.4709153294804,-18.4919307387693,-18.5129132903244,-18.5338749235132,-18.5548622231581,-18.5758357204038,-18.5968152863548,-18.6178128589746,-18.6387623280209,-18.6596285967624,-18.6804481580461,-18.7012163477834,-18.721883833473,-18.7424707499549,-18.762998493362,-18.7834996281124,-18.804001811446,-18.8244697616505,-18.8448669768688,-18.8652233678954,-18.8855254798471,-18.9057897094489,-18.9259980367495,-18.9461041791766,-18.9661386682289,-18.9861052193159,-19.0060137148162,-19.0258911887887,-19.0457703053526,-19.0656513505572,-19.0855415727159,-19.1054842646613,-19.1254229792137,-19.145364480577,-19.1653327991179,-19.1853041603831,-19.2052733257688,-19.2252091556959,-19.2451329910009,-19.2650537480096,-19.2849268863603,-19.3047392033896,-19.3245264406297,-19.3443519368839,-19.3642220938893,-19.3840505099202,-19.4038692762103,-19.4237226179719,-19.4436035332938,-19.4634579777749,-19.4832643621293,-19.503003318912,-19.5227045778217,-19.5424220072855,-19.5620648114339,-19.5816528730763,-19.6012082502954,-19.6207789154478,-19.6403945541731,-19.6600205359383,-19.6795958559217,-19.6990751776884,-19.7184558702888,-19.7378191820199,-19.7571719642466,-19.7765897410713,-19.7960569617429,-19.8155560002431,-19.8350987736845,-19.8545832297759,-19.8740677728815,-19.8935811663264,-19.9130696482859,-19.9325599912941,-19.9519952616031,-19.9713595578609,-19.9906546187304,-20.0098875021899,-20.0291124739764,-20.0483289218775,-20.0674749986881,-20.0865172323035,-20.10551399066,-20.1245097873044,-20.1434460597525,-20.1623065553257,-20.181101956953,-20.1998705616503,-20.218628198995,-20.2374056428033,-20.2561977044558,-20.274948054087,-20.2936315270431,-20.3122429030555,-20.3307706775068,-20.3492266701593,-20.3676219984285,-20.3859791786684,-20.4042480287615,-20.4224584992909,-20.4405808956491,-20.458616721619,-20.4765861150404,-20.4944838293979,-20.5123195859551,-20.5301151609905,-20.5478503507048,-20.5655238280725,-20.5831499376249,-20.6007407454353,-20.6182977521024,-20.6358501890241,-20.6533921008203,-20.6709226543807,-20.6884532781109,-20.7059988988022,-20.723566948864,-20.7412016367885,-20.7588685952723,-20.7765663015721,-20.7943271455464,-20.8121338932191,-20.8299668465592,-20.84785794949,-20.8657362193321,-20.8835749053533,-20.9013973872356,-20.9192264396702,-20.93707736351,-20.9549047422992,-20.9726941959068,-20.9904008142681,-21.0080835803767,-21.0257504920564,-21.0433484385388,-21.0608621512658,-21.0782628830399,-21.0956012204943,-21.1128672662093,-21.1300870384247,-21.1472335585218,-21.1642730711211,-21.1812008885384,-21.1980569788821,-21.2148822198636,-21.2317044226873,-21.2484853346907,-21.2652218393311,-21.2819581979923,-21.2986998400682,-21.3154239136349,-21.3321262046467,-21.3488184469074,-21.3655082243037,-21.3821834225676,-21.3988583165417,-21.4155425857407,-21.4322230858837,-21.4488960598031,-21.4655582164136,-21.4821846810396,-21.4987857942498,-21.5153674487228,-21.531912103577,-21.5484451161186,-21.5649682630337,-21.5814697481467,-21.5979460108957,-21.6143989089617,-21.630846916821,-21.6472795540629,-21.6636912972225,-21.6800499274431,-21.6963451338082,-21.7125994539548,-21.7287695635749,-21.7448779455023,-21.7609506547697,-21.7769971303797,-21.7929845011651,-21.8089181430889,-21.8247591624499,-21.8405370561495,-21.8562969176513,-21.872042020621,-21.8877972373283,-21.9035578669972,-21.9192714895846,-21.9349398787345,-21.9505995066404,-21.9661615035137,-21.9816345962447,-21.9971187762073,-22.0126477159512,-22.0282134198385,-22.0437990023815,-22.0593494744998,-22.0748919100619,-22.0904297362116,-22.1060047000333,-22.1216379322348,-22.137382695448,-22.1531636015434,-22.1689125499693,-22.1846654240004,-22.2004331021791,-22.2162328471127,-22.2320227039595,-22.2477727584679,-22.2635255185398,-22.2792587898339,-22.2949219271687,-22.3104965120664,-22.3260506213811,-22.3416225417581,-22.3571652885412,-22.3726619904164,-22.3881109084965,-22.4035160619301,-22.4188625808859,-22.4341399665676,-22.4493384306738,-22.4644542522351,-22.4794579829461,-22.4943611667204,-22.5091553331077,-22.5238824985199,-22.538628538188,-22.5533804721996,-22.5681065554532,-22.5828028462562,-22.5974876857098,-22.6121481037513,-22.626773042646,-22.6413520718536,-22.6558901625132,-22.6703921837561,-22.6849013318189,-22.6994530556689,-22.7140246743521,-22.7286064175673,-22.7431892869088,-22.7577710095419,-22.7723650151303,-22.7869673014413,-22.8015889949854,-22.8162380099205,-22.830888972342,-22.8455547127144,-22.8602274506853,-22.874907886206,-22.8895700365242,-22.9042005830566,-22.9187961146995,-22.9333604913683,-22.947893810932,-22.9623967510185,-22.9768320403567,-22.9912128355959,-23.0055766227074,-23.019944225105,-23.0342695644316,-23.0485500864016,-23.0628328773989,-23.0771395845665,-23.0914363171716,-23.105735385392,-23.1200272128309,-23.1343328003516,-23.1486416669269,-23.1629668763736,-23.1772989606714,-23.1916527862676,-23.2060488324932,-23.2204581562642,-23.2348732559069,-23.2493041411396,-23.2637300601708,-23.2781231120048,-23.2925405506116,-23.3069967133274,-23.3214462930253,-23.3359139074822,-23.3504212768941,-23.3649265662307,-23.3794583082258,-23.3940313235057,-23.4086435460125,-23.4233070164766,-23.4380240431649,-23.4527601495588,-23.4675176844865,-23.4822574762697,-23.496970159972,-23.5116239719629,-23.5262434022543,-23.5408781097291,-23.5555203425975,-23.57017130549,-23.5848352443164,-23.5995067940321,-23.6141542227673,-23.6287748578163,-23.6433844838048,-23.657950742709,-23.6724826744821,-23.6869727973303,-23.7014601630661,-23.715932862141,-23.7304108244579,-23.7449221230883,-23.7594711000932,-23.7740444713206,-23.7886285761862,-23.8032057585973,-23.817779181394

Set 6: Time [ms]
0,0.0018,0.0036,0.0054,0.0072,0.009,0.0108,0.0126,0.0144,0.0162,0.018,0.0198,0.0216,0.0234,0.0252,0.027,0.0288,0.0306,0.0324,0.0342,0.036,0.0378,0.0396,0.0414,0.0432,0.045,0.0468,0.0486,0.0504,0.0522,0.054,0.0558,0.0576,0.0594,0.0612,0.063,0.0648,0.0666,0.0684,0.0702,0.072,0.0738,0.0756,0.0774,0.0792,0.081,0.0828,0.0846,0.0864,0.0882,0.09,0.0918,0.0936,0.0954,0.0972,0.099,0.1008,0.1026,0.1044,0.1062,0.108,0.1098,0.1116,0.1134,0.1152,0.117,0.1188,0.1206,0.1224,0.1242,0.126,0.1278,0.1296,0.1314,0.1332,0.135,0.1368,0.1386,0.1404,0.1422,0.144,0.1458,0.1476,0.1494,0.1512,0.153,0.1548,0.1566,0.1584,0.1602,0.162,0.1638,0.1656,0.1674,0.1692,0.171,0.1728,0.1746,0.1764,0.1782,0.18,0.1818,0.1836,0.1854,0.1872,0.189,0.1908,0.1926,0.1944,0.1962,0.198,0.1998,0.2016,0.2034,0.2052,0.207,0.2088,0.2106,0.2124,0.2142,0.216,0.2178,0.2196,0.2214,0.2232,0.225,0.2268,0.2286,0.2304,0.2322,0.234,0.2358,0.2376,0.2394,0.2412,0.243,0.2448,0.2466,0.2484,0.2502,0.252,0.2538,0.2556,0.2574,0.2592,0.261,0.2628,0.2646,0.2664,0.2682,0.27,0.2718,0.2736,0.2754,0.2772,0.279,0.2808,0.2826,0.2844,0.2862,0.288,0.2898,0.2916,0.2934,0.2952,0.297,0.2988,0.3006,0.3024,0.3042,0.306,0.3078,0.3096,0.3114,0.3132,0.315,0.3168,0.3186,0.3204,0.3222,0.324,0.3258,0.3276,0.3294,0.3312,0.333,0.3348,0.3366,0.3384,0.3402,0.342,0.3438,0.3456,0.3474,0.3492,0.351,0.3528,0.3546,0.3564,0.3582,0.36,0.3618,0.3636,0.3654,0.3672,0.369,0.3708,0.3726,0.3744,0.3762,0.378,0.3798,0.3816,0.3834,0.3852,0.387,0.3888,0.3906,0.3924,0.3942,0.396,0.3978,0.3996,0.4014,0.4032,0.405,0.4068,0.4086,0.4104,0.4122,0.414,0.4158,0.4176,0.4194,0.4212,0.423,0.4248,0.4266,0.4284,0.4302,0.432,0.4338,0.4356,0.4374,0.4392,0.441,0.4428,0.4446,0.4464,0.4482,0.45,0.4518,0.4536,0.4554,0.4572,0.459,0.4608,0.4626,0.4644,0.4662,0.468,0.4698,0.4716,0.4734,0.4752,0.477,0.4788,0.4806,0.4824,0.4842,0.486,0.4878,0.4896,0.4914,0.4932,0.495,0.4968,0.4986,0.5004,0.5022,0.504,0.5058,0.5076,0.5094,0.5112,0.513,0.5148,0.5166,0.5184,0.5202,0.522,0.5238,0.5256,0.5274,0.5292,0.531,0.5328,0.5346,0.5364,0.5382,0.54,0.5418,0.5436,0.5454,0.5472,0.549,0.5508,0.5526,0.5544,0.5562,0.558,0.5598,0.5616,0.5634,0.5652,0.567,0.5688,0.5706,0.5724,0.5742,0.576,0.5778,0.5796,0.5814,0.5832,0.585,0.5868,0.5886,0.5904,0.5922,0.594,0.5958,0.5976,0.5994,0.6012,0.603,0.6048,0.6066,0.6084,0.6102,0.612,0.6138,0.6156,0.6174,0.6192,0.621,0.6228,0.6246,0.6264,0.6282,0.63,0.6318,0.6336,0.6354,0.6372,0.639,0.6408,0.6426,0.6444,0.6462,0.648,0.6498,0.6516,0.6534,0.6552,0.657,0.6588,0.6606,0.6624,0.6642,0.666,0.6678,0.6696,0.6714,0.6732,0.675,0.6768,0.6786,0.6804,0.6822,0.684,0.6858,0.6876,0.6894,0.6912,0.693,0.6948,0.6966,0.6984,0.7002,0.702,0.7038,0.7056,0.7074,0.7092,0.711,0.7128,0.7146,0.7164,0.7182,0.72,0.7218,0.7236,0.7254,0.7272,0.729,0.7308,0.7326,0.7344,0.7362,0.738,0.7398,0.7416,0.7434,0.7452,0.747,0.7488,0.7506,0.7524,0.7542,0.756,0.7578,0.7596,0.7614,0.7632,0.765,0.7668,0.7686,0.7704,0.7722,0.774,0.7758,0.7776,0.7794,0.7812,0.783,0.7848,0.7866,0.7884,0.7902,0.792,0.7938,0.7956,0.7974,0.7992,0.801,0.8028,0.8046,0.8064,0.8082,0.81,0.8118,0.8136,0.8154,0.8172,0.819,0.8208,0.8226,0.8244,0.8262,0.828,0.8298,0.8316,0.8334,0.8352,0.837,0.8388,0.8406,0.8424,0.8442,0.846,0.8478,0.8496,0.8514,0.8532,0.855,0.8568,0.8586,0.8604,0.8622,0.864,0.8658,0.8676,0.8694,0.8712,0.873,0.8748,0.8766,0.8784,0.8802,0.882,0.8838,0.8856,0.8874,0.8892,0.891,0.8928,0.8946,0.8964,0.8982,0.9,0.9018,0.9036,0.9054,0.9072,0.909,0.9108,0.9126,0.9144,0.9162,0.918,0.9198,0.9216,0.9234,0.9252,0.927,0.9288,0.9306,0.9324,0.9342,0.936,0.9378,0.9396,0.9414,0.9432,0.945,0.9468,0.9486,0.9504,0.9522,0.954,0.9558,0.9576,0.9594,0.9612,0.963,0.9648,0.9666,0.9684,0.9702,0.972,0.9738,0.9756,0.9774,0.9792,0.981,0.9828,0.9846,0.9864,0.9882,0.99,0.9918,0.9936,0.9954,0.9972,0.999,1.0008,1.0026,1.0044,1.0062,1.008,1.0098,1.0116,1.0134,1.0152,1.017,1.0188,1.0206,1.0224,1.0242,1.026,1.0278,1.0296,1.0314,1.0332,1.035,1.0368,1.0386,1.0404,1.0422,1.044,1.0458,1.0476,1.0494,1.0512,1.053,1.0548,1.0566,1.0584,1.0602,1.062,1.0638,1.0656,1.0674,1.0692,1.071,1.0728,1.0746,1.0764,1.0782,1.08,1.0818,1.0836,1.0854,1.0872,1.089,1.0908,1.0926,1.0944,1.0962,1.098,1.0998,1.1016,1.1034,1.1052,1.107,1.1088,1.1106,1.1124,1.1142,1.116,1.1178,1.1196,1.1214,1.1232,1.125,1.1268,1.1286,1.1304,1.1322,1.134,1.1358,1.1376,1.1394,1.1412,1.143,1.1448,1.1466,1.1484,1.1502,1.152,1.1538,1.1556,1.1574,1.1592,1.161,1.1628,1.1646,1.1664,1.1682,1.17,1.1718,1.1736,1.1754,1.1772,1.179,1.1808,1.1826,1.1844,1.1862,1.188,1.1898,1.1916,1.1934,1.1952,1.197,1.1988,1.2006,1.2024,1.2042,1.206,1.2078,1.2096,1.2114,1.2132,1.215,1.2168,1.2186,1.2204,1.2222,1.224,1.2258,1.2276,1.2294,1.2312,1.233,1.2348,1.2366,1.2384,1.2402,1.242,1.2438,1.2456,1.2474,1.2492,1.251,1.2528,1.2546,1.2564,1.2582,1.26,1.2618,1.2636,1.2654,1.2672,1.269,1.2708,1.2726,1.2744,1.2762,1.278,1.2798,1.2816,1.2834,1.2852,1.287,1.2888,1.2906,1.2924,1.2942,1.296,1.2978,1.2996,1.3014,1.3032,1.305,1.3068,1.3086,1.3104,1.3122,1.314,1.3158,1.3176,1.3194,1.3212,1.323,1.3248,1.3266,1.3284,1.3302,1.332,1.3338,1.3356,1.3374,1.3392,1.341,1.3428,1.3446,1.3464,1.3482,1.35,1.3518,1.3536,1.3554,1.3572,1.359,1.3608,1.3626,1.3644,1.3662,1.368,1.3698,1.3716,1.3734,1.3752,1.377,1.3788,1.3806,1.3824,1.3842,1.386,1.3878,1.3896,1.3914,1.3932,1.395,1.3968,1.3986,1.4004,1.4022,1.404,1.4058,1.4076,1.4094,1.4112,1.413,1.4148,1.4166,1.4184,1.4202,1.422,1.4238,1.4256,1.4274,1.4292,1.431,1.4328,1.4346,1.4364,1.4382,1.44,1.4418,1.4436,1.4454,1.4472,1.449,1.4508,1.4526,1.4544,1.4562,1.458,1.4598,1.4616,1.4634,1.4652,1.467,1.4688,1.4706,1.4724,1.4742,1.476,1.4778,1.4796,1.4814,1.4832,1.485,1.4868,1.4886,1.4904,1.4922,1.494,1.4958,1.4976,1.4994,1.5012,1.503,1.5048,1.5066,1.5084,1.5102,1.512,1.5138,1.5156,1.5174,1.5192,1.521,1.5228,1.5246,1.5264,1.5282,1.53,1.5318,1.5336,1.5354,1.5372,1.539,1.5408,1.5426,1.5444,1.5462,1.548,1.5498,1.5516,1.5534,1.5552,1.557,1.5588,1.5606,1.5624,1.5642,1.566,1.5678,1.5696,1.5714,1.5732,1.575,1.5768,1.5786,1.5804,1.5822,1.584,1.5858,1.5876,1.5894,1.5912,1.593,1.5948,1.5966,1.5984,1.6002,1.602,1.6038,1.6056,1.6074,1.6092,1.611,1.6128,1.6146,1.6164,1.6182,1.62,1.6218,1.6236,1.6254,1.6272,1.629,1.6308,1.6326,1.6344,1.6362,1.638,1.6398,1.6416,1.6434,1.6452,1.647,1.6488,1.6506,1.6524,1.6542,1.656,1.6578,1.6596,1.6614,1.6632,1.665,1.6668,1.6686,1.6704,1.6722,1.674,1.6758,1.6776,1.6794,1.6812,1.683,1.6848,1.6866,1.6884,1.6902,1.692,1.6938,1.6956,1.6974,1.6992,1.701,1.7028,1.7046,1.7064,1.7082,1.71,1.7118,1.7136,1.7154,1.7172,1.719,1.7208,1.7226,1.7244,1.7262,1.728,1.7298,1.7316,1.7334,1.7352,1.737,1.7388,1.7406,1.7424,1.7442,1.746,1.7478,1.7496,1.7514,1.7532,1.755,1.7568,1.7586,1.7604,1.7622,1.764,1.7658,1.7676,1.7694,1.7712,1.773,1.7748,1.7766,1.7784,1.7802,1.782,1.7838,1.7856,1.7874,1.7892,1.791,1.7928,1.7946,1.7964,1.7982,1.8,1.8018,1.8036,1.8054,1.8072,1.809,1.8108,1.8126,1.8144,1.8162,1.818,1.8198,1.8216,1.8234,1.8252,1.827,1.8288,1.8306,1.8324,1.8342,1.836,1.8378,1.8396,1.8414,1.8432,1.845,1.8468,1.8486,1.8504,1.8522,1.854,1.8558,1.8576,1.8594,1.8612,1.863,1.8648,1.8666,1.8684,1.8702,1.872,1.8738,1.8756,1.8774,1.8792,1.881,1.8828,1.8846,1.8864,1.8882,1.89,1.8918,1.8936,1.8954,1.8972,1.899,1.9008,1.9026,1.9044,1.9062,1.908,1.9098,1.9116,1.9134,1.9152,1.917,1.9188,1.9206,1.9224,1.9242,1.926,1.9278,1.9296,1.9314,1.9332,1.935,1.9368,1.9386,1.9404,1.9422,1.944,1.9458,1.9476,1.9494,1.9512,1.953,1.9548,1.9566,1.9584,1.9602,1.962,1.9638,1.9656,1.9674,1.9692,1.971,1.9728,1.9746,1.9764,1.9782,1.98,1.9818,1.9836,1.9854,1.9872,1.989,1.9908,1.9926,1.9944,1.9962,1.998,1.9998

Set 6: Delta x_{cm} [µm]
0,-1.13940259137413e-06,-5.99592977264946e-06,-3.32239551625521e-05,-0.000116339079483333,-0.000210608140573543,-0.000318719941064249,-0.000537988229269357,-0.000861995819558328,-0.0012641771439891,-0.00171582175350444,-0.00219227548435693,-0.00265373144335904,-0.00305731338487956,-0.0034495463667049,-0.00385392632265774,-0.00425892276989786,-0.00460106067286768,-0.00492176996386021,-0.00529651565840542,-0.00569612234457969,-0.0061083163818915,-0.00647933942615623,-0.00679866331699912,-0.00707697604066925,-0.00735406406815941,-0.00762884508315837,-0.00789519805538845,-0.0081733119431022,-0.00848872807696034,-0.00885854167255971,-0.00928099814806894,-0.00970391552247533,-0.010035347029389,-0.0102738256806578,-0.0105139618048595,-0.0107723450372584,-0.0110496104161004,-0.0113682026473645,-0.0117040882032784,-0.0120179148920896,-0.0123433925663615,-0.0126808927797934,-0.0130904589756928,-0.0135465822432668,-0.0140345349916777,-0.014603783397469,-0.0152306281996626,-0.0159646397647874,-0.0167729867215955,-0.0176638685632003,-0.0187267696274019,-0.0199450048751076,-0.0212967456082887,-0.0227947583401064,-0.0243862282396016,-0.0261801363626705,-0.0282160083994883,-0.0307111321275612,-0.0336751531881084,-0.0370606220924017,-0.0409053634206603,-0.0451326336715734,-0.0497015558553054,-0.0547028962685704,-0.0601438573972633,-0.0660151825567726,-0.072306898058665,-0.079033686631281,-0.0861885622859015,-0.0937137778218963,-0.101660119792993,-0.110018974346776,-0.118708024046687,-0.127791440820806,-0.137155027787471,-0.1468565265035,-0.156880031632761,-0.16713815297509,-0.177775583063669,-0.18874258640619,-0.200107270021972,-0.212014222752293,-0.225075832385366,-0.239136814151393,-0.254766790114085,-0.271923074030174,-0.290862708349974,-0.311523569132999,-0.333908300698691,-0.357990313908172,-0.383872144206206,-0.411512670356491,-0.440710514301897,-0.471382560004768,-0.503442353606766,-0.536747274823871,-0.570967793856261,-0.605733748956165,-0.640726295317393,-0.675839278947775,-0.710902960806073,-0.745811663082957,-0.780728044180365,-0.815647635650496,-0.850556979702587,-0.885420022154267,-0.920211258740873,-0.954953825921191,-0.989757610212697,-1.02458560758578,-1.05933907687956,-1.09401981967291,-1.12871457204577,-1.16349353651828,-1.19843756845028,-1.23358120932406,-1.26888328033127,-1.30439433895389,-1.34003237132921,-1.3758563737921,-1.41175291857286,-1.44774386857781,-1.48395194853751,-1.52030229502546,-1.55667642859716,-1.5931262641578,-1.62970588960237,-1.66630056446648,-1.7028899854598,-1.73937074524787,-1.77568742316427,-1.81190810691031,-1.84799038299396,-1.88405831900838,-1.9200301934089,-1.95583327562476,-1.99152592574308,-2.02714358312189,-2.06266064068831,-2.09818733199586,-2.13363422203326,-2.16923896047147,-2.20465360792197,-2.23999376726527,-2.27515083902659,-2.31019907823919,-2.34518350013127,-2.38014814626128,-2.4150748610281,-2.4500265695728,-2.48492622181737,-2.5198423379942,-2.55474262725661,-2.58966652903471,-2.62456068881071,-2.65940634605871,-2.69427896953516,-2.72904745301356,-2.76373238187729,-2.79827179111656,-2.83268240634256,-2.86701154989568,-2.9011626131078,-2.93528355816206,-2.96927268852689,-3.0032200364151,-3.03712587826967,-3.07102559578309,-3.10486435783246,-3.1387270863684,-3.1725465682128,-3.2063652265285,-3.24017461468057,-3.27412955396136,-3.30817767492516,-3.3422497491757,-3.37634396297077,-3.41048101786819,-3.44471212149097,-3.47892570543197,-3.51311140715506,-3.54728738681157,-3.58155215067106,-3.6158623129868,-3.65024515570781,-3.6846756893447,-3.71924738988279,-3.75395655971637,-3.78881117296187,-3.82385637940567,-3.85910130908427,-3.89454494017529,-3.93020918542216,-3.96614117983681,-4.00237572305837,-4.03887337578249,-4.07567117935486,-4.11269548981588,-4.14982853657627,-4.1869885021046,-4.2241727045612,-4.26127802759507,-4.29821648364456,-4.33496168420286,-4.37153792411289,-4.40797562580329,-4.44435168505146,-4.48073264152011,-4.51712721976218,-4.55356693750689,-4.59004094030226,-4.62648288910488,-4.6629348684845,-4.69940520757891,-4.73587775132791,-4.77242139526829,-4.80903536007407,-4.84568961097917,-4.88243015421086,-4.91918387232279,-4.95595361310868,-4.99284877687408,-5.02983158707138,-5.06697130577748,-5.1041590394599,-5.14143808776047,-5.17873273350456,-5.21605451553786,-5.25330222308839,-5.29047916085111,-5.32762443185216,-5.36465216431696,-5.401597540172,-5.43850288633086,-5.47532435942236,-5.51203034978979,-5.54868507341929,-5.58531503617299,-5.62190764402356,-5.65840665287209,-5.69488495960976,-5.73140540470777,-5.76781119208079,-5.80423959775466,-5.84064772975391,-5.87704446182636,-5.91360292333818,-5.95015574736136,-5.98681332014369,-6.02349328917076,-6.06024223626941,-6.09691798897366,-6.13375536153777,-6.170676938276,-6.20742768720747,-6.2442509813952,-6.28111581305469,-6.31792835920178,-6.35473508857278,-6.39162283723406,-6.42857767879179,-6.46556166351587,-6.5025951923047,-6.53968268993866,-6.57681421825928,-6.61404133414807,-6.65132059144146,-6.68856756182596,-6.72580192819536,-6.76307056173101,-6.80034061851587,-6.83756550206937,-6.87473597364366,-6.91184116456738,-6.94888553118766,-6.98585968508656,-7.02272857768768,-7.05948318940907,-7.09618835979407,-7.13284982502266,-7.16950696195458,-7.2062396726359,-7.24303539889929,-7.2798948694844,-7.316791425265,-7.3536776039914,-7.39052876098191,-7.42741082163291,-7.46435846149247,-7.5013818030186,-7.53835878602917,-7.57529835830969,-7.61235003668046,-7.64938292036608,-7.68624445492366,-7.72317997557129,-7.76009962740289,-7.79684352490831,-7.83364365229911,-7.87033193646756,-7.90686751148389,-7.94343381185027,-7.9797185155393,-8.01608451741657,-8.05229463729886,-8.08861372242998,-8.12488627271448,-8.16123448808619,-8.1975605515244,-8.23390897491976,-8.27028542995219,-8.30666599597487,-8.34305160774256,-8.3794718684416,-8.4159714095523,-8.4524983642895,-8.4890099591407,-8.52561409997286,-8.56222036061939,-8.59887507891798,-8.63546194506038,-8.6721086799383,-8.70874039081367,-8.74543820374857,-8.78216846177679,-8.81894166961897,-8.85573542997419,-8.89256217056681,-8.92941531930577,-8.96627089212769,-9.00307271568096,-9.03983523247977,-9.0766187066392,-9.11339280448349,-9.15011407788796,-9.1868033046872,-9.223517528548,-9.2602974198995,-9.2971013666171,-9.3338644541569,-9.37057779995309,-9.40725964201786,-9.44387041861119,-9.48042351900738,-9.51696464224509,-9.55351155254808,-9.5900290579561,-9.626494724568,-9.66291853480926,-9.69930164985278,-9.73564377150239,-9.7719681351872,-9.80829830366436,-9.84459714374088,-9.88084458584037,-9.9170268528797,-9.95319467224099,-9.98935120633736,-10.0254997226674,-10.0616479248378,-10.0977761108672,-10.1339095266553,-10.1701076214837,-10.2063860019263,-10.2427457416353,-10.2792024137071,-10.3157053915179,-10.352162383619,-10.3885186392836,-10.4248100058377,-10.4610503289642,-10.4972450491106,-10.5334759191017,-10.5698151761276,-10.6062548217205,-10.6427077529449,-10.6792175775934,-10.715696483976,-10.7520745613452,-10.7884444444907,-10.8247117465624,-10.8609035023815,-10.897097682738,-10.9332283167108,-10.9694286893204,-11.0056082344234,-11.0418191000617,-11.0778982517782,-11.1140435090291,-11.1500684853857,-11.1861326690522,-11.222111972607,-11.2580895414602,-11.2940600737397,-11.3300000993315,-11.3658704249568,-11.4017603743188,-11.4375507516255,-11.4733778096336,-11.5090855638897,-11.5448363451226,-11.5805953883893,-11.6163129643666,-11.6520730379461,-11.6877417359701,-11.7233478764705,-11.758913547586,-11.7944393883614,-11.8299942049917,-11.8655568987795,-11.9010432421624,-11.9364892506117,-11.9719202477792,-12.0073523171906,-12.0428450026876,-12.0783737962907,-12.1139011366784,-12.1494501927521,-12.1849808226939,-12.2204752244919,-12.255968067923,-12.2914634949563,-12.3270305573006,-12.3626587284132,-12.3983510098507,-12.4340498614961,-12.4697590544869,-12.5055062691258,-12.5412973187178,-12.5771277121125,-12.6129680392539,-12.6488666419481,-12.6848130001705,-12.7208205598475,-12.7568266561167,-12.7927656302304,-12.8286607340803,-12.8645231699256,-12.9003177832937,-12.9360046490431,-12.9716189983749,-13.0072074831851,-13.0427630647085,-13.0783136247949,-13.1138984650758,-13.1494889941007,-13.1850492840098,-13.2206329821266,-13.2563495901117,-13.2921645654857,-13.3279526048306,-13.3637736510884,-13.3996535980968,-13.4355042655329,-13.4712783060245,-13.5070431603996,-13.5428163080212,-13.5784919986119,-13.6142071519024,-13.6499505907029,-13.6855801643397,-13.721153361093,-13.7566694379096,-13.7921087489653,-13.8275567370601,-13.862970402103,-13.8983994674236,-13.9338667023681,-13.9692747272816,-14.0047413806006,-14.0402748380899,-14.07580536048,-14.1113221867048,-14.1468545307291,-14.1823415326463,-14.2178685672802,-14.2533448507509,-14.2887677133079,-14.3241693492811,-14.3595287742003,-14.3948304540299,-14.4301394558226,-14.4654274204264,-14.5006949288425,-14.5359166575585,-14.5711281659376,-14.6063031001279,-14.6414195433974,-14.6765131195004,-14.7115762381654,-14.7465364275444,-14.7814356818905,-14.8163052799745,-14.8511037880459,-14.885908189288,-14.9207499586741,-14.9556153646629,-14.9904568717435,-15.0252735829071,-15.0600273513295,-15.0947495721352,-15.129454104049,-15.1641458783164,-15.1988289572005,-15.233495128742,-15.26811447173,-15.3026461311316,-15.3370666700973,-15.3713751518214,-15.4056188867289,-15.4398170970037,-15.4739733795351,-15.5080806220746,-15.5421575633079,-15.5762302343611,-15.6102881545523,-15.6442684353226,-15.6782169607832,-15.7121613125501,-15.7460942306112,-15.7799859572492,-15.8138110561003,-15.8475889762935,-15.8813273782638,-15.9150839558822,-15.9488067056144,-15.9825396002803,-16.016319209408,-16.05014481371,-16.0840292564899,-16.1179644815269,-16.1519763941427,-16.1860021264358,-16.2201061772945,-16.2541953894933,-16.2882674435955,-16.3223022470242,-16.3562515474795,-16.3901289747704,-16.4239858602189,-16.4576863808534,-16.4913342563929,-16.5249019780065,-16.5583201066839,-16.5917254263177,-16.6249959029798,-16.6583167559092,-16.6915773039871,-16.7247660442508,-16.7580107569258,-16.7912053381166,-16.8243820105393,-16.857568084125,-16.8907415201468,-16.9238999197843,-16.957068580729,-16.9901902165942,-17.0233185985791,-17.056407976255,-17.0894319617043,-17.122471996322,-17.1555147021348,-17.188563383624,-17.2215785430355,-17.2545343216161,-17.2874574307775,-17.3203602029573,-17.3532168699475,-17.3859740570612,-17.4186410732585,-17.4512378862833,-17.4837919621482,-17.5162584204586,-17.5486204472336,-17.5809378574438,-17.6131816270792,-17.6453462419044,-17.6774250879256,-17.7094480022193,-17.7413825085175,-17.773237756981,-17.8050233602989,-17.8367508709657,-17.8684282297657,-17.9000890729512,-17.9317450982922,-17.9634098368964,-17.9950863633844,-18.0267610518703,-18.0584315120137,-18.0901166363753,-18.1218093801608,-18.1535204889365,-18.1852271198175,-18.2168961947047,-18.2485305645512,-18.2801825996124,-18.31179903531,-18.3433696788529,-18.3749309158989,-18.4064928484573,-18.438042411557,-18.4695644337791,-18.5010877536921,-18.532635381249,-18.5641806832795,-18.595737590749,-18.6273112752636,-18.6588856987875,-18.6904359948854,-18.7219784369558,-18.7534962816927,-18.7849881610367,-18.816522442017,-18.8481321235961,-18.8798470719338,-18.9116515489299,-18.9435005520941,-18.9753655566313,-19.007258602883,-19.0391869584362,-19.0711126148182,-19.1030469438749,-19.1350113281193,-19.1669621370663,-19.1989471001258,-19.2309561495211,-19.2629581653459,-19.294969711113,-19.3270284140632,-19.359120962228,-19.391242267044,-19.4233456891942,-19.455485527481,-19.4876257312134,-19.5197307825281,-19.5518452174407,-19.5839977440738,-19.6162120384852,-19.6484214335759,-19.6806018445779,-19.7128254952221,-19.7450220234786,-19.7772394234113,-19.8095130172308,-19.8417748814409,-19.8740317959545,-19.906317450027,-19.9386103978596,-19.9708659423005,-20.003101963629,-20.0353099513635,-20.0674738810257,-20.0995619854409,-20.1316045268122,-20.1636308672511,-20.1955694010397,-20.2274116754055,-20.259152835608,-20.290801640715,-20.322364013841,-20.3538530474652,-20.3852831901024,-20.4166956133222,-20.4480894682076,-20.4794768017636,-20.5108448762088,-20.5421860840426,-20.5735369526019,-20.6048920421127,-20.636228185723,-20.6675700506389,-20.6989010222237,-20.7301665521173,-20.7614037753891,-20.7926327855059,-20.8238608447442,-20.8550529957319,-20.8862142243492,-20.9173378234623,-20.9484437081567,-20.9794805028655,-21.0105001110135,-21.041522904556,-21.0725177464797,-21.1034839923893,-21.1344387094396,-21.1653291490301,-21.1962148660053,-21.2271258194691,-21.2580209446378,-21.2888233340327,-21.319581418267,-21.3503621467238,-21.3811293777879,-21.4118785957984,-21.4426514490416,-21.4734011569472,-21.5040792857538,-21.5347285318188,-21.565356209879,-21.5959364366041,-21.6264364825453,-21.656866756385,-21.6872852599311,-21.717681625609,-21.7480488451406,-21.7783804254518,-21.8086626236523,-21.8389235870385,-21.8691360005416,-21.8993427701565,-21.9295348744638,-21.9596487162771,-21.9897353899621,-22.0197866192743,-22.0498104862217,-22.0798049907626,-22.1098005118415,-22.1397559717392,-22.1696607546517,-22.1995128602999,-22.2293029136862,-22.259055674786,-22.288759779017,-22.3184064373612,-22.3479641967168,-22.3774398199496,-22.4068303097438,-22.4361498618385,-22.4654008807495,-22.4946024602968,-22.5237340002452,-22.5528012586262,-22.5818039943747,-22.6107660274026,-22.6396820206355,-22.6685502001212,-22.6973716338936,-22.7261230741502,-22.7548354418999,-22.7835295473975,-22.8122124730763,-22.8408456290364,-22.8694189740472,-22.8979601445959,-22.926454898083,-22.9549440167117,-22.9833950412606,-23.0117854241989,-23.0401568066159,-23.0685258351027,-23.0969596976505,-23.1254798407181,-23.1540960790205,-23.182749620165,-23.2114230728886,-23.240161612475,-23.2690109062506,-23.2979128604288,-23.3268753226503,-23.3558807637473,-23.3848745765863,-23.4138497463549,-23.4428533977377,-23.4718972735442,-23.5009522425761,-23.5299886622906,-23.5589699843063,-23.5879578137456,-23.6169781308624,-23.6460521372416,-23.6751137605212,-23.7041666841596,-23.7332868489387,-23.7623960751486,-23.7914906910101,-23.820524645466,-23.8495178512406,-23.8785035464758,-23.9074615868681,-23.9363527974006,-23.965147362804,-23.9939120804825,-24.0227435069457,-24.0516075348616,-24.080443211765,-24.1092464529134,-24.1380272832073,-24.1668469329877,-24.1956305683297,-24.2244004801314,-24.2531933532137,-24.2819938711374,-24.3107631573807,-24.3394905380195,-24.3681988926904,-24.3968376801663,-24.4254317100289,-24.4539942566204,-24.4824688869525,-24.5108477704163,-24.5391902084277,-24.5674866749248,-24.595692775959,-24.623804785667,-24.651783433225,-24.6796398948505,-24.7074037992766,-24.735053045558,-24.7625642548574,-24.7899201589498,-24.8171756399846,-24.8443427324852,-24.8714561843017,-24.8985419114042,-24.9256105228654,-24.9526507046282,-24.9796918419592,-25.0067166034137,-25.0337462069049,-25.0607416390789,-25.0877008073212,-25.1146561653217,-25.1416031043374,-25.1685032337358,-25.1953741369965,-25.2222202714933,-25.2490420184199,-25.2758662288382,-25.302719821047,-25.3295696601958,-25.3564085245149,-25.3832212377398,-25.4100087163582,-25.436771604507,-25.4635441280007,-25.4903312422898,-25.5171635614881,-25.5439919286307,-25.5708026355804,-25.5975542651083,-25.6243094109449,-25.6510592555647,-25.6778458833588,-25.7045561471002,-25.7312682073487,-25.7579667541546,-25.7846421258868,-25.8112921698692,-25.8378582122918,-25.864366323811,-25.8908070147951,-25.9171782058811,-25.9435109632595,-25.9697868138972,-25.9959552361744,-26.0220271949957,-26.0480741052679,-26.0741213597674,-26.1001536970964,-26.1261673708881,-26.1521603474668,-26.1780904185496,-26.2039745314612,-26.2298929292894,-26.2558312313898,-26.2816932624381,-26.3074786985479,-26.3332145885291,-26.358904104327,-26.3845281735124,-26.4100659251066,-26.4355583929938,-26.4609871127185,-26.4863330319224,-26.5115906056856,-26.5367801454938,-26.5619247362693,-26.5870101611846,-26.6120348677194,-26.6369821055435,-26.6618984814484,-26.6868702291525,-26.7118599347834,-26.7368628029884,-26.7619012972633,-26.7869344911671,-26.8120046584086,-26.8370943641815,-26.8621973682445,-26.8873199876367,-26.9124648627757,-26.9376410889419,-26.962835138837,-26.9879969649033,-27.0131691954495,-27.0383523059025,-27.0635445322917,-27.0886958183039,-27.1137774733118,-27.1388006726844,-27.1637258411313,-27.1885616444188,-27.2133502147864,-27.2380965681037,-27.2628134491126,-27.2874773459276,-27.3120930462824,-27.3366828673848,-27.3612260108867,-27.385746433528,-27.410255621477,-27.4347434142549,-27.4592471981236,-27.483707572915,-27.5081397164102,-27.5325633476303,-27.5570060370606,-27.5814684675506,-27.6059938318754,-27.6305134214526,-27.6550409831586,-27.6795956393656,-27.7041569122825,-27.728712520091,-27.7532704628693,-27.7778113518114,-27.8023147369452,-27.8267674191658,-27.8511810313441,-27.8755879940766,-27.9000000141673,-27.9244054471087,-27.9488105013289,-27.9732455211739,-27.9976461968857,-28.022020539026,-28.0464197241478,-28.0707811453807,-28.0951079769234,-28.1193737127388,-28.1435726409935,-28.1677622257492,-28.1919622987761,-28.2162262421555,-28.2405033874971,-28.2647478173071,-28.2889571612724,-28.3131695303634,-28.3373351195316,-28.3614694585336,-28.385577081734,-28.409651126863,-28.4336676718475,-28.4576074211387,-28.4814989685342,-28.5052988925594,-28.5290219259395,-28.5526929630214,-28.5762790573337,-28.5997873554284,-28.6231928645662,-28.6464980274411,-28.6697044549173,-28.6928087728997,-28.71580329006,-28.7386690423149,-28.7614205082943,-28.7840871727932,-28.8066802129306,-28.8292110310762,-28.8516623050987,-28.8739964122776,-28.8962233569766,-28.9183838038317,-28.9404867102061,-28.9625475540376,-28.984573266885,-29.0064957068674,-29.0283551443842,-29.0501921002875,-29.0719814332066,-29.0937153107973,-29.1153919689868,-29.1370458379221,-29.158677627957,-29.1802652611347,-29.2017916192182,-29.2232341208916,-29.2446091749293,-29.2659473040534,-29.2872437862351,-29.3085090469307,-29.3297285062909,-29.3508753307385,-29.3719691361926,-29.393017674992,-29.4140454586125,-29.4350359473027,-29.4559949985122,-29.4768801901585,-29.4977467618232,-29.5186214942015,-29.5395259567681,-29.5603764074943,-29.5811941997236,-29.6019403543839,-29.622638085365,-29.6432510997991,-29.6637933799013,-29.684283312566,-29.704676736499,-29.7249636410831,-29.7451251008748,-29.7652239851749,-29.785219507079,-29.805124624145,-29.8249259978157,-29.8446795998679,-29.8643863216812,-29.8840074357101,-29.9035681460173,-29.9230711633563,-29.9425146527906,-29.9618969250726,-29.981237782966,-30.0004988586368,-30.0197010523836,-30.038844921231,-30.0579280149114,-30.0769911835626,-30.09602522651,-30.1150374276595,-30.1340532753307,-30.1530663260965,-30.1720653564816,-30.1910712356005,-30.210082498463,-30.2290951689662,-30.2481112818468,-30.267123311397,-30.2861654997944,-30.3052111393843,-30.3242267354216,-30.3432506928724,-30.3622312137105,-30.3811540902914,-30.400034215097,-30.418867318747,-30.4376318654041,-30.4563618050026,-30.4750497968269,-30.493708807241,-30.5123269173993,-30.5308865393497,-30.5493994512207,-30.5678929444862,-30.5863532773784,-30.604752799083,-30.6230985925213,-30.6414091740338,-30.6597082583272,-30.67801795205,-30.6963960659952,-30.7147976325374,-30.7331739489727,-30.7515131528817,-30.7698050782891,-30.7881093700542,-30.8064531340623,-30.8248310041742,-30.8432920688176,-30.8617956348658,-30.880292556847,-30.8988085880107,-30.9173507557602,-30.9359231788198,-30.9545145336461,-30.9731332410218,-30.9918064085806,-31.0104873443454,-31.0291951753666,-31.0479564184313,-31.0667358451839,-31.0855318684365,-31.1043351688173,-31.1231518576134,-31.1419839831265,-31.1608005356075,-31.1795833098952,-31.1983762982224,-31.2171792404595,-31.2359789993171,-31.2547685083175,-31.2735165305716,-31.2921873493508,-31.3108035778826,-31.3293822739904,-31.347948056201,-31.3665339294216,-31.3851264488912,-31.4036613391146,-31.4221113843177,-31.4404713023696,-31.4587475667776,-31.4769329113761,-31.4950760471512,-31.5131185695754,-31.5310623514383,-31.548933870807

Set 7: Time [ms]
0,0.0018,0.0036,0.0054,0.0072,0.009,0.0108,0.0126,0.0144,0.0162,0.018,0.0198,0.0216,0.0234,0.0252,0.027,0.0288,0.0306,0.0324,0.0342,0.036,0.0378,0.0396,0.0414,0.0432,0.045,0.0468,0.0486,0.0504,0.0522,0.054,0.0558,0.0576,0.0594,0.0612,0.063,0.0648,0.0666,0.0684,0.0702,0.072,0.0738,0.0756,0.0774,0.0792,0.081,0.0828,0.0846,0.0864,0.0882,0.09,0.0918,0.0936,0.0954,0.0972,0.099,0.1008,0.1026,0.1044,0.1062,0.108,0.1098,0.1116,0.1134,0.1152,0.117,0.1188,0.1206,0.1224,0.1242,0.126,0.1278,0.1296,0.1314,0.1332,0.135,0.1368,0.1386,0.1404,0.1422,0.144,0.1458,0.1476,0.1494,0.1512,0.153,0.1548,0.1566,0.1584,0.1602,0.162,0.1638,0.1656,0.1674,0.1692,0.171,0.1728,0.1746,0.1764,0.1782,0.18,0.1818,0.1836,0.1854,0.1872,0.189,0.1908,0.1926,0.1944,0.1962,0.198,0.1998,0.2016,0.2034,0.2052,0.207,0.2088,0.2106,0.2124,0.2142,0.216,0.2178,0.2196,0.2214,0.2232,0.225,0.2268,0.2286,0.2304,0.2322,0.234,0.2358,0.2376,0.2394,0.2412,0.243,0.2448,0.2466,0.2484,0.2502,0.252,0.2538,0.2556,0.2574,0.2592,0.261,0.2628,0.2646,0.2664,0.2682,0.27,0.2718,0.2736,0.2754,0.2772,0.279,0.2808,0.2826,0.2844,0.2862,0.288,0.2898,0.2916,0.2934,0.2952,0.297,0.2988,0.3006,0.3024,0.3042,0.306,0.3078,0.3096,0.3114,0.3132,0.315,0.3168,0.3186,0.3204,0.3222,0.324,0.3258,0.3276,0.3294,0.3312,0.333,0.3348,0.3366,0.3384,0.3402,0.342,0.3438,0.3456,0.3474,0.3492,0.351,0.3528,0.3546,0.3564,0.3582,0.36,0.3618,0.3636,0.3654,0.3672,0.369,0.3708,0.3726,0.3744,0.3762,0.378,0.3798,0.3816,0.3834,0.3852,0.387,0.3888,0.3906,0.3924,0.3942,0.396,0.3978,0.3996,0.4014,0.4032,0.405,0.4068,0.4086,0.4104,0.4122,0.414,0.4158,0.4176,0.4194,0.4212,0.423,0.4248,0.4266,0.4284,0.4302,0.432,0.4338,0.4356,0.4374,0.4392,0.441,0.4428,0.4446,0.4464,0.4482,0.45,0.4518,0.4536,0.4554,0.4572,0.459,0.4608,0.4626,0.4644,0.4662,0.468,0.4698,0.4716,0.4734,0.4752,0.477,0.4788,0.4806,0.4824,0.4842,0.486,0.4878,0.4896,0.4914,0.4932,0.495,0.4968,0.4986,0.5004,0.5022,0.504,0.5058,0.5076,0.5094,0.5112,0.513,0.5148,0.5166,0.5184,0.5202,0.522,0.5238,0.5256,0.5274,0.5292,0.531,0.5328,0.5346,0.5364,0.5382,0.54,0.5418,0.5436,0.5454,0.5472,0.549,0.5508,0.5526,0.5544,0.5562,0.558,0.5598,0.5616,0.5634,0.5652,0.567,0.5688,0.5706,0.5724,0.5742,0.576,0.5778,0.5796,0.5814,0.5832,0.585,0.5868,0.5886,0.5904,0.5922,0.594,0.5958,0.5976,0.5994,0.6012,0.603,0.6048,0.6066,0.6084,0.6102,0.612,0.6138,0.6156,0.6174,0.6192,0.621,0.6228,0.6246,0.6264,0.6282,0.63,0.6318,0.6336,0.6354,0.6372,0.639,0.6408,0.6426,0.6444,0.6462,0.648,0.6498,0.6516,0.6534,0.6552,0.657,0.6588,0.6606,0.6624,0.6642,0.666,0.6678,0.6696,0.6714,0.6732,0.675,0.6768,0.6786,0.6804,0.6822,0.684,0.6858,0.6876,0.6894,0.6912,0.693,0.6948,0.6966,0.6984,0.7002,0.702,0.7038,0.7056,0.7074,0.7092,0.711,0.7128,0.7146,0.7164,0.7182,0.72,0.7218,0.7236,0.7254,0.7272,0.729,0.7308,0.7326,0.7344,0.7362,0.738,0.7398,0.7416,0.7434,0.7452,0.747,0.7488,0.7506,0.7524,0.7542,0.756,0.7578,0.7596,0.7614,0.7632,0.765,0.7668,0.7686,0.7704,0.7722,0.774,0.7758,0.7776,0.7794,0.7812,0.783,0.7848,0.7866,0.7884,0.7902,0.792,0.7938,0.7956,0.7974,0.7992,0.801,0.8028,0.8046,0.8064,0.8082,0.81,0.8118,0.8136,0.8154,0.8172,0.819,0.8208,0.8226,0.8244,0.8262,0.828,0.8298,0.8316,0.8334,0.8352,0.837,0.8388,0.8406,0.8424,0.8442,0.846,0.8478,0.8496,0.8514,0.8532,0.855,0.8568,0.8586,0.8604,0.8622,0.864,0.8658,0.8676,0.8694,0.8712,0.873,0.8748,0.8766,0.8784,0.8802,0.882,0.8838,0.8856,0.8874,0.8892,0.891,0.8928,0.8946,0.8964,0.8982,0.9,0.9018,0.9036,0.9054,0.9072,0.909,0.9108,0.9126,0.9144,0.9162,0.918,0.9198,0.9216,0.9234,0.9252,0.927,0.9288,0.9306,0.9324,0.9342,0.936,0.9378,0.9396,0.9414,0.9432,0.945,0.9468,0.9486,0.9504,0.9522,0.954,0.9558,0.9576,0.9594,0.9612,0.963,0.9648,0.9666,0.9684,0.9702,0.972,0.9738,0.9756,0.9774,0.9792,0.981,0.9828,0.9846,0.9864,0.9882,0.99,0.9918,0.9936,0.9954,0.9972,0.999,1.0008,1.0026,1.0044,1.0062,1.008,1.0098,1.0116,1.0134,1.0152,1.017,1.0188,1.0206,1.0224,1.0242,1.026,1.0278,1.0296,1.0314,1.0332,1.035,1.0368,1.0386,1.0404,1.0422,1.044,1.0458,1.0476,1.0494,1.0512,1.053,1.0548,1.0566,1.0584,1.0602,1.062,1.0638,1.0656,1.0674,1.0692,1.071,1.0728,1.0746,1.0764,1.0782,1.08,1.0818,1.0836,1.0854,1.0872,1.089,1.0908,1.0926,1.0944,1.0962,1.098,1.0998,1.1016,1.1034,1.1052,1.107,1.1088,1.1106,1.1124,1.1142,1.116,1.1178,1.1196,1.1214,1.1232,1.125,1.1268,1.1286,1.1304,1.1322,1.134,1.1358,1.1376,1.1394,1.1412,1.143,1.1448,1.1466,1.1484,1.1502,1.152,1.1538,1.1556,1.1574,1.1592,1.161,1.1628,1.1646,1.1664,1.1682,1.17,1.1718,1.1736,1.1754,1.1772,1.179,1.1808,1.1826,1.1844,1.1862,1.188,1.1898,1.1916,1.1934,1.1952,1.197,1.1988,1.2006,1.2024,1.2042,1.206,1.2078,1.2096,1.2114,1.2132,1.215,1.2168,1.2186,1.2204,1.2222,1.224,1.2258,1.2276,1.2294,1.2312,1.233,1.2348,1.2366,1.2384,1.2402,1.242,1.2438,1.2456,1.2474,1.2492,1.251,1.2528,1.2546,1.2564,1.2582,1.26,1.2618,1.2636,1.2654,1.2672,1.269,1.2708,1.2726,1.2744,1.2762,1.278,1.2798,1.2816,1.2834,1.2852,1.287,1.2888,1.2906,1.2924,1.2942,1.296,1.2978,1.2996,1.3014,1.3032,1.305,1.3068,1.3086,1.3104,1.3122,1.314,1.3158,1.3176,1.3194,1.3212,1.323,1.3248,1.3266,1.3284,1.3302,1.332,1.3338,1.3356,1.3374,1.3392,1.341,1.3428,1.3446,1.3464,1.3482,1.35,1.3518,1.3536,1.3554,1.3572,1.359,1.3608,1.3626,1.3644,1.3662,1.368,1.3698,1.3716,1.3734,1.3752,1.377,1.3788,1.3806,1.3824,1.3842,1.386,1.3878,1.3896,1.3914,1.3932,1.395,1.3968,1.3986,1.4004,1.4022,1.404,1.4058,1.4076,1.4094,1.4112,1.413,1.4148,1.4166,1.4184,1.4202,1.422,1.4238,1.4256,1.4274,1.4292,1.431,1.4328,1.4346,1.4364,1.4382,1.44,1.4418,1.4436,1.4454,1.4472,1.449,1.4508,1.4526,1.4544,1.4562,1.458,1.4598,1.4616,1.4634,1.4652,1.467,1.4688,1.4706,1.4724,1.4742,1.476,1.4778,1.4796,1.4814,1.4832,1.485,1.4868,1.4886,1.4904,1.4922,1.494,1.4958,1.4976,1.4994,1.5012,1.503,1.5048,1.5066,1.5084,1.5102,1.512,1.5138,1.5156,1.5174,1.5192,1.521,1.5228,1.5246,1.5264,1.5282,1.53,1.5318,1.5336,1.5354,1.5372,1.539,1.5408,1.5426,1.5444,1.5462,1.548,1.5498,1.5516,1.5534,1.5552,1.557,1.5588,1.5606,1.5624,1.5642,1.566,1.5678,1.5696,1.5714,1.5732,1.575,1.5768,1.5786,1.5804,1.5822,1.584,1.5858,1.5876,1.5894,1.5912,1.593,1.5948,1.5966,1.5984,1.6002,1.602,1.6038,1.6056,1.6074,1.6092,1.611,1.6128,1.6146,1.6164,1.6182,1.62,1.6218,1.6236,1.6254,1.6272,1.629,1.6308,1.6326,1.6344,1.6362,1.638,1.6398,1.6416,1.6434,1.6452,1.647,1.6488,1.6506,1.6524,1.6542,1.656,1.6578,1.6596,1.6614,1.6632,1.665,1.6668,1.6686,1.6704,1.6722,1.674,1.6758,1.6776,1.6794,1.6812,1.683,1.6848,1.6866,1.6884,1.6902,1.692,1.6938,1.6956,1.6974,1.6992,1.701,1.7028,1.7046,1.7064,1.7082,1.71,1.7118,1.7136,1.7154,1.7172,1.719,1.7208,1.7226,1.7244,1.7262,1.728,1.7298,1.7316,1.7334,1.7352,1.737,1.7388,1.7406,1.7424,1.7442,1.746,1.7478,1.7496,1.7514,1.7532,1.755,1.7568,1.7586,1.7604,1.7622,1.764,1.7658,1.7676,1.7694,1.7712,1.773,1.7748,1.7766,1.7784,1.7802,1.782,1.7838,1.7856,1.7874,1.7892,1.791,1.7928,1.7946,1.7964,1.7982,1.8,1.8018,1.8036,1.8054,1.8072,1.809,1.8108,1.8126,1.8144,1.8162,1.818,1.8198,1.8216,1.8234,1.8252,1.827,1.8288,1.8306,1.8324,1.8342,1.836,1.8378,1.8396,1.8414,1.8432,1.845,1.8468,1.8486,1.8504,1.8522,1.854,1.8558,1.8576,1.8594,1.8612,1.863,1.8648,1.8666,1.8684,1.8702,1.872,1.8738,1.8756,1.8774,1.8792,1.881,1.8828,1.8846,1.8864,1.8882,1.89,1.8918,1.8936,1.8954,1.8972,1.899,1.9008,1.9026,1.9044,1.9062,1.908,1.9098,1.9116,1.9134,1.9152,1.917,1.9188,1.9206,1.9224,1.9242,1.926,1.9278,1.9296,1.9314,1.9332,1.935,1.9368,1.9386,1.9404,1.9422,1.944,1.9458,1.9476,1.9494,1.9512,1.953,1.9548,1.9566,1.9584,1.9602,1.962,1.9638,1.9656,1.9674,1.9692,1.971,1.9728,1.9746,1.9764,1.9782,1.98,1.9818,1.9836,1.9854,1.9872,1.989,1.9908,1.9926,1.9944,1.9962,1.998,1.9998

Set 7: Delta x_{cm} [µm]
0,-1.13940259137413e-06,-5.99592977264946e-06,-3.3223955108342e-05,-0.000116272933392992,-0.000210148704373522,-0.000317983905157547,-0.000536903896396299,-0.000860571719462667,-0.00126279707599996,-0.00171425193755837,-0.00219024874739725,-0.00265080385848096,-0.00305418386447372,-0.00344720297879714,-0.00386050775337066,-0.00427013288980703,-0.00462170125260786,-0.00494247611376253,-0.00528376103726145,-0.00563264585976908,-0.0059666431883698,-0.00624895282757719,-0.00648712408009983,-0.00670511422469836,-0.00695069643296764,-0.00720426965186791,-0.00744911640520023,-0.00769574405416751,-0.0079624160409064,-0.00827169659850524,-0.00862608573768764,-0.00897858394897184,-0.00925086323635884,-0.00945092115689234,-0.0096622783788726,-0.0098968265093563,-0.0101628319564635,-0.0104935017194649,-0.0108651232404557,-0.0112382594896765,-0.0116493183612964,-0.01210203863126,-0.0126624561775051,-0.0132933735422984,-0.0139850177411889,-0.0147901881754754,-0.0156875001174018,-0.0167476877795092,-0.017923357005273,-0.0192204051166576,-0.0207326319604049,-0.0224561677712753,-0.0243801488790624,-0.0264963633813081,-0.0287686177078989,-0.0313620852835771,-0.0343540655168076,-0.0378677963493602,-0.0419135555260902,-0.0464748346298599,-0.0515744540242696,-0.0571249065395686,-0.0631281166091889,-0.0696663680470615,-0.0767216968763093,-0.0842738831029048,-0.0923002587575666,-0.100833669922757,-0.109890530746565,-0.11937958404359,-0.129377616253504,-0.13986014502299,-0.150757826864389,-0.162075903346003,-0.173740507810791,-0.185767585960056,-0.198132523951259,-0.210799662068767,-0.223862173737502,-0.237305653510197,-0.251326267607164,-0.266031034007409,-0.282063446926906,-0.299401832372164,-0.318479538219374,-0.339461387201907,-0.362505550172208,-0.387691594180709,-0.414895121214306,-0.444129037626285,-0.475556223750271,-0.509085237384362,-0.544582073866862,-0.581957568034184,-0.621121724012508,-0.661976223548071,-0.704302626071364,-0.748038970297381,-0.792994410858292,-0.839120389805909,-0.886092655299792,-0.933420593362763,-0.980865019174488,-1.02842244473466,-1.07597779631431,-1.12352897300186,-1.17106410000927,-1.21856179530726,-1.26615212625407,-1.31377029964348,-1.36133159996441,-1.40883011899936,-1.45635300734048,-1.50396384564357,-1.55172173441,-1.59964840542437,-1.64781942298267,-1.69618057743867,-1.74467666785258,-1.79340412696647,-1.84223641577471,-1.89135562546637,-1.94072398728568,-1.99031554228696,-2.03999759027966,-2.08985635198318,-2.13990215843787,-2.19011728384676,-2.24045397326776,-2.29078651994429,-2.34106613807109,-2.39132237087568,-2.4413593532009,-2.49133125799947,-2.54129406934001,-2.59107474552198,-2.64077207661341,-2.69043341827248,-2.73991699108796,-2.78932451704209,-2.83877819944576,-2.88819644504116,-2.93754991305178,-2.98676463125026,-3.03595605126271,-3.0849858053398,-3.13397999468246,-3.18290654243418,-3.23194929392707,-3.28100587906676,-3.33005115740997,-3.37892569226981,-3.42787049198261,-3.4768623144189,-3.52583818885539,-3.5748568434244,-3.62389919400318,-3.6729120061282,-3.72182477887967,-3.77067380785879,-3.8194633208647,-3.86811069812869,-3.9166848792273,-3.9651170141837,-4.01340669461747,-4.06150265484746,-4.10956436064689,-4.15763690888676,-4.20571545111726,-4.25374362193938,-4.30180788716218,-4.34983796231126,-4.39802493704317,-4.44636799588579,-4.49479796344246,-4.5433645833947,-4.59223724686369,-4.6414375919252,-4.69108931237621,-4.74171811168329,-4.79384698479741,-4.8473949211458,-4.90209355923158,-4.9579134876148,-5.014746007412,-5.07251709197228,-5.13118831236826,-5.190778694861,-5.25128476982486,-5.31269298279489,-5.37500922212898,-5.4382745578596,-5.50246983389976,-5.56759515325447,-5.63367269006858,-5.70068888442978,-5.76870573783467,-5.83775784485216,-5.90788207362929,-5.97914124276236,-6.05154060155427,-6.1250026298384,-6.19943861625109,-6.27486283162409,-6.35130230521898,-6.4287599173118,-6.50729384149199,-6.58695404592396,-6.6676960371882,-6.74940426329906,-6.83194760121907,-6.91522781959297,-6.99919124446687,-7.08381199591681,-7.16907802233221,-7.25504426682806,-7.34173664285388,-7.4291129712917,-7.51725239048619,-7.60627426567946,-7.69618135713397,-7.78710075905538,-7.87898847732176,-7.9719356012626,-8.06593646451756,-8.16102598538948,-8.25722760471059,-8.3546561037652,-8.45332394047347,-8.55335560616578,-8.65486256584387,-8.75790891731416,-8.86268783647159,-8.96921913061188,-9.07760501299231,-9.18787256149438,-9.30011366934847,-9.4144313738428,-9.53079422254488,-9.64920115535699,-9.7697854808225,-9.89246208113719,-10.0172965174557,-10.1441610913207,-10.2731957826119,-10.4043354620147,-10.5375479510544,-10.6727831717242,-10.810142044887,-10.9495563193478,-11.0910006610402,-11.2345954675662,-11.3802329622098,-11.5278595405898,-11.677634433239,-11.8297116290829,-11.9838170598758,-12.1401558151701,-12.2987099880204,-12.4594622858752,-12.6224200146825,-12.7875581891286,-12.9548283733108,-13.1241809714878,-13.2957144409007,-13.4693986409271,-13.6452321812235,-13.8231873728478,-14.0032378902292,-14.185378947344,-14.3696275472795,-14.5559228342314,-14.7442083648669,-14.9345364064708,-15.1269102674426,-15.3213722493249,-15.5179343393614,-15.716608433239,-15.9173226884358,-16.1200842259231,-16.3249065987464,-16.5317758866087,-16.7406588213703,-16.9515690016388,-17.1645061000904,-17.3793978782136,-17.5962268064655,-17.8150336494584,-18.0357754276976,-18.2584015118396,-18.4828566698699,-18.7090403195559,-18.9369225375816,-19.1665228411607,-19.3976811645282,-19.6302803039648,-19.8643691692942,-20.09989221964,-20.3367649419887,-20.5750817154869,-20.8147208875062,-21.0557375372021,-21.2980927186686,-21.5417058090087,-21.7865832174029,-22.0327092217584,-22.2801025364623,-22.528719690018,-22.7785204080601,-23.0294695868827,-23.2814910558245,-23.5344761661829,-23.7882997366542,-24.0429956436574,-24.2985010412106,-24.5547676954384,-24.8117497073754,-25.0694051771079,-25.3277058861341,-25.5865299167478,-25.8457639627427,-26.1053500562506,-26.3651725749168,-26.6252149712676,-26.8854118422442,-27.1456796218796,-27.4060509556459,-27.666435168417,-27.9268881598893,-28.1873530909947,-28.4478737897965,-28.7083567115219,-28.9688577459942,-29.2293760410645,-29.4899195049004,-29.7505408138732,-30.0111686842368,-30.2718302389293,-30.5325922792036,-30.7934291253474,-31.054294839145,-31.3151716120131,-31.5760381027474,-31.8369211324933,-32.0978836250857,-32.3589242901595,-32.6200007590992,-32.8810634392107,-33.1421215377222,-33.4032180590179,-33.6643340353391,-33.9253988477025,-34.1863860218666,-34.4472792361828,-34.7080343871712,-34.9686664135954,-35.2291891571586,-35.4896006540506,-35.7498691646312,-36.0099661649653,-36.2698894749371,-36.5296059795945,-36.7891088209764,-37.04844979704,-37.3076714399966,-37.5667661348408,-37.8257685166693,-38.0847093881577,-38.3436071092717,-38.6024887012844,-38.8613360518361,-39.1202126499524,-39.3790708516406,-39.6378405187934,-39.8965759030057,-40.1553467512712,-40.4141274846014,-40.6728844594575,-40.9316405167598,-41.1903656858215,-41.4490701439612,-41.7077112617066,-41.966312959172,-42.2248959736157,-42.4835386633808,-42.7422159821754,-43.0009136101318,-43.259569521581,-43.5182114788824,-43.7768184770722,-44.0354456409856,-44.2940072155991,-44.552654058936,-44.8113148292162,-45.0699219336295,-45.3285303765121,-45.5871871580127,-45.845882514629,-46.1045977073371,-46.3633468608469,-46.6220210047788,-46.8807347408437,-47.1394196777104,-47.3980927659128,-47.6568369162903,-47.9155856302914,-48.1742782329065,-48.433028837827,-48.6917148956278,-48.9503490336979,-49.2088759611112,-49.4673970205763,-49.7258570893268,-49.9841774550327,-50.2424998684312,-50.5007862473157,-50.7590123462152,-51.0171481197437,-51.2752045303635,-51.5332092733984,-51.7911306755677,-52.0489760656512,-52.3067988529638,-52.5646159713123,-52.8224701240071,-53.0804621971853,-53.3386604673919,-53.5970380944522,-53.8556830981309,-54.1145505453819,-54.3736254320348,-54.6329779350118,-54.8926069715313,-55.1524652616652,-55.412554667711,-55.6729048251727,-55.9335709844474,-56.1945391735597,-56.4557581227027,-56.7172783045421,-56.9790898487524,-57.2411620018888,-57.5034399128151,-57.7659049378339,-58.0285681338052,-58.2914688719542,-58.5546067138777,-58.8179559319951,-59.0814335448556,-59.3449644323187,-59.6086424585617,-59.8723572247965,-60.1360363128429,-60.3998340426251,-60.6636462255221,-60.9275838332311,-61.1915846643887,-61.4557323768386,-61.7198818303952,-61.9840654640999,-62.2481619852038,-62.5121661083928,-62.776107900635,-63.0399519615977,-63.3037626641335,-63.5675287631822,-63.8312575288832,-64.094862092496,-64.3583301887684,-64.6216464148414,-64.8849236800988,-65.1481373195166,-65.4113733250331,-65.6745804769889,-65.9377173367545,-66.2007234555148,-66.4636018551562,-66.7262846802061,-66.9887543073429,-67.2509967571808,-67.5129773046828,-67.7747053796565,-68.0361580716056,-68.2973534673347,-68.5582531139457,-68.8188765368261,-69.0792150122924,-69.3393223252488,-69.5992064571193,-69.8588468217034,-70.1182201809291,-70.3773261472714,-70.6361468636592,-70.8946734282254,-71.1529326020949,-71.4110259516826,-71.6688966945095,-71.9265259861567,-72.183920684848,-72.4410499785312,-72.6979227732024,-72.9546009843308,-73.2110395970452,-73.4672740728523,-73.7233609517206,-73.97932949974,-74.235176279517,-74.4908915883011,-74.7464502099824,-75.001843877342,-75.25705766667,-75.5120629017186,-75.7668728231148,-76.0214524802605,-76.2758275820913,-76.5300290462085,-76.7839799880868,-77.0376574382963,-77.2911004057792,-77.5442701186593,-77.797183879296,-78.0498013640106,-78.3020964316362,-78.554048948301,-78.8057374320987,-79.0571353584677,-79.3082122588034,-79.5589598511419,-79.8094320745806,-80.0596202285967,-80.3095565964659,-80.5592975222225,-80.8088421520933,-81.0581097374178,-81.3071205021715,-81.5558116294473,-81.8041668440267,-82.0522757251829,-82.3001530675282,-82.5477683413747,-82.7951598471281,-83.0421821034263,-83.2888528209155,-83.5351662573375,-83.7810587095586,-84.0265960256856,-84.2717730898102,-84.5166719414156,-84.7611691078322,-85.0053348703529,-85.2490836260572,-85.4924131562725,-85.7352553175488,-85.9777211035081,-86.2197663065009,-86.4614176113742,-86.7026706701717,-86.9435165449027,-87.1839419860281,-87.4238694459905,-87.6633653551989,-87.9024156351695,-88.1410787196085,-88.3792962938084,-88.617003959393,-88.8542256870587,-89.0908818290238,-89.3270182474057,-89.5626681373084,-89.7977927695831,-90.0323942882632,-90.2665294776935,-90.5002101847854,-90.7333361770708,-90.9658770542721,-91.19789791433,-91.4294205631741,-91.6604379619835,-91.8909665191211,-92.120973611561,-92.3504510905175,-92.5793839472577,-92.8077776455632,-93.0356520669265,-93.2630508038711,-93.4899719746993,-93.7164336249135,-93.9424484166497,-94.1680373125279,-94.3931732193707,-94.6178674375075,-94.8421038376907,-95.0659361504448,-95.2894070664131,-95.5125325021454,-95.7353002850173,-95.9577093079389,-96.1798469149435,-96.4017199869632,-96.6232429089758,-96.8444058767062,-97.0652660363289,-97.2858036424404,-97.5059672959694,-97.7257650800967,-97.945234430488,-98.1642399630836,-98.3827642838891,-98.6007835643122,-98.8182479364444,-99.0352288046349,-99.2515996598178,-99.4674210800301,-99.6827066750201,-99.8974926049483,-100.111799459416,-100.325607999659,-100.538976046976,-100.751796332778,-100.964206881518,-101.176093652455,-101.387502852122,-101.598377908573,-101.808760873968,-102.018593064508,-102.227909752324,-102.436772161092,-102.64522291021,-102.853176865141,-103.060615760891,-103.267665595778,-103.474275566773,-103.680490430497,-103.886290258521,-104.091668082449,-104.296672043128,-104.501354889077,-104.705650723565,-104.909587899337,-105.113180559122,-105.316382321201,-105.519194727107,-105.721623368745,-105.923667803863,-106.125328047178,-106.326628904784,-106.52754509875,-106.728009262571,-106.928019247193,-107.127607139935,-107.326708959565,-107.525297147028,-107.723392168948,-107.921051486371,-108.11829256341,-108.315094762201,-108.511517790167,-108.707518043679,-108.90306503226,-109.098165933426,-109.292793795503,-109.486907127268,-109.680544456189,-109.873717001294,-110.066411095765,-110.25863061253,-110.450368175812,-110.641602405373,-110.832331815354,-111.022529209939,-111.212185409698,-111.401353035772,-111.590087631959,-111.778396194047,-111.966345580941,-112.153878243786,-112.341056727066,-112.527824601579,-112.71411321767,-112.899936411052,-113.085304209985,-113.270190598299,-113.45458765189,-113.638552124856,-113.821952302464,-114.004857264078,-114.187255302166,-114.36914981432,-114.550558620766,-114.731455439039,-114.911850612387,-115.091791608451,-115.271293493618,-115.450319095861,-115.628880947641,-115.806885770204,-115.984371176998,-116.161307276191,-116.337704158699,-116.513606347216,-116.688884576041,-116.863587391992,-117.037719711585,-117.211209756548,-117.384068996315,-117.556312649416,-117.727918942423,-117.898930825394,-118.069318134658,-118.239015861609,-118.408059002577,-118.57651700526,-118.744355018651,-118.911561892772,-119.078172260406,-119.24422080604,-119.409711200993,-119.574655195653,-119.73898342067,-119.902738457535,-120.065924759835,-120.228505705262,-120.390444972869,-120.55178747775,-120.712557236046,-120.872686167851,-121.032224182426,-121.191178073298,-121.349516408641,-121.507212823688,-121.66423821632,-121.820637296972,-121.976486210719,-122.131766459429,-122.286473900786,-122.440696780589,-122.594349927257,-122.747459988832,-122.899994115379,-123.051955430277,-123.203299388795,-123.353993754997,-123.50407880205,-123.653458258432,-123.802078493441,-123.950030718942,-124.09734603204,-124.244004916368,-124.389951287626,-124.535124053124,-124.679566827862,-124.823323495882,-124.9664598967,-125.108927251041,-125.250649717803,-125.39172618539,-125.53210584937,-125.671760181742,-125.810762960225,-125.94905974318,-126.086645662411,-126.223649231146,-126.360047548922,-126.495788585022,-126.630899770487,-126.765368127065,-126.899168916216,-127.032367732155,-127.164885394765,-127.29672796357,-127.427973470779,-127.558607433014,-127.688623167202,-127.818063647691,-127.946938743768,-128.07526036928,-128.202992369544,-128.330144301958,-128.456788405505,-128.58292655616,-128.708507602185,-128.833567965572,-128.958186723688,-129.082287736189,-129.205888287569,-129.329022253237,-129.451697004172,-129.573905394692,-129.695640409764,-129.816923749459,-129.937796667807,-130.058250278159,-130.17830675019,-130.297944950993,-130.417199552733,-130.536069988367,-130.654548442624,-130.772649578021,-130.890346583713,-131.007637898258,-131.124477081604,-131.240873990466,-131.356911655401,-131.472572634676,-131.587818191559,-131.702637372065,-131.817088848011,-131.931119225372,-132.044669466006,-132.157711119936,-132.270258358418,-132.382322287204,-132.493896540221,-132.604956299444,-132.715555595059,-132.825679892685,-132.935318581771,-133.044523428315,-133.153279319618,-133.261613364052,-133.36955489065,-133.477101668563,-133.584282066618,-133.69105913457,-133.79742237514,-133.903384208502,-134.008897895339,-134.11393208182,-134.218440883468,-134.322446571038,-134.425958705621,-134.528974290891,-134.631469035075,-134.733436013027,-134.834948746317,-134.935923585256,-135.036353919659,-135.136177358101,-135.235476550229,-135.334211858938,-135.432372227255,-135.529939919083,-135.626928055739,-135.723306232792,-135.819064401435,-135.914178783697,-136.008627172706,-136.102421006361,-136.195504521138,-136.287832929506,-136.379377375917,-136.470132255052,-136.560082529614,-136.64916905052,-136.737333416359,-136.824550259818,-136.91075608411,-136.995930443791,-137.080072447254,-137.163209607016,-137.24528953795,-137.32636052555,-137.406403315827,-137.485238363001,-137.56288999901,-137.639387958774,-137.714699290021,-137.788777318581,-137.861608368231,-137.933247301201,-138.003664950817,-138.072848242856,-138.140737584629,-138.207368485144,-138.27273777566,-138.336781718798,-138.399482477461,-138.460810944819,-138.520819699125,-138.579454496707,-138.636685200485,-138.692509462988,-138.746965665143,-138.800047254146,-138.851770633782,-138.902089254377,-138.950991419556,-138.998516092969,-139.04467126899,-139.089446354235,-139.132848121887,-139.174872561308,-139.215486551701,-139.254626625097,-139.292320723434,-139.328625136218,-139.363543337974,-139.397048465297,-139.429117447144,-139.459737063455,-139.488936962176,-139.516717707496,-139.543069121583,-139.567942512962,-139.591362135118,-139.613404919732,-139.634115885021,-139.653490267071,-139.67150861648,-139.688182906535,-139.703564502913,-139.717667102498,-139.730533574684,-139.742166925802,-139.752517212968,-139.761617422941,-139.769557858729,-139.776296816709,-139.7818081706,-139.786180631174,-139.789389417233,-139.791477474674,-139.792432309097,-139.792207622033,-139.790868341653,-139.788484017292,-139.784996486969,-139.780413484261,-139.774749788851,-139.768097576205,-139.760472788172,-139.751855390941,-139.742170867223,-139.731469466959,-139.719771035314,-139.707086950906,-139.693433898966,-139.678868336444,-139.663379322587,-139.646954608992,-139.629602798319,-139.611358864489,-139.592228301039,-139.572255416272,-139.551408637193,-139.529699004172,-139.507122273011,-139.483738105998,-139.459556145893,-139.43456260768,-139.408738538007,-139.38209435247,-139.354644120891,-139.326397357906,-139.29734245413,-139.267441874232,-139.236716490126,-139.205216820866,-139.172958864954,-139.139948142168,-139.106220416459,-139.071768512714,-139.036596537028,-139.000721022494,-138.964192776834,-138.926998039737,-138.889110497005,-138.85052280684,-138.811228547146,-138.771253468444,-138.73059516797,-138.689257990032,-138.647218027469,-138.60449040884,-138.561057579137,-138.516894795219,-138.471969579226,-138.426301455123,-138.379856060419,-138.332650716343,-138.284660398356,-138.23589895018,-138.186344027518,-138.136054045268,-138.085015608717,-138.033198414715,-137.980551940021,-137.927105846088,-137.872874847436,-137.817854773705,-137.762001447258,-137.705335728433,-137.647810076543,-137.589438514437,-137.53017736034,-137.470050994879,-137.409047408299,-137.347138571039,-137.284288245817,-137.220501318609,-137.155830539015,-137.090268064838,-137.023795199252,-136.956443688187,-136.888249431146,-136.819151569159,-136.749137420474,-136.678198683217,-136.606339724992,-136.533560402794,-136.459859408338,-136.385203682178,-136.309608961416,-136.23304890931,-136.155565197478,-136.077112247631,-135.997702138315,-135.917297810595,-135.83589400402,-135.753590849721,-135.670448774523,-135.586409696417,-135.501443998158,-135.415578637688,-135.328825967629,-135.24117561465,-135.152599398855,-135.06314989747,-134.972850570145,-134.881658710499,-134.789540420643,-134.696507427796,-134.602552073005,-134.50770387917,-134.411962503218,-134.315345059488,-134.217873657429,-134.119562389014,-134.020426326587,-133.920508047853,-133.81980601718,-133.718289146481,-133.615922696067,-133.512786549045,-133.408928880029,-133.304327011131,-133.198995295408,-133.09292742107,-132.986166624976,-132.87871781808,-132.770570044286,-132.661715848169,-132.552156120918,-132.441892049985,-132.330963717482,-132.219386785068,-132.10710886846,-131.994143854552,-131.88052401263,-131.766261126771,-131.651391617502,-131.535927756579,-131.419910119876,-131.303338314123,-131.186221610893,-131.06852734887,-130.950309886037,-130.831652402343,-130.712567932611,-130.593046354304,-130.473127111816,-130.352808596601,-130.232085501557,-130.111021285624,-129.98959923295,-129.867803181007,-129.745638964675,-129.623091794294,-129.500247479259,-129.377125006983,-129.253679839331,-129.129937187067,-129.00594095309,-128.881695085447,-128.757183381695,-128.632421916131,-128.50744823452,-128.382299534894,-128.256904675088,-128.131245417753,-128.00537361938,-127.879262928372,-127.752908571682,-127.626293300273,-127.499408560232,-127.37229782307,-127.244993689395,-127.117484188673,-126.989797873282,-126.861958663173,-126.733981178584,-126.605936153409,-126.477801686348,-126.349550765578,-126.221184989832,-126.09272319909,-125.964204430802,-125.835657436,-125.707121675623,-125.578596140157,-125.45009194565

Set 8: Time [ms]
0,0.0018,0.0036,0.0054,0.0072,0.009,0.0108,0.0126,0.0144,0.0162,0.018,0.0198,0.0216,0.0234,0.0252,0.027,0.0288,0.0306,0.0324,0.0342,0.036,0.0378,0.0396,0.0414,0.0432,0.045,0.0468,0.0486,0.0504,0.0522,0.054,0.0558,0.0576,0.0594,0.0612,0.063,0.0648,0.0666,0.0684,0.0702,0.072,0.0738,0.0756,0.0774,0.0792,0.081,0.0828,0.0846,0.0864,0.0882,0.09,0.0918,0.0936,0.0954,0.0972,0.099,0.1008,0.1026,0.1044,0.1062,0.108,0.1098,0.1116,0.1134,0.1152,0.117,0.1188,0.1206,0.1224,0.1242,0.126,0.1278,0.1296,0.1314,0.1332,0.135,0.1368,0.1386,0.1404,0.1422,0.144,0.1458,0.1476,0.1494,0.1512,0.153,0.1548,0.1566,0.1584,0.1602,0.162,0.1638,0.1656,0.1674,0.1692,0.171,0.1728,0.1746,0.1764,0.1782,0.18,0.1818,0.1836,0.1854,0.1872,0.189,0.1908,0.1926,0.1944,0.1962,0.198,0.1998,0.2016,0.2034,0.2052,0.207,0.2088,0.2106,0.2124,0.2142,0.216,0.2178,0.2196,0.2214,0.2232,0.225,0.2268,0.2286,0.2304,0.2322,0.234,0.2358,0.2376,0.2394,0.2412,0.243,0.2448,0.2466,0.2484,0.2502,0.252,0.2538,0.2556,0.2574,0.2592,0.261,0.2628,0.2646,0.2664,0.2682,0.27,0.2718,0.2736,0.2754,0.2772,0.279,0.2808,0.2826,0.2844,0.2862,0.288,0.2898,0.2916,0.2934,0.2952,0.297,0.2988,0.3006,0.3024,0.3042,0.306,0.3078,0.3096,0.3114,0.3132,0.315,0.3168,0.3186,0.3204,0.3222,0.324,0.3258,0.3276,0.3294,0.3312,0.333,0.3348,0.3366,0.3384,0.3402,0.342,0.3438,0.3456,0.3474,0.3492,0.351,0.3528,0.3546,0.3564,0.3582,0.36,0.3618,0.3636,0.3654,0.3672,0.369,0.3708,0.3726,0.3744,0.3762,0.378,0.3798,0.3816,0.3834,0.3852,0.387,0.3888,0.3906,0.3924,0.3942,0.396,0.3978,0.3996,0.4014,0.4032,0.405,0.4068,0.4086,0.4104,0.4122,0.414,0.4158,0.4176,0.4194,0.4212,0.423,0.4248,0.4266,0.4284,0.4302,0.432,0.4338,0.4356,0.4374,0.4392,0.441,0.4428,0.4446,0.4464,0.4482,0.45,0.4518,0.4536,0.4554,0.4572,0.459,0.4608,0.4626,0.4644,0.4662,0.468,0.4698,0.4716,0.4734,0.4752,0.477,0.4788,0.4806,0.4824,0.4842,0.486,0.4878,0.4896,0.4914,0.4932,0.495,0.4968,0.4986,0.5004,0.5022,0.504,0.5058,0.5076,0.5094,0.5112,0.513,0.5148,0.5166,0.5184,0.5202,0.522,0.5238,0.5256,0.5274,0.5292,0.531,0.5328,0.5346,0.5364,0.5382,0.54,0.5418,0.5436,0.5454,0.5472,0.549,0.5508,0.5526,0.5544,0.5562,0.558,0.5598,0.5616,0.5634,0.5652,0.567,0.5688,0.5706,0.5724,0.5742,0.576,0.5778,0.5796,0.5814,0.5832,0.585,0.5868,0.5886,0.5904,0.5922,0.594,0.5958,0.5976,0.5994,0.6012,0.603,0.6048,0.6066,0.6084,0.6102,0.612,0.6138,0.6156,0.6174,0.6192,0.621,0.6228,0.6246,0.6264,0.6282,0.63,0.6318,0.6336,0.6354,0.6372,0.639,0.6408,0.6426,0.6444,0.6462,0.648,0.6498,0.6516,0.6534,0.6552,0.657,0.6588,0.6606,0.6624,0.6642,0.666,0.6678,0.6696,0.6714,0.6732,0.675,0.6768,0.6786,0.6804,0.6822,0.684,0.6858,0.6876,0.6894,0.6912,0.693,0.6948,0.6966,0.6984,0.7002,0.702,0.7038,0.7056,0.7074,0.7092,0.711,0.7128,0.7146,0.7164,0.7182,0.72,0.7218,0.7236,0.7254,0.7272,0.729,0.7308,0.7326,0.7344,0.7362,0.738,0.7398,0.7416,0.7434,0.7452,0.747,0.7488,0.7506,0.7524,0.7542,0.756,0.7578,0.7596,0.7614,0.7632,0.765,0.7668,0.7686,0.7704,0.7722,0.774,0.7758,0.7776,0.7794,0.7812,0.783,0.7848,0.7866,0.7884,0.7902,0.792,0.7938,0.7956,0.7974,0.7992,0.801,0.8028,0.8046,0.8064,0.8082,0.81,0.8118,0.8136,0.8154,0.8172,0.819,0.8208,0.8226,0.8244,0.8262,0.828,0.8298,0.8316,0.8334,0.8352,0.837,0.8388,0.8406,0.8424,0.8442,0.846,0.8478,0.8496,0.8514,0.8532,0.855,0.8568,0.8586,0.8604,0.8622,0.864,0.8658,0.8676,0.8694,0.8712,0.873,0.8748,0.8766,0.8784,0.8802,0.882,0.8838,0.8856,0.8874,0.8892,0.891,0.8928,0.8946,0.8964,0.8982,0.9,0.9018,0.9036,0.9054,0.9072,0.909,0.9108,0.9126,0.9144,0.9162,0.918,0.9198,0.9216,0.9234,0.9252,0.927,0.9288,0.9306,0.9324,0.9342,0.936,0.9378,0.9396,0.9414,0.9432,0.945,0.9468,0.9486,0.9504,0.9522,0.954,0.9558,0.9576,0.9594,0.9612,0.963,0.9648,0.9666,0.9684,0.9702,0.972,0.9738,0.9756,0.9774,0.9792,0.981,0.9828,0.9846,0.9864,0.9882,0.99,0.9918,0.9936,0.9954,0.9972,0.999,1.0008,1.0026,1.0044,1.0062,1.008,1.0098,1.0116,1.0134,1.0152,1.017,1.0188,1.0206,1.0224,1.0242,1.026,1.0278,1.0296,1.0314,1.0332,1.035,1.0368,1.0386,1.0404,1.0422,1.044,1.0458,1.0476,1.0494,1.0512,1.053,1.0548,1.0566,1.0584,1.0602,1.062,1.0638,1.0656,1.0674,1.0692,1.071,1.0728,1.0746,1.0764,1.0782,1.08,1.0818,1.0836,1.0854,1.0872,1.089,1.0908,1.0926,1.0944,1.0962,1.098,1.0998,1.1016,1.1034,1.1052,1.107,1.1088,1.1106,1.1124,1.1142,1.116,1.1178,1.1196,1.1214,1.1232,1.125,1.1268,1.1286,1.1304,1.1322,1.134,1.1358,1.1376,1.1394,1.1412,1.143,1.1448,1.1466,1.1484,1.1502,1.152,1.1538,1.1556,1.1574,1.1592,1.161,1.1628,1.1646,1.1664,1.1682,1.17,1.1718,1.1736,1.1754,1.1772,1.179,1.1808,1.1826,1.1844,1.1862,1.188,1.1898,1.1916,1.1934,1.1952,1.197,1.1988,1.2006,1.2024,1.2042,1.206,1.2078,1.2096,1.2114,1.2132,1.215,1.2168,1.2186,1.2204,1.2222,1.224,1.2258,1.2276,1.2294,1.2312,1.233,1.2348,1.2366,1.2384,1.2402,1.242,1.2438,1.2456,1.2474,1.2492,1.251,1.2528,1.2546,1.2564,1.2582,1.26,1.2618,1.2636,1.2654,1.2672,1.269,1.2708,1.2726,1.2744,1.2762,1.278,1.2798,1.2816,1.2834,1.2852,1.287,1.2888,1.2906,1.2924,1.2942,1.296,1.2978,1.2996,1.3014,1.3032,1.305,1.3068,1.3086,1.3104,1.3122,1.314,1.3158,1.3176,1.3194,1.3212,1.323,1.3248,1.3266,1.3284,1.3302,1.332,1.3338,1.3356,1.3374,1.3392,1.341,1.3428,1.3446,1.3464,1.3482,1.35,1.3518,1.3536,1.3554,1.3572,1.359,1.3608,1.3626,1.3644,1.3662,1.368,1.3698,1.3716,1.3734,1.3752,1.377,1.3788,1.3806,1.3824,1.3842,1.386,1.3878,1.3896,1.3914,1.3932,1.395,1.3968,1.3986,1.4004,1.4022,1.404,1.4058,1.4076,1.4094,1.4112,1.413,1.4148,1.4166,1.4184,1.4202,1.422,1.4238,1.4256,1.4274,1.4292,1.431,1.4328,1.4346,1.4364,1.4382,1.44,1.4418,1.4436,1.4454,1.4472,1.449,1.4508,1.4526,1.4544,1.4562,1.458,1.4598,1.4616,1.4634,1.4652,1.467,1.4688,1.4706,1.4724,1.4742,1.476,1.4778,1.4796,1.4814,1.4832,1.485,1.4868,1.4886,1.4904,1.4922,1.494,1.4958,1.4976,1.4994,1.5012,1.503,1.5048,1.5066,1.5084,1.5102,1.512,1.5138,1.5156,1.5174,1.5192,1.521,1.5228,1.5246,1.5264,1.5282,1.53,1.5318,1.5336,1.5354,1.5372,1.539,1.5408,1.5426,1.5444,1.5462,1.548,1.5498,1.5516,1.5534,1.5552,1.557,1.5588,1.5606,1.5624,1.5642,1.566,1.5678,1.5696,1.5714,1.5732,1.575,1.5768,1.5786,1.5804,1.5822,1.584,1.5858,1.5876,1.5894,1.5912,1.593,1.5948,1.5966,1.5984,1.6002,1.602,1.6038,1.6056,1.6074,1.6092,1.611,1.6128,1.6146,1.6164,1.6182,1.62,1.6218,1.6236,1.6254,1.6272,1.629,1.6308,1.6326,1.6344,1.6362,1.638,1.6398,1.6416,1.6434,1.6452,1.647,1.6488,1.6506,1.6524,1.6542,1.656,1.6578,1.6596,1.6614,1.6632,1.665,1.6668,1.6686,1.6704,1.6722,1.674,1.6758,1.6776,1.6794,1.6812,1.683,1.6848,1.6866,1.6884,1.6902,1.692,1.6938,1.6956,1.6974,1.6992,1.701,1.7028,1.7046,1.7064,1.7082,1.71,1.7118,1.7136,1.7154,1.7172,1.719,1.7208,1.7226,1.7244,1.7262,1.728,1.7298,1.7316,1.7334,1.7352,1.737,1.7388,1.7406,1.7424,1.7442,1.746,1.7478,1.7496,1.7514,1.7532,1.755,1.7568,1.7586,1.7604,1.7622,1.764,1.7658,1.7676,1.7694,1.7712,1.773,1.7748,1.7766,1.7784,1.7802,1.782,1.7838,1.7856,1.7874,1.7892,1.791,1.7928,1.7946,1.7964,1.7982,1.8,1.8018,1.8036,1.8054,1.8072,1.809,1.8108,1.8126,1.8144,1.8162,1.818,1.8198,1.8216,1.8234,1.8252,1.827,1.8288,1.8306,1.8324,1.8342,1.836,1.8378,1.8396,1.8414,1.8432,1.845,1.8468,1.8486,1.8504,1.8522,1.854,1.8558,1.8576,1.8594,1.8612,1.863,1.8648,1.8666,1.8684,1.8702,1.872,1.8738,1.8756,1.8774,1.8792,1.881,1.8828,1.8846,1.8864,1.8882,1.89,1.8918,1.8936,1.8954,1.8972,1.899,1.9008,1.9026,1.9044,1.9062,1.908,1.9098,1.9116,1.9134,1.9152,1.917,1.9188,1.9206,1.9224,1.9242,1.926,1.9278,1.9296,1.9314,1.9332,1.935,1.9368,1.9386,1.9404,1.9422,1.944,1.9458,1.9476,1.9494,1.9512,1.953,1.9548,1.9566,1.9584,1.9602,1.962,1.9638,1.9656,1.9674,1.9692,1.971,1.9728,1.9746,1.9764,1.9782,1.98,1.9818,1.9836,1.9854,1.9872,1.989,1.9908,1.9926,1.9944,1.9962,1.998,1.9998

Set 8: Delta x_{cm} [µm]
0,-1.13940259137413e-06,-5.99592977264946e-06,-3.32239549999218e-05,-0.000116206884284535,-0.000209843185959135,-0.000317811933562596,-0.000536776581679371,-0.000860207303608404,-0.00126249647709872,-0.00171381928977142,-0.00218954314087135,-0.00264901231766118,-0.00304878759017175,-0.0034382908294041,-0.00383994493320661,-0.00422102823999021,-0.00449225672389001,-0.00470549119308862,-0.00496095858647629,-0.00526046148129197,-0.00557384545869745,-0.00584161683787757,-0.0060715451280979,-0.00626278791256455,-0.00645266482000167,-0.00662451810908796,-0.0067701945390998,-0.00690627059100196,-0.00706294461376997,-0.0072667300708663,-0.0075282017909014,-0.00780081412925801,-0.00800224709467199,-0.00813864310910935,-0.00830188039228344,-0.00851475562627102,-0.00878132863397097,-0.00913911801900431,-0.00956043979410699,-0.0100174808487946,-0.0105521280459688,-0.011167788143199,-0.0119284727761581,-0.0128058691444997,-0.0137909096605058,-0.0149243669198711,-0.0161986407077588,-0.0176813714205994,-0.0193299012378662,-0.0211465485355734,-0.0232236077929633,-0.0255686539759725,-0.0281696691709727,-0.0310302276942628,-0.0341317336077936,-0.0376598341737767,-0.0416872600305642,-0.0462981593802887,-0.051507771664874,-0.0573022769787598,-0.0636886863528076,-0.0705910658149625,-0.0780578056315735,-0.0861291688331804,-0.0947605251353976,-0.103932695046409,-0.113625147236973,-0.123917325772999,-0.134799212042191,-0.146152241272887,-0.158091492782257,-0.170583471669383,-0.183523946239755,-0.196920171552774,-0.210708176743592,-0.224870623742807,-0.239379196117183,-0.254308364512298,-0.269617040480675,-0.285295872133964,-0.301757828586908,-0.319046109659475,-0.337841531332893,-0.358189685067999,-0.380384997012264,-0.404761712374888,-0.431448350602585,-0.460525792847391,-0.491791010094969,-0.525396776666779,-0.561376205812268,-0.599748462004504,-0.640343238097986,-0.683069543334273,-0.727892089027874,-0.774697430579098,-0.823322060670398,-0.873721018846872,-0.925710441441606,-0.97934543720669,-1.03436550233089,-1.0905702122621,-1.1478845283508,-1.20620621555159,-1.26529237803278,-1.32475243621016,-1.38431025336537,-1.44387397455891,-1.50354003922116,-1.56326123242046,-1.62297277350206,-1.68266197981707,-1.7424322263638,-1.8022626505315,-1.86217185309809,-1.92229079052649,-1.98265351020438,-2.04317575374177,-2.10392643041919,-2.16489453440816,-2.22605599709647,-2.28740799670599,-2.3491392665742,-2.41110934410648,-2.47331662769229,-2.53579336056189,-2.59849423587486,-2.66137160813889,-2.72435241494446,-2.78736820584876,-2.8504266832568,-2.91357019420197,-2.97677397024637,-3.03978317798826,-3.10287608647458,-3.1658746572955,-3.22869248893276,-3.29151973677846,-3.3543583886921,-3.41702328949617,-3.47972755340297,-3.54244813558858,-3.60518649594797,-3.66776571410129,-3.73018413893871,-3.79264702798037,-3.85498998178656,-3.9173583476708,-3.9796732218616,-4.04214458150687,-4.10461520155626,-4.16715101506549,-4.22965157728216,-4.29213009841406,-4.3546461586133,-4.41723121297958,-4.4798561393216,-4.5424890275234,-4.60508839057776,-4.66765121952858,-4.73013362488117,-4.7926021288066,-4.85496034142107,-4.9172522987353,-4.97940020070136,-5.04150662114121,-5.10350783838957,-5.16550365348926,-5.22744910763927,-5.28946928195028,-5.35161888732107,-5.41397916073498,-5.4766964957932,-5.54021072159296,-5.60486518745736,-5.67106893865617,-5.73884368089146,-5.80790797099768,-5.8780812497545,-5.94930077869367,-6.0214058816287,-6.09438032205651,-6.16826521545569,-6.24294554913026,-6.31840325775277,-6.39464956961208,-6.4716563772108,-6.54940676140847,-6.62796524740798,-6.70735196618076,-6.7875668980847,-6.86861788368659,-6.95052879134148,-7.03328928011807,-7.11691295329119,-7.20144602188926,-7.28695090561847,-7.37350482848069,-7.4611742694262,-7.55000302363976,-7.63988945522186,-7.73083751987296,-7.82284317877359,-7.91588508302238,-8.00995996295527,-8.10513516673979,-8.2013532336216,-8.29858833270521,-8.39680036051916,-8.49591325395777,-8.59583253536147,-8.69647704198858,-8.79780681275018,-8.89978747984266,-9.00244494137008,-9.10576255389359,-9.2097438716465,-9.31434998159856,-9.4196573130055,-9.5257363410911,-9.63257870187459,-9.74028151556807,-9.84888474152518,-9.95847775721147,-10.0690743838681,-10.1807711059723,-10.2936499731307,-10.4078242276437,-10.5232740974478,-10.6402201625403,-10.7586427593294,-10.8787810211708,-11.0006655852892,-11.1245426072497,-11.2504784309709,-11.3785444797148,-11.5088266203828,-11.6413367921589,-11.7761290818997,-11.9132475190344,-12.052605227459,-12.1944332469603,-12.3385254456215,-12.4850736582079,-12.6340184243591,-12.7852818580686,-12.9390200715297,-13.0950842836493,-13.2534802582199,-13.414367967117,-13.5775837632104,-13.7431343304828,-13.9111395860051,-14.0815433331351,-14.2542482136431,-14.4295352207685,-14.6072413542322,-14.7872794638535,-14.9696298236858,-15.1543422290402,-15.3414228231346,-15.5308246130635,-15.7225054886596,-15.9164491342262,-16.1126783723054,-16.3111406109385,-16.5118251615042,-16.7147376908866,-16.9198909067924,-17.1272935336288,-17.3368303330127,-17.5485188362113,-17.7623209407165,-17.9781904649883,-18.1960978453166,-18.4160493575552,-18.6380153211298,-18.8620468176495,-19.0880713843988,-19.3160673406044,-19.5460541734286,-19.7779603571579,-20.0118638746167,-20.2477253171121,-20.4855049549681,-20.7251307619435,-20.9666368138722,-21.2099518922991,-21.4550049735731,-21.7017516940918,-21.950195300721,-22.2001757492245,-22.4516905661811,-22.7045955424394,-22.9587892131901,-23.2142190767309,-23.4709101152459,-23.7289472949455,-23.9882503324684,-24.2487399827757,-24.510580659174,-24.7736938196367,-25.0380395685345,-25.3035934822953,-25.5703279639673,-25.8383237703124,-26.1074755497058,-26.3777993266325,-26.6492217010966,-26.921656507835,-27.1951038821154,-27.4694865039021,-27.7447319524705,-28.0206960373186,-28.2973183850517,-28.5745143035389,-28.8522685996609,-29.1305117404904,-29.4091942690327,-29.6882164494268,-29.9675319463982,-30.2469879280356,-30.5266402854111,-30.8063990204144,-31.0862044505559,-31.3660447358463,-31.6459558315155,-31.9258600810983,-32.205794800877,-32.4857148502277,-32.7656080051122,-33.0454171041496,-33.3252190155599,-33.6049996003634,-33.8847901909461,-34.164564948475,-34.4443724238851,-34.7242234372719,-35.0040739831695,-35.2839282203603,-35.5638050255724,-35.843672581597,-36.123497494382,-36.4033187972676,-36.6831152413287,-36.9629217724,-37.2427114689504,-37.5225068713709,-37.8022574916622,-38.0819476965304,-38.3615961215182,-38.6411460375125,-38.9206611609644,-39.2000867016918,-39.4793933827253,-39.7585667930011,-40.0375433828593,-40.3162863538528,-40.594767536895,-40.8730555442288,-41.1511042000971,-41.4289150192305,-41.7064965318551,-41.9838498918544,-42.2609924916663,-42.537934307995,-42.8146715657578,-43.0912185415721,-43.3676128123623,-43.6438766658449,-43.9200252219163,-44.1961089183576,-44.4721289152052,-44.7481089992652,-45.0240660207947,-45.3000303870872,-45.5759884639565,-45.8518965903022,-46.1277601242349,-46.4034533669754,-46.6790203001376,-46.9543857066197,-47.229559790693,-47.5044725654974,-47.7792110715029,-48.0538391191207,-48.3284116390498,-48.6029148250005,-48.87729504243,-49.1515718014806,-49.4257647072783,-49.6999082538495,-49.9738989088651,-50.2477717791844,-50.5214427243487,-50.7950630855158,-51.0685486179763,-51.3419571319823,-51.6152004454656,-51.8884095364233,-52.1615156610428,-52.4345645902375,-52.7074945360971,-52.9802776659688,-53.2528768921311,-53.5253499983977,-53.7976698791355,-54.0699096372711,-54.3420010309863,-54.6141012850888,-54.8860370526471,-55.1579839852216,-55.4298405173642,-55.7015489672232,-55.9731394442933,-56.2446127822697,-56.515956237512,-56.7872103334534,-57.0583792793051,-57.3295043537522,-57.6006477109285,-57.8718650893834,-58.1431726703339,-58.4145846514903,-58.6861111410958,-58.9577852625598,-59.2297007851577,-59.5019378017027,-59.7744142101242,-60.0470995923073,-60.3200001824177,-60.5931850094233,-60.8666596511215,-61.1404009450372,-61.4143334882251,-61.6884864349465,-61.9629052870987,-62.2376039071266,-62.5125622701385,-62.7877875418901,-63.0633406975971,-63.3391737538259,-63.6152344426572,-63.8915111034021,-64.1679897199509,-64.4446262332899,-64.7213681922709,-64.9981721387736,-65.2750374226312,-65.5519529974898,-65.8288786536619,-66.1058353053282,-66.3827163047799,-66.6596592123422,-66.936610660583,-67.2136094573842,-67.4906674691252,-67.7676224211201,-68.0444454667079,-68.3209889391936,-68.5972993947864,-68.8733570661802,-69.149117029695,-69.4247415267106,-69.7002398873812,-69.9756290809775,-70.250833880963,-70.5259400211017,-70.8008874039154,-71.0757115324375,-71.3504532486582,-71.6252099496604,-71.8998725179594,-72.1744459030928,-72.4488256390749,-72.722927452423,-72.9968227909315,-73.2704447414606,-73.5438892210195,-73.8170907025693,-74.0900710032185,-74.3627798701504,-74.6352057140876,-74.9074058320741,-75.1793276687111,-75.4510565633354,-75.722585002842,-75.9938594103553,-76.2648453643682,-76.5355619831213,-76.8059888790846,-77.0760746567146,-77.3458810379527,-77.6153619126204,-77.8845088659122,-78.1533447442829,-78.4219218311409,-78.6901995811814,-78.9581367407441,-79.2257415452811,-79.4930261550779,-79.7600343666359,-80.0266901517723,-80.2930103258703,-80.5590162990169,-80.8247534047662,-81.0901924835552,-81.3553445693577,-81.6202181058557,-81.8848172233653,-82.1491813588589,-82.4133504317508,-82.6772910113609,-82.9409274539905,-83.2042024418546,-83.4671313545976,-83.7297253083446,-83.9919557023349,-84.2538618003053,-84.5154497865052,-84.7767283937849,-85.0376259560995,-85.2981013755585,-85.5581014018075,-85.8176490218987,-86.0767568166699,-86.3354409863752,-86.5937230600253,-86.8516187076478,-87.1091945531398,-87.3664420260052,-87.6233273775116,-87.8798388834641,-88.136074280346,-88.3919756604537,-88.6475045878544,-88.9026617871534,-89.1574179428801,-89.4117683007107,-89.6656724807534,-89.9190334772552,-90.1718431832758,-90.4240935702696,-90.6757037702951,-90.9268078715155,-91.1773218888686,-91.4272496379667,-91.6765065412563,-91.9251661406486,-92.1731857815138,-92.4206129264567,-92.6674063683186,-92.913532336767,-93.1589810874601,-93.403829372877,-93.6481144441088,-93.8917678607458,-94.1347861434404,-94.3771936963461,-94.6190412582686,-94.8602617122077,-95.1009677561746,-95.3411078629052,-95.5807356964348,-95.8198533373086,-96.0584188396755,-96.2964428520509,-96.5338712736096,-96.7706692969829,-97.0068694714206,-97.24241751116,-97.4772511307835,-97.7114553134219,-97.9450032573521,-98.1778163269447,-98.4099512292581,-98.6414142884349,-98.8722378873465,-99.1023911264088,-99.3318506979121,-99.560577384454,-99.7886373827953,-100.016029914273,-100.242732118254,-100.468756734924,-100.694137553125,-100.918894903513,-101.143010899741,-101.366489692319,-101.58935822562,-101.811636269272,-102.033355404403,-102.254498323825,-102.475033728692,-102.694986580978,-102.914337649979,-103.133116661006,-103.35129970948,-103.568900685579,-103.785960603394,-104.002487639994,-104.218395476213,-104.433729575297,-104.648530852457,-104.862786370393,-105.07648829991,-105.289667428657,-105.502266306236,-105.714305263962,-105.925737596796,-106.136537976495,-106.346827898682,-106.556460253491,-106.765440830983,-106.973751519221,-107.181417677614,-107.388398099521,-107.594705324756,-107.800470188027,-108.005487044042,-108.209828616019,-108.413538531507,-108.616625000731,-108.819075510101,-109.020988754039,-109.222332304123,-109.423100464377,-109.623278077202,-109.822852721402,-110.021858085159,-110.220286903468,-110.418203261978,-110.615575623887,-110.812444239558,-111.00879861889,-111.204612085884,-111.399948408592,-111.594776712187,-111.789026628917,-111.982817893344,-112.176101931966,-112.368835710947,-112.561013543343,-112.752666949998,-112.9437739921,-113.134435794776,-113.324615411493,-113.514285909207,-113.703411884783,-113.891977052575,-114.079962431288,-114.267406014245,-114.45434950063,-114.640710404268,-114.826491017105,-115.011734060416,-115.196456705785,-115.380616736203,-115.564198716069,-115.747183050486,-115.929571465748,-116.111346901858,-116.292551223309,-116.473113842837,-116.653022756577,-116.832279231298,-117.010920282353,-117.188981519873,-117.36647189696,-117.543363875662,-117.719630872785,-117.895293015476,-118.070452316109,-118.245044218595,-118.419086470831,-118.592549703052,-118.765442343544,-118.937745362372,-119.109409106643,-119.280451351561,-119.450928064089,-119.620798480339,-119.790095103306,-119.958883092647,-120.127078890633,-120.294731141617,-120.461847953696,-120.628372267498,-120.794302574565,-120.959718188374,-121.12451604008,-121.288643397977,-121.452136928451,-121.614892614894,-121.776967380244,-121.938397907377,-122.099205072863,-122.259482278358,-122.419168443615,-122.578231434855,-122.736710278532,-122.894503648208,-123.051624140732,-123.208104667196,-123.363948324034,-123.519103332904,-123.673577207629,-123.827239868642,-123.980104912025,-124.13223655348,-124.283643938186,-124.434326670657,-124.584253447787,-124.733427274832,-124.881924255245,-125.029692253078,-125.176729045146,-125.323056627748,-125.468614291699,-125.613380520629,-125.757343967977,-125.900542885409,-126.04301138639,-126.184681886439,-126.325587498436,-126.465749052041,-126.605198830612,-126.74388673575,-126.881820480053,-127.018987182017,-127.155444333093,-127.291209066528,-127.426291062906,-127.560643164034,-127.69426168913,-127.827181906658,-127.959465556837,-128.091155061564,-128.222220799204,-128.352648290873,-128.482402220713,-128.611509276066,-128.73999451927,-128.867833253126,-128.994959303803,-129.121406543149,-129.247206077354,-129.372264002772,-129.496521442416,-129.620041215035,-129.742826403258,-129.864840192904,-129.986041301077,-130.106512719184,-130.226205987706,-130.345069865957,-130.463126523386,-130.580448844463,-130.69700580894,-130.812822472159,-130.927926607573,-131.042286184839,-131.155886906418,-131.268767335035,-131.380930295513,-131.492355036129,-131.603088034472,-131.713083398393,-131.822362051502,-131.930922553336,-132.038763283777,-132.145868678517,-132.2522729237,-132.357945110119,-132.462883324023,-132.567158641718,-132.670843284821,-132.773927283952,-132.876352648076,-132.978138760295,-133.079279078304,-133.179798635733,-133.27974494639,-133.379089791585,-133.477858509883,-133.576052447065,-133.673727441959,-133.770859693594,-133.867447016839,-133.963572451806,-134.059245303527,-134.154487847885,-134.249268719879,-134.343549282075,-134.437343193782,-134.530674537515,-134.623557993541,-134.715997589693,-134.807995120148,-134.899553335205,-134.990636417905,-135.081197303318,-135.171260387742,-135.260822047171,-135.349891308207,-135.438479268261,-135.526539177219,-135.614059840483,-135.701060024208,-135.787526306666,-135.873438128823,-135.958851938699,-136.043750430149,-136.128152249237,-136.211983919189,-136.295316799329,-136.378172448687,-136.460563378394,-136.542473661725,-136.623898845905,-136.704838702939,-136.785289658144,-136.865231100716,-136.944645931479,-137.023547183081,-137.101939329767,-137.179788023358,-137.257020462958,-137.33358866271,-137.409514835572,-137.484805231651,-137.559437675295,-137.633360838281,-137.706565701272,-137.779056327112,-137.850877046596,-137.921971008435,-137.992352480004,-138.062046181859,-138.131026766463,-138.199330934747,-138.266954243635,-138.333816389263,-138.399924853842,-138.465238694639,-138.529773771527,-138.5934756784,-138.656291728162,-138.718200531116,-138.779133135421,-138.83905259295,-138.897999378531,-138.955942048531,-139.012800850594,-139.06856170771,-139.123170311555,-139.17656602614,-139.228770267518,-139.279768050774,-139.329475669867,-139.377951789525,-139.425209197675,-139.471185229643,-139.515756078396,-139.558963045204,-139.600874677679,-139.641458536233,-139.680672259453,-139.718488851486,-139.754932526492,-139.78992081325,-139.823502191286,-139.855666503085,-139.886388263178,-139.915663392386,-139.943525049398,-139.970030323364,-139.995107068799,-140.018720560402,-140.040833308204,-140.061466110129,-140.080619270824,-140.098356224203,-140.114596367152,-140.129343692433,-140.142602217072,-140.154350872229,-140.164609250863,-140.173412982705,-140.180770928282,-140.186685651231,-140.191109067393,-140.194033979235,-140.195504029292,-140.195521638783,-140.194049793845,-140.191077985201,-140.186626963206,-140.180676031485,-140.173218316772,-140.164262373358,-140.15381169691,-140.141856310132,-140.128392668589,-140.113444621971,-140.097006574333,-140.079082772144,-140.059742460466,-140.038989531993,-140.016792788343,-139.993220333616,-139.968269410083,-139.941939282436,-139.914205548321,-139.885051314974,-139.854581891297,-139.8227856458,-139.789661923053,-139.755186411011,-139.719385575724,-139.682356978826,-139.644109202715,-139.604623885583,-139.563928656877,-139.522039722978,-139.479011755157,-139.434834502223,-139.389533333055,-139.343177121009,-139.295755327792,-139.247289472546,-139.197752411024,-139.14722580114,-139.095650869888,-139.04300988831,-138.9893712997,-138.934787105632,-138.8792416222,-138.822735698155,-138.765323207597,-138.706987021797,-138.647773779949,-138.587649555192,-138.526590569234,-138.464647322871,-138.401839149956,-138.338196147326,-138.273715210532,-138.208398334758,-138.142245096679,-138.07524082682,-138.00742586596,-137.93881530828,-137.869452102027,-137.799394145545,-137.72859693847,-137.657092679953,-137.584889530384,-137.511919131466,-137.438228877679,-137.36384275163,-137.288781243704,-137.213071558752,-137.136722567094,-137.059695723268,-136.982031601667,-136.903746923633,-136.824865454121,-136.745357506408,-136.665210694553,-136.584446499433,-136.503091493961,-136.421101192689,-136.338440683224,-136.255086488889,-136.171072221715,-136.086379933977,-136.000981883742,-135.914838429811,-135.827945562257,-135.74032278802,-135.651947156446,-135.56286182492,-135.473055689956,-135.38250439091,-135.291235654616,-135.199229762564,-135.106461849208,-135.012909245421,-134.918575475697,-134.823504357706,-134.727708205631,-134.631126691113,-134.533754197288,-134.435591608373,-134.336641126427,-134.236853759346,-134.136279579395,-134.034918892849,-133.932733927723,-133.829722145221,-133.725947107904,-133.621415250476,-133.516056383858,-133.40986994696,-133.302902055839,-133.195163724342,-133.086642730681,-132.977335870581,-132.867260562504,-132.75641401872,-132.644819036044,-132.532410391133,-132.419172389139,-132.305179628169,-132.190481153423,-132.075053943499,-131.958853646099,-131.841897287074,-131.724191902406,-131.605756074294,-131.486610183356,-131.366710701361,-131.246075098372,-131.124735341753,-131.002740659744,-130.880047840836,-130.756633451338,-130.632536752963,-130.507782728833,-130.38239232734,-130.25634886604,-130.129685812508,-130.002395293265,-129.874461162174,-129.74586799057,-129.616630557325,-129.486725805313,-129.356157346434,-129.224960787052,-129.093169429232,-128.960750972926,-128.827677583697,-128.69402585142,-128.559787036534,-128.424961737928,-128.289547197409,-128.153549379646,-128.016952012961,-127.879785193234,-127.742081970427,-127.603818662377,-127.46500135007,-127.32565276302,-127.185804313634,-127.045416355353,-126.904500105124,-126.763056902831,-126.621090834585,-126.478634275294,-126.33572350205,-126.192260217051,-126.048298718191,-125.90391288302,-125.759177171312,-125.613978401981,-125.468329869411,-125.322308371857,-125.175926684901,-125.029127066781,-124.881996808312,-124.734554319236,-124.58678044459,-124.43870242369,-124.290370769793,-124.141816732867,-123.993014174892,-123.843935417197,-123.694635454897,-123.545071303464,-123.39522555457,-123.245112423515,-123.094771849576,-122.94426864144,-122.793553925989,-122.642637088006,-122.491495066127,-122.340191162194,-122.188737427616,-122.037168288889,-121.885490766153,-121.733730266832,-121.581904291969,-121.429966317731,-121.277869805544,-121.125658152729,-120.973355767802,-120.820980587485,-120.668565031619,-120.516110429951,-120.363675899948,-120.211265635462,-120.058924556267,-119.906655522345,-119.754441028605,-119.602308533122,-119.450270617318,-119.298337967234,-119.146503258576,-118.994761704877,-118.843106748695

Set 9: Time [ms]
0,0.0018,0.0036,0.0054,0.0072,0.009,0.0108,0.0126,0.0144,0.0162,0.018,0.0198,0.0216,0.0234,0.0252,0.027,0.0288,0.0306,0.0324,0.0342,0.036,0.0378,0.0396,0.0414,0.0432,0.045,0.0468,0.0486,0.0504,0.0522,0.054,0.0558,0.0576,0.0594,0.0612,0.063,0.0648,0.0666,0.0684,0.0702,0.072,0.0738,0.0756,0.0774,0.0792,0.081,0.0828,0.0846,0.0864,0.0882,0.09,0.0918,0.0936,0.0954,0.0972,0.099,0.1008,0.1026,0.1044,0.1062,0.108,0.1098,0.1116,0.1134,0.1152,0.117,0.1188,0.1206,0.1224,0.1242,0.126,0.1278,0.1296,0.1314,0.1332,0.135,0.1368,0.1386,0.1404,0.1422,0.144,0.1458,0.1476,0.1494,0.1512,0.153,0.1548,0.1566,0.1584,0.1602,0.162,0.1638,0.1656,0.1674,0.1692,0.171,0.1728,0.1746,0.1764,0.1782,0.18,0.1818,0.1836,0.1854,0.1872,0.189,0.1908,0.1926,0.1944,0.1962,0.198,0.1998,0.2016,0.2034,0.2052,0.207,0.2088,0.2106,0.2124,0.2142,0.216,0.2178,0.2196,0.2214,0.2232,0.225,0.2268,0.2286,0.2304,0.2322,0.234,0.2358,0.2376,0.2394,0.2412,0.243,0.2448,0.2466,0.2484,0.2502,0.252,0.2538,0.2556,0.2574,0.2592,0.261,0.2628,0.2646,0.2664,0.2682,0.27,0.2718,0.2736,0.2754,0.2772,0.279,0.2808,0.2826,0.2844,0.2862,0.288,0.2898,0.2916,0.2934,0.2952,0.297,0.2988,0.3006,0.3024,0.3042,0.306,0.3078,0.3096,0.3114,0.3132,0.315,0.3168,0.3186,0.3204,0.3222,0.324,0.3258,0.3276,0.3294,0.3312,0.333,0.3348,0.3366,0.3384,0.3402,0.342,0.3438,0.3456,0.3474,0.3492,0.351,0.3528,0.3546,0.3564,0.3582,0.36,0.3618,0.3636,0.3654,0.3672,0.369,0.3708,0.3726,0.3744,0.3762,0.378,0.3798,0.3816,0.3834,0.3852,0.387,0.3888,0.3906,0.3924,0.3942,0.396,0.3978,0.3996,0.4014,0.4032,0.405,0.4068,0.4086,0.4104,0.4122,0.414,0.4158,0.4176,0.4194,0.4212,0.423,0.4248,0.4266,0.4284,0.4302,0.432,0.4338,0.4356,0.4374,0.4392,0.441,0.4428,0.4446,0.4464,0.4482,0.45,0.4518,0.4536,0.4554,0.4572,0.459,0.4608,0.4626,0.4644,0.4662,0.468,0.4698,0.4716,0.4734,0.4752,0.477,0.4788,0.4806,0.4824,0.4842,0.486,0.4878,0.4896,0.4914,0.4932,0.495,0.4968,0.4986,0.5004,0.5022,0.504,0.5058,0.5076,0.5094,0.5112,0.513,0.5148,0.5166,0.5184,0.5202,0.522,0.5238,0.5256,0.5274,0.5292,0.531,0.5328,0.5346,0.5364,0.5382,0.54,0.5418,0.5436,0.5454,0.5472,0.549,0.5508,0.5526,0.5544,0.5562,0.558,0.5598,0.5616,0.5634,0.5652,0.567,0.5688,0.5706,0.5724,0.5742,0.576,0.5778,0.5796,0.5814,0.5832,0.585,0.5868,0.5886,0.5904,0.5922,0.594,0.5958,0.5976,0.5994,0.6012,0.603,0.6048,0.6066,0.6084,0.6102,0.612,0.6138,0.6156,0.6174,0.6192,0.621,0.6228,0.6246,0.6264,0.6282,0.63,0.6318,0.6336,0.6354,0.6372,0.639,0.6408,0.6426,0.6444,0.6462,0.648,0.6498,0.6516,0.6534,0.6552,0.657,0.6588,0.6606,0.6624,0.6642,0.666,0.6678,0.6696,0.6714,0.6732,0.675,0.6768,0.6786,0.6804,0.6822,0.684,0.6858,0.6876,0.6894,0.6912,0.693,0.6948,0.6966,0.6984,0.7002,0.702,0.7038,0.7056,0.7074,0.7092,0.711,0.7128,0.7146,0.7164,0.7182,0.72,0.7218,0.7236,0.7254,0.7272,0.729,0.7308,0.7326,0.7344,0.7362,0.738,0.7398,0.7416,0.7434,0.7452,0.747,0.7488,0.7506,0.7524,0.7542,0.756,0.7578,0.7596,0.7614,0.7632,0.765,0.7668,0.7686,0.7704,0.7722,0.774,0.7758,0.7776,0.7794,0.7812,0.783,0.7848,0.7866,0.7884,0.7902,0.792,0.7938,0.7956,0.7974,0.7992,0.801,0.8028,0.8046,0.8064,0.8082,0.81,0.8118,0.8136,0.8154,0.8172,0.819,0.8208,0.8226,0.8244,0.8262,0.828,0.8298,0.8316,0.8334,0.8352,0.837,0.8388,0.8406,0.8424,0.8442,0.846,0.8478,0.8496,0.8514,0.8532,0.855,0.8568,0.8586,0.8604,0.8622,0.864,0.8658,0.8676,0.8694,0.8712,0.873,0.8748,0.8766,0.8784,0.8802,0.882,0.8838,0.8856,0.8874,0.8892,0.891,0.8928,0.8946,0.8964,0.8982,0.9,0.9018,0.9036,0.9054,0.9072,0.909,0.9108,0.9126,0.9144,0.9162,0.918,0.9198,0.9216,0.9234,0.9252,0.927,0.9288,0.9306,0.9324,0.9342,0.936,0.9378,0.9396,0.9414,0.9432,0.945,0.9468,0.9486,0.9504,0.9522,0.954,0.9558,0.9576,0.9594,0.9612,0.963,0.9648,0.9666,0.9684,0.9702,0.972,0.9738,0.9756,0.9774,0.9792,0.981,0.9828,0.9846,0.9864,0.9882,0.99,0.9918,0.9936,0.9954,0.9972,0.999,1.0008,1.0026,1.0044,1.0062,1.008,1.0098,1.0116,1.0134,1.0152,1.017,1.0188,1.0206,1.0224,1.0242,1.026,1.0278,1.0296,1.0314,1.0332,1.035,1.0368,1.0386,1.0404,1.0422,1.044,1.0458,1.0476,1.0494,1.0512,1.053,1.0548,1.0566,1.0584,1.0602,1.062,1.0638,1.0656,1.0674,1.0692,1.071,1.0728,1.0746,1.0764,1.0782,1.08,1.0818,1.0836,1.0854,1.0872,1.089,1.0908,1.0926,1.0944,1.0962,1.098,1.0998,1.1016,1.1034,1.1052,1.107,1.1088,1.1106,1.1124,1.1142,1.116,1.1178,1.1196,1.1214,1.1232,1.125,1.1268,1.1286,1.1304,1.1322,1.134,1.1358,1.1376,1.1394,1.1412,1.143,1.1448,1.1466,1.1484,1.1502,1.152,1.1538,1.1556,1.1574,1.1592,1.161,1.1628,1.1646,1.1664,1.1682,1.17,1.1718,1.1736,1.1754,1.1772,1.179,1.1808,1.1826,1.1844,1.1862,1.188,1.1898,1.1916,1.1934,1.1952,1.197,1.1988,1.2006,1.2024,1.2042,1.206,1.2078,1.2096,1.2114,1.2132,1.215,1.2168,1.2186,1.2204,1.2222,1.224,1.2258,1.2276,1.2294,1.2312,1.233,1.2348,1.2366,1.2384,1.2402,1.242,1.2438,1.2456,1.2474,1.2492,1.251,1.2528,1.2546,1.2564,1.2582,1.26,1.2618,1.2636,1.2654,1.2672,1.269,1.2708,1.2726,1.2744,1.2762,1.278,1.2798,1.2816,1.2834,1.2852,1.287,1.2888,1.2906,1.2924,1.2942,1.296,1.2978,1.2996,1.3014,1.3032,1.305,1.3068,1.3086,1.3104,1.3122,1.314,1.3158,1.3176,1.3194,1.3212,1.323,1.3248,1.3266,1.3284,1.3302,1.332,1.3338,1.3356,1.3374,1.3392,1.341,1.3428,1.3446,1.3464,1.3482,1.35,1.3518,1.3536,1.3554,1.3572,1.359,1.3608,1.3626,1.3644,1.3662,1.368,1.3698,1.3716,1.3734,1.3752,1.377,1.3788,1.3806,1.3824,1.3842,1.386,1.3878,1.3896,1.3914,1.3932,1.395,1.3968,1.3986,1.4004,1.4022,1.404,1.4058,1.4076,1.4094,1.4112,1.413,1.4148,1.4166,1.4184,1.4202,1.422,1.4238,1.4256,1.4274,1.4292,1.431,1.4328,1.4346,1.4364,1.4382,1.44,1.4418,1.4436,1.4454,1.4472,1.449,1.4508,1.4526,1.4544,1.4562,1.458,1.4598,1.4616,1.4634,1.4652,1.467,1.4688,1.4706,1.4724,1.4742,1.476,1.4778,1.4796,1.4814,1.4832,1.485,1.4868,1.4886,1.4904,1.4922,1.494,1.4958,1.4976,1.4994,1.5012,1.503,1.5048,1.5066,1.5084,1.5102,1.512,1.5138,1.5156,1.5174,1.5192,1.521,1.5228,1.5246,1.5264,1.5282,1.53,1.5318,1.5336,1.5354,1.5372,1.539,1.5408,1.5426,1.5444,1.5462,1.548,1.5498,1.5516,1.5534,1.5552,1.557,1.5588,1.5606,1.5624,1.5642,1.566,1.5678,1.5696,1.5714,1.5732,1.575,1.5768,1.5786,1.5804,1.5822,1.584,1.5858,1.5876,1.5894,1.5912,1.593,1.5948,1.5966,1.5984,1.6002,1.602,1.6038,1.6056,1.6074,1.6092,1.611,1.6128,1.6146,1.6164,1.6182,1.62,1.6218,1.6236,1.6254,1.6272,1.629,1.6308,1.6326,1.6344,1.6362,1.638,1.6398,1.6416,1.6434,1.6452,1.647,1.6488,1.6506,1.6524,1.6542,1.656,1.6578,1.6596,1.6614,1.6632,1.665,1.6668,1.6686,1.6704,1.6722,1.674,1.6758,1.6776,1.6794,1.6812,1.683,1.6848,1.6866,1.6884,1.6902,1.692,1.6938,1.6956,1.6974,1.6992,1.701,1.7028,1.7046,1.7064,1.7082,1.71,1.7118,1.7136,1.7154,1.7172,1.719,1.7208,1.7226,1.7244,1.7262,1.728,1.7298,1.7316,1.7334,1.7352,1.737,1.7388,1.7406,1.7424,1.7442,1.746,1.7478,1.7496,1.7514,1.7532,1.755,1.7568,1.7586,1.7604,1.7622,1.764,1.7658,1.7676,1.7694,1.7712,1.773,1.7748,1.7766,1.7784,1.7802,1.782,1.7838,1.7856,1.7874,1.7892,1.791,1.7928,1.7946,1.7964,1.7982,1.8,1.8018,1.8036,1.8054,1.8072,1.809,1.8108,1.8126,1.8144,1.8162,1.818,1.8198,1.8216,1.8234,1.8252,1.827,1.8288,1.8306,1.8324,1.8342,1.836,1.8378,1.8396,1.8414,1.8432,1.845,1.8468,1.8486,1.8504,1.8522,1.854,1.8558,1.8576,1.8594,1.8612,1.863,1.8648,1.8666,1.8684,1.8702,1.872,1.8738,1.8756,1.8774,1.8792,1.881,1.8828,1.8846,1.8864,1.8882,1.89,1.8918,1.8936,1.8954,1.8972,1.899,1.9008,1.9026,1.9044,1.9062,1.908,1.9098,1.9116,1.9134,1.9152,1.917,1.9188,1.9206,1.9224,1.9242,1.926,1.9278,1.9296,1.9314,1.9332,1.935,1.9368,1.9386,1.9404,1.9422,1.944,1.9458,1.9476,1.9494,1.9512,1.953,1.9548,1.9566,1.9584,1.9602,1.962,1.9638,1.9656,1.9674,1.9692,1.971,1.9728,1.9746,1.9764,1.9782,1.98,1.9818,1.9836,1.9854,1.9872,1.989,1.9908,1.9926,1.9944,1.9962,1.998,1.9998

Set 9: Delta x_{cm} [µm]
0,-1.13940259137413e-06,-5.99592977264946e-06,-3.33044982651215e-05,-0.000116269092606796,-0.000209571081408871,-0.000315273005998314,-0.000526252453560919,-0.000837496202271172,-0.00122652699406428,-0.00165969022000115,-0.00211144493978809,-0.00254453724757298,-0.00290543363440409,-0.00324438998138953,-0.00360240365077265,-0.00392767092010889,-0.00414451556776142,-0.00429524792816549,-0.00445123467468847,-0.00453893954686186,-0.00446790751525974,-0.00421327177139996,-0.0038104829114087,-0.0032931340760876,-0.0027211222523838,-0.00213437159818971,-0.00155559488679074,-0.00100957831667119,-0.000558959689189557,-0.000246079334372592,-6.49626313571454e-05,2.3833658625242e-05,8.73498874143577e-05,4.86926297351385e-05,-0.000191349833005526,-0.000684617654667791,-0.00141966509896582,-0.00241933420649584,-0.00366431645768515,-0.00512001943370633,-0.00686649201478992,-0.00894085396468741,-0.011397007323782,-0.0142088675093919,-0.0173364888689915,-0.0208921003171645,-0.0248805009720994,-0.0293407372230735,-0.0342279416510076,-0.0396072093198979,-0.0455428841659024,-0.0519934709238977,-0.0590330237153886,-0.066845311269667,-0.0754862719817622,-0.0850993962527675,-0.0956250638175778,-0.107063221700503,-0.119423841501585,-0.132677484831491,-0.146785575854172,-0.161696354500362,-0.17745473424529,-0.194062276548791,-0.211473848486289,-0.22964234187438,-0.2485706681996,-0.268294735897409,-0.288897772871162,-0.310340400607172,-0.332620846392061,-0.355786719729299,-0.37962817888386,-0.404145111607482,-0.429294295510303,-0.455069133397908,-0.481475310167565,-0.508595105425797,-0.536528050596287,-0.565762168386894,-0.596695002142594,-0.629589323582268,-0.665056845275457,-0.703293415986667,-0.7448039900906,-0.789595603425096,-0.838012723539691,-0.889705665495396,-0.945273467208377,-1.00441433205568,-1.06720815517636,-1.1336011580044,-1.2035959924304,-1.27712289426946,-1.35411369011089,-1.43444851052199,-1.51808521360429,-1.60495273553737,-1.69492025810876,-1.78803524619021,-1.88427988727439,-1.9836963611049,-2.08625176064656,-2.19190022904649,-2.30067586178668,-2.41261745387268,-2.5277630000375,-2.64617184991676,-2.767861346886,-2.89279483383677,-3.02100197464156,-3.1525286741358,-3.28737651279906,-3.42543394024256,-3.5667555366172,-3.71132656676608,-3.85911648696617,-4.01018981643686,-4.16443760980177,-4.32193190234278,-4.48250923881761,-4.6461680675619,-4.81284758987359,-4.98263546821977,-5.15543582932718,-5.33135568102767,-5.51037997349578,-5.69255833023406,-5.87791350289339,-6.06661397316267,-6.25860566033399,-6.45397498414459,-6.65283323944706,-6.85522217305648,-7.06109824396986,-7.27044134675556,-7.4832100354469,-7.6994367003012,-7.9192284050889,-8.1425521583911,-8.36926144953047,-8.599412181008,-8.83298201988139,-9.06984351733639,-9.30989506783516,-9.55295054329096,-9.79861971565666,-10.0466334035366,-10.296683318855,-10.5486098931648,-10.8021510794973,-11.0572106814768,-11.3136573125093,-11.5713373968331,-11.8303315527657,-12.0904397100895,-12.3516258495623,-12.6138536689116,-12.8770364545278,-13.1412443101748,-13.4063693605164,-13.672485239847,-13.9395677230271,-14.2075656674905,-14.4763669753818,-14.7459862839376,-15.0163380056575,-15.2874572634184,-15.5592972657335,-15.8318335290446,-16.1050840312411,-16.3789873001671,-16.6536202927938,-16.9289662444314,-17.2050191354459,-17.4817403547287,-17.7590909627646,-18.0370489450937,-18.3156695741002,-18.5949228057545,-18.8747962343427,-19.1552380252273,-19.436307801789,-19.7179559655842,-20.000179794485,-20.2830122068772,-20.5664250821869,-20.8503588041371,-21.134820108379,-21.4197963056814,-21.7053667128459,-21.9915175716916,-22.2783151974868,-22.5658154655872,-22.8539986317172,-23.1428903936611,-23.4324907773438,-23.7227650514148,-24.0137026686903,-24.3052662153138,-24.5975062316863,-24.8904587570944,-25.1841567766565,-25.4785158011795,-25.7733623730099,-26.0686076243525,-26.3642297438377,-26.6602002931035,-26.9564712248589,-27.2530497160849,-27.5499000722985,-27.8470056528374,-28.1443642270576,-28.4419736737836,-28.7398340828501,-29.0379540013389,-29.3363828502643,-29.6352451017466,-29.9345697071725,-30.2344912251702,-30.5350149154611,-30.8362619696565,-31.1381942854227,-31.4407471737431,-31.7440632913986,-32.0482112941654,-32.3533374858848,-32.6596580140039,-32.9672780232635,-33.2764428789703,-33.5871816686974,-33.8996439705111,-34.2140448839388,-34.5304805949033,-34.849075423205,-35.1698581092826,-35.4928286753232,-35.8180496918666,-36.1455757668443,-36.4753575133581,-36.8072943201005,-37.1413597575646,-37.4773908933047,-37.8152954220354,-38.1548978474329,-38.4961412004954,-38.8387590800757,-39.1826750134909,-39.5277667757787,-39.874103260362,-40.2215595898737,-40.5701810429856,-40.9197495216484,-41.2706428520241,-41.622640353525,-41.9757802286555,-42.3303422289206,-42.6862997480421,-43.0435474595596,-43.4022269905709,-43.7621097326131,-44.1231446908524,-44.4853925381433,-44.8485587552886,-45.2124887188077,-45.5771144082708,-45.9423005205991,-46.3079239889215,-46.6738909562648,-47.0401631499301,-47.4066993249437,-47.7734866310944,-48.1405146362524,-48.5077559064349,-48.8752087236515,-49.2429009788063,-49.6107780345412,-49.9789443175705,-50.3474422925054,-50.7163261259644,-51.0855861447564,-51.4552089463303,-51.8252531421609,-52.1955920296819,-52.5662845992106,-52.9371163552669,-53.3081954442607,-53.6794359797411,-54.0509053085949,-54.4224340438859,-54.7940706426654,-55.1657422802656,-55.5374702340123,-55.9093732406782,-56.2813467194462,-56.6534096650574,-57.0255987831617,-57.397901062149,-57.7702119537766,-58.1426856557282,-58.515291338064,-58.8880092524676,-59.2608622674403,-59.6337965595851,-60.0068080073918,-60.3799436632293,-60.7532507831615,-61.1267213920738,-61.5002538659832,-61.8738728588106,-62.2475898019482,-62.621433507463,-62.9952920004882,-63.3691917789714,-63.7430624023424,-64.1168654447752,-64.4905592134378,-64.8641145002278,-65.2375934033003,-65.6109226481283,-65.9840843131716,-66.3571738342021,-66.7301081223386,-67.1028669106146,-67.4754758079268,-67.8478771663186,-68.2200819393089,-68.5920325630356,-68.963826272863,-69.3354434609528,-69.7069239537816,-70.0782739008266,-70.449511628246,-70.8207164851083,-71.1918164827516,-71.5628522703204,-71.9338327510509,-72.3046937299766,-72.6753794799395,-73.0459539664458,-73.4163826149025,-73.7866189212494,-74.1566728328338,-74.5265743874506,-74.8963114406361,-75.2658552277826,-75.6351740900649,-76.0042989081449,-76.373199827764,-76.7417992198009,-77.110103482289,-77.4781295148691,-77.8457673214054,-78.2130297371697,-78.5799451610973,-78.9464687808339,-79.3126237669822,-79.6784208746238,-80.043799708068,-80.4087723703691,-80.7732460920473,-81.137148861074,-81.5005133489196,-81.8634218153592,-82.2258923450282,-82.5879456151928,-82.9495774290417,-83.3107122206112,-83.6713349515252,-84.0314542033202,-84.3910117261499,-84.7499894264765,-85.1083697046541,-85.4661506702547,-85.8234070789064,-86.1801221744097,-86.5363997556852,-86.892144091753,-87.2472998313512,-87.6019075196881,-87.9559693283018,-88.3094306185675,-88.6622860916923,-89.01449349608,-89.3660135573151,-89.7169333964632,-90.0672011336365,-90.4167838535684,-90.7657541332835,-91.1140530340067,-91.4617070784088,-91.8087914785442,-92.1552589054495,-92.5011354665884,-92.846282510924,-93.1907736829322,-93.5345918539727,-93.877807960393,-94.2204073605611,-94.5622441022753,-94.9034030671954,-95.2438112703055,-95.583466940421,-95.9223519845104,-96.2603848531013,-96.5976177253706,-96.9339635517656,-97.2693890365024,-97.6039339457754,-97.9374203842154,-98.2699899285506,-98.6014630616261,-98.9319424020211,-99.2613822519331,-99.589705344984,-99.9170319149441,-100.243271195088,-100.568420263498,-100.892462169606,-101.215432027054,-101.537379402376,-101.858199011349,-102.177940870883,-102.496653196087,-102.814342508366,-103.13100011978,-103.446707756385,-103.761456542701,-104.075246079213,-104.388070587511,-104.699897033232,-105.010813164881,-105.320860687343,-105.629967159801,-105.93806245988,-106.245069423711,-106.550978038711,-106.85568590023,-107.159243314155,-107.461670737566,-107.762948130076,-108.06308496656,-108.362062733553,-108.659959334779,-108.956826107186,-109.252631706363,-109.547445394496,-109.84136279899,-110.134330822021,-110.426326468659,-110.717439869846,-111.007606796793,-111.296912053798,-111.58535119186,-111.872964535682,-112.159812951374,-112.445894517614,-112.731273621357,-113.01586443372,-113.299683237596,-113.582821610693,-113.865228345101,-114.146933909561,-114.427932064439,-114.708234062739,-114.987862941403,-115.266852946919,-115.545210599675,-115.822888413813,-116.099928437858,-116.37638965832,-116.652274717558,-116.927596524471,-117.202388225917,-117.476613845503,-117.750214411043,-118.02315047593,-118.295367182214,-118.566877559078,-118.837703191254,-119.107873699062,-119.377258543864,-119.645908601257,-119.913795719786,-120.180914108467,-120.44729232209,-120.712866188453,-120.977633574198,-121.241633398564,-121.504905609453,-121.767470524062,-122.029361581939,-122.290535982526,-122.551021349813,-122.810850510612,-123.070039451922,-123.328624200662,-123.58654617387,-123.843780035428,-124.100347848094,-124.356243371442,-124.611442140775,-124.865964074041,-125.119850892937,-125.37311802179,-125.625765389628,-125.877788353626,-126.129137617366,-126.379798195302,-126.629755648321,-126.878945776839,-127.127300441181,-127.374807373597,-127.621493517141,-127.867392927097,-128.112468272411,-128.35674794791,-128.600220977117,-128.842955311423,-129.084989569142,-129.326329333446,-129.566930186325,-129.806773905104,-130.045813636866,-130.284011641569,-130.521372895251,-130.757885308167,-130.99353294028,-131.228247891882,-131.461995999343,-131.694742477655,-131.926342865206,-132.156752598205,-132.385880850067,-132.613699497052,-132.840278751622,-133.065451485862,-133.289196239372,-133.511359431614,-133.731922298892,-133.950816178094,-134.167984606633,-134.38338645707,-134.596959908074,-134.808559105048,-135.018206433161,-135.225754288668,-135.431177703413,-135.634486757057,-135.835619011045,-136.034484912258,-136.2311049644,-136.425421020812,-136.617399812519,-136.807014419795,-136.994235417562,-137.179055408325,-137.361408785323,-137.541319721983,-137.718720657169,-137.893586962327,-138.065973317278,-138.235734264799,-138.402932811753,-138.567598433223,-138.729567964752,-138.888971703921,-139.045823071565,-139.200038404908,-139.351624546027,-139.500621886048,-139.647041696342,-139.790910611984,-139.932185635862,-140.070808607919,-140.206783068913,-140.340115738271,-140.470800345374,-140.598850613674,-140.724345389457,-140.84730345026,-140.967718671105,-141.085565226641,-141.200883361275,-141.313647333906,-141.423830308516,-141.531513008934,-141.636806229955,-141.739753522695,-141.840392163236,-141.938747252312,-142.034866688798,-142.128801915878,-142.220579416807,-142.310247718792,-142.397845684032,-142.483388180057,-142.566915135836,-142.648504375633,-142.728109445738,-142.8057052223,-142.881373801884,-142.955102384234,-143.026858854238,-143.096746701488,-143.164708137781,-143.230825949252,-143.294995416604,-143.357404018476,-143.417926859485,-143.476648763546,-143.533441584911,-143.588425223669,-143.641604473754,-143.693048664814,-143.74272146105,-143.79073475642,-143.837005047974,-143.881503955898,-143.924355123269,-143.965446942879,-144.004864717262,-144.042568666883,-144.078661270834,-144.113111263279,-144.146025618896,-144.17745237126,-144.207361875459,-144.235783302002,-144.262776226183,-144.288353774886,-144.312544596706,-144.335383276506,-144.356865943137,-144.377007292835,-144.395917383202,-144.413624273356,-144.43015275809,-144.445521167514,-144.459732375575,-144.472774358295,-144.484708829471,-144.49559873812,-144.505427512641,-144.514209999171,-144.521984508618,-144.528723662289,-144.53447387606,-144.539265066444,-144.543060037848,-144.545858413521,-144.547676785697,-144.548505503698,-144.548382921127,-144.547309874676,-144.545276247926,-144.542276238978,-144.538334373347,-144.533451005572,-144.527592883113,-144.520756491902,-144.512954795211,-144.504186656325,-144.494445579267,-144.48372467194,-144.472038854638,-144.459408023437,-144.445827455033,-144.431361290298,-144.41603301411,-144.399892463993,-144.38296941879,-144.36528768387,-144.346868916045,-144.327694592413,-144.307826032435,-144.287255585533,-144.265969075611,-144.243927755616,-144.221094604892,-144.197484810958,-144.173031495529,-144.147684808595,-144.121491905313,-144.094456441516,-144.066541524048,-144.037690859047,-144.007947380359,-143.97740731166,-143.94599595658,-143.913706923763,-143.880585712881,-143.846517141069,-143.811559638186,-143.775678050878,-143.738782836266,-143.700871863439,-143.661928845538,-143.621915030046,-143.58080705085,-143.538563313491,-143.49518224382,-143.45059918121,-143.404796114116,-143.357786956679,-143.30945347005,-143.259858557401,-143.209028544781,-143.156751961408,-143.103100716586,-143.048155440157,-142.991809934067,-142.933975884873,-142.874666624229,-142.813872878539,-142.751573746463,-142.687734178612,-142.622273468696,-142.555188900973,-142.486516139829,-142.416204939976,-142.344234998439,-142.270584130869,-142.19529840544,-142.118352128524,-142.039719137446,-141.959489160418,-141.877681152021,-141.794222784609,-141.709103952783,-141.622340137901,-141.534024070319,-141.444096495327,-141.352577651264,-141.259487558507,-141.164824477527,-141.068578133222,-140.970712155407,-140.871294952541,-140.770298136344,-140.667679779922,-140.563479948438,-140.45768390969,-140.350326854472,-140.241399825004,-140.130906501026,-140.018827111636,-139.905152801962,-139.789880647612,-139.673048509791,-139.554715698157,-139.434876124394,-139.313530636343,-139.190679954283,-139.066381871539,-138.940645316291,-138.813450391096,-138.684838258052,-138.554809254789,-138.423392920839,-138.290673314455,-138.156695152837,-138.021418484624,-137.884872775747,-137.747097782242,-137.608109062907,-137.467885244641,-137.326517227075,-137.184048170628,-137.040406916697,-136.895620038726,-136.749794564542,-136.602926157456,-136.454983938794,-136.305998087394,-136.156010264077,-136.005100282619,-135.853290717509,-135.700589054132,-135.547021673803,-135.392701688353,-135.237648489593,-135.081847894516,-134.925331859892,-134.768131395319,-134.610212474638,-134.451588484492,-134.292240413115,-134.132215176121,-133.971550977216,-133.810257735654,-133.648327458666,-133.485747591971,-133.322607432786,-133.158953336313,-132.994673654597,-132.829814249139,-132.664391858045,-132.498463792268,-132.332035896253,-132.165148620968,-131.99783747019,-131.830141933808,-131.662063765392,-131.493707293903,-131.325088336387,-131.15612048308,-130.986759419665,-130.817076280589,-130.647106471321,-130.476898505608,-130.306396365391,-130.135580708896,-129.96444135703,-129.792974730031,-129.621169569718,-129.449010237301,-129.276480158844,-129.103573644688,-128.930302970672,-128.756699502907,-128.58277988351,-128.408594616474,-128.234159170502,-128.059394929172,-127.884313615016,-127.708932249509,-127.533203279173,-127.357118224806,-127.180589277368,-127.003631049116,-126.826235721766,-126.648398224942,-126.470078212573,-126.291289124218,-126.112108581112,-125.932578276674,-125.752648653002,-125.572274417624,-125.391410729846,-125.210075097628,-125.028236843657,-124.845939156099,-124.663207511312,-124.480004354591,-124.296331109693,-124.112144976473,-123.927402835321,-123.742132916082,-123.556360563961,-123.370076280042,-123.183271829901,-122.995824887107,-122.807805615455,-122.619184859691,-122.429967605795,-122.240198953554,-122.049835984703,-121.858973186993,-121.667549401411,-121.475562150294,-121.282981551437,-121.089733082229,-120.895892441285,-120.701432673128,-120.506382448166,-120.31074124372,-120.114455806095,-119.917605018439,-119.720224333537,-119.522274716613,-119.32381726244,-119.124883854261,-118.925402788095,-118.725381070126,-118.524908274633,-118.323932163515,-118.122524573613,-117.920671310927,-117.71841206519,-117.51573950002,-117.31260676963,-117.109020984916,-116.905023138276,-116.700622140349,-116.495833372066,-116.29066148574,-116.085105881073,-115.879140721753,-115.672770454495,-115.465992954244,-115.258840134422,-115.051288229826,-114.843347052356,-114.634942001952,-114.42606819459,-114.21665931452,-114.006707801957,-113.796237458067,-113.585256902661,-113.373723645996,-113.161562002649,-112.948809500186,-112.735522602728,-112.521715397132,-112.307377352829,-112.092533071506,-111.877219459712,-111.661428125413,-111.445138089951,-111.228403228361,-111.011238445995,-110.793633276422,-110.575610676465,-110.357141339385,-110.138201866559,-109.918875980796,-109.699149242093,-109.478976144309,-109.258436046346,-109.037497962945,-108.816147710181,-108.594439726095,-108.372364974591,-108.150027213947,-107.927432561482,-107.704503465883,-107.481281851631,-107.257768000996,-107.034009650966,-106.810077177355,-106.585902987632,-106.361471889713,-106.136853520051,-105.91205339695,-105.687110599973,-105.462002046454,-105.236661463051,-105.01111635129,-104.785408047494,-104.559513593838,-104.333438118939,-104.107165534475,-103.880724648387,-103.654103881651,-103.427321442549,-103.200386223717,-102.973327779392,-102.746231231947,-102.519102903654,-102.291983930561,-102.064839453324,-101.837685541642,-101.610510998098,-101.383332225116,-101.156159527514,-100.929063417879,-100.702030136765,-100.475093095813,-100.24826993363,-100.02157565558,-99.7950098573377,-99.5685954096846,-99.342276081925,-99.1160628688079,-98.890009227277,-98.664109985396,-98.4383715328347,-98.2127953225049,-97.9873550392273,-97.7620711265229,-97.5369864292311,-97.3120413220321,-97.0872069468866,-96.8624662506145,-96.6378217260267,-96.413279132823,-96.1888555035523,-95.9645219269072,-95.7402848638637,-95.5161491213018,-95.2922207394341,-95.0684560132455,-94.8449337978959,-94.621676291882,-94.3986855029906,-94.1759179620521,-93.9534066937628,-93.7311305600799,-93.5090251265448,-93.2871023941922,-93.0653418886633,-92.8437564700141,-92.6222969366556,-92.4010065118589,-92.1798865743356,-91.9589206424563,-91.738204544368,-91.5177493311787,-91.2974967848965,-91.0774558781764,-90.8576647727264,-90.6380831422872,-90.4188235786647,-90.1998052920286,-89.980978665932,-89.7624765052276,-89.5443110032338,-89.3264417897855,-89.1089341118587,-88.8917582910243,-88.6748173346624,-88.45812714609,-88.2416681063088,-88.0254621392421,-87.8095414601956,-87.5939616278147,-87.37872847469,-87.1637258049146,-86.9489796318999,-86.734577200621,-86.5204726734647,-86.3066521982813,-86.0932261030733,-85.8801968990728,-85.6675302124069,-85.4552604354328,-85.2433214135251,-85.0318158681165,-84.8207952832522,-84.6101709661658,-84.3998815648479,-84.1898927639133,-83.9802248944239,-83.770903271038,-83.5619323077531,-83.3533096459814,-83.1450495937969,-82.937170871051,-82.7296415844728,-82.5224529309793,-82.3156314235651,-82.1091452347431,-81.9029338859966,-81.696982105393,-81.4913401477389,-81.2860225372485,-81.0809792475561,-80.8761197564617,-80.671425190054,-80.4668980400304,-80.2625947236098,-80.0585429812107,-79.8546567447107,-79.6509559945922,-79.4475093096383,-79.2443397200397,-79.041413359593,-78.8386961129471,-78.6362357913616,-78.4340384292388,-78.2320801590529,-78.0303121557717,-77.8287404953917,-77.6273731667969,-77.4261662301317,-77.2251245621156,-77.0242709293384,-76.8235681433378,-76.6229427829868,-76.422491034641,-76.2222628149283,-76.0222364919755,-75.8223572741453,-75.622704016318,-75.4233675489036,-75.2243249459757,-75.0255556675346,-74.8271138123611,-74.6290021974186,-74.4311999619957,-74.2337504216039,-74.0366532569728,-73.8399001278278,-73.6434126591587,-73.4472365588863,-73.2513576975837,-73.0557204928768,-72.8602894633571,-72.6651298921568,-72.4702507062395,-72.2756471732846,-72.0812600375516,-71.887143916476,-71.6933014785195,-71.4997488285418,-71.3064737211259,-71.1135225774822,-70.9209046465227,-70.728625976203,-70.5366928299133,-70.3450670346225,-70.1537222713929,-69.9627056472693,-69.7719968150443,-69.5816057564296,-69.3915645252972,-69.2018839703779,-69.0125886864467,-68.8237005863476,-68.6352518715194

Set 10: Time [ms]
0,0.0018,0.0036,0.0054,0.0072,0.009,0.0108,0.0126,0.0144,0.0162,0.018,0.0198,0.0216,0.0234,0.0252,0.027,0.0288,0.0306,0.0324,0.0342,0.036,0.0378,0.0396,0.0414,0.0432,0.045,0.0468,0.0486,0.0504,0.0522,0.054,0.0558,0.0576,0.0594,0.0612,0.063,0.0648,0.0666,0.0684,0.0702,0.072,0.0738,0.0756,0.0774,0.0792,0.081,0.0828,0.0846,0.0864,0.0882,0.09,0.0918,0.0936,0.0954,0.0972,0.099,0.1008,0.1026,0.1044,0.1062,0.108,0.1098,0.1116,0.1134,0.1152,0.117,0.1188,0.1206,0.1224,0.1242,0.126,0.1278,0.1296,0.1314,0.1332,0.135,0.1368,0.1386,0.1404,0.1422,0.144,0.1458,0.1476,0.1494,0.1512,0.153,0.1548,0.1566,0.1584,0.1602,0.162,0.1638,0.1656,0.1674,0.1692,0.171,0.1728,0.1746,0.1764,0.1782,0.18,0.1818,0.1836,0.1854,0.1872,0.189,0.1908,0.1926,0.1944,0.1962,0.198,0.1998,0.2016,0.2034,0.2052,0.207,0.2088,0.2106,0.2124,0.2142,0.216,0.2178,0.2196,0.2214,0.2232,0.225,0.2268,0.2286,0.2304,0.2322,0.234,0.2358,0.2376,0.2394,0.2412,0.243,0.2448,0.2466,0.2484,0.2502,0.252,0.2538,0.2556,0.2574,0.2592,0.261,0.2628,0.2646,0.2664,0.2682,0.27,0.2718,0.2736,0.2754,0.2772,0.279,0.2808,0.2826,0.2844,0.2862,0.288,0.2898,0.2916,0.2934,0.2952,0.297,0.2988,0.3006,0.3024,0.3042,0.306,0.3078,0.3096,0.3114,0.3132,0.315,0.3168,0.3186,0.3204,0.3222,0.324,0.3258,0.3276,0.3294,0.3312,0.333,0.3348,0.3366,0.3384,0.3402,0.342,0.3438,0.3456,0.3474,0.3492,0.351,0.3528,0.3546,0.3564,0.3582,0.36,0.3618,0.3636,0.3654,0.3672,0.369,0.3708,0.3726,0.3744,0.3762,0.378,0.3798,0.3816,0.3834,0.3852,0.387,0.3888,0.3906,0.3924,0.3942,0.396,0.3978,0.3996,0.4014,0.4032,0.405,0.4068,0.4086,0.4104,0.4122,0.414,0.4158,0.4176,0.4194,0.4212,0.423,0.4248,0.4266,0.4284,0.4302,0.432,0.4338,0.4356,0.4374,0.4392,0.441,0.4428,0.4446,0.4464,0.4482,0.45,0.4518,0.4536,0.4554,0.4572,0.459,0.4608,0.4626,0.4644,0.4662,0.468,0.4698,0.4716,0.4734,0.4752,0.477,0.4788,0.4806,0.4824,0.4842,0.486,0.4878,0.4896,0.4914,0.4932,0.495,0.4968,0.4986,0.5004,0.5022,0.504,0.5058,0.5076,0.5094,0.5112,0.513,0.5148,0.5166,0.5184,0.5202,0.522,0.5238,0.5256,0.5274,0.5292,0.531,0.5328,0.5346,0.5364,0.5382,0.54,0.5418,0.5436,0.5454,0.5472,0.549,0.5508,0.5526,0.5544,0.5562,0.558,0.5598,0.5616,0.5634,0.5652,0.567,0.5688,0.5706,0.5724,0.5742,0.576,0.5778,0.5796,0.5814,0.5832,0.585,0.5868,0.5886,0.5904,0.5922,0.594,0.5958,0.5976,0.5994,0.6012,0.603,0.6048,0.6066,0.6084,0.6102,0.612,0.6138,0.6156,0.6174,0.6192,0.621,0.6228,0.6246,0.6264,0.6282,0.63,0.6318,0.6336,0.6354,0.6372,0.639,0.6408,0.6426,0.6444,0.6462,0.648,0.6498,0.6516,0.6534,0.6552,0.657,0.6588,0.6606,0.6624,0.6642,0.666,0.6678,0.6696,0.6714,0.6732,0.675,0.6768,0.6786,0.6804,0.6822,0.684,0.6858,0.6876,0.6894,0.6912,0.693,0.6948,0.6966,0.6984,0.7002,0.702,0.7038,0.7056,0.7074,0.7092,0.711,0.7128,0.7146,0.7164,0.7182,0.72,0.7218,0.7236,0.7254,0.7272,0.729,0.7308,0.7326,0.7344,0.7362,0.738,0.7398,0.7416,0.7434,0.7452,0.747,0.7488,0.7506,0.7524,0.7542,0.756,0.7578,0.7596,0.7614,0.7632,0.765,0.7668,0.7686,0.7704,0.7722,0.774,0.7758,0.7776,0.7794,0.7812,0.783,0.7848,0.7866,0.7884,0.7902,0.792,0.7938,0.7956,0.7974,0.7992,0.801,0.8028,0.8046,0.8064,0.8082,0.81,0.8118,0.8136,0.8154,0.8172,0.819,0.8208,0.8226,0.8244,0.8262,0.828,0.8298,0.8316,0.8334,0.8352,0.837,0.8388,0.8406,0.8424,0.8442,0.846,0.8478,0.8496,0.8514,0.8532,0.855,0.8568,0.8586,0.8604,0.8622,0.864,0.8658,0.8676,0.8694,0.8712,0.873,0.8748,0.8766,0.8784,0.8802,0.882,0.8838,0.8856,0.8874,0.8892,0.891,0.8928,0.8946,0.8964,0.8982,0.9,0.9018,0.9036,0.9054,0.9072,0.909,0.9108,0.9126,0.9144,0.9162,0.918,0.9198,0.9216,0.9234,0.9252,0.927,0.9288,0.9306,0.9324,0.9342,0.936,0.9378,0.9396,0.9414,0.9432,0.945,0.9468,0.9486,0.9504,0.9522,0.954,0.9558,0.9576,0.9594,0.9612,0.963,0.9648,0.9666,0.9684,0.9702,0.972,0.9738,0.9756,0.9774,0.9792,0.981,0.9828,0.9846,0.9864,0.9882,0.99,0.9918,0.9936,0.9954,0.9972,0.999,1.0008,1.0026,1.0044,1.0062,1.008,1.0098,1.0116,1.0134,1.0152,1.017,1.0188,1.0206,1.0224,1.0242,1.026,1.0278,1.0296,1.0314,1.0332,1.035,1.0368,1.0386,1.0404,1.0422,1.044,1.0458,1.0476,1.0494,1.0512,1.053,1.0548,1.0566,1.0584,1.0602,1.062,1.0638,1.0656,1.0674,1.0692,1.071,1.0728,1.0746,1.0764,1.0782,1.08,1.0818,1.0836,1.0854,1.0872,1.089,1.0908,1.0926,1.0944,1.0962,1.098,1.0998,1.1016,1.1034,1.1052,1.107,1.1088,1.1106,1.1124,1.1142,1.116,1.1178,1.1196,1.1214,1.1232,1.125,1.1268,1.1286,1.1304,1.1322,1.134,1.1358,1.1376,1.1394,1.1412,1.143,1.1448,1.1466,1.1484,1.1502,1.152,1.1538,1.1556,1.1574,1.1592,1.161,1.1628,1.1646,1.1664,1.1682,1.17,1.1718,1.1736,1.1754,1.1772,1.179,1.1808,1.1826,1.1844,1.1862,1.188,1.1898,1.1916,1.1934,1.1952,1.197,1.1988,1.2006,1.2024,1.2042,1.206,1.2078,1.2096,1.2114,1.2132,1.215,1.2168,1.2186,1.2204,1.2222,1.224,1.2258,1.2276,1.2294,1.2312,1.233,1.2348,1.2366,1.2384,1.2402,1.242,1.2438,1.2456,1.2474,1.2492,1.251,1.2528,1.2546,1.2564,1.2582,1.26,1.2618,1.2636,1.2654,1.2672,1.269,1.2708,1.2726,1.2744,1.2762,1.278,1.2798,1.2816,1.2834,1.2852,1.287,1.2888,1.2906,1.2924,1.2942,1.296,1.2978,1.2996,1.3014,1.3032,1.305,1.3068,1.3086,1.3104,1.3122,1.314,1.3158,1.3176,1.3194,1.3212,1.323,1.3248,1.3266,1.3284,1.3302,1.332,1.3338,1.3356,1.3374,1.3392,1.341,1.3428,1.3446,1.3464,1.3482,1.35,1.3518,1.3536,1.3554,1.3572,1.359,1.3608,1.3626,1.3644,1.3662,1.368,1.3698,1.3716,1.3734,1.3752,1.377,1.3788,1.3806,1.3824,1.3842,1.386,1.3878,1.3896,1.3914,1.3932,1.395,1.3968,1.3986,1.4004,1.4022,1.404,1.4058,1.4076,1.4094,1.4112,1.413,1.4148,1.4166,1.4184,1.4202,1.422,1.4238,1.4256,1.4274,1.4292,1.431,1.4328,1.4346,1.4364,1.4382,1.44,1.4418,1.4436,1.4454,1.4472,1.449,1.4508,1.4526,1.4544,1.4562,1.458,1.4598,1.4616,1.4634,1.4652,1.467,1.4688,1.4706,1.4724,1.4742,1.476,1.4778,1.4796,1.4814,1.4832,1.485,1.4868,1.4886,1.4904,1.4922,1.494,1.4958,1.4976,1.4994,1.5012,1.503,1.5048,1.5066,1.5084,1.5102,1.512,1.5138,1.5156,1.5174,1.5192,1.521,1.5228,1.5246,1.5264,1.5282,1.53,1.5318,1.5336,1.5354,1.5372,1.539,1.5408,1.5426,1.5444,1.5462,1.548,1.5498,1.5516,1.5534,1.5552,1.557,1.5588,1.5606,1.5624,1.5642,1.566,1.5678,1.5696,1.5714,1.5732,1.575,1.5768,1.5786,1.5804,1.5822,1.584,1.5858,1.5876,1.5894,1.5912,1.593,1.5948,1.5966,1.5984,1.6002,1.602,1.6038,1.6056,1.6074,1.6092,1.611,1.6128,1.6146,1.6164,1.6182,1.62,1.6218,1.6236,1.6254,1.6272,1.629,1.6308,1.6326,1.6344,1.6362,1.638,1.6398,1.6416,1.6434,1.6452,1.647,1.6488,1.6506,1.6524,1.6542,1.656,1.6578,1.6596,1.6614,1.6632,1.665,1.6668,1.6686,1.6704,1.6722,1.674,1.6758,1.6776,1.6794,1.6812,1.683,1.6848,1.6866,1.6884,1.6902,1.692,1.6938,1.6956,1.6974,1.6992,1.701,1.7028,1.7046,1.7064,1.7082,1.71,1.7118,1.7136,1.7154,1.7172,1.719,1.7208,1.7226,1.7244,1.7262,1.728,1.7298,1.7316,1.7334,1.7352,1.737,1.7388,1.7406,1.7424,1.7442,1.746,1.7478,1.7496,1.7514,1.7532,1.755,1.7568,1.7586,1.7604,1.7622,1.764,1.7658,1.7676,1.7694,1.7712,1.773,1.7748,1.7766,1.7784,1.7802,1.782,1.7838,1.7856,1.7874,1.7892,1.791,1.7928,1.7946,1.7964,1.7982,1.8,1.8018,1.8036,1.8054,1.8072,1.809,1.8108,1.8126,1.8144,1.8162,1.818,1.8198,1.8216,1.8234,1.8252,1.827,1.8288,1.8306,1.8324,1.8342,1.836,1.8378,1.8396,1.8414,1.8432,1.845,1.8468,1.8486,1.8504,1.8522,1.854,1.8558,1.8576,1.8594,1.8612,1.863,1.8648,1.8666,1.8684,1.8702,1.872,1.8738,1.8756,1.8774,1.8792,1.881,1.8828,1.8846,1.8864,1.8882,1.89,1.8918,1.8936,1.8954,1.8972,1.899,1.9008,1.9026,1.9044,1.9062,1.908,1.9098,1.9116,1.9134,1.9152,1.917,1.9188,1.9206,1.9224,1.9242,1.926,1.9278,1.9296,1.9314,1.9332,1.935,1.9368,1.9386,1.9404,1.9422,1.944,1.9458,1.9476,1.9494,1.9512,1.953,1.9548,1.9566,1.9584,1.9602,1.962,1.9638,1.9656,1.9674,1.9692,1.971,1.9728,1.9746,1.9764,1.9782,1.98,1.9818,1.9836,1.9854,1.9872,1.989,1.9908,1.9926,1.9944,1.9962,1.998,1.9998

Set 10: Delta x_{cm} [µm]
0,-8.61168395708406e-07,-4.22787976503414e-06,-2.52740183924634e-05,-9.93912429030248e-05,-0.000197588518680361,-0.00033516904746414,-0.00058313195570002,-0.000913459423390345,-0.00127701774908741,-0.00166953070839708,-0.00207503997226013,-0.00250844273770503,-0.00292283075146267,-0.00327553269880917,-0.0035984028290718,-0.00380825897130111,-0.0036394551078899,-0.00302486013559027,-0.00209128970477673,-0.000896043221500394,0.000541536785141246,0.00215421693721199,0.00384949805864142,0.00554598055359842,0.00717772630193887,0.00865562994959964,0.00995943551674455,0.011058657700127,0.0118991720720425,0.0124391504582118,0.0126488061836095,0.0125261867290347,0.0121599582213368,0.0114386998382402,0.0102669502338314,0.00860960133991073,0.0064228263707989,0.00365897561143032,0.000278092942608294,-0.00369666309639905,-0.00828516322155847,-0.0134998560921609,-0.0193611934679581,-0.0259026039046094,-0.0331252486077951,-0.041155134683469,-0.0500520102797919,-0.0597918815101878,-0.0703876580612686,-0.0818928460876735,-0.0943427579463908,-0.107765129722767,-0.122279084399982,-0.138046691016672,-0.155106462898557,-0.17359003829726,-0.193476110794456,-0.214799515090589,-0.237439879243373,-0.26134499178578,-0.286394731268888,-0.312612611900478,-0.339924687869865,-0.368300076383278,-0.397602802492292,-0.427869641723977,-0.459139480843884,-0.491415674513669,-0.524857060878658,-0.559431197254571,-0.595129421372155,-0.631945403630992,-0.669746584095181,-0.708538171515904,-0.748423656384077,-0.789399514486877,-0.8316246166174,-0.875570269031603,-0.921647026270371,-0.970357696495293,-1.02227051303568,-1.0778297251486,-1.13750031001598,-1.20152273402457,-1.27010360844538,-1.34315567462716,-1.42137625598518,-1.50421749898236,-1.5921563804815,-1.68500902765267,-1.78282722547299,-1.88556642121839,-1.99303249521647,-2.10521422181978,-2.22195937438257,-2.34312719592347,-2.46861537764938,-2.59844582663866,-2.73264208779567,-2.8710196133609,-3.0135179423115,-3.16019161920639,-3.31105809658211,-3.46615734022487,-3.62550592332786,-3.78911942347521,-3.95704466053429,-4.12939850861317,-4.3062189162684,-4.48753894989639,-4.67328395792289,-4.86351183886607,-5.05805480211977,-5.2568037451307,-5.45973269199239,-5.6666884447529,-5.87753844842441,-6.09219042304617,-6.31061030804248,-6.5326463081497,-6.7581132938135,-6.98692172982658,-7.21899831640629,-7.45442641179026,-7.69319175692807,-7.93530403767957,-8.18096916033639,-8.43014816220459,-8.68303193123007,-8.93973112559108,-9.20045574858466,-9.46504088273676,-9.73368444067151,-10.006386882204,-10.283207202248,-10.5642365057982,-10.8496543786388,-11.1392662165797,-11.4332068002234,-11.7314633053065,-12.0342645513716,-12.3414397079637,-12.6530270791426,-12.9688484060626,-13.2886037211679,-13.6117981370666,-13.9378278491553,-14.2662928431635,-14.5969098631187,-14.929284654188,-15.2632335690018,-15.5985840329307,-15.9351730645996,-16.2728715335029,-16.6117093024307,-16.9516402182694,-17.2926382407892,-17.634709484152,-17.9778021232424,-18.3219360165398,-18.6669907780812,-19.0130325757991,-19.3599978595177,-19.7078936179396,-20.056674643906,-20.4062726535031,-20.7566855338182,-21.1079170521759,-21.4599622342583,-21.8127665550525,-22.1664003084531,-22.520868038666,-22.8761057143835,-23.2321156069749,-23.5888466847316,-23.9463449550465,-24.3045472286742,-24.6633854713803,-25.0228396161428,-25.3829034900892,-25.7435807479967,-26.1048424475696,-26.4666791926078,-26.8291109374167,-27.1920993792189,-27.5557250681407,-27.9199603506571,-28.2848282917676,-28.650392453247,-29.0166626621114,-29.3836281583418,-29.7512409185186,-30.1194992754158,-30.4884202601777,-30.8580496189477,-31.2283363195874,-31.599216768665,-31.9705958438903,-32.3424938251056,-32.7148756390772,-33.0877300895523,-33.4611156705574,-33.8350062653943,-34.2092603449475,-34.5837696186794,-34.9584965133588,-35.333384426201,-35.7083863708676,-36.0834795153588,-36.4586247721181,-36.8338288120408,-37.2091649659459,-37.5846290444483,-37.9603088846108,-38.3362351348645,-38.7124955966052,-39.0891205480284,-39.4662184411207,-39.8438975424141,-40.2222279558697,-40.6011957569956,-40.9808456045778,-41.3613329500904,-41.7428160954859,-42.1253199965996,-42.5090662975708,-42.8943072316395,-43.2811637204657,-43.669797204327,-44.0603079449904,-44.4527382433106,-44.8471515324372,-45.243706418989,-45.6423662405349,-46.0429935115379,-46.4456257793864,-46.8501389315656,-47.2565217867599,-47.6646335550359,-48.0742965400667,-48.4854204350012,-48.8977401709566,-49.3111914469762,-49.7256267582257,-50.1409572145057,-50.5571309677489,-50.9739519852979,-51.3915141651106,-51.8097414248523,-52.2285676883275,-52.6481620832365,-53.0684502411343,-53.4895880582424,-53.9113317076763,-54.3340686703346,-54.7575472270286,-55.1815309564734,-55.6062656425182,-56.0314877072255,-56.4571935518659,-56.8833485020751,-57.3097210050257,-57.7361703517291,-58.1627478896539,-58.5893399646612,-59.0158705291755,-59.4423990705464,-59.8688588158021,-60.295322088107,-60.7218239855018,-61.1484148158134,-61.575060277003,-62.0016619461534,-62.4282148978614,-62.8548318552145,-63.281508319731,-63.7082094189083,-64.1349296473912,-64.5618114143673,-64.9887301689646,-65.4156664842033,-65.8426443101787,-66.2695004071174,-66.696331477779,-67.1230107705956,-67.5496368624736,-67.976202563912,-68.4027266380952,-68.8292052994136,-69.2555591908618,-69.6818162871314,-70.1078129654147,-70.5336475043157,-70.9592049175507,-71.3845042808659,-71.8095900409318,-72.2341418971515,-72.6585139431811,-73.0826411710997,-73.5065372947687,-73.9302971000116,-74.3539387255469,-74.777460667579,-75.2008375688455,-75.6240888246328,-76.0471599766905,-76.4700497133006,-76.8927962345046,-77.3153133750239,-77.7376083659806,-78.1596640763266,-78.581455582183,-79.0029575534979,-79.4241796456838,-79.845079530756,-80.2657505478842,-80.6861512995585,-81.106298813082,-81.5261558341938,-81.9457480822113,-82.3650238593755,-82.7840096874162,-83.2027116631551,-83.6211069740071,-84.0392490724583,-84.4571227445118,-84.8747270770151,-85.2920022313347,-85.70892973063,-86.1255548377234,-86.5418579474074,-86.957827614632,-87.3735285855812,-87.7890451182222,-88.2043176974196,-88.6193047330005,-89.0340354020285,-89.4485098324886,-89.8626902961203,-90.2765683570058,-90.6901455510666,-91.1034749826408,-91.5164857957755,-91.9291481393346,-92.3414042069079,-92.7532201457558,-93.1645688449893,-93.5754260314285,-93.9856926000647,-94.3953639022814,-94.8043555295797,-95.2126382362426,-95.620212614842,-96.0270482221814,-96.4332014586383,-96.8386392750168,-97.2433091505681,-97.6472938020141,-98.0505999171187,-98.4531448076049,-98.854920642655,-99.2559796525204,-99.6562821496727,-100.055895515955,-100.454829886068,-100.853088405933,-101.250661013015,-101.647588073767,-102.043842659494,-102.439473063821,-102.834464206373,-103.228776234265,-103.62241412458,-104.01535165714,-104.407627961996,-104.799250727158,-105.19024734712,-105.580551987552,-105.970234767306,-106.35917307172,-106.747312444155,-107.13469768281,-107.521243332055,-107.906901361827,-108.291680153894,-108.675577499508,-109.058557399715,-109.440586320805,-109.821573831763,-110.201498701943,-110.580395762385,-110.958286422219,-111.335126441047,-111.710881603039,-112.085430098114,-112.45873703208,-112.830856230305,-113.201791897239,-113.571383483255,-113.939559225649,-114.306218030384,-114.67123723971,-115.034442645732,-115.395782053068,-115.755216646521,-116.112553239181,-116.467772896627,-116.820888557604,-117.171694844153,-117.520260431881,-117.866396031338,-118.210139914172,-118.551574799347,-118.890583482509,-119.227182745624,-119.561328760321,-119.892975909885,-120.222151458533,-120.548853120411,-120.872980903573,-121.19451840428,-121.513477832884,-121.829906799469,-122.143747728642,-122.45502860274,-122.763797827312,-123.070085383586,-123.373909798404,-123.675327236156,-123.974408917454,-124.271198772976,-124.565667440322,-124.857831200565,-125.147691655785,-125.435205829303,-125.720367174677,-126.003179339257,-126.283699290706,-126.561927245615,-126.837849471732,-127.111460734621,-127.38277291082,-127.651888971086,-127.918815919755,-128.183537714954,-128.446064178884,-128.706511769383,-128.964844267439,-129.221257713376,-129.475751151063,-129.728346422703,-129.979116332162,-130.228164037168,-130.475403646206,-130.720938021303,-130.964743569076,-131.206985317183,-131.447570013507,-131.68655104494,-131.924048552327,-132.159970270243,-132.394385015531,-132.627364115688,-132.858812345561,-133.08888228363,-133.317613335067,-133.544910221792,-133.770870348615,-133.995496807421,-134.218762674069,-134.440712262087,-134.661312831482,-134.88064567173,-135.098685542698,-135.31545456552,-135.530944350486,-135.74517031072,-135.958116595584,-136.169874497592,-136.380445024974,-136.589808084312,-136.797990323886,-137.004979800983,-137.210848058071,-137.415630684313,-137.61928559909,-137.821855638867,-138.023367607618,-138.223788187519,-138.423104401709,-138.621303919724,-138.81845328674,-139.014563494773,-139.20962788748,-139.403652212682,-139.596609117071,-139.788503635787,-139.979253669319,-140.168866417772,-140.357350194612,-140.544681850447,-140.730871958538,-140.915935745016,-141.099800641259,-141.282465045114,-141.463932944482,-141.644163953728,-141.82314995816,-142.000923427665,-142.177473335129,-142.352736648023,-142.526683108407,-142.699315052087,-142.870625643001,-143.040559920633,-143.209077862631,-143.376172656253,-143.5418471666,-143.706042986861,-143.868727465935,-144.029940294851,-144.189685722272,-144.347927294718,-144.504643053855,-144.659866378247,-144.813468516254,-144.965378609405,-145.115562490673,-145.263926678857,-145.410449328143,-145.555061093212,-145.697652219389,-145.838177820119,-145.976565496576,-146.112746121414,-146.246695159998,-146.378236609338,-146.50739610666,-146.634148424679,-146.758294508189,-146.879773186377,-146.998536170538,-147.114520269674,-147.227599094001,-147.33780487124,-147.445025662175,-147.54913621515,-147.6501557908,-147.747974592637,-147.842583902747,-147.933914267356,-148.021879307303,-148.106533563365,-148.187802585924,-148.265856218237,-148.34050687676,-148.411860587466,-148.479810578331,-148.544388921367,-148.605474259445,-148.663121684139,-148.717253176822,-148.767870572549,-148.815018827034,-148.858643524348,-148.898810548748,-148.935548524221,-148.968796977451,-148.99850035016,-149.024715218541,-149.047479098281,-149.066809805112,-149.082780921685,-149.095391869343,-149.104642770275,-149.110529514139,-149.113102406182,-149.112350607468,-149.108257818917,-149.100884583621,-149.090212195643,-149.07629841476,-149.059184610704,-149.038910900675,-149.015527906426,-148.989088142364,-148.95960846466,-148.927133863933,-148.891693464422,-148.853352522619,-148.812150373793,-148.768095616499,-148.721195403077,-148.671431623035,-148.618853700104,-148.563429043685,-148.505122827522,-148.443944395989,-148.379987987259,-148.313329611556,-148.243961217272,-148.171847132721,-148.097056239892,-148.019568511627,-147.939395670668,-147.856595957788,-147.77125251395,-147.683283756876,-147.592777201555,-147.499795828373,-147.404389946592,-147.306564893204,-147.206264535179,-147.103568593593,-146.998468105089,-146.890985954322,-146.781208078278,-146.669046908486,-146.554649366911,-146.438014792407,-146.319179816975,-146.198210172666,-146.075159082125,-145.950016499275,-145.822846992094,-145.693759733414,-145.562727068845,-145.429839397862,-145.295107539413,-145.158580978662,-145.020255936448,-144.880195028296,-144.73847834285,-144.595073186054,-144.45003168116,-144.303467113798,-144.155358874563,-144.00580189787,-143.854868570736,-143.702586965177,-143.549023028081,-143.394234421345,-143.238246488435,-143.081030279199,-142.922665701933,-142.76322212329,-142.602680643025,-142.441077804977,-142.278440186716,-142.114799868187,-141.950185079372,-141.78461342464,-141.618127829044,-141.450822598176,-141.282762258224,-141.113945381036,-140.944396282443,-140.774129393528,-140.603208578286,-140.431624601969,-140.259358943573,-140.086413428813,-139.912809227717,-139.738551625595,-139.56362410125,-139.388021848067,-139.21174398912,-139.034779651904,-138.857138434186,-138.678805394684,-138.499713511808,-138.319889034748,-138.13928957954,-137.957885314398,-137.775692052867,-137.592742401649,-137.408951458368,-137.224359043821,-137.038928476821,-136.852615111448,-136.665466828132,-136.477494848992,-136.288635625039,-136.098854094986,-135.908178505685,-135.716548969883,-135.52397404022,-135.330482968214,-135.13603543698,-134.94067698928,-134.744363741468,-134.547009090831,-134.348698516447,-134.149343059473,-133.948977571858,-133.747498007726,-133.544922719309,-133.34119801661,-133.136323672856,-132.930278160593,-132.722980769277,-132.514446900476,-132.304622156077,-132.093564233543,-131.881150381988,-131.667407947381,-131.452213694775,-131.23570964492,-131.017824149578,-130.798632735596,-130.578101006108,-130.356197571461,-130.133068160249,-129.908607886628,-129.6827958585,-129.455622605771,-129.227096795322,-128.997337750462,-128.766326874337,-128.534059894467,-128.300629180083,-128.066002621219,-127.83019838095,-127.593258725173,-127.355109625829,-127.11576178725,-126.875215876055,-126.633583589694,-126.390860646381,-126.147062425486,-125.902266948381,-125.656430269433,-125.40961331225,-125.161796009657,-124.912993830764,-124.663261565128,-124.412607477497,-124.161024669909,-123.908490157522,-123.654971325224,-123.400437522992,-123.144905088467,-122.888340320179,-122.630784338829,-122.372199613374,-122.112555762398,-121.851925847348,-121.590397358486,-121.328009990564,-121.064712655056,-120.800546923808,-120.535534117011,-120.269734468422,-120.003118541641,-119.73567873948,-119.467500667511,-119.198592084206,-118.928916753805,-118.658529505666,-118.387386117586,-118.115426567642,-117.8427835967,-117.569356760223,-117.295207652658,-117.020362162205,-116.744742822708,-116.468396576234,-116.191275192059,-115.913503573197,-115.635139522443,-115.35615100643,-115.076604251167,-114.796458409684,-114.515818415874,-114.234669017959,-113.953037929012,-113.67093953248,-113.388357702882,-113.10538153496,-112.822000494,-112.538248509276,-112.254124449424,-111.969654322991,-111.68484060311,-111.399666661469,-111.1141914063,-110.82843892263,-110.54241648897,-110.25615387144,-109.969614758395,-109.682857248982,-109.395911272721,-109.108739879279,-108.821437844003,-108.533982129113,-108.246382888893,-107.958691952405,-107.670970716452,-107.383185030968,-107.095317440454,-106.807398957543,-106.519419838253,-106.231383767714,-105.943279068147,-105.655122623512,-105.36693640837,-105.078758404655,-104.790585545815,-104.502385058046,-104.214153237331,-103.925989270624,-103.637891605123,-103.349871324844,-103.062018739522,-102.774301611059,-102.486759017593,-102.199379184029,-101.912185368398,-101.62514707893,-101.338276579423,-101.051578095723,-100.76505705044,-100.478697702215,-100.192517110283,-99.9065139899387,-99.620685313754,-99.3350323698664,-99.0495984633225,-98.7644146867544,-98.4794619383933,-98.1946834560691,-97.9100641602922,-97.6256263286494,-97.3413285927271,-97.0571245807633,-96.7730638265468,-96.489103312106,-96.205280794846,-95.921598763314,-95.6380095771539,-95.3545878299226,-95.0713837343666,-94.7884261196688,-94.5057506802673,-94.2233151333652,-93.9412089053469,-93.6593163376712,-93.3776810285106,-93.0963024762235,-92.8151702996656,-92.5342905737101,-92.2536059706626,-91.9731941008441,-91.6930409052818,-91.4131311132782,-91.1336094814892,-90.8543781639155,-90.5754913002021,-90.296947010203,-90.0187998994741,-89.7410186044697,-89.4635855375232,-89.1865545424741,-88.9098329936455,-88.6335012679781,-88.3575599931032,-88.0818978483806,-87.8065360368032,-87.5314984414655,-87.2567459664721,-86.9823485474985,-86.7082872116156,-86.4345666949569,-86.1611361193484,-85.8881551050527,-85.6156800270541,-85.3436693245566,-85.0721416420466,-84.8010291644428,-84.5303122539719,-84.2600519640485,-83.990226971985,-83.720757487028,-83.4516168008039,-83.1828269280361,-82.9143802895167,-82.6462861786255,-82.3785206382389,-82.1110208872566,-81.8438049263304,-81.5768399228508,-81.310155822836,-81.0437291703498,-80.7775400299805,-80.5115563303092,-80.2458823766291,-79.9805230865598,-79.7153729673084,-79.4504944200015,-79.1859505270662,-78.921678440952,-78.6576803663859,-78.3939645514054,-78.1305107093281,-77.8673132657646,-77.6044036064598,-77.3418102241581,-77.0795487627595,-76.8176109519648,-76.5560014567836,-76.2946861714503,-76.0337248809782,-75.7731054088937,-75.5127473370245,-75.2527683726157,-74.9931615000028,-74.7338838398008,-74.4749440035803,-74.2162541142319,-73.9578434942166,-73.699723836844,-73.4419245129935,-73.1844897896175,-72.9273867710648,-72.6706261623408,-72.4142584239492,-72.1582385909776,-71.9025875963288,-71.6472668758477,-71.3923158767418,-71.1378243190667,-70.8836592506525,-70.629808405928,-70.3763449024821,-70.1231728984608,-69.8703413295499,-69.6178651478127,-69.3657367378377,-69.1139881860697,-68.8626360690324,-68.6117190225356,-68.3611792155876,-68.1110771581048,-67.8613935262995,-67.6120925332225,-67.3632568973769,-67.1148992374117,-66.8670064438738,-66.6194973684096,-66.3724212649033,-66.1258290084786,-65.879733830838,-65.6340390546416,-65.3887667650317,-65.1439937415784,-64.8997095019898,-64.6558894726638,-64.4125611639272,-64.1697706093715,-63.9275453808304,-63.6858978917818,-63.4447910011344,-63.2042094425477,-62.9641923297496,-62.7247823926136,-62.4860265131829,-62.2479375555209,-62.0105092016227,-61.773715942893,-61.5375398408838,-61.3019450209783,-61.066919368157,-60.8324987353109,-60.598734531513,-60.3655811102648,-60.1330341786229,-59.9010627348582,-59.6696323182504,-59.4387737799494,-59.2084855898274,-58.9787142105657,-58.7495101656202,-58.5208822539157,-58.2928251701278,-58.0653955703162,-57.838615196216,-57.6124950167234,-57.3870240803565,-57.1622619199429,-56.9382045488174,-56.7148436435742,-56.4921220757537,-56.2701124474781,-56.0487642542075,-55.8280614405006,-55.6080007330763,-55.3886216483436,-55.1698894786191,-54.9518478533011,-54.7345518399839,-54.5179902340267,-54.3022163792152,-54.0872524372637,-53.8730514443607,-53.6596793904793,-53.4471310083818,-53.2353835513723,-53.0245066856678,-52.8144868248629,-52.6052863848067,-52.3969422804434,-52.1894961270321,-51.9829619367473,-51.7773075014892,-51.5726360114406,-51.3689207130784,-51.1661485144482,-50.964317761981,-50.7634883721343,-50.5636594146045,-50.364753044289,-50.166771705063,-49.9697403315193,-49.7736974546707,-49.5786919051708,-49.3846739187179,-49.1916500545142,-48.9997031636811,-48.8088125800587,-48.6189725356907,-48.4301980494274,-48.2424389504831,-48.0557283561798,-47.8700856352798,-47.6855458426305,-47.5020992217857,-47.3197643758311,-47.1385246234423,-46.9583656944271,-46.7792626686648,-46.6011953768857,-46.4241194284015,-46.2480514775205,-46.0729956469974,-45.8990140592298,-45.7261245847519,-45.5542502870702,-45.3834040704936,-45.2135516228857,-45.0446520744505,-44.8767294396321,-44.7097651569272,-44.5437881628424,-44.378724764187,-44.21459804524,-44.0514141074876,-43.8891779416239,-43.7279524947773,-43.5676797999865,-43.4082546665894,-43.2496618608527,-43.091952729205,-42.935064804956,-42.779001878583,-42.623786706692,-42.4694311561369,-42.3159171054845,-42.1632715489238,-42.0114627490221,-41.8605148967784,-41.7104628099278,-41.5613172446496,-41.4131359893609,-41.2658373217193,-41.1193988730733,-40.9737803109165,-40.8290181834848,-40.6851434598352,-40.5421355086463,-40.3999718736921,-40.2586543169036,-40.1181663170224,-39.9785615449526,-39.8398542016609,-39.7019829660096,-39.5649108135637,-39.4286819003693,-39.293271412956,-39.1586177129632,-39.0247207008909,-38.8916332028658,-38.7593728312415,-38.6279248581025,-38.497255453502,-38.3673377866441,-38.2381942622823,-38.1099184183579,-37.9824922155597,-37.8559498757406,-37.7302915838718,-37.6055164311058,-37.4816527667021,-37.3586978548956,-37.2366686061603,-37.1155486391488,-36.9953598387991,-36.8760658587633,-36.7576732139234,-36.6402115196391,-36.5237509618989,-36.4083023718606
