# Supplementary material for: Condensate droplet roaming on nanostructured superhydrophobic surfaces
Source: Nat Commun. 2025 Jan 30;16:1167. doi: 10.1038/s41467-025-56562-x (PMC11782698; doi:10.1038/s41467-025-56562-x)
Supplement: Supplementary file 12 — Source Data [file 41467_2025_56562_MOESM12_ESM.zip › source_data/Figure5b.txt]

Figure 5b data
Plot data downsampled from simulation output

* Top subplot left y-axis (p_x)

D1 wetted and dewetted: Time [ms]
0,0.00045,0.0009,0.00135,0.0018,0.00225,0.0027,0.00315,0.0036,0.00405,0.0045,0.00495,0.0054,0.00585,0.0063,0.00675,0.0072,0.00765,0.0081,0.00855,0.009,0.00945,0.0099,0.01035,0.0108,0.01125,0.0117,0.01215,0.0126,0.01305,0.0135,0.01395,0.0144,0.01485,0.0153,0.01575,0.0162,0.01665,0.0171,0.01755,0.018,0.01845,0.0189,0.01935,0.0198,0.02025,0.0207,0.02115,0.0216,0.02205,0.0225,0.02295,0.0234,0.02385,0.0243,0.02475,0.0252,0.02565,0.0261,0.02655,0.027,0.02745,0.0279,0.02835,0.0288,0.02925,0.0297,0.03015,0.0306,0.03105,0.0315,0.03195,0.0324,0.03285,0.0333,0.03375,0.0342,0.03465,0.0351,0.03555,0.036,0.03645,0.0369,0.03735,0.0378,0.03825,0.0387,0.03915,0.0396,0.04005,0.0405,0.04095,0.0414,0.04185,0.0423,0.04275,0.0432,0.04365,0.0441,0.04455,0.045,0.04545,0.0459,0.04635,0.0468,0.04725,0.0477,0.04815,0.0486,0.04905,0.0495,0.04995,0.0504,0.05085,0.0513,0.05175,0.0522,0.05265,0.0531,0.05355,0.054,0.05445,0.0549,0.05535,0.0558,0.05625,0.0567,0.05715,0.0576,0.05805,0.0585,0.05895,0.0594,0.05985,0.0603,0.06075,0.0612,0.06165,0.0621,0.06255,0.063,0.06345,0.0639,0.06435,0.0648,0.06525,0.0657,0.06615,0.0666,0.06705,0.0675,0.06795,0.0684,0.06885,0.0693,0.06975,0.0702,0.07065,0.0711,0.07155,0.072,0.07245,0.0729,0.07335,0.0738,0.07425,0.0747,0.07515,0.0756,0.07605,0.0765,0.07695,0.0774,0.07785,0.0783,0.07875,0.0792,0.07965,0.0801,0.08055,0.081,0.08145,0.0819,0.08235,0.0828,0.08325,0.0837,0.08415,0.0846,0.08505,0.0855,0.08595,0.0864,0.08685,0.0873,0.08775,0.0882,0.08865,0.0891,0.08955,0.09,0.09045,0.0909,0.09135,0.0918,0.09225,0.0927,0.09315,0.0936,0.09405,0.0945,0.09495,0.0954,0.09585,0.0963,0.09675,0.0972,0.09765,0.0981,0.09855,0.099,0.09945,0.0999,0.10035,0.1008,0.10125,0.1017,0.10215,0.1026,0.10305,0.1035,0.10395,0.1044,0.10485,0.1053,0.10575,0.1062,0.10665,0.1071,0.10755,0.108,0.10845,0.1089,0.10935,0.1098,0.11025,0.1107,0.11115,0.1116,0.11205,0.1125,0.11295,0.1134,0.11385,0.1143,0.11475,0.1152,0.11565,0.1161,0.11655,0.117,0.11745,0.1179,0.11835,0.1188,0.11925,0.1197,0.12015,0.1206,0.12105,0.1215,0.12195,0.1224,0.12285,0.1233,0.12375,0.1242,0.12465,0.1251,0.12555,0.126,0.12645,0.1269,0.12735,0.1278,0.12825,0.1287,0.12915,0.1296,0.13005,0.1305,0.13095,0.1314,0.13185,0.1323,0.13275,0.1332,0.13365,0.1341,0.13455,0.135,0.13545,0.1359,0.13635,0.1368,0.13725,0.1377,0.13815,0.1386,0.13905,0.1395,0.13995,0.1404,0.14085,0.1413,0.14175,0.1422,0.14265,0.1431,0.14355,0.144,0.14445,0.1449,0.14535,0.1458,0.14625,0.1467,0.14715,0.1476,0.14805,0.1485,0.14895,0.1494,0.14985,0.1503,0.15075,0.1512,0.15165,0.1521,0.15255,0.153,0.15345,0.1539,0.15435,0.1548,0.15525,0.1557,0.15615,0.1566,0.15705,0.1575,0.15795,0.1584,0.15885,0.1593,0.15975,0.1602,0.16065,0.1611,0.16155,0.162,0.16245,0.1629,0.16335,0.1638,0.16425,0.1647,0.16515,0.1656,0.16605,0.1665,0.16695,0.1674,0.16785,0.1683,0.16875,0.1692,0.16965,0.1701,0.17055,0.171,0.17145,0.1719,0.17235,0.1728,0.17325,0.1737,0.17415,0.1746,0.17505,0.1755,0.17595,0.1764,0.17685,0.1773,0.17775,0.1782,0.17865,0.1791,0.17955,0.18,0.18045,0.1809,0.18135,0.1818,0.18225,0.1827,0.18315,0.1836,0.18405,0.1845,0.18495,0.1854,0.18585,0.1863,0.18675,0.1872,0.18765,0.1881,0.18855,0.189,0.18945,0.1899,0.19035,0.1908,0.19125,0.1917,0.19215,0.1926,0.19305,0.1935,0.19395,0.1944,0.19485,0.1953,0.19575,0.1962,0.19665,0.1971,0.19755,0.198,0.19845,0.1989,0.19935,0.1998,0.20025,0.2007,0.20115,0.2016,0.20205,0.2025,0.20295,0.2034,0.20385,0.2043,0.20475,0.2052,0.20565,0.2061,0.20655,0.207,0.20745,0.2079,0.20835,0.2088,0.20925,0.2097,0.21015,0.2106,0.21105,0.2115,0.21195,0.2124,0.21285,0.2133,0.21375,0.2142,0.21465,0.2151,0.21555,0.216,0.21645,0.2169,0.21735,0.2178,0.21825,0.2187,0.21915,0.2196,0.22005,0.2205,0.22095,0.2214,0.22185,0.2223,0.22275,0.2232,0.22365,0.2241,0.22455,0.225,0.22545,0.2259,0.22635,0.2268,0.22725,0.2277,0.22815,0.2286,0.22905,0.2295,0.22995,0.2304,0.23085,0.2313,0.23175,0.2322,0.23265,0.2331,0.23355,0.234,0.23445,0.2349,0.23535,0.2358,0.23625,0.2367,0.23715,0.2376,0.23805,0.2385,0.23895,0.2394,0.23985,0.2403,0.24075,0.2412,0.24165,0.2421,0.24255,0.243,0.24345,0.2439,0.24435,0.2448,0.24525,0.2457,0.24615,0.2466,0.24705,0.2475,0.24795,0.2484,0.24885,0.2493,0.24975,0.2502,0.25065,0.2511,0.25155,0.252,0.25245,0.2529,0.25335,0.2538,0.25425,0.2547,0.25515,0.2556,0.25605,0.2565,0.25695,0.2574,0.25785,0.2583,0.25875,0.2592,0.25965,0.2601,0.26055,0.261,0.26145,0.2619,0.26235,0.2628,0.26325,0.2637,0.26415,0.2646,0.26505,0.2655,0.26595,0.2664,0.26685,0.2673,0.26775,0.2682,0.26865,0.2691,0.26955,0.27,0.27045,0.2709,0.27135,0.2718,0.27225,0.2727,0.27315,0.2736,0.27405,0.2745,0.27495,0.2754,0.27585,0.2763,0.27675,0.2772,0.27765,0.2781,0.27855,0.279,0.27945,0.2799,0.28035,0.2808,0.28125,0.2817,0.28215,0.2826,0.28305,0.2835,0.28395,0.2844,0.28485,0.2853,0.28575,0.2862,0.28665,0.2871,0.28755,0.288,0.28845,0.2889,0.28935,0.2898,0.29025,0.2907,0.29115,0.2916,0.29205,0.2925,0.29295,0.2934,0.29385,0.2943,0.29475,0.2952,0.29565,0.2961,0.29655,0.297,0.29745,0.2979,0.29835,0.2988,0.29925,0.2997,0.30015,0.3006,0.30105,0.3015,0.30195,0.3024,0.30285,0.3033,0.30375,0.3042,0.30465,0.3051,0.30555,0.306,0.30645,0.3069,0.30735,0.3078,0.30825,0.3087,0.30915,0.3096,0.31005,0.3105,0.31095,0.3114,0.31185,0.3123,0.31275,0.3132,0.31365,0.3141,0.31455,0.315,0.31545,0.3159,0.31635,0.3168,0.31725,0.3177,0.31815,0.3186,0.31905,0.3195,0.31995,0.3204,0.32085,0.3213,0.32175,0.3222,0.32265,0.3231,0.32355,0.324,0.32445,0.3249,0.32535,0.3258,0.32625,0.3267,0.32715,0.3276,0.32805,0.3285,0.32895,0.3294,0.32985,0.3303,0.33075,0.3312,0.33165,0.3321,0.33255,0.333,0.33345,0.3339,0.33435,0.3348,0.33525,0.3357,0.33615,0.3366,0.33705,0.3375,0.33795,0.3384,0.33885,0.3393,0.33975,0.3402,0.34065,0.3411,0.34155,0.342,0.34245,0.3429,0.34335,0.3438,0.34425,0.3447,0.34515,0.3456,0.34605,0.3465,0.34695,0.3474,0.34785,0.3483,0.34875,0.3492,0.34965,0.3501,0.35055,0.351,0.35145,0.3519,0.35235,0.3528,0.35325,0.3537,0.35415,0.3546,0.35505,0.3555,0.35595,0.3564,0.35685,0.3573,0.35775,0.3582,0.35865,0.3591,0.35955,0.36,0.36045,0.3609,0.36135,0.3618,0.36225,0.3627,0.36315,0.3636,0.36405,0.3645,0.36495,0.3654,0.36585,0.3663,0.36675,0.3672,0.36765,0.3681,0.36855,0.369,0.36945,0.3699,0.37035,0.3708,0.37125,0.3717,0.37215,0.3726,0.37305,0.3735,0.37395,0.3744,0.37485,0.3753,0.37575,0.3762,0.37665,0.3771,0.37755,0.378,0.37845,0.3789,0.37935,0.3798,0.38025,0.3807,0.38115,0.3816,0.38205,0.3825,0.38295,0.3834,0.38385,0.3843,0.38475,0.3852,0.38565,0.3861,0.38655,0.387,0.38745,0.3879,0.38835,0.3888,0.38925,0.3897,0.39015,0.3906,0.39105,0.3915,0.39195,0.3924,0.39285,0.3933,0.39375,0.3942,0.39465,0.3951,0.39555,0.396,0.39645,0.3969,0.39735,0.3978,0.39825,0.3987,0.39915,0.3996,0.40005,0.4005,0.40095,0.4014,0.40185,0.4023,0.40275,0.4032,0.40365,0.4041,0.40455,0.405,0.40545,0.4059,0.40635,0.4068,0.40725,0.4077,0.40815,0.4086,0.40905,0.4095,0.40995,0.4104,0.41085,0.4113,0.41175,0.4122,0.41265,0.4131,0.41355,0.414,0.41445,0.4149,0.41535,0.4158,0.41625,0.4167,0.41715,0.4176,0.41805,0.4185,0.41895,0.4194,0.41985,0.4203,0.42075,0.4212,0.42165,0.4221,0.42255,0.423,0.42345,0.4239,0.42435,0.4248,0.42525,0.4257,0.42615,0.4266,0.42705,0.4275,0.42795,0.4284,0.42885,0.4293,0.42975,0.4302,0.43065,0.4311,0.43155,0.432,0.43245,0.4329,0.43335,0.4338,0.43425,0.4347,0.43515,0.4356,0.43605,0.4365,0.43695,0.4374,0.43785,0.4383,0.43875,0.4392,0.43965,0.4401,0.44055,0.441,0.44145,0.4419,0.44235,0.4428,0.44325,0.4437,0.44415,0.4446,0.44505,0.4455,0.44595,0.4464,0.44685,0.4473,0.44775,0.4482,0.44865,0.4491,0.44955,0.45,0.45045,0.4509,0.45135,0.4518,0.45225,0.4527,0.45315,0.4536,0.45405,0.4545,0.45495,0.4554,0.45585,0.4563,0.45675,0.4572,0.45765,0.4581,0.45855,0.459,0.45945,0.4599,0.46035,0.4608,0.46125,0.4617,0.46215,0.4626,0.46305,0.4635,0.46395,0.4644,0.46485,0.4653,0.46575,0.4662,0.46665,0.4671,0.46755,0.468,0.46845,0.4689,0.46935,0.4698,0.47025,0.4707,0.47115,0.4716,0.47205,0.4725,0.47295,0.4734,0.47385,0.4743,0.47475,0.4752,0.47565,0.4761,0.47655,0.477,0.47745,0.4779,0.47835,0.4788,0.47925,0.4797,0.48015,0.4806,0.48105,0.4815,0.48195,0.4824,0.48285,0.4833,0.48375,0.4842,0.48465,0.4851,0.48555,0.486,0.48645,0.4869,0.48735,0.4878,0.48825,0.4887,0.48915,0.4896,0.49005,0.4905,0.49095,0.4914,0.49185,0.4923,0.49275,0.4932,0.49365,0.4941,0.49455,0.495,0.49545,0.4959,0.49635,0.4968,0.49725,0.4977,0.49815,0.4986,0.49905,0.4995,0.49995,0.5004

D1 wetted and dewetted: p_x [kg m s^{-1}]
0,-1.91047404147721e-15,8.25617750381515e-16,8.76780464228756e-16,-2.33010595374647e-15,-1.23980154956535e-15,-2.23866475953924e-14,1.70770185159077e-15,2.53796898613578e-15,-2.31208832543187e-14,-6.16142141353233e-14,-1.05837122714765e-13,-1.5493565152899e-13,-1.952875865936e-13,-1.89381121757703e-13,-1.92974693276803e-13,-2.27444461583384e-13,-2.44278401336005e-13,-2.30470416658311e-13,-2.7048518700302e-13,-2.9894272868406e-13,-3.08380789149742e-13,-3.35538843002684e-13,-3.8291821759589e-13,-4.51565765510655e-13,-5.36552715672695e-13,-6.22546430739095e-13,-6.96215842984455e-13,-7.33104052002962e-13,-7.89841425511785e-13,-8.32933872668003e-13,-8.47866150550243e-13,-8.62619594731584e-13,-8.62289528150119e-13,-8.83900839510932e-13,-9.47326814525882e-13,-9.99756976938232e-13,-1.02078635418362e-12,-1.00588744425519e-12,-9.95174797969496e-13,-1.00542150648913e-12,-1.01232102645884e-12,-1.03629831210016e-12,-1.04331843967801e-12,-1.02820795082314e-12,-1.01790313765294e-12,-1.02695441492745e-12,-1.04501645859607e-12,-1.04768740096974e-12,-1.03823238324989e-12,-9.73026150715989e-13,-9.04434016104921e-13,-8.69948853414176e-13,-8.46448334751703e-13,-7.89561385014386e-13,-7.27725975938514e-13,-6.91271029195899e-13,-6.88928123265745e-13,-7.29197188421519e-13,-7.27329684166703e-13,-6.93433855501684e-13,-6.06011260515819e-13,-4.82617202866084e-13,-3.24171824434414e-13,-1.13704219499063e-13,1.37960563760899e-13,4.2309881766509e-13,7.31556097592734e-13,1.02248852326905e-12,1.2844260795324e-12,1.52222317854681e-12,1.74186216448772e-12,1.93885463508311e-12,2.11591580831551e-12,2.30281950342875e-12,2.47288877711528e-12,2.64915075740891e-12,2.83717676018018e-12,3.00320895889406e-12,3.11489566362769e-12,3.25415246988529e-12,3.39049721860881e-12,3.52830682879574e-12,3.63120091325401e-12,3.70420259987617e-12,3.78148169991491e-12,3.89358764052268e-12,3.97821759624947e-12,4.03044909079269e-12,4.04961935335339e-12,4.04570723634061e-12,4.02823599609656e-12,4.00632019564483e-12,4.01610611505748e-12,4.00116102060572e-12,3.95677418208912e-12,3.91143432191834e-12,3.86177216125585e-12,3.83038809488859e-12,3.76847133313425e-12,3.67223210752603e-12,3.56383803340897e-12,3.47067954556447e-12,3.36266787988485e-12,3.25215109756305e-12,3.15074968550942e-12,3.04611970893576e-12,2.93469960235767e-12,2.81979133922342e-12,2.6974007380655e-12,2.57120682143456e-12,2.43228147431139e-12,2.29742329050645e-12,2.14954330232284e-12,1.98317594028203e-12,1.8103055748348e-12,1.63809401119129e-12,1.44645416716815e-12,1.23935885711058e-12,1.01152453223903e-12,8.01388184218951e-13,5.77932210536783e-13,3.62603268760218e-13,1.71504118982603e-13,-3.7177665563324e-17,-1.98212175821632e-13,-3.82157923704054e-13,-5.28289077798261e-13,-6.65231432754468e-13,-8.0570161763515e-13,-9.6162152911302e-13,-1.11653434943541e-12,-1.30405268371698e-12,-1.50799127885433e-12,-1.73629987677507e-12,-1.99594356035222e-12,-2.27468941584295e-12,-2.57574593584521e-12,-2.86810690960966e-12,-3.15841043119584e-12,-3.45514261951417e-12,-3.75178809461138e-12,-4.0428153993082e-12,-4.33344793489858e-12,-4.63481524004624e-12,-4.94141589240125e-12,-5.25775591116e-12,-5.58279673248622e-12,-5.910588546339e-12,-6.24730481380571e-12,-6.59148879884093e-12,-6.94062973538285e-12,-7.29348498240522e-12,-7.65237999405236e-12,-8.00028846239578e-12,-8.35389797099745e-12,-8.71128163770224e-12,-9.06112128051642e-12,-9.40795424152927e-12,-9.74910915912069e-12,-1.00930823093596e-11,-1.04506152953768e-11,-1.08210807081727e-11,-1.11844005040627e-11,-1.15523821196513e-11,-1.19177940038187e-11,-1.2290459415478e-11,-1.26661003667162e-11,-1.30475759547431e-11,-1.34428857999154e-11,-1.38422715938722e-11,-1.4239353751086e-11,-1.46306913361232e-11,-1.50450622703598e-11,-1.54508637297247e-11,-1.58381601508969e-11,-1.62287288258118e-11,-1.66300943624444e-11,-1.7053849519078e-11,-1.74840580701236e-11,-1.7947672050587e-11,-1.84347531475893e-11,-1.89286255368377e-11,-1.94538577326894e-11,-1.99846697142771e-11,-2.05003557098115e-11,-2.10171739024614e-11,-2.15299169068986e-11,-2.20230293471678e-11,-2.25073716655603e-11,-2.30110813650303e-11,-2.35113528580721e-11,-2.40221330210149e-11,-2.45303393565459e-11,-2.50455699683332e-11,-2.55938071996169e-11,-2.61506453978282e-11,-2.66940807207749e-11,-2.725827852476e-11,-2.78243509148305e-11,-2.83997317368566e-11,-2.89541326701641e-11,-2.94967438160853e-11,-3.00448236431959e-11,-3.05909329661019e-11,-3.1157518847966e-11,-3.17495905487013e-11,-3.23611977062001e-11,-3.29785185043041e-11,-3.35895618584845e-11,-3.42522105308907e-11,-3.49361272364499e-11,-3.56591790525922e-11,-3.64026623288292e-11,-3.71983818844984e-11,-3.79983628795958e-11,-3.87638768601539e-11,-3.9538945653942e-11,-4.03059673682138e-11,-4.10763585237277e-11,-4.19100767853609e-11,-4.27640822695578e-11,-4.36267310558334e-11,-4.44756378909792e-11,-4.53443937699926e-11,-4.61761793369787e-11,-4.70040546015377e-11,-4.78447093367011e-11,-4.86975059406028e-11,-4.96022063665604e-11,-5.04774263055837e-11,-5.12471888875741e-11,-5.19940797313891e-11,-5.275713908637e-11,-5.35471016807491e-11,-5.43479669642148e-11,-5.51151530931876e-11,-5.58385684922132e-11,-5.65260730106532e-11,-5.72349159268244e-11,-5.79208013033438e-11,-5.85872658792088e-11,-5.92914735720954e-11,-6.00218209192606e-11,-6.07138146805904e-11,-6.13996876933295e-11,-6.20695687187117e-11,-6.27336515970939e-11,-6.33602317410578e-11,-6.39867613250252e-11,-6.4661031253301e-11,-6.53185058562981e-11,-6.59801340545759e-11,-6.65981568190232e-11,-6.71943626824126e-11,-6.77775735719804e-11,-6.82935497400669e-11,-6.88018983989148e-11,-6.93578699659771e-11,-6.9911978405314e-11,-7.04587725815621e-11,-7.0998130777482e-11,-7.15864544643755e-11,-7.21764492907278e-11,-7.27838215850946e-11,-7.34059895028562e-11,-7.39712982704973e-11,-7.4516998227899e-11,-7.50849257767146e-11,-7.56790996992201e-11,-7.62923412833019e-11,-7.69480157836867e-11,-7.76506964921413e-11,-7.83454556009438e-11,-7.90262226004685e-11,-7.97213823978365e-11,-8.04126348513259e-11,-8.10991703313527e-11,-8.17792128531963e-11,-8.24352337570843e-11,-8.31125911631999e-11,-8.37960921046236e-11,-8.45053203486635e-11,-8.51983839450096e-11,-8.5926278603414e-11,-8.6681330936815e-11,-8.7392472498745e-11,-8.8075573562245e-11,-8.87505085127301e-11,-8.93407209450536e-11,-8.98957474844977e-11,-9.04957975378056e-11,-9.10942998809938e-11,-9.17338546702548e-11,-9.23838036008765e-11,-9.30653762221336e-11,-9.37450248951285e-11,-9.44394226141971e-11,-9.51059847246465e-11,-9.57527360636972e-11,-9.63988173577169e-11,-9.70440297662305e-11,-9.76803732933868e-11,-9.83171686114071e-11,-9.90152730314401e-11,-9.97784795209087e-11,-1.00584769459235e-10,-1.01461681618635e-10,-1.02426215773199e-10,-1.03470757868299e-10,-1.04570077253083e-10,-1.05709718043697e-10,-1.06903314378216e-10,-1.08172958999275e-10,-1.09515234174467e-10,-1.10949458158537e-10,-1.12471660909738e-10,-1.14067995362285e-10,-1.15720724246123e-10,-1.17441342082884e-10,-1.19240121694571e-10,-1.2112717296593e-10,-1.23129463064883e-10,-1.25227434885988e-10,-1.27369077011733e-10,-1.29570750267173e-10,-1.31837336386302e-10,-1.34172374480445e-10,-1.36575684063514e-10,-1.39026610546859e-10,-1.41523602968943e-10,-1.44072011250935e-10,-1.46653933250601e-10,-1.49265381248876e-10,-1.51910867446361e-10,-1.54578446634043e-10,-1.57266918980437e-10,-1.59974955114433e-10,-1.62694843761871e-10,-1.65447357606584e-10,-1.68206944996552e-10,-1.70979642750973e-10,-1.7381219754773e-10,-1.76670742781089e-10,-1.79545819822106e-10,-1.82428841772812e-10,-1.8530006963341e-10,-1.8819669872126e-10,-1.91098284404238e-10,-1.94020978108285e-10,-1.96953450199202e-10,-1.99881608510038e-10,-2.0282379812268e-10,-2.05812118092827e-10,-2.08796739812274e-10,-2.11774416766218e-10,-2.1474763484467e-10,-2.17710853807482e-10,-2.20667296923367e-10,-2.23605365130413e-10,-2.26544829688085e-10,-2.29481550537983e-10,-2.32426133730066e-10,-2.35357875659096e-10,-2.38268457132798e-10,-2.41168298202152e-10,-2.44024186866739e-10,-2.46833445380742e-10,-2.49636345433535e-10,-2.52440952928039e-10,-2.5523598732031e-10,-2.58044448205696e-10,-2.60819493233895e-10,-2.63575642830506e-10,-2.6631586949817e-10,-2.69046499065304e-10,-2.71763582215497e-10,-2.74476140731132e-10,-2.77165011626162e-10,-2.79811924065274e-10,-2.82454563193738e-10,-2.8509603420901e-10,-2.87726643627783e-10,-2.90345006468383e-10,-2.9289968563708e-10,-2.95444621110628e-10,-2.9798965979226e-10,-3.00527607550264e-10,-3.03068958675468e-10,-3.05640124314285e-10,-3.08216416774171e-10,-3.10811054668497e-10,-3.13383714364639e-10,-3.15949912254993e-10,-3.18466051213794e-10,-3.20951717057176e-10,-3.23419792262183e-10,-3.25902060609215e-10,-3.28364953473369e-10,-3.28801705492236e-10,-3.28345144100763e-10,-3.28285949301239e-10,-3.28426652778006e-10,-3.28585569404194e-10,-3.28654331743203e-10,-3.28611310280396e-10,-3.28573592991326e-10,-3.28546643054438e-10,-3.28528782860514e-10,-3.2854817908528e-10,-3.28549441162288e-10,-3.28559267095514e-10,-3.28554880208444e-10,-3.28580156099879e-10,-3.28611504336913e-10,-3.2862110314159e-10,-3.28649780966516e-10,-3.28672965540663e-10,-3.28724116764962e-10,-3.288045674123e-10,-3.28884640424183e-10,-3.28972286888826e-10,-3.29079717706185e-10,-3.2918075337679e-10,-3.29279320207667e-10,-3.29400115680642e-10,-3.29551174096938e-10,-3.29734013464393e-10,-3.29930309021164e-10,-3.30149182760993e-10,-3.30358237334987e-10,-3.30581456666646e-10,-3.30795587380442e-10,-3.31024208952706e-10,-3.31311195153522e-10,-3.31587107189806e-10,-3.3187896997766e-10,-3.32168421208319e-10,-3.32486941890613e-10,-3.32766024659368e-10,-3.3303961343006e-10,-3.33299047960188e-10,-3.33594066369938e-10,-3.33927449052619e-10,-3.34247694285899e-10,-3.34566048277096e-10,-3.34867872997882e-10,-3.35168715479777e-10,-3.35466298939409e-10,-3.35777853918334e-10,-3.36105071443864e-10,-3.36426605362472e-10,-3.36731561961676e-10,-3.37049187563785e-10,-3.37330418577257e-10,-3.37618965769146e-10,-3.37941713618638e-10,-3.38305527828775e-10,-3.38665683239185e-10,-3.39004089078484e-10,-3.39309283293358e-10,-3.39622339135334e-10,-3.39886069042735e-10,-3.40197683617195e-10,-3.40498410648682e-10,-3.407929196972e-10,-3.41121215432055e-10,-3.41446017424633e-10,-3.41805395422244e-10,-3.42187662676386e-10,-3.42592542716397e-10,-3.43014049086374e-10,-3.43453411942121e-10,-3.43918546780005e-10,-3.44410655650118e-10,-3.44871385265737e-10,-3.45281650721858e-10,-3.456863094813e-10,-3.46069534468991e-10,-3.46432949536586e-10,-3.46782855902579e-10,-3.47116422388474e-10,-3.47476804536776e-10,-3.47840741709329e-10,-3.48189840311964e-10,-3.48515966325603e-10,-3.48836878664299e-10,-3.49183378856027e-10,-3.49524701893641e-10,-3.49867349565756e-10,-3.50186843013713e-10,-3.5048614120512e-10,-3.50746518528942e-10,-3.51009004683396e-10,-3.51260797969187e-10,-3.51526638955766e-10,-3.51767694093667e-10,-3.52015210124797e-10,-3.52280753223895e-10,-3.52556633000516e-10,-3.52818055762676e-10,-3.53057493591162e-10,-3.53256576954694e-10,-3.53478859296152e-10,-3.53657235617291e-10,-3.53839942592045e-10,-3.54008884781662e-10,-3.54180686162873e-10,-3.5432724277095e-10,-3.54460344358134e-10,-3.54595536279257e-10,-3.54729839517707e-10,-3.54847129849126e-10,-3.55005026692171e-10,-3.55158162557368e-10,-3.55305636389056e-10,-3.55424234951614e-10,-3.55572837605623e-10,-3.55722540642874e-10,-3.55805995719644e-10,-3.55936672173242e-10,-3.56053453031257e-10,-3.56132781115462e-10,-3.56224065982241e-10,-3.56285221777031e-10,-3.56343177205274e-10,-3.56423869863369e-10,-3.56523539511689e-10,-3.56602870956559e-10,-3.56629536442102e-10,-3.56621688790231e-10,-3.56641633425849e-10,-3.5667954530977e-10,-3.56682326716968e-10,-3.56646983025977e-10,-3.56590944927212e-10,-3.56489882850043e-10,-3.56412835735249e-10,-3.5634151951772e-10,-3.56275129542395e-10,-3.56294373700926e-10,-3.56331900812515e-10,-3.56373933909176e-10,-3.56416547773887e-10,-3.56433740486454e-10,-3.56430737468154e-10,-3.56429420582063e-10,-3.56490803396075e-10,-3.56535358632316e-10,-3.56574606698791e-10,-3.56649590047998e-10,-3.56751385607044e-10,-3.5684101203069e-10,-3.56959207073652e-10,-3.57090100198617e-10,-3.5719560430174e-10,-3.57286791219083e-10,-3.57408988685723e-10,-3.57560608411227e-10,-3.57717137765205e-10,-3.57873444982569e-10,-3.58039848775383e-10,-3.58217799827085e-10,-3.58420948771214e-10,-3.58618324913702e-10,-3.58813604238541e-10,-3.59009451641189e-10,-3.59218273912617e-10,-3.59430404703593e-10,-3.59644327277677e-10,-3.59856275331177e-10,-3.60070622607582e-10,-3.60288805576118e-10,-3.60503549373981e-10,-3.60739704208474e-10,-3.60970845158409e-10,-3.61178283352163e-10,-3.61381988944707e-10,-3.61546904197847e-10,-3.6172173650106e-10,-3.61901209964977e-10,-3.62089738594712e-10,-3.62314958115694e-10,-3.62528981179679e-10,-3.62744135116644e-10,-3.62942384878382e-10,-3.63151525715966e-10,-3.63373516054009e-10,-3.63609465286027e-10,-3.63842980948989e-10,-3.64064691421058e-10,-3.64270076650524e-10,-3.64470283004998e-10,-3.64631061578312e-10,-3.64767185746777e-10,-3.64880520756618e-10,-3.64961199098782e-10,-3.65004476510593e-10,-3.6504345005046e-10,-3.65061527788862e-10,-3.65048887019891e-10,-3.65017249658089e-10,-3.64979745629329e-10,-3.649342465068e-10,-3.64869222102817e-10,-3.6480735938507e-10,-3.64764000666496e-10,-3.64707958946695e-10,-3.64628511006671e-10,-3.64563568785984e-10,-3.64521101085729e-10,-3.64499490330852e-10,-3.64467421339001e-10,-3.64440031092992e-10,-3.64405035951411e-10,-3.64364232440126e-10,-3.64286644563395e-10,-3.64179552375614e-10,-3.64052432717721e-10,-3.63921597808522e-10,-3.637847709026e-10,-3.63654022480612e-10,-3.63565822605443e-10,-3.63479464480105e-10,-3.63397103318802e-10,-3.63308745637979e-10,-3.63247058620746e-10,-3.63184142933383e-10,-3.6312128688776e-10,-3.63058030417734e-10,-3.62981796852751e-10,-3.62904718105898e-10,-3.62800759349681e-10,-3.62662110127808e-10,-3.62527569700886e-10,-3.62396880077833e-10,-3.62224817994861e-10,-3.6204484560595e-10,-3.61901365916515e-10,-3.61771326565341e-10,-3.6166548517972e-10,-3.61562151273334e-10,-3.61430136740512e-10,-3.61311753107793e-10,-3.61214424839415e-10,-3.61084374691107e-10,-3.60958006316866e-10,-3.60834448741056e-10,-3.60674676967179e-10,-3.60521114690434e-10,-3.60336377908307e-10,-3.60160728183182e-10,-3.6001652057732e-10,-3.59847535621952e-10,-3.59690034427802e-10,-3.59512456613593e-10,-3.59357661581027e-10,-3.59232576219211e-10,-3.5912294997871e-10,-3.59022310924282e-10,-3.58914016374554e-10,-3.5880903361311e-10,-3.58727682573303e-10,-3.58677319494203e-10,-3.58623790147396e-10,-3.58549365565912e-10,-3.58455541387539e-10,-3.58360305137157e-10,-3.5828965123517e-10,-3.58203897364736e-10,-3.5809167967159e-10,-3.57997868633733e-10,-3.57932182353459e-10,-3.57866564176455e-10,-3.57834720938813e-10,-3.57804628594398e-10,-3.57762706358228e-10,-3.57697287122584e-10,-3.57622813293204e-10,-3.57560666308195e-10,-3.57513095469837e-10,-3.57501965094118e-10,-3.57500420548694e-10,-3.57508258328842e-10,-3.57510905430024e-10,-3.57514880059375e-10,-3.57502012092261e-10,-3.57483601053281e-10,-3.57478113292163e-10,-3.57483750648247e-10,-3.57479133950683e-10,-3.57467134763038e-10,-3.57478738391823e-10,-3.57478946991453e-10,-3.5748075432842e-10,-3.57479586102591e-10,-3.57461256762927e-10,-3.57425447796583e-10,-3.57412526254736e-10,-3.57427503983893e-10,-3.57442383025339e-10,-3.57451736048848e-10,-3.57444117833652e-10,-3.57418807600641e-10,-3.57388577576837e-10,-3.57366951146951e-10,-3.57383033774121e-10,-3.57430509254473e-10,-3.57440623793546e-10,-3.574239429473e-10,-3.57398620089989e-10,-3.57399214923813e-10,-3.5739343662012e-10,-3.57402653904403e-10,-3.57395640721703e-10,-3.57389307373636e-10,-3.57377296367495e-10,-3.57383469251898e-10,-3.57380176236822e-10,-3.57403979983771e-10,-3.57404067750924e-10,-3.57380907705467e-10,-3.57369314620063e-10,-3.57358254997056e-10,-3.57348432601227e-10,-3.57327120460873e-10,-3.57298398840268e-10,-3.57263173492037e-10,-3.57236975734381e-10,-3.57220804109765e-10,-3.57201313796041e-10,-3.5718042589431e-10,-3.57143542451216e-10,-3.57077003254197e-10,-3.57001424222021e-10,-3.56916423213075e-10,-3.56850831161288e-10,-3.56785924316335e-10,-3.56695051815298e-10,-3.56587808855679e-10,-3.56495032408325e-10,-3.56404012517519e-10,-3.56308030003334e-10,-3.56218000107405e-10,-3.56106278367356e-10,-3.55966142545653e-10,-3.55826855858151e-10,-3.55701644159263e-10,-3.55561542905025e-10,-3.55418894287772e-10,-3.55276514693023e-10,-3.55102414234244e-10,-3.54961926118346e-10,-3.54852990144204e-10,-3.54707688357937e-10,-3.54539709582762e-10,-3.5438489920125e-10,-3.54274167748112e-10,-3.54180533845621e-10,-3.54095289870388e-10,-3.53984266515411e-10,-3.53819686615712e-10,-3.53639926089393e-10,-3.53494672089248e-10,-3.53350733041155e-10,-3.5322610104881e-10,-3.53117006572772e-10,-3.52973785899833e-10,-3.52854339237233e-10,-3.52750277611943e-10,-3.52604134153784e-10,-3.52473180388344e-10,-3.52359998351135e-10,-3.52238632427708e-10,-3.52076461334614e-10,-3.51921772820467e-10,-3.51782540956605e-10,-3.51658521413335e-10,-3.51506816055576e-10,-3.51356092300189e-10,-3.5123407013185e-10,-3.51107377122439e-10,-3.51011893755695e-10,-3.5089840233594e-10,-3.50783044531758e-10,-3.50628937249832e-10,-3.50440311137345e-10,-3.50239955330303e-10,-3.50043684347909e-10,-3.49848106515718e-10,-3.49685439463077e-10,-3.4952032378936e-10,-3.49359627470697e-10,-3.49180649469533e-10,-3.49007651738957e-10,-3.48826229331578e-10,-3.48630579520691e-10,-3.48442286620094e-10,-3.48263901181187e-10,-3.48094936081963e-10,-3.4789223577494e-10,-3.47683528087129e-10,-3.47485546524858e-10,-3.47290781451709e-10,-3.47101669800309e-10,-3.46916211790767e-10,-3.46758869691994e-10,-3.46586630689723e-10,-3.46404278064746e-10,-3.46223023018318e-10,-3.4605186579071e-10,-3.45888393641981e-10,-3.45742980684693e-10,-3.45612905537232e-10,-3.45512113044738e-10,-3.45392068018723e-10,-3.45287476951231e-10,-3.45217042661903e-10,-3.45122420660318e-10,-3.44987442731157e-10,-3.44862434924959e-10,-3.44754157483463e-10,-3.44661966341168e-10,-3.44570749823891e-10,-3.44486514745479e-10,-3.4438205089352e-10,-3.44229743040749e-10,-3.44083240047785e-10,-3.43973398479091e-10,-3.43874576598339e-10,-3.43776215348873e-10,-3.43672131409259e-10,-3.4356992595593e-10,-3.43497970692951e-10,-3.43445224575252e-10,-3.4340309614879e-10,-3.43361607507327e-10,-3.43294516146268e-10,-3.4321432587353e-10,-3.43149246391792e-10,-3.43078922764091e-10,-3.43023007032656e-10,-3.42986839181921e-10,-3.42952745238373e-10,-3.42898756298417e-10,-3.42842252025295e-10,-3.42794223827335e-10,-3.4276338357442e-10,-3.42739141072995e-10,-3.42726864809671e-10,-3.42710688655062e-10,-3.42697864506352e-10,-3.42656655520005e-10,-3.42602468797264e-10,-3.42551042370357e-10,-3.42491399084569e-10,-3.42442928796429e-10,-3.42392096837364e-10,-3.42367276120492e-10,-3.42339992920546e-10,-3.42302755690974e-10,-3.42265981064299e-10,-3.42239384100962e-10,-3.42228721291948e-10,-3.42205546987318e-10,-3.42198436492657e-10,-3.42178940953256e-10,-3.42154006796799e-10,-3.42097768839284e-10,-3.42047089619326e-10,-3.41998074799848e-10,-3.41939577334497e-10,-3.4188468365431e-10,-3.41843405584072e-10,-3.41795955479948e-10,-3.41760660845883e-10,-3.41734599726622e-10,-3.41698215170284e-10,-3.4165266223319e-10,-3.41639861173493e-10,-3.41634254706059e-10,-3.41562210268797e-10,-3.41520054378715e-10,-3.41505062920616e-10,-3.41491354679724e-10,-3.41466423849364e-10,-3.41457411481949e-10,-3.41461678452856e-10,-3.4146190151806e-10,-3.41428512625033e-10,-3.41385081047421e-10,-3.41359522859137e-10,-3.41331465162412e-10,-3.41295473458636e-10,-3.41233639506013e-10,-3.41155181399797e-10,-3.41043568589709e-10,-3.40941050064453e-10,-3.4086581789549e-10,-3.40772476447062e-10,-3.40671763873814e-10,-3.40552705473334e-10,-3.4043112599558e-10,-3.40318219629107e-10,-3.40190113434702e-10,-3.40027436475832e-10,-3.3987352238725e-10,-3.39695491364501e-10,-3.39539978278105e-10,-3.3938478578554e-10,-3.39236975951496e-10,-3.39081761139375e-10,-3.3889010837014e-10,-3.38689062467915e-10,-3.38506565599611e-10,-3.38341621910689e-10,-3.38159134261618e-10,-3.37979420374025e-10,-3.37821797764788e-10,-3.37678060236952e-10,-3.37551687513676e-10,-3.37378790721627e-10,-3.37197237850305e-10,-3.37018501959656e-10,-3.36866774693135e-10,-3.36677606603164e-10,-3.36512013590074e-10,-3.36394001881023e-10,-3.36235827865781e-10,-3.36093856242709e-10,-3.35952957648712e-10,-3.35795717898342e-10,-3.35607806823558e-10,-3.35419389320454e-10,-3.35296538228755e-10,-3.35186805441237e-10,-3.35021402461122e-10,-3.34848352691326e-10,-3.34718302109256e-10,-3.34603335274377e-10,-3.34507760525915e-10,-3.34430457940469e-10,-3.3433723264199e-10,-3.34209693671943e-10,-3.34109530547785e-10,-3.340181130696e-10,-3.33939647368717e-10,-3.3388506654844e-10,-3.33801342178523e-10,-3.33713078684469e-10,-3.33637707382266e-10,-3.33526522680923e-10,-3.33436570174471e-10,-3.33361930563208e-10,-3.33260477336202e-10,-3.33170229014115e-10,-3.33060568982145e-10,-3.32937393540399e-10,-3.32835362912453e-10,-3.32766219945543e-10,-3.32703926921976e-10,-3.3260064851187e-10,-3.32492969624713e-10,-3.32453802990674e-10,-3.32418562324108e-10,-3.32399051463892e-10,-3.32374774013733e-10,-3.32359194839542e-10,-3.32302676526921e-10,-3.32268224983898e-10,-3.32264164079713e-10,-3.3227260591095e-10,-3.32281387526726e-10,-3.32266919417483e-10,-3.32271455730174e-10,-3.32292319613053e-10,-3.32310211859301e-10,-3.32302202630826e-10,-3.32322377077062e-10,-3.32358619186412e-10,-3.32429542918913e-10,-3.3249975279539e-10,-3.32574222853537e-10,-3.32633657522439e-10,-3.32682688421191e-10,-3.32746586865466e-10,-3.32833777490978e-10,-3.32915000274159e-10,-3.32976939266506e-10,-3.33018597952961e-10,-3.33065829070774e-10,-3.33149833253468e-10,-3.33207670140679e-10,-3.33255282438962e-10,-3.33344620974829e-10,-3.3344104828828e-10,-3.33523831408428e-10,-3.33574668114006e-10,-3.33614291216417e-10,-3.33688092887348e-10,-3.33771202860158e-10,-3.3385684801647e-10,-3.33947668072472e-10,-3.34031573362619e-10,-3.34087858815804e-10,-3.34112297598846e-10,-3.34156910811011e-10,-3.34195423908652e-10,-3.34245400370658e-10,-3.3429978890172e-10,-3.34326917176627e-10,-3.34340278327469e-10,-3.34344196612598e-10,-3.34345658398898e-10,-3.3438838794297e-10,-3.34433115026176e-10,-3.34467473501627e-10,-3.34460719921015e-10,-3.34459986557561e-10,-3.34470045504613e-10,-3.34505180458584e-10,-3.34531767590593e-10,-3.34565625440824e-10,-3.34561218048563e-10,-3.34537614598329e-10,-3.34519184304212e-10,-3.34486518355818e-10,-3.34444833605909e-10,-3.34413941052557e-10,-3.34329028323061e-10,-3.34198546346628e-10,-3.34063132855301e-10,-3.33988422206649e-10,-3.33904201522065e-10,-3.33839492315356e-10,-3.33779626954814e-10,-3.33738077490819e-10,-3.33718504313485e-10,-3.33730732449609e-10,-3.33713371634212e-10,-3.33653566598859e-10,-3.33616147446502e-10,-3.33611187066989e-10,-3.33599781153177e-10,-3.33572575342104e-10,-3.33548196800166e-10,-3.33518896965005e-10,-3.33460876223189e-10,-3.33400644444742e-10,-3.33350614386936e-10,-3.33307341988014e-10,-3.3326893068535e-10,-3.33252056201134e-10,-3.33221628729456e-10,-3.33186177065819e-10,-3.33156864287247e-10,-3.33162205150441e-10,-3.33168421095953e-10,-3.33169190927443e-10,-3.33158916934191e-10,-3.33126156520614e-10,-3.33098974289672e-10,-3.33023483250697e-10,-3.33012836255372e-10,-3.33009117537514e-10,-3.33000419807365e-10,-3.32985252088557e-10,-3.33013400416711e-10,-3.33019200880487e-10,-3.3301622563483e-10,-3.33055650656647e-10,-3.33077774956485e-10,-3.33069031471509e-10,-3.33084049126647e-10,-3.33108013828507e-10,-3.33115960547356e-10,-3.33143130986456e-10,-3.3321241597451e-10,-3.332365049359e-10,-3.33226629404573e-10,-3.33200378782462e-10,-3.33207239717117e-10,-3.3323715870008e-10,-3.33256099125969e-10,-3.33256722815554e-10,-3.3323162382378e-10,-3.33216777870836e-10,-3.33222740298166e-10,-3.33255820931233e-10,-3.3330165840029e-10,-3.33344189164652e-10,-3.33357773020501e-10,-3.33390695330011e-10,-3.33426361196284e-10,-3.3343795202601e-10,-3.33479415287441e-10,-3.33528054275315e-10,-3.33593205637737e-10,-3.33676113742042e-10,-3.33750288794928e-10,-3.338051831742e-10,-3.33856376403426e-10,-3.33926334226224e-10,-3.33975500257287e-10,-3.34017218158845e-10,-3.34090965068372e-10,-3.34140891816619e-10,-3.34200913671209e-10,-3.34264272101355e-10,-3.34364795501661e-10,-3.34469797861501e-10,-3.3455065300552e-10,-3.34613169033381e-10

D1 wetted and dewetted cross: Time [ms]
0.17928

D1 wetted and dewetted cross: p_x [kg m s^{-1}]
-3.29345518487941e-10

D1 wetted: Time [ms]
0,0.00045,0.0009,0.00135,0.0018,0.00225,0.0027,0.00315,0.0036,0.00405,0.0045,0.00495,0.0054,0.00585,0.0063,0.00675,0.0072,0.00765,0.0081,0.00855,0.009,0.00945,0.0099,0.01035,0.0108,0.01125,0.0117,0.01215,0.0126,0.01305,0.0135,0.01395,0.0144,0.01485,0.0153,0.01575,0.0162,0.01665,0.0171,0.01755,0.018,0.01845,0.0189,0.01935,0.0198,0.02025,0.0207,0.02115,0.0216,0.02205,0.0225,0.02295,0.0234,0.02385,0.0243,0.02475,0.0252,0.02565,0.0261,0.02655,0.027,0.02745,0.0279,0.02835,0.0288,0.02925,0.0297,0.03015,0.0306,0.03105,0.0315,0.03195,0.0324,0.03285,0.0333,0.03375,0.0342,0.03465,0.0351,0.03555,0.036,0.03645,0.0369,0.03735,0.0378,0.03825,0.0387,0.03915,0.0396,0.04005,0.0405,0.04095,0.0414,0.04185,0.0423,0.04275,0.0432,0.04365,0.0441,0.04455,0.045,0.04545,0.0459,0.04635,0.0468,0.04725,0.0477,0.04815,0.0486,0.04905,0.0495,0.04995,0.0504,0.05085,0.0513,0.05175,0.0522,0.05265,0.0531,0.05355,0.054,0.05445,0.0549,0.05535,0.0558,0.05625,0.0567,0.05715,0.0576,0.05805,0.0585,0.05895,0.0594,0.05985,0.0603,0.06075,0.0612,0.06165,0.0621,0.06255,0.063,0.06345,0.0639,0.06435,0.0648,0.06525,0.0657,0.06615,0.0666,0.06705,0.0675,0.06795,0.0684,0.06885,0.0693,0.06975,0.0702,0.07065,0.0711,0.07155,0.072,0.07245,0.0729,0.07335,0.0738,0.07425,0.0747,0.07515,0.0756,0.07605,0.0765,0.07695,0.0774,0.07785,0.0783,0.07875,0.0792,0.07965,0.0801,0.08055,0.081,0.08145,0.0819,0.08235,0.0828,0.08325,0.0837,0.08415,0.0846,0.08505,0.0855,0.08595,0.0864,0.08685,0.0873,0.08775,0.0882,0.08865,0.0891,0.08955,0.09,0.09045,0.0909,0.09135,0.0918,0.09225,0.0927,0.09315,0.0936,0.09405,0.0945,0.09495,0.0954,0.09585,0.0963,0.09675,0.0972,0.09765,0.0981,0.09855,0.099,0.09945,0.0999,0.10035,0.1008,0.10125,0.1017,0.10215,0.1026,0.10305,0.1035,0.10395,0.1044,0.10485,0.1053,0.10575,0.1062,0.10665,0.1071,0.10755,0.108,0.10845,0.1089,0.10935,0.1098,0.11025,0.1107,0.11115,0.1116,0.11205,0.1125,0.11295,0.1134,0.11385,0.1143,0.11475,0.1152,0.11565,0.1161,0.11655,0.117,0.11745,0.1179,0.11835,0.1188,0.11925,0.1197,0.12015,0.1206,0.12105,0.1215,0.12195,0.1224,0.12285,0.1233,0.12375,0.1242,0.12465,0.1251,0.12555,0.126,0.12645,0.1269,0.12735,0.1278,0.12825,0.1287,0.12915,0.1296,0.13005,0.1305,0.13095,0.1314,0.13185,0.1323,0.13275,0.1332,0.13365,0.1341,0.13455,0.135,0.13545,0.1359,0.13635,0.1368,0.13725,0.1377,0.13815,0.1386,0.13905,0.1395,0.13995,0.1404,0.14085,0.1413,0.14175,0.1422,0.14265,0.1431,0.14355,0.144,0.14445,0.1449,0.14535,0.1458,0.14625,0.1467,0.14715,0.1476,0.14805,0.1485,0.14895,0.1494,0.14985,0.1503,0.15075,0.1512,0.15165,0.1521,0.15255,0.153,0.15345,0.1539,0.15435,0.1548,0.15525,0.1557,0.15615,0.1566,0.15705,0.1575,0.15795,0.1584,0.15885,0.1593,0.15975,0.1602,0.16065,0.1611,0.16155,0.162,0.16245,0.1629,0.16335,0.1638,0.16425,0.1647,0.16515,0.1656,0.16605,0.1665,0.16695,0.1674,0.16785,0.1683,0.16875,0.1692,0.16965,0.1701,0.17055,0.171,0.17145,0.1719,0.17235,0.1728,0.17325,0.1737,0.17415,0.1746,0.17505,0.1755,0.17595,0.1764,0.17685,0.1773,0.17775,0.1782,0.17865,0.1791,0.17955,0.18,0.18045,0.1809,0.18135,0.1818,0.18225,0.1827,0.18315,0.1836,0.18405,0.1845,0.18495,0.1854,0.18585,0.1863,0.18675,0.1872,0.18765,0.1881,0.18855,0.189,0.18945,0.1899,0.19035,0.1908,0.19125,0.1917,0.19215,0.1926,0.19305,0.1935,0.19395,0.1944,0.19485,0.1953,0.19575,0.1962,0.19665,0.1971,0.19755,0.198,0.19845,0.1989,0.19935,0.1998,0.20025,0.2007,0.20115,0.2016,0.20205,0.2025,0.20295,0.2034,0.20385,0.2043,0.20475,0.2052,0.20565,0.2061,0.20655,0.207,0.20745,0.2079,0.20835,0.2088,0.20925,0.2097,0.21015,0.2106,0.21105,0.2115,0.21195,0.2124,0.21285,0.2133,0.21375,0.2142,0.21465,0.2151,0.21555,0.216,0.21645,0.2169,0.21735,0.2178,0.21825,0.2187,0.21915,0.2196,0.22005,0.2205,0.22095,0.2214,0.22185,0.2223,0.22275,0.2232,0.22365,0.2241,0.22455,0.225,0.22545,0.2259,0.22635,0.2268,0.22725,0.2277,0.22815,0.2286,0.22905,0.2295,0.22995,0.2304,0.23085,0.2313,0.23175,0.2322,0.23265,0.2331,0.23355,0.234,0.23445,0.2349,0.23535,0.2358,0.23625,0.2367,0.23715,0.2376,0.23805,0.2385,0.23895,0.2394,0.23985,0.2403,0.24075,0.2412,0.24165,0.2421,0.24255,0.243,0.24345,0.2439,0.24435,0.2448,0.24525,0.2457,0.24615,0.2466,0.24705,0.2475,0.24795,0.2484,0.24885,0.2493,0.24975,0.2502,0.25065,0.2511,0.25155,0.252,0.25245,0.2529,0.25335,0.2538,0.25425,0.2547,0.25515,0.2556,0.25605,0.2565,0.25695,0.2574,0.25785,0.2583,0.25875,0.2592,0.25965,0.2601,0.26055,0.261,0.26145,0.2619,0.26235,0.2628,0.26325,0.2637,0.26415,0.2646,0.26505,0.2655,0.26595,0.2664,0.26685,0.2673,0.26775,0.2682,0.26865,0.2691,0.26955,0.27,0.27045,0.2709,0.27135,0.2718,0.27225,0.2727,0.27315,0.2736,0.27405,0.2745,0.27495,0.2754,0.27585,0.2763,0.27675,0.2772,0.27765,0.2781,0.27855,0.279,0.27945,0.2799,0.28035,0.2808,0.28125,0.2817,0.28215,0.2826,0.28305,0.2835,0.28395,0.2844,0.28485,0.2853,0.28575,0.2862,0.28665,0.2871,0.28755,0.288,0.28845,0.2889,0.28935,0.2898,0.29025,0.2907,0.29115,0.2916,0.29205,0.2925,0.29295,0.2934,0.29385,0.2943,0.29475,0.2952,0.29565,0.2961,0.29655,0.297,0.29745,0.2979,0.29835,0.2988,0.29925,0.2997,0.30015,0.3006,0.30105,0.3015,0.30195,0.3024,0.30285,0.3033,0.30375,0.3042,0.30465,0.3051,0.30555,0.306,0.30645,0.3069,0.30735,0.3078,0.30825,0.3087,0.30915,0.3096,0.31005,0.3105,0.31095,0.3114,0.31185,0.3123,0.31275,0.3132,0.31365,0.3141,0.31455,0.315,0.31545,0.3159,0.31635,0.3168,0.31725,0.3177,0.31815,0.3186,0.31905,0.3195,0.31995,0.3204,0.32085,0.3213,0.32175,0.3222,0.32265,0.3231,0.32355,0.324,0.32445,0.3249,0.32535,0.3258,0.32625,0.3267,0.32715,0.3276,0.32805,0.3285,0.32895,0.3294,0.32985,0.3303,0.33075,0.3312,0.33165,0.3321,0.33255,0.333,0.33345,0.3339,0.33435,0.3348,0.33525,0.3357,0.33615,0.3366,0.33705,0.3375,0.33795,0.3384,0.33885,0.3393,0.33975,0.3402,0.34065,0.3411,0.34155,0.342,0.34245,0.3429,0.34335,0.3438,0.34425,0.3447,0.34515,0.3456,0.34605,0.3465,0.34695,0.3474,0.34785,0.3483,0.34875,0.3492,0.34965,0.3501,0.35055,0.351,0.35145,0.3519,0.35235,0.3528,0.35325,0.3537,0.35415,0.3546,0.35505,0.3555,0.35595,0.3564,0.35685,0.3573,0.35775,0.3582,0.35865,0.3591,0.35955,0.36,0.36045,0.3609,0.36135,0.3618,0.36225,0.3627,0.36315,0.3636,0.36405,0.3645,0.36495,0.3654,0.36585,0.3663,0.36675,0.3672,0.36765,0.3681,0.36855,0.369,0.36945,0.3699,0.37035,0.3708,0.37125,0.3717,0.37215,0.3726,0.37305,0.3735,0.37395,0.3744,0.37485,0.3753,0.37575,0.3762,0.37665,0.3771,0.37755,0.378,0.37845,0.3789,0.37935,0.3798,0.38025,0.3807,0.38115,0.3816,0.38205,0.3825,0.38295,0.3834,0.38385,0.3843,0.38475,0.3852,0.38565,0.3861,0.38655,0.387,0.38745,0.3879,0.38835,0.3888,0.38925,0.3897,0.39015,0.3906,0.39105,0.3915,0.39195,0.3924,0.39285,0.3933,0.39375,0.3942,0.39465,0.3951,0.39555,0.396,0.39645,0.3969,0.39735,0.3978,0.39825,0.3987,0.39915,0.3996,0.40005,0.4005,0.40095,0.4014,0.40185,0.4023,0.40275,0.4032,0.40365,0.4041,0.40455,0.405,0.40545,0.4059,0.40635,0.4068,0.40725,0.4077,0.40815,0.4086,0.40905,0.4095,0.40995,0.4104,0.41085,0.4113,0.41175,0.4122,0.41265,0.4131,0.41355,0.414,0.41445,0.4149,0.41535,0.4158,0.41625,0.4167,0.41715,0.4176,0.41805,0.4185,0.41895,0.4194,0.41985,0.4203,0.42075,0.4212,0.42165,0.4221,0.42255,0.423,0.42345,0.4239,0.42435,0.4248,0.42525,0.4257,0.42615,0.4266,0.42705,0.4275,0.42795,0.4284,0.42885,0.4293,0.42975,0.4302,0.43065,0.4311,0.43155,0.432,0.43245,0.4329,0.43335,0.4338,0.43425,0.4347,0.43515,0.4356,0.43605,0.4365,0.43695,0.4374,0.43785,0.4383,0.43875,0.4392,0.43965,0.4401,0.44055,0.441,0.44145,0.4419,0.44235,0.4428,0.44325,0.4437,0.44415,0.4446,0.44505,0.4455,0.44595,0.4464,0.44685,0.4473,0.44775,0.4482,0.44865,0.4491,0.44955,0.45,0.45045,0.4509,0.45135,0.4518,0.45225,0.4527,0.45315,0.4536,0.45405,0.4545,0.45495,0.4554,0.45585,0.4563,0.45675,0.4572,0.45765,0.4581,0.45855,0.459,0.45945,0.4599,0.46035,0.4608,0.46125,0.4617,0.46215,0.4626,0.46305,0.4635,0.46395,0.4644,0.46485,0.4653,0.46575,0.4662,0.46665,0.4671,0.46755,0.468,0.46845,0.4689,0.46935,0.4698,0.47025,0.4707,0.47115,0.4716,0.47205,0.4725,0.47295,0.4734,0.47385,0.4743,0.47475,0.4752,0.47565,0.4761,0.47655,0.477,0.47745,0.4779,0.47835,0.4788,0.47925,0.4797,0.48015,0.4806,0.48105,0.4815,0.48195,0.4824,0.48285,0.4833,0.48375,0.4842,0.48465,0.4851,0.48555,0.486,0.48645,0.4869,0.48735,0.4878,0.48825,0.4887,0.48915,0.4896,0.49005,0.4905,0.49095,0.4914,0.49185,0.4923,0.49275,0.4932,0.49365,0.4941,0.49455,0.495,0.49545,0.4959,0.49635,0.4968,0.49725,0.4977,0.49815,0.4986,0.49905,0.4995,0.49995,0.5004

D1 wetted: p_x [kg m s^{-1}]
0,-1.9103653402407e-15,8.24130663991157e-16,8.77186562908859e-16,-2.32254527024648e-15,-1.22891338192939e-15,-2.23794590317434e-14,1.70557082435336e-15,2.53683546257448e-15,-2.31234804238729e-14,-6.16174949785008e-14,-1.0570504889954e-13,-1.54806579988656e-13,-1.95145254878654e-13,-1.89224324675866e-13,-1.92810686843219e-13,-2.27273615288164e-13,-2.44095091624487e-13,-2.30953517719449e-13,-2.71639712002312e-13,-3.00011914179658e-13,-3.09296669298424e-13,-3.36389932263555e-13,-3.8540098018154e-13,-4.54627305444927e-13,-5.40247442179067e-13,-6.2686937319331e-13,-6.99586648093194e-13,-7.36159862981598e-13,-7.8906039362293e-13,-8.28910019182588e-13,-8.45193810101413e-13,-8.60726733779142e-13,-8.60470241390804e-13,-8.81474503508638e-13,-9.45914096333243e-13,-9.96937599241287e-13,-1.01918555016218e-12,-1.0021486182943e-12,-9.90793659500372e-13,-1.00276355575816e-12,-1.01447141424154e-12,-1.04167303454812e-12,-1.04335037499385e-12,-1.02951301564079e-12,-1.02207204944817e-12,-1.05660186213807e-12,-1.08469412667651e-12,-1.07626310165889e-12,-1.04791044370098e-12,-9.76813966446584e-13,-9.1886987786862e-13,-8.64316907898261e-13,-8.54312511310849e-13,-8.45958740189655e-13,-8.29264124282259e-13,-7.982880457524e-13,-7.65712741828286e-13,-7.80219447314214e-13,-7.62580915715862e-13,-7.39950905707982e-13,-6.62820385536153e-13,-5.35163133243874e-13,-3.79508325722816e-13,-1.6071469589516e-13,1.15866219885209e-13,3.93495936957063e-13,6.66161793414864e-13,9.67399931810046e-13,1.24475307655538e-12,1.48321991676752e-12,1.68918427757289e-12,1.87972751120075e-12,2.07750365148645e-12,2.27120726032873e-12,2.45600451651301e-12,2.61150851503891e-12,2.77085887149112e-12,2.93466964234918e-12,3.06118465056735e-12,3.19983602331772e-12,3.33560664922569e-12,3.46164597106638e-12,3.59200607234337e-12,3.70196030541686e-12,3.80955461926481e-12,3.90686773747776e-12,3.97937127630929e-12,4.02878100305108e-12,4.07390329161263e-12,4.1026306732461e-12,4.10710537302734e-12,4.10233335028906e-12,4.09383127096175e-12,4.07013167969572e-12,4.03420846620552e-12,3.99295348178492e-12,3.94909732754197e-12,3.92003804563414e-12,3.85584334707564e-12,3.74740618705785e-12,3.63289561494363e-12,3.53818922053535e-12,3.43050876751065e-12,3.3210540953319e-12,3.22026491580406e-12,3.11551848399979e-12,2.9983917193773e-12,2.87890763774862e-12,2.75454020062912e-12,2.62616579137275e-12,2.48546278016117e-12,2.3430740005061e-12,2.19268056670673e-12,2.02278127935156e-12,1.85412332876551e-12,1.68053003903297e-12,1.48736846785783e-12,1.28391278376297e-12,1.06104502330302e-12,8.4435322372955e-13,6.24208311031432e-13,4.14087149117596e-13,2.3399135011326e-13,5.78748215824593e-14,-1.46318223503557e-13,-3.29793764903881e-13,-4.81429083687664e-13,-6.22113303415857e-13,-7.66978921926153e-13,-9.22891270946858e-13,-1.08005756244009e-12,-1.26096339592095e-12,-1.46815051436938e-12,-1.70329553548718e-12,-1.96543102470549e-12,-2.24622223300355e-12,-2.53903601367416e-12,-2.82930361049685e-12,-3.12244528332276e-12,-3.42351258021329e-12,-3.70820554133489e-12,-3.9989614111743e-12,-4.29151550078994e-12,-4.5920672755049e-12,-4.89600010998639e-12,-5.21155405468554e-12,-5.54267698962506e-12,-5.87633614061356e-12,-6.22517482537167e-12,-6.58227725980307e-12,-6.94763495928847e-12,-7.31317041941984e-12,-7.67801794105687e-12,-8.03636527178631e-12,-8.4021228093318e-12,-8.77059889497058e-12,-9.13236346596247e-12,-9.49344939442996e-12,-9.85345372609885e-12,-1.02134082082947e-11,-1.05865321554762e-11,-1.09528599232473e-11,-1.13236999249315e-11,-1.16934227550866e-11,-1.20582501757039e-11,-1.24281144381488e-11,-1.28047609835916e-11,-1.31873487559589e-11,-1.35756764725313e-11,-1.39641105915692e-11,-1.43521288423769e-11,-1.47355938127638e-11,-1.51387771140744e-11,-1.55425833186248e-11,-1.59262907114001e-11,-1.63179733362694e-11,-1.67117891708896e-11,-1.71336168850398e-11,-1.75629668315778e-11,-1.8011644391833e-11,-1.84872321827257e-11,-1.89888607650713e-11,-1.95122469418954e-11,-2.00319360053854e-11,-2.0560356891262e-11,-2.10722444944283e-11,-2.15854842377076e-11,-2.20939383756347e-11,-2.25868829363123e-11,-2.31027041222102e-11,-2.36147952392689e-11,-2.41344037575598e-11,-2.46501252340551e-11,-2.51652639293862e-11,-2.56998818230306e-11,-2.6237588587129e-11,-2.67737369646605e-11,-2.73275484356352e-11,-2.79048030497056e-11,-2.84756087405042e-11,-2.90465434794674e-11,-2.95925553174092e-11,-3.01507417759544e-11,-3.07101748656381e-11,-3.12811185930182e-11,-3.1872628780949e-11,-3.24772158670201e-11,-3.3087183875827e-11,-3.37108362888366e-11,-3.43622729759661e-11,-3.50406668703139e-11,-3.57513210755043e-11,-3.65006513245155e-11,-3.7294629328516e-11,-3.80842808498844e-11,-3.88425431633185e-11,-3.96132850956654e-11,-4.03938947370042e-11,-4.12039453608128e-11,-4.2044908278915e-11,-4.29004858213498e-11,-4.37337134336169e-11,-4.4577689862453e-11,-4.54310239856962e-11,-4.62752230214443e-11,-4.7094067667052e-11,-4.79599921246538e-11,-4.8817313330086e-11,-4.96707918948537e-11,-5.05336230849137e-11,-5.13498229810524e-11,-5.21012015657944e-11,-5.2853413928155e-11,-5.36156474578905e-11,-5.43886408456184e-11,-5.51630392302084e-11,-5.58973820980677e-11,-5.65901940991002e-11,-5.72495649850208e-11,-5.79207785244217e-11,-5.85643349207611e-11,-5.92483720272237e-11,-5.9952979722913e-11,-6.06135245539901e-11,-6.13096358851921e-11,-6.20154569818623e-11,-6.26549472007201e-11,-6.32908803036571e-11,-6.39302830241073e-11,-6.46006992320219e-11,-6.52430524782191e-11,-6.59179388809129e-11,-6.65621683790626e-11,-6.71479295143768e-11,-6.7710765602555e-11,-6.82310633491622e-11,-6.8764910119513e-11,-6.93081008792486e-11,-6.98778638155613e-11,-7.04573404315662e-11,-7.10171075094924e-11,-7.16085606458772e-11,-7.21813627304375e-11,-7.27998576509969e-11,-7.34233210699533e-11,-7.39982953257076e-11,-7.45531689578733e-11,-7.51109912989562e-11,-7.57170442994402e-11,-7.63381615838387e-11,-7.70061096436702e-11,-7.77280234262063e-11,-7.84284814624706e-11,-7.91077917664862e-11,-7.98028062245177e-11,-8.04922909975729e-11,-8.11799448406023e-11,-8.18590767256526e-11,-8.252860550212e-11,-8.32242400775943e-11,-8.39214161256634e-11,-8.46346951321922e-11,-8.53206552083035e-11,-8.60405620446144e-11,-8.67869973058614e-11,-8.74860061240151e-11,-8.81693129260305e-11,-8.88400126476535e-11,-8.94260874207337e-11,-8.99846193903135e-11,-9.05864573933821e-11,-9.11877477311825e-11,-9.18292649107033e-11,-9.24766090061313e-11,-9.31580270193082e-11,-9.38343140820182e-11,-9.45279112691013e-11,-9.51976077809488e-11,-9.58500844875615e-11,-9.64941766422783e-11,-9.71331681895369e-11,-9.77737929546704e-11,-9.84111814112416e-11,-9.91145226140901e-11,-9.98869133951538e-11,-1.00695109144347e-10,-1.01570782694455e-10,-1.02538999196618e-10,-1.03578580171681e-10,-1.04678683651386e-10,-1.05819774317439e-10,-1.07018041151412e-10,-1.08287606044363e-10,-1.09631106479399e-10,-1.11067698488044e-10,-1.12591368647634e-10,-1.14190405706645e-10,-1.15840901182775e-10,-1.17560817226343e-10,-1.19362249956747e-10,-1.21251066897298e-10,-1.23256761584238e-10,-1.25357854242506e-10,-1.27504815365077e-10,-1.29701736514089e-10,-1.31968196167045e-10,-1.34306883568778e-10,-1.36706398067051e-10,-1.3915607275226e-10,-1.41653780240215e-10,-1.44205218585885e-10,-1.46789471913318e-10,-1.49404688777798e-10,-1.52049546175608e-10,-1.54716600996489e-10,-1.57407746512493e-10,-1.60118527641279e-10,-1.62833020520605e-10,-1.6558044607362e-10,-1.68340912621626e-10,-1.71108799056169e-10,-1.73932350655778e-10,-1.76793384234549e-10,-1.7966645403458e-10,-1.82539213458332e-10,-1.85407168482729e-10,-1.88298261458235e-10,-1.91189808991677e-10,-1.94111330223164e-10,-1.9704852665405e-10,-1.99977542230496e-10,-2.02918875848545e-10,-2.05899470819692e-10,-2.08891019825901e-10,-2.11868201951928e-10,-2.14843331634069e-10,-2.17812831461422e-10,-2.2076478022639e-10,-2.23695679831809e-10,-2.26631513628332e-10,-2.29566563951613e-10,-2.32501307561e-10,-2.35440777249671e-10,-2.38364375204524e-10,-2.41271960503e-10,-2.44127567032454e-10,-2.46949637630886e-10,-2.49745011396996e-10,-2.52538288938562e-10,-2.55343808010322e-10,-2.58147837947739e-10,-2.60938297043441e-10,-2.63708805301423e-10,-2.66459245228362e-10,-2.69169304212536e-10,-2.71855787607609e-10,-2.74553915519365e-10,-2.77233049410932e-10,-2.79874203415883e-10,-2.82520523906525e-10,-2.85138691998396e-10,-2.87755325248235e-10,-2.90352611512723e-10,-2.92911777672473e-10,-2.95454582281427e-10,-2.97979595252967e-10,-3.0049849911106e-10,-3.03047977719165e-10,-3.05605330484418e-10,-3.08175083993727e-10,-3.10767832661866e-10,-3.13355257780712e-10,-3.15924129627721e-10,-3.18450941867143e-10,-3.20934198133937e-10,-3.23404932889666e-10,-3.25892677371259e-10,-3.2836382751695e-10,-3.30824945064226e-10,-3.33270266523302e-10,-3.35699297833483e-10,-3.38139651620911e-10,-3.40578570186803e-10,-3.43047641180357e-10,-3.45512575411309e-10,-3.4797817508933e-10,-3.50432288307239e-10,-3.52907044431611e-10,-3.55391151622907e-10,-3.57870528205833e-10,-3.60338874973542e-10,-3.62820829359832e-10,-3.65324695374125e-10,-3.67853593818111e-10,-3.70358818548934e-10,-3.72862076304029e-10,-3.75374971827255e-10,-3.77914065940093e-10,-3.80433150220893e-10,-3.82959522768954e-10,-3.85506017111403e-10,-3.88056479183865e-10,-3.90586527740417e-10,-3.931281629238e-10,-3.95720233171913e-10,-3.98356595134283e-10,-4.00985338591036e-10,-4.03654452576622e-10,-4.0631175785884e-10,-4.08930182482888e-10,-4.11541983829703e-10,-4.14178773242813e-10,-4.16798743599807e-10,-4.19460106169748e-10,-4.22134451796059e-10,-4.2482070084792e-10,-4.27510636809296e-10,-4.30197143870709e-10,-4.32883718305044e-10,-4.35578775324809e-10,-4.38221345510962e-10,-4.40840741774052e-10,-4.43478827852895e-10,-4.4611995511089e-10,-4.48733841656782e-10,-4.51364100572908e-10,-4.5396242372368e-10,-4.56527584571154e-10,-4.59088720815229e-10,-4.61627407206159e-10,-4.64140628393826e-10,-4.66633900572163e-10,-4.69109885133464e-10,-4.71595755048081e-10,-4.74088207834577e-10,-4.76543250555694e-10,-4.79009746540912e-10,-4.81454847411008e-10,-4.83870513701981e-10,-4.86280206074309e-10,-4.88702572939374e-10,-4.91042991807875e-10,-4.93324950296185e-10,-4.95620206249016e-10,-4.97894475192241e-10,-5.0016499112364e-10,-5.0240332036415e-10,-5.04590498848984e-10,-5.06814329777058e-10,-5.09090836291979e-10,-5.11381195445195e-10,-5.13618840343462e-10,-5.15846159271472e-10,-5.1801581139314e-10,-5.20186791350378e-10,-5.22352518745074e-10,-5.24494909755744e-10,-5.26575447573452e-10,-5.28615320998669e-10,-5.30633952642318e-10,-5.32637888193679e-10,-5.34658482824985e-10,-5.36670985190588e-10,-5.38662888922722e-10,-5.40641440764815e-10,-5.42589941336345e-10,-5.44556015948856e-10,-5.46489732889302e-10,-5.48430439034954e-10,-5.50371516713783e-10,-5.52318953215142e-10,-5.54262083545753e-10,-5.56235168450954e-10,-5.58249977169593e-10,-5.60261550140353e-10,-5.62239782082446e-10,-5.64225216382009e-10,-5.66234552645265e-10,-5.68234100851963e-10,-5.70236756395466e-10,-5.72259643756101e-10,-5.74300282025052e-10,-5.76359609952861e-10,-5.7841840698313e-10,-5.80483648894789e-10,-5.82539451141833e-10,-5.84628190809608e-10,-5.86704028326968e-10,-5.88792657055371e-10,-5.90891286330682e-10,-5.92994683599566e-10,-5.95131564412581e-10,-5.97305543032247e-10,-5.99527984701267e-10,-6.01772149698064e-10,-6.04032602823942e-10,-6.06317296689818e-10,-6.08620988277746e-10,-6.10967319370715e-10,-6.1333044290705e-10,-6.15712764411389e-10,-6.1807237145153e-10,-6.20431515798819e-10,-6.22786945455487e-10,-6.25115703953733e-10,-6.27436767899729e-10,-6.29788339013379e-10,-6.32128784217863e-10,-6.34531813775432e-10,-6.3692895831824e-10,-6.39330278291588e-10,-6.41743638570511e-10,-6.44193399470367e-10,-6.46646263931084e-10,-6.49126080009524e-10,-6.5157045603449e-10,-6.54005168640025e-10,-6.56407261869969e-10,-6.58843677623327e-10,-6.61340047786628e-10,-6.63859309282393e-10,-6.66401431201695e-10,-6.68965928252263e-10,-6.71518734047618e-10,-6.74069572454332e-10,-6.76630590060578e-10,-6.79184486984633e-10,-6.81693812615631e-10,-6.84206410153906e-10,-6.86770972757725e-10,-6.89339601778028e-10,-6.91856703292045e-10,-6.9437279180448e-10,-6.96929925236793e-10,-6.99519702320644e-10,-7.02095715742917e-10,-7.04649800432844e-10,-7.07219837394637e-10,-7.09824947953534e-10,-7.1247955017264e-10,-7.15144085440575e-10,-7.17815213815568e-10,-7.20481124421766e-10,-7.23109196209739e-10,-7.25741461709979e-10,-7.28407812513304e-10,-7.31061189622356e-10,-7.33683531611099e-10,-7.36286173651897e-10,-7.388579181374e-10,-7.41428693757943e-10,-7.43951698963093e-10,-7.46455635138365e-10,-7.48932631704655e-10,-7.51340954410029e-10,-7.53716408345011e-10,-7.56006415241776e-10,-7.58201072386042e-10,-7.60370194950922e-10,-7.62456657059936e-10,-7.6443948123205e-10,-7.6630336982629e-10,-7.6809860806903e-10,-7.69799600316696e-10,-7.71435633743761e-10,-7.73034187395092e-10,-7.74555294776778e-10,-7.76005156364667e-10,-7.77365740079729e-10,-7.787054116645e-10,-7.8006693085908e-10,-7.81315063468832e-10,-7.82514242072944e-10,-7.83667017354313e-10,-7.84782240891118e-10,-7.85851300118062e-10,-7.86904229786534e-10,-7.87919706025247e-10,-7.88909854779808e-10,-7.89859125612907e-10,-7.90753188672857e-10,-7.91622041674145e-10,-7.9248364593581e-10,-7.93302624955288e-10,-7.94122889363541e-10,-7.94932471571581e-10,-7.95703334931453e-10,-7.9643949695654e-10,-7.97146655897689e-10,-7.97840688356906e-10,-7.98532001386475e-10,-7.99234807926057e-10,-7.99914361647947e-10,-8.00545308993758e-10,-8.01184553431569e-10,-8.01835656905727e-10,-8.02485334290263e-10,-8.03136034412326e-10,-8.03794275092707e-10,-8.04465602217539e-10,-8.05122594532682e-10,-8.05779357415124e-10,-8.06442456796813e-10,-8.07058069991493e-10,-8.07658579527853e-10,-8.08266672010613e-10,-8.08882876656267e-10,-8.09508072049569e-10,-8.1012996229436e-10,-8.10769186597517e-10,-8.11406587630841e-10,-8.12020046377356e-10,-8.12617587747962e-10,-8.13222774464362e-10,-8.13821572370387e-10,-8.14397784813069e-10,-8.149619570799e-10,-8.15542479260815e-10,-8.16106718695961e-10,-8.16672296194686e-10,-8.17231894861265e-10,-8.17779115185159e-10,-8.18346191495088e-10,-8.18909476436896e-10,-8.19477366153846e-10,-8.20018835868402e-10,-8.20552970740092e-10,-8.21063513442226e-10,-8.21603249478001e-10,-8.22146552078046e-10,-8.22693139157436e-10,-8.23260008906642e-10,-8.23820826133027e-10,-8.24355906532736e-10,-8.24895017899658e-10,-8.25417884240549e-10,-8.25937270155726e-10,-8.26420540649832e-10,-8.26870598229557e-10,-8.27330153628552e-10,-8.27797030408176e-10,-8.28280674054831e-10,-8.28774503055766e-10,-8.29270020096737e-10,-8.29761546723946e-10,-8.30237687174139e-10,-8.3071010532598e-10,-8.3119504966599e-10,-8.31675082199657e-10,-8.32150286981667e-10,-8.3263527739387e-10,-8.3311489046557e-10,-8.33579332393321e-10,-8.34013945590508e-10,-8.34452419901116e-10,-8.3493065926605e-10,-8.35423962706959e-10,-8.35938367718097e-10,-8.36440060784775e-10,-8.3693964326728e-10,-8.37424947425589e-10,-8.37895714676382e-10,-8.38358257719838e-10,-8.38852142692441e-10,-8.39377508622359e-10,-8.39867584741767e-10,-8.40336552063555e-10,-8.40794604374609e-10,-8.41271010524073e-10,-8.41742903496181e-10,-8.42206288071195e-10,-8.42623826646799e-10,-8.43054909818847e-10,-8.43486433210952e-10,-8.43916659060784e-10,-8.44346726527493e-10,-8.44795549480166e-10,-8.45273667346837e-10,-8.45750154560721e-10,-8.46219637566382e-10,-8.46674077297641e-10,-8.47135081461814e-10,-8.47569776202781e-10,-8.47993003223722e-10,-8.48417482235324e-10,-8.48832324220624e-10,-8.492258758426e-10,-8.49617897351414e-10,-8.50000390414749e-10,-8.50379231008576e-10,-8.50750545028464e-10,-8.51090961026617e-10,-8.5144335940695e-10,-8.51846067330818e-10,-8.5223530187861e-10,-8.52598059603126e-10,-8.52955415126925e-10,-8.53339651682255e-10,-8.53732121907089e-10,-8.54104003084243e-10,-8.54459769911276e-10,-8.54839255531405e-10,-8.5520360968936e-10,-8.55542804541194e-10,-8.5589660997164e-10,-8.56238617015243e-10,-8.56575935563245e-10,-8.56906603752016e-10,-8.57230079586083e-10,-8.57599351452162e-10,-8.5796251620904e-10,-8.58278156127716e-10,-8.58609965108173e-10,-8.58949992446994e-10,-8.59294351937861e-10,-8.59620013872625e-10,-8.59939679052587e-10,-8.60267506873381e-10,-8.60619840610922e-10,-8.6099194040531e-10,-8.61366050491791e-10,-8.61734437988656e-10,-8.62109052486351e-10,-8.62457869192354e-10,-8.62818898684229e-10,-8.63202401161618e-10,-8.63596209743125e-10,-8.63989449247561e-10,-8.64387214799294e-10,-8.64762161136596e-10,-8.65147060441067e-10,-8.65572609761764e-10,-8.66007116118132e-10,-8.66432934617968e-10,-8.66853922274105e-10,-8.6724379991666e-10,-8.67659712414263e-10,-8.68089119096688e-10,-8.68486791775624e-10,-8.68888972279591e-10,-8.69306539105367e-10,-8.69709564759812e-10,-8.70108102016835e-10,-8.70502553797174e-10,-8.70879430904975e-10,-8.71239139132364e-10,-8.71601020248037e-10,-8.71976259784298e-10,-8.72378109821393e-10,-8.72772285991235e-10,-8.73162286147922e-10,-8.73544551607881e-10,-8.73922472424301e-10,-8.74323586774959e-10,-8.74719922484633e-10,-8.75134139664943e-10,-8.75589748006684e-10,-8.76013880517553e-10,-8.76445265719613e-10,-8.76847838931314e-10,-8.77224637038943e-10,-8.77579713136295e-10,-8.77926166885966e-10,-8.78283422383718e-10,-8.78647625164243e-10,-8.79006476684228e-10,-8.79318156218591e-10,-8.79572551904149e-10,-8.79843390545093e-10,-8.8012805675692e-10,-8.80416402920495e-10,-8.80700339465481e-10,-8.80997125433447e-10,-8.81316169364836e-10,-8.81575562477879e-10,-8.81838376796735e-10,-8.82130167714409e-10,-8.82415301703239e-10,-8.82732244173315e-10,-8.83035808066149e-10,-8.83328530947033e-10,-8.8360989904584e-10,-8.83893630777973e-10,-8.84187129993983e-10,-8.84505157243625e-10,-8.84822896768438e-10,-8.85136049479307e-10,-8.85440970693636e-10,-8.85740293662938e-10,-8.86009119471555e-10,-8.86257739737719e-10,-8.8649670536061e-10,-8.86734792726123e-10,-8.86936072496784e-10,-8.87117553501055e-10,-8.87275424722046e-10,-8.87447091279162e-10,-8.87592592362591e-10,-8.87697889815995e-10,-8.87812291243344e-10,-8.87913398272773e-10,-8.88005861134471e-10,-8.88070394722046e-10,-8.88146873930461e-10,-8.88213798211333e-10,-8.88286647233376e-10,-8.88352178308194e-10,-8.88434024968229e-10,-8.88506248356118e-10,-8.88570303148303e-10,-8.88633500274609e-10,-8.88673519373432e-10,-8.88695389146562e-10,-8.88707402229924e-10,-8.88726175447358e-10,-8.88778878064123e-10,-8.88834331778384e-10,-8.88883391704695e-10,-8.88902357594379e-10,-8.88935554622968e-10,-8.88983282086819e-10,-8.89024122887385e-10,-8.89096255396088e-10,-8.89177629014116e-10,-8.89248211349803e-10,-8.89329696271255e-10,-8.8942017779166e-10,-8.89501990469251e-10,-8.89602858656395e-10,-8.89724465153242e-10,-8.89837097437196e-10,-8.89963640016186e-10,-8.90108172075814e-10,-8.90262232864232e-10,-8.9040838600062e-10,-8.90570495394746e-10,-8.90737779001907e-10,-8.90912274628463e-10,-8.91103940164071e-10,-8.91284693936989e-10,-8.91492610669286e-10,-8.91706256265201e-10,-8.91933614962695e-10,-8.92196796834756e-10,-8.92429828695112e-10,-8.92672738209845e-10,-8.92939136789843e-10,-8.93189188296469e-10,-8.93490357880167e-10,-8.93826356226192e-10,-8.94171599272907e-10,-8.94543630269386e-10,-8.94904128454758e-10,-8.952987981486e-10,-8.95723204839144e-10,-8.96123331333816e-10,-8.96483569793815e-10,-8.96842231098449e-10,-8.97217357109865e-10,-8.9756861955834e-10,-8.97907368248624e-10,-8.98307357232923e-10,-8.98747239135236e-10,-8.99194460639268e-10,-8.99606763873966e-10,-9.00016606284693e-10,-9.00477295055581e-10,-9.00952084030932e-10,-9.01430421388827e-10,-9.01949174887631e-10,-9.02441352204113e-10,-9.02977061302469e-10,-9.03577652287441e-10,-9.04206504366661e-10,-9.04795020586896e-10,-9.05381009542328e-10,-9.06011708381684e-10,-9.06663915999761e-10,-9.07353641901094e-10,-9.0808483411854e-10,-9.08818698466031e-10,-9.09606009070253e-10,-9.10465882763895e-10,-9.11392790064775e-10,-9.123022263107e-10,-9.13162694062371e-10,-9.14053134810541e-10,-9.1501941799963e-10,-9.15985278543281e-10,-9.16932155023392e-10,-9.17957699553426e-10,-9.19020553203881e-10,-9.20092080008181e-10,-9.21167497658789e-10,-9.22307885425045e-10,-9.23413138395433e-10,-9.24500857953688e-10,-9.25576672572222e-10,-9.2668909772624e-10,-9.27829801163339e-10,-9.29014319873798e-10,-9.30172008468885e-10,-9.3130662750528e-10,-9.32427613095053e-10,-9.33586109966731e-10,-9.34845616498007e-10,-9.36106396137305e-10,-9.37355143013275e-10,-9.38635142725445e-10,-9.39882574433133e-10,-9.41110746721792e-10,-9.42356874744264e-10,-9.4361584395755e-10,-9.44839116255015e-10,-9.46055919421091e-10,-9.47243451174522e-10,-9.48416381413007e-10,-9.49557394098335e-10,-9.50733244059472e-10,-9.5193224950665e-10,-9.53124856744219e-10,-9.54293857837478e-10,-9.55446643850325e-10,-9.56564009434751e-10,-9.57635590599813e-10,-9.58754412016982e-10,-9.5990927139106e-10,-9.60981700678712e-10,-9.62079922239412e-10,-9.63199101317929e-10,-9.6427836070383e-10,-9.65315990567909e-10,-9.66291495382135e-10,-9.67229892530679e-10,-9.68188331399507e-10,-9.69155311727302e-10,-9.70102020659493e-10,-9.71014593643969e-10,-9.71899693986711e-10,-9.72776074846038e-10,-9.73618530583405e-10,-9.74428689879154e-10,-9.75221621866667e-10,-9.75961742316052e-10,-9.76621715287654e-10,-9.77283356139139e-10,-9.7794214722325e-10,-9.78606950860509e-10,-9.79311641492029e-10,-9.79980608786424e-10,-9.805978025142e-10,-9.81174794950283e-10,-9.81753334034986e-10,-9.82309113230907e-10,-9.82846900180953e-10,-9.83383667217015e-10,-9.83948782571618e-10,-9.84515830376546e-10,-9.8503802994921e-10,-9.85529665658866e-10,-9.85971672531727e-10,-9.86398155068664e-10,-9.86838910676617e-10,-9.87272418625345e-10,-9.87683787850544e-10,-9.88082362179831e-10,-9.88456629374582e-10,-9.88863919288383e-10,-9.89269512934802e-10,-9.89685364703909e-10,-9.90128252974107e-10,-9.90539559585614e-10,-9.90918659813511e-10,-9.91292447954452e-10,-9.91661305534091e-10,-9.92039027257295e-10,-9.92414314265079e-10,-9.92798058157788e-10,-9.93213765128856e-10,-9.93631243147762e-10,-9.94056692292506e-10,-9.9447854479668e-10,-9.94915934133754e-10,-9.95342008049112e-10,-9.9578534253978e-10,-9.96242590329928e-10,-9.96699120403917e-10,-9.97171204627187e-10,-9.97644828170705e-10,-9.98109882142202e-10,-9.98551099431868e-10,-9.98973083164089e-10,-9.9943372660197e-10,-9.99880181808455e-10,-1.00031662659919e-09,-1.00077386808643e-09,-1.00123549201307e-09,-1.00169818305129e-09,-1.0021539088034e-09,-1.00260896172092e-09,-1.00304612540379e-09,-1.00346815502581e-09,-1.0038712341169e-09,-1.00427966115222e-09,-1.00465979964876e-09,-1.00502086202618e-09,-1.00539210853576e-09,-1.00575331767541e-09,-1.0061075021944e-09,-1.00644118119584e-09,-1.00676786224913e-09,-1.00709076693539e-09,-1.00743923161409e-09,-1.00776488502021e-09,-1.00809628717508e-09,-1.00840090814067e-09,-1.00867012200535e-09,-1.00895901900053e-09,-1.00925523050954e-09,-1.00951372430655e-09,-1.00973451806714e-09,-1.00994042101631e-09,-1.01011988682433e-09,-1.01026858235705e-09,-1.01039373854426e-09,-1.01053678363447e-09,-1.0106626796305e-09,-1.01072253559645e-09,-1.0107774001801e-09,-1.01085694220503e-09,-1.01092404886138e-09,-1.01093826016572e-09,-1.01094775947831e-09,-1.01100158162709e-09,-1.01100709856451e-09,-1.01097807259369e-09,-1.01098467593848e-09,-1.01099047041132e-09,-1.01097414835483e-09,-1.01096831689159e-09,-1.01095287790198e-09,-1.01091894201081e-09,-1.01089331543566e-09,-1.01088719293625e-09,-1.01090499705163e-09,-1.01088751835205e-09,-1.01085541194585e-09,-1.01079875477545e-09,-1.01075483504905e-09,-1.01072557300944e-09,-1.01073757067275e-09,-1.01073094654351e-09,-1.01077240970646e-09,-1.01080379102341e-09,-1.0107785316456e-09,-1.01075872817177e-09,-1.01077541699279e-09,-1.01081864575298e-09,-1.01086140199062e-09,-1.01089587158723e-09,-1.01095634265898e-09,-1.01099145530529e-09,-1.01102167976206e-09,-1.01105735265538e-09,-1.01107321629794e-09,-1.01106948488793e-09,-1.01106756319169e-09,-1.01104490445601e-09,-1.01099598942395e-09,-1.01097075686455e-09,-1.01097795205698e-09,-1.01096200958e-09,-1.0109699103352e-09,-1.01096539811527e-09,-1.0109850715175e-09,-1.01097873946332e-09,-1.01101573576962e-09,-1.01109714558344e-09,-1.01116509479102e-09,-1.01115511152269e-09,-1.0111659636631e-09,-1.01115815295552e-09,-1.01115233427107e-09,-1.01117175845109e-09,-1.01120115212469e-09,-1.0112053154115e-09,-1.01123141234741e-09,-1.01124686921486e-09,-1.01126461233383e-09,-1.01130484770678e-09,-1.01136633440567e-09,-1.01142226481172e-09

* Top subplot right y-axis (Delta x_{cm})

D1 wetted and dewetted: Time [ms]
0,0.00045,0.0009,0.00135,0.0018,0.00225,0.0027,0.00315,0.0036,0.00405,0.0045,0.00495,0.0054,0.00585,0.0063,0.00675,0.0072,0.00765,0.0081,0.00855,0.009,0.00945,0.0099,0.01035,0.0108,0.01125,0.0117,0.01215,0.0126,0.01305,0.0135,0.01395,0.0144,0.01485,0.0153,0.01575,0.0162,0.01665,0.0171,0.01755,0.018,0.01845,0.0189,0.01935,0.0198,0.02025,0.0207,0.02115,0.0216,0.02205,0.0225,0.02295,0.0234,0.02385,0.0243,0.02475,0.0252,0.02565,0.0261,0.02655,0.027,0.02745,0.0279,0.02835,0.0288,0.02925,0.0297,0.03015,0.0306,0.03105,0.0315,0.03195,0.0324,0.03285,0.0333,0.03375,0.0342,0.03465,0.0351,0.03555,0.036,0.03645,0.0369,0.03735,0.0378,0.03825,0.0387,0.03915,0.0396,0.04005,0.0405,0.04095,0.0414,0.04185,0.0423,0.04275,0.0432,0.04365,0.0441,0.04455,0.045,0.04545,0.0459,0.04635,0.0468,0.04725,0.0477,0.04815,0.0486,0.04905,0.0495,0.04995,0.0504,0.05085,0.0513,0.05175,0.0522,0.05265,0.0531,0.05355,0.054,0.05445,0.0549,0.05535,0.0558,0.05625,0.0567,0.05715,0.0576,0.05805,0.0585,0.05895,0.0594,0.05985,0.0603,0.06075,0.0612,0.06165,0.0621,0.06255,0.063,0.06345,0.0639,0.06435,0.0648,0.06525,0.0657,0.06615,0.0666,0.06705,0.0675,0.06795,0.0684,0.06885,0.0693,0.06975,0.0702,0.07065,0.0711,0.07155,0.072,0.07245,0.0729,0.07335,0.0738,0.07425,0.0747,0.07515,0.0756,0.07605,0.0765,0.07695,0.0774,0.07785,0.0783,0.07875,0.0792,0.07965,0.0801,0.08055,0.081,0.08145,0.0819,0.08235,0.0828,0.08325,0.0837,0.08415,0.0846,0.08505,0.0855,0.08595,0.0864,0.08685,0.0873,0.08775,0.0882,0.08865,0.0891,0.08955,0.09,0.09045,0.0909,0.09135,0.0918,0.09225,0.0927,0.09315,0.0936,0.09405,0.0945,0.09495,0.0954,0.09585,0.0963,0.09675,0.0972,0.09765,0.0981,0.09855,0.099,0.09945,0.0999,0.10035,0.1008,0.10125,0.1017,0.10215,0.1026,0.10305,0.1035,0.10395,0.1044,0.10485,0.1053,0.10575,0.1062,0.10665,0.1071,0.10755,0.108,0.10845,0.1089,0.10935,0.1098,0.11025,0.1107,0.11115,0.1116,0.11205,0.1125,0.11295,0.1134,0.11385,0.1143,0.11475,0.1152,0.11565,0.1161,0.11655,0.117,0.11745,0.1179,0.11835,0.1188,0.11925,0.1197,0.12015,0.1206,0.12105,0.1215,0.12195,0.1224,0.12285,0.1233,0.12375,0.1242,0.12465,0.1251,0.12555,0.126,0.12645,0.1269,0.12735,0.1278,0.12825,0.1287,0.12915,0.1296,0.13005,0.1305,0.13095,0.1314,0.13185,0.1323,0.13275,0.1332,0.13365,0.1341,0.13455,0.135,0.13545,0.1359,0.13635,0.1368,0.13725,0.1377,0.13815,0.1386,0.13905,0.1395,0.13995,0.1404,0.14085,0.1413,0.14175,0.1422,0.14265,0.1431,0.14355,0.144,0.14445,0.1449,0.14535,0.1458,0.14625,0.1467,0.14715,0.1476,0.14805,0.1485,0.14895,0.1494,0.14985,0.1503,0.15075,0.1512,0.15165,0.1521,0.15255,0.153,0.15345,0.1539,0.15435,0.1548,0.15525,0.1557,0.15615,0.1566,0.15705,0.1575,0.15795,0.1584,0.15885,0.1593,0.15975,0.1602,0.16065,0.1611,0.16155,0.162,0.16245,0.1629,0.16335,0.1638,0.16425,0.1647,0.16515,0.1656,0.16605,0.1665,0.16695,0.1674,0.16785,0.1683,0.16875,0.1692,0.16965,0.1701,0.17055,0.171,0.17145,0.1719,0.17235,0.1728,0.17325,0.1737,0.17415,0.1746,0.17505,0.1755,0.17595,0.1764,0.17685,0.1773,0.17775,0.1782,0.17865,0.1791,0.17955,0.18,0.18045,0.1809,0.18135,0.1818,0.18225,0.1827,0.18315,0.1836,0.18405,0.1845,0.18495,0.1854,0.18585,0.1863,0.18675,0.1872,0.18765,0.1881,0.18855,0.189,0.18945,0.1899,0.19035,0.1908,0.19125,0.1917,0.19215,0.1926,0.19305,0.1935,0.19395,0.1944,0.19485,0.1953,0.19575,0.1962,0.19665,0.1971,0.19755,0.198,0.19845,0.1989,0.19935,0.1998,0.20025,0.2007,0.20115,0.2016,0.20205,0.2025,0.20295,0.2034,0.20385,0.2043,0.20475,0.2052,0.20565,0.2061,0.20655,0.207,0.20745,0.2079,0.20835,0.2088,0.20925,0.2097,0.21015,0.2106,0.21105,0.2115,0.21195,0.2124,0.21285,0.2133,0.21375,0.2142,0.21465,0.2151,0.21555,0.216,0.21645,0.2169,0.21735,0.2178,0.21825,0.2187,0.21915,0.2196,0.22005,0.2205,0.22095,0.2214,0.22185,0.2223,0.22275,0.2232,0.22365,0.2241,0.22455,0.225,0.22545,0.2259,0.22635,0.2268,0.22725,0.2277,0.22815,0.2286,0.22905,0.2295,0.22995,0.2304,0.23085,0.2313,0.23175,0.2322,0.23265,0.2331,0.23355,0.234,0.23445,0.2349,0.23535,0.2358,0.23625,0.2367,0.23715,0.2376,0.23805,0.2385,0.23895,0.2394,0.23985,0.2403,0.24075,0.2412,0.24165,0.2421,0.24255,0.243,0.24345,0.2439,0.24435,0.2448,0.24525,0.2457,0.24615,0.2466,0.24705,0.2475,0.24795,0.2484,0.24885,0.2493,0.24975,0.2502,0.25065,0.2511,0.25155,0.252,0.25245,0.2529,0.25335,0.2538,0.25425,0.2547,0.25515,0.2556,0.25605,0.2565,0.25695,0.2574,0.25785,0.2583,0.25875,0.2592,0.25965,0.2601,0.26055,0.261,0.26145,0.2619,0.26235,0.2628,0.26325,0.2637,0.26415,0.2646,0.26505,0.2655,0.26595,0.2664,0.26685,0.2673,0.26775,0.2682,0.26865,0.2691,0.26955,0.27,0.27045,0.2709,0.27135,0.2718,0.27225,0.2727,0.27315,0.2736,0.27405,0.2745,0.27495,0.2754,0.27585,0.2763,0.27675,0.2772,0.27765,0.2781,0.27855,0.279,0.27945,0.2799,0.28035,0.2808,0.28125,0.2817,0.28215,0.2826,0.28305,0.2835,0.28395,0.2844,0.28485,0.2853,0.28575,0.2862,0.28665,0.2871,0.28755,0.288,0.28845,0.2889,0.28935,0.2898,0.29025,0.2907,0.29115,0.2916,0.29205,0.2925,0.29295,0.2934,0.29385,0.2943,0.29475,0.2952,0.29565,0.2961,0.29655,0.297,0.29745,0.2979,0.29835,0.2988,0.29925,0.2997,0.30015,0.3006,0.30105,0.3015,0.30195,0.3024,0.30285,0.3033,0.30375,0.3042,0.30465,0.3051,0.30555,0.306,0.30645,0.3069,0.30735,0.3078,0.30825,0.3087,0.30915,0.3096,0.31005,0.3105,0.31095,0.3114,0.31185,0.3123,0.31275,0.3132,0.31365,0.3141,0.31455,0.315,0.31545,0.3159,0.31635,0.3168,0.31725,0.3177,0.31815,0.3186,0.31905,0.3195,0.31995,0.3204,0.32085,0.3213,0.32175,0.3222,0.32265,0.3231,0.32355,0.324,0.32445,0.3249,0.32535,0.3258,0.32625,0.3267,0.32715,0.3276,0.32805,0.3285,0.32895,0.3294,0.32985,0.3303,0.33075,0.3312,0.33165,0.3321,0.33255,0.333,0.33345,0.3339,0.33435,0.3348,0.33525,0.3357,0.33615,0.3366,0.33705,0.3375,0.33795,0.3384,0.33885,0.3393,0.33975,0.3402,0.34065,0.3411,0.34155,0.342,0.34245,0.3429,0.34335,0.3438,0.34425,0.3447,0.34515,0.3456,0.34605,0.3465,0.34695,0.3474,0.34785,0.3483,0.34875,0.3492,0.34965,0.3501,0.35055,0.351,0.35145,0.3519,0.35235,0.3528,0.35325,0.3537,0.35415,0.3546,0.35505,0.3555,0.35595,0.3564,0.35685,0.3573,0.35775,0.3582,0.35865,0.3591,0.35955,0.36,0.36045,0.3609,0.36135,0.3618,0.36225,0.3627,0.36315,0.3636,0.36405,0.3645,0.36495,0.3654,0.36585,0.3663,0.36675,0.3672,0.36765,0.3681,0.36855,0.369,0.36945,0.3699,0.37035,0.3708,0.37125,0.3717,0.37215,0.3726,0.37305,0.3735,0.37395,0.3744,0.37485,0.3753,0.37575,0.3762,0.37665,0.3771,0.37755,0.378,0.37845,0.3789,0.37935,0.3798,0.38025,0.3807,0.38115,0.3816,0.38205,0.3825,0.38295,0.3834,0.38385,0.3843,0.38475,0.3852,0.38565,0.3861,0.38655,0.387,0.38745,0.3879,0.38835,0.3888,0.38925,0.3897,0.39015,0.3906,0.39105,0.3915,0.39195,0.3924,0.39285,0.3933,0.39375,0.3942,0.39465,0.3951,0.39555,0.396,0.39645,0.3969,0.39735,0.3978,0.39825,0.3987,0.39915,0.3996,0.40005,0.4005,0.40095,0.4014,0.40185,0.4023,0.40275,0.4032,0.40365,0.4041,0.40455,0.405,0.40545,0.4059,0.40635,0.4068,0.40725,0.4077,0.40815,0.4086,0.40905,0.4095,0.40995,0.4104,0.41085,0.4113,0.41175,0.4122,0.41265,0.4131,0.41355,0.414,0.41445,0.4149,0.41535,0.4158,0.41625,0.4167,0.41715,0.4176,0.41805,0.4185,0.41895,0.4194,0.41985,0.4203,0.42075,0.4212,0.42165,0.4221,0.42255,0.423,0.42345,0.4239,0.42435,0.4248,0.42525,0.4257,0.42615,0.4266,0.42705,0.4275,0.42795,0.4284,0.42885,0.4293,0.42975,0.4302,0.43065,0.4311,0.43155,0.432,0.43245,0.4329,0.43335,0.4338,0.43425,0.4347,0.43515,0.4356,0.43605,0.4365,0.43695,0.4374,0.43785,0.4383,0.43875,0.4392,0.43965,0.4401,0.44055,0.441,0.44145,0.4419,0.44235,0.4428,0.44325,0.4437,0.44415,0.4446,0.44505,0.4455,0.44595,0.4464,0.44685,0.4473,0.44775,0.4482,0.44865,0.4491,0.44955,0.45,0.45045,0.4509,0.45135,0.4518,0.45225,0.4527,0.45315,0.4536,0.45405,0.4545,0.45495,0.4554,0.45585,0.4563,0.45675,0.4572,0.45765,0.4581,0.45855,0.459,0.45945,0.4599,0.46035,0.4608,0.46125,0.4617,0.46215,0.4626,0.46305,0.4635,0.46395,0.4644,0.46485,0.4653,0.46575,0.4662,0.46665,0.4671,0.46755,0.468,0.46845,0.4689,0.46935,0.4698,0.47025,0.4707,0.47115,0.4716,0.47205,0.4725,0.47295,0.4734,0.47385,0.4743,0.47475,0.4752,0.47565,0.4761,0.47655,0.477,0.47745,0.4779,0.47835,0.4788,0.47925,0.4797,0.48015,0.4806,0.48105,0.4815,0.48195,0.4824,0.48285,0.4833,0.48375,0.4842,0.48465,0.4851,0.48555,0.486,0.48645,0.4869,0.48735,0.4878,0.48825,0.4887,0.48915,0.4896,0.49005,0.4905,0.49095,0.4914,0.49185,0.4923,0.49275,0.4932,0.49365,0.4941,0.49455,0.495,0.49545,0.4959,0.49635,0.4968,0.49725,0.4977,0.49815,0.4986,0.49905,0.4995,0.49995,0.5004

D1 wetted and dewetted: Delta x_{cm} [µm]
0,-1.57916106406641e-07,-5.60122857384132e-07,-7.08007762660612e-07,-8.22786391969921e-07,-9.29445593839812e-07,-2.10429747628596e-06,-3.79997156787701e-06,-4.1911813646392e-06,-4.33898869525023e-06,-6.23840866117997e-06,-1.23385353041454e-05,-2.5065917386418e-05,-4.40104668745882e-05,-6.48830988936311e-05,-8.1151103306816e-05,-9.92048145563064e-05,-0.000123393822069884,-0.000148119202179105,-0.000171521212001275,-0.000197130181969762,-0.000224690280107871,-0.00025605905536099,-0.000292928947157739,-0.000334069368956164,-0.000383585415167365,-0.000440144229385802,-0.000506467195873078,-0.000580231219082968,-0.000656783298808115,-0.000738289601166526,-0.000823542181606525,-0.000911284143577298,-0.000999050432605366,-0.00108710179367536,-0.00117793862077636,-0.00127586097600513,-0.00137718709450774,-0.00147658663567736,-0.00157311864316251,-0.00166946371576169,-0.00176807110830379,-0.00186963315288542,-0.00197169999039759,-0.00207375046935897,-0.0021759369605071,-0.00228026556859696,-0.00238806129975984,-0.00249862243238306,-0.00260914917579388,-0.00271639592346355,-0.00281559341645679,-0.0029086621189953,-0.00299764187517565,-0.00308373487579701,-0.00316392881837511,-0.00323954666857276,-0.00331265659570196,-0.00338664609306509,-0.00346263604030991,-0.0035370416638994,-0.00360496318750235,-0.00366076170359208,-0.00370142163436376,-0.00372246021360838,-0.00371921918328015,-0.00368839187637289,-0.00362794711579375,-0.00353574934017524,-0.00341418126149212,-0.00326624132596228,-0.00309412875968426,-0.00290079663338872,-0.00268903007678714,-0.00246001600318589,-0.00221481269170034,-0.00195383562838969,-0.00167523675026439,-0.00137632126659057,-0.00106077760800554,-0.000732648266273811,-0.000387602991965951,-2.74110583948876e-05,0.000345736541013195,0.000727933230294971,0.00111680574873705,0.00151457367383433,0.00192201818230518,0.002336425298133,0.0027546455430268,0.00317429729680338,0.00359326067180974,0.00401070516994071,0.00442789566422247,0.00484653909713084,0.00526284648120438,0.00567502737240221,0.00608237485583748,0.00648431635740399,0.00688168178523832,0.00727081966693261,0.00764873141331692,0.00801645631663293,0.00837368490909721,0.0087197023004317,0.00905476571874024,0.00937970264501022,0.00969356444809402,0.00999625550640159,0.0102862418052099,0.0105631397637109,0.010825707257012,0.0110727049748094,0.0113042879924916,0.0115193830993107,0.0117164146048966,0.0118952572865003,0.0120568452280411,0.0121990389272933,0.0123193634950398,0.0124167905891015,0.0124940735490267,0.0125507574548055,0.0125871754213212,0.0126041019039977,0.0125999148927998,0.0125726958800031,0.0125247633809959,0.0124602042951083,0.0123854712565032,0.0123002849262369,0.0122007270746908,0.0120779098028217,0.0119269800530038,0.0117443660728055,0.0115495418693233,0.0113420703019992,0.0111003802187419,0.0108200886842391,0.0105028634480339,0.0101551198236106,0.0097942887786087,0.00941021288344314,0.00897086211413579,0.0084799642608986,0.00794616624550607,0.00739135222141028,0.0068444031629377,0.00627648409162957,0.00563774430140324,0.0049488972905039,0.00424135637472779,0.00350958565383192,0.00271836100011096,0.00189349161290641,0.0010449145875272,0.00014439556793094,-0.000785126389791536,-0.00174904579990261,-0.002759892726357,-0.00379397423460465,-0.00486469136777882,-0.00598330615137138,-0.00714032917059453,-0.00832715644496444,-0.00955853149766945,-0.010834326586058,-0.0121431987639624,-0.0134874952871815,-0.0148764855962906,-0.0163117346591718,-0.0177907999174623,-0.019302071576602,-0.0208584691894966,-0.0224629900199874,-0.0241128061621962,-0.025806606526377,-0.0275389936570981,-0.0293107142548582,-0.0311279855958629,-0.0329943477567099,-0.0349138386699852,-0.0368869803155005,-0.0389149021285599,-0.0409993617206893,-0.0431390713367757,-0.0453314736976692,-0.0475759732917742,-0.0498725444506585,-0.0522205797964044,-0.0546200497711672,-0.0570716156869894,-0.0595753401975833,-0.0621314543853006,-0.0647397577673904,-0.0674035655020048,-0.070125641527365,-0.0729056972023981,-0.0757433343281065,-0.0786403107748694,-0.0815963073042903,-0.0846109793952994,-0.0876837041294048,-0.0908133788926754,-0.0940013608332832,-0.0972479794792997,-0.100557499576074,-0.103932938015194,-0.107375656389897,-0.110886530728003,-0.114467276243963,-0.118121185453668,-0.121850981282465,-0.125659796682909,-0.129549792010988,-0.133524494221689,-0.137580354515356,-0.141713679127295,-0.145926882474858,-0.150219399075761,-0.154598865123601,-0.159069781186969,-0.163635268500203,-0.168294487985202,-0.17303552868759,-0.177860648145167,-0.182773901786072,-0.187779958102786,-0.192880500343359,-0.198066038809973,-0.203339280742984,-0.208707940630077,-0.214165168297071,-0.219692286712364,-0.225294648971961,-0.230986563853495,-0.236772333925793,-0.242632887053978,-0.248562785735062,-0.254573913065171,-0.260657931348699,-0.266811659127889,-0.273039687389296,-0.279340193516805,-0.285724263714799,-0.292182424488265,-0.298703848201486,-0.3053080898964,-0.311973833981571,-0.318695886390469,-0.325505881979178,-0.332371643698261,-0.339308276229005,-0.346319993804159,-0.35337967477689,-0.360515222805856,-0.367702815240066,-0.374945263643869,-0.382244515374308,-0.389609647500396,-0.397021547979401,-0.404507468633377,-0.412032281437162,-0.419637661922001,-0.427285520352696,-0.435017336785292,-0.442794350817999,-0.450645342749871,-0.458546252293563,-0.4665104320777,-0.4745425880018,-0.482631734279471,-0.490803367256471,-0.499047905724902,-0.507354904264357,-0.5157551787317,-0.524211735352189,-0.532740950410159,-0.541337031539294,-0.550008830999991,-0.558751226601979,-0.567556624672661,-0.576442283196899,-0.585387314494979,-0.594399509113699,-0.603491658065071,-0.612644086941483,-0.621869468721758,-0.631174323520857,-0.640532915236781,-0.649952744823004,-0.659427038014076,-0.668940140088664,-0.678533172582198,-0.688181798068777,-0.697902557859908,-0.707694290675101,-0.717535600925875,-0.727480440813606,-0.737479989514067,-0.747541743087562,-0.757666078880196,-0.767864338662209,-0.778135301164802,-0.788478515683776,-0.798886737592467,-0.80937948556027,-0.819968553829092,-0.830658451859609,-0.841446392127595,-0.852346128526094,-0.863389394836398,-0.874558381610364,-0.885831843520609,-0.897218802156272,-0.90881374348816,-0.920585210034306,-0.932467555431909,-0.94452708035306,-0.956797827740975,-0.969246618806401,-0.981870150472994,-0.994692645640372,-1.0077739418702,-1.02110654360117,-1.03460413543256,-1.04838966806189,-1.0623870611715,-1.07660767808377,-1.09113559785146,-1.10583379831121,-1.12087162699206,-1.13622534041977,-1.15179412717446,-1.16764092249346,-1.18380413564986,-1.20018912136519,-1.21684631037737,-1.2337768752422,-1.25105188977716,-1.2687120810724,-1.28657035443976,-1.30466647876621,-1.32301499485579,-1.3417119923676,-1.36078314509446,-1.38017718463951,-1.39987990973228,-1.41988679471417,-1.44015190163099,-1.46066524414531,-1.48150982299416,-1.50268952055449,-1.52419906962139,-1.54603182897977,-1.56816119789316,-1.59058814777841,-1.61332815253978,-1.6363691364289,-1.65973338748246,-1.68340063679906,-1.70737480394899,-1.73167466859328,-1.75627209757619,-1.78118341976529,-1.80641296067307,-1.83193260733239,-1.85775459759721,-1.88387761994606,-1.91028117092897,-1.93698995525841,-1.96400314576807,-1.99129879150739,-2.01889163434839,-2.04678564177566,-2.0749607814059,-2.1034281756908,-2.13218834861276,-2.16122925320717,-2.19054423371089,-2.22014480179831,-2.25002453281618,-2.2801709324846,-2.3105936824682,-2.3412975039897,-2.37226630613101,-2.40349892276486,-2.43500748472141,-2.46678700297187,-2.498831629587,-2.53114605617649,-2.56374915241249,-2.59663125855438,-2.62977926407116,-2.6631951242293,-2.69688637993479,-2.73083520020906,-2.76503525605839,-2.799497014385,-2.8341835146302,-2.86882265462471,-2.90340989607168,-2.93801842880847,-2.97267609307417,-3.00735402253537,-3.04204187354508,-3.07672493009021,-3.1114144565442,-3.14610640101147,-3.18078682950507,-3.21546458402066,-3.25014966983918,-3.28483342906837,-3.31951911223958,-3.3542113237428,-3.38890136874668,-3.42359726089087,-3.4583079562495,-3.4930235645117,-3.52773564061588,-3.56245872408837,-3.59719298480629,-3.63194262525967,-3.66669517916796,-3.70144981789891,-3.73620563089356,-3.77096740511326,-3.80575557174331,-3.84055846154618,-3.87538847647199,-3.91023752315716,-3.94510287226121,-3.97999421039916,-4.01490263374091,-4.04983215993141,-4.08479848577436,-4.1197922815003,-4.15481442588559,-4.18986358453899,-4.22495149346306,-4.26006850417067,-4.29520517416626,-4.33036320507906,-4.36555862863097,-4.4007944265663,-4.43605749482257,-4.47134681953439,-4.50666877374449,-4.54202826232478,-4.5774181123733,-4.6128374297426,-4.64828621933518,-4.68376513487609,-4.71927618408789,-4.75482202761258,-4.79039939746298,-4.82600833861006,-4.86165627693947,-4.89734596200711,-4.93307554538076,-4.96884431280337,-5.00464691370091,-5.0404775699707,-5.07633147249601,-5.1122136107583,-5.14812847630188,-5.18408236915429,-5.22007488989627,-5.2561100171739,-5.2921879043009,-5.32831309546858,-5.36448420724418,-5.40069543270147,-5.43694942341927,-5.4732541687649,-5.5096098214827,-5.54600958215906,-5.5824519367348,-5.61894085096207,-5.65547674916529,-5.69205421689558,-5.72866378063889,-5.76530107639837,-5.80197069698698,-5.83867333782146,-5.87541130541336,-5.91218267233148,-5.94899380850297,-5.98585525519616,-6.0227465540954,-6.05966630615087,-6.09661288182231,-6.13358363381751,-6.1705800608629,-6.20760303682907,-6.244672861135,-6.28177340721719,-6.31889180320578,-6.35603176524609,-6.39319662475716,-6.43038813698179,-6.46760934110347,-6.50485278834537,-6.54211827093889,-6.5794053600141,-6.61671239966127,-6.65404044338636,-6.69138796957587,-6.72875403777006,-6.76613266313239,-6.8035236183441,-6.8409321336503,-6.87835541296028,-6.91579507422491,-6.9532523593124,-6.9907224630576,-7.02820229905177,-7.06569419142266,-7.10319766464128,-7.1407109678808,-7.17823437357338,-7.21577172755629,-7.25332309211256,-7.29088775259146,-7.32846639491631,-7.36605767187159,-7.40366231754316,-7.44127274228938,-7.47888345947669,-7.51649318601487,-7.55409676513828,-7.59169360832419,-7.6292940344521,-7.6668981883711,-7.7044949089306,-7.74208550317819,-7.77966983943177,-7.81725876514638,-7.85485843344717,-7.89246227947909,-7.93005958508661,-7.9676489960546,-8.00523376272608,-8.04281942571737,-8.0804114648992,-8.11801300737691,-8.15558518279006,-8.19313345139179,-8.23069166355436,-8.26827818276987,-8.30589132523059,-8.34353535050358,-8.38119300017526,-8.41884407729141,-8.45649984873668,-8.4941722685679,-8.5318588234312,-8.56955475669386,-8.60726799545948,-8.64499082113069,-8.68271722956327,-8.72047144039718,-8.75826250020998,-8.79607692545899,-8.83390168406376,-8.87173432246739,-8.9095776688273,-8.9474403487878,-8.98535262849567,-9.0233004582988,-9.06126460904468,-9.09924206189737,-9.13723022490619,-9.17522158515847,-9.2132138717718,-9.25124013080299,-9.2893265622603,-9.32745150833436,-9.36560876470277,-9.40378523045868,-9.44196509225688,-9.48015082587688,-9.51834192378239,-9.55654753189789,-9.59478567599229,-9.63305564175536,-9.67135452500277,-9.7096869582571,-9.74803710837357,-9.78640009272329,-9.82478053564747,-9.86318059725046,-9.90159992117728,-9.94004870565507,-9.97852710899117,-10.0170249356858,-10.0555296478794,-10.0940357944257,-10.1325404799864,-10.1710479351004,-10.2095645632964,-10.2480731741985,-10.2865630103545,-10.3250531056982,-10.3635494961673,-10.402050573965,-10.440546844837,-10.4790257391533,-10.5174891237586,-10.555934261515,-10.5943826084119,-10.6328388541996,-10.671290737393,-10.7097381700252,-10.7481799134818,-10.7866138644896,-10.8250369729144,-10.8634539481034,-10.9018633017025,-10.9402609383922,-10.9786426940453,-11.0170062367823,-11.0553551426032,-11.0937052569969,-11.1320474250106,-11.1703811128834,-11.2087034962895,-11.2470159555261,-11.2853231127615,-11.3236390765393,-11.3619464664059,-11.4002412117472,-11.4385217453439,-11.4767840866778,-11.5150415180497,-11.5532939990914,-11.5915287161257,-11.6297413814735,-11.6679300157674,-11.7061002439367,-11.7442701713395,-11.7824349255889,-11.820587525366,-11.85872437324,-11.8968450089693,-11.9349482983283,-11.9730498017849,-12.0111492416761,-12.0492330725306,-12.0872947028652,-12.1253313867761,-12.1633420831402,-12.2013443283131,-12.239336273962,-12.2773140829823,-12.3152756358878,-12.3532148778313,-12.3911302226072,-12.4290367574439,-12.4669389082711,-12.504832790727,-12.5427147980847,-12.5805805527386,-12.6184301433875,-12.656273950367,-12.6941196900261,-12.7319609749013,-12.7697936942536,-12.8076145819468,-12.8454207532199,-12.8832103590014,-12.9209948161982,-12.9587790218153,-12.9965629401208,-13.0343420284489,-13.0721141807648,-13.1098771849731,-13.1476288619094,-13.1853803782566,-13.2231287479514,-13.2608735901421,-13.2986158247332,-13.3363555476378,-13.3740911318551,-13.4118224099689,-13.4495559824681,-13.487293745524,-13.5250317655631,-13.5627683551568,-13.6005037417732,-13.6382382764574,-13.6759695066858,-13.7136969640931,-13.751422694825,-13.7891493002474,-13.8268774970739,-13.8646045075942,-13.9023286284164,-13.9400498514742,-13.977769510806,-14.0154892329651,-14.0532092745569,-14.0909294580018,-14.1286474625485,-14.1663618949388,-14.204072026786,-14.2417783823485,-14.2794839802029,-14.3171895313902,-14.3548987211826,-14.3926088690192,-14.4303201169272,-14.4680328344749,-14.5057447317564,-14.5434553558564,-14.5811633040744,-14.6188663236947,-14.656564112752,-14.6942623938857,-14.7319654993754,-14.7696733966446,-14.8073816489127,-14.845087826224,-14.8827902535269,-14.9204874752392,-14.9581795335374,-14.995868674767,-15.0335593663997,-15.0712497733578,-15.1089385417532,-15.1466267207189,-15.184311979543,-15.2219930251651,-15.2596657898,-15.2973268695023,-15.3349800414157,-15.3726277966328,-15.4102697901386,-15.4479053275027,-15.4855313340233,-15.5231462457073,-15.5607525438768,-15.5983478338819,-15.635932602296,-15.6735071638206,-15.7110669646581,-15.7486107533404,-15.7861400397537,-15.8236556803176,-15.8611569599143,-15.8986445122998,-15.9361174311298,-15.9735733853995,-16.0110162671977,-16.0484458681033,-16.0858599087874,-16.123255762252,-16.1606368662554,-16.1980066778681,-16.2353665443755,-16.2727158786751,-16.3100507421001,-16.3473677845129,-16.3846673006139,-16.42195170415,-16.4592218849328,-16.4964809536312,-16.5337275514989,-16.5709586304987,-16.6081768550418,-16.6453826792125,-16.6825734660227,-16.7197511425934,-16.7569165058354,-16.7940669606676,-16.8311994085342,-16.8683139800012,-16.9054168043195,-16.9425063225823,-16.9795810423192,-17.0166429561154,-17.0536939417879,-17.0907340464627,-17.1277637302695,-17.1647810353259,-17.2017841442164,-17.2387694915283,-17.2757337531074,-17.3126750686532,-17.3495933524772,-17.3864904745419,-17.4233726657824,-17.4602405675983,-17.4970935102017,-17.5339292978849,-17.5707477652262,-17.6075471906679,-17.6443262601294,-17.6810853704086,-17.7178257991318,-17.7545463305112,-17.7912435193425,-17.8279174045672,-17.864567691056,-17.9011961358345,-17.937806698407,-17.9744007975438,-18.0109791509058,-18.047539618298,-18.0840819101228,-18.1206065573358,-18.1571136417716,-18.1936029476438,-18.2300784408493,-18.2665412826236,-18.3029931780448,-18.3394322476028,-18.3758625202956,-18.4122848272694,-18.4486958367427,-18.4850931362563,-18.5214781865959,-18.5578534090485,-18.5942200570153,-18.6305796271597,-18.666931589429,-18.7032723119449,-18.7395979699738,-18.7759103739805,-18.8122129077145,-18.8485049960619,-18.8847866856258,-18.9210570972752,-18.9573175718884,-18.9935713086341,-19.0298207160556,-19.0660658996789,-19.102305125391,-19.1385360018523,-19.1747581368455,-19.2109729470676,-19.2471788407839,-19.2833777937328,-19.3195727000116,-19.3557623128831,-19.3919442887412,-19.4281200318447,-19.4642896790438,-19.5004552321595,-19.5366187374048,-19.5727805666686,-19.6089397671068,-19.6450961189474,-19.6812460178021,-19.7173896593778,-19.7535261498369,-19.7896562385348,-19.8257804364925,-19.8618993915071,-19.8980159713462,-19.9341300514025,-19.9702399981184,-20.0063457965075,-20.0424497400177,-20.0785527870516,-20.1146537238123,-20.1507526117888,-20.1868477904484,-20.222938093653,-20.2590223828858,-20.2951008872909,-20.3311757149207,-20.367246251221,-20.403313455613,-20.4393776165567,-20.4754401277318,-20.5115020769359,-20.5475639812521,-20.5836225459796,-20.6196795141411,-20.655735746127,-20.6917873522529,-20.7278298953266,-20.7638671210754,-20.7999044248166,-20.8359442722121,-20.8719851885967,-20.9080280039044,-20.9440728231117,-20.98011540487,-21.0161527087748,-21.052186474687,-21.0882191827378,-21.1242488485858,-21.1602716747252,-21.1962846767728,-21.2322886903372,-21.2682810458377,-21.3042649096279,-21.3402360697881,-21.376199284921,-21.4121551423628,-21.4480964582932,-21.4840234924669,-21.5199360035768,-21.5558326832304,-21.5917178880873,-21.6275807622503,-21.6634248909221,-21.6992535443707,-21.7350675345176,-21.7708691879093,-21.8066567838555,-21.8424189823651,-21.8781458353157,-21.9138558457722,-21.9495521518706,-21.9852391967201,-22.0209148722387,-22.056558527187,-22.0921744295776,-22.1277799331028,-22.1633788648196,-22.1989706402738,-22.2345351308639,-22.2700669999875,-22.3055680801395,-22.3410660710351,-22.3765655400566,-22.4120521407633,-22.4475094783416,-22.482934717939,-22.5183445582074,-22.5537459515562,-22.5891437821233,-22.6245238398614,-22.6598712668121,-22.6951997192417,-22.7305191918862,-22.7658320997948,-22.8011362746825,-22.8364216788738,-22.8716961234034,-22.9069619677565,-22.9422105122627,-22.9774401965905,-23.0126576264847,-23.0478900228402,-23.0831220922725,-23.1183296803641,-23.1535080250835,-23.1886810370763,-23.2238554704831,-23.2590248846356,-23.2941823095723,-23.3293217593268,-23.3644569408424,-23.3995812238047,-23.4346892933141,-23.4697759256594,-23.5048445502138,-23.5399225985036,-23.5750124195281,-23.6100892740533,-23.6451510474833,-23.6801931865259,-23.7152172735773,-23.7502489269505,-23.7852966649167,-23.8203553565343,-23.8554172080749,-23.890462847815,-23.9254946156594,-23.9605119516555,-23.9955301197998,-24.0305651194944,-24.065613647686,-24.1006782351741,-24.1357376540954,-24.1707831010412,-24.205815712995,-24.2408475061299,-24.2758967314631,-24.3109661436183,-24.34605284858,-24.3811592414087,-24.416264117135,-24.4513604055678,-24.486446277401,-24.5215414377829,-24.5566513612826,-24.5917745259965,-24.6269129200127,-24.6620595139031,-24.6972067597995,-24.7323571016132,-24.7675247316661,-24.802706445747,-24.8378983139248,-24.8730972107422,-24.9083017717661,-24.9434905751609,-24.9786683513837,-25.0138703607991,-25.0490969899392,-25.0843417566729,-25.1195974245521,-25.1548545576544,-25.1901004624088,-25.2253132113147,-25.2605477709439,-25.2958044708854,-25.3310778628285,-25.3663618178907,-25.401646852599,-25.4369252733859,-25.4721591642295,-25.5073961652465,-25.5426585799687,-25.577943589936,-25.6132426449372,-25.6485486307472,-25.6838537082959,-25.7191352945048,-25.7543741071254,-25.789632303093,-25.8249083332925,-25.8601957187759,-25.8954875569112,-25.9307767315532,-25.9660479528694,-26.0012817724845,-26.0364661172902,-26.0716649278135,-26.1068742394607,-26.1420905873328,-26.1773108381799,-26.2125311613309,-26.247747201419,-26.2829574849503,-26.3181568775303,-26.3533404853399,-26.3885112035595,-26.4236880234762,-26.4588700511013,-26.4940534657057,-26.5292365809464,-26.5644159807696,-26.5995887327387,-26.6347566653836,-26.669919082317,-26.7050750975194,-26.7402252545727,-26.7753714971425,-26.8105120429725,-26.8456492912568,-26.8807826240725,-26.9159138403179,-26.9510442058345,-26.9861746826751,-27.0213057901817,-27.0564355054261,-27.0915595762108,-27.1266768446002,-27.1617947308185,-27.1969124061317,-27.2320292810501,-27.2671472591826,-27.3022675031305,-27.3373878506262,-27.3725088388653,-27.4076339697811,-27.4427599589102,-27.4778851430639,-27.5130124473264,-27.5481405933585,-27.5832688348305,-27.6184013981488,-27.6535407899983,-27.688681453079,-27.7238187626353,-27.7589528544113,-27.7940876659136,-27.8292249825439,-27.8643651133991,-27.8995051691298,-27.9346440222752,-27.9697829060359,-28.0049240679291,-28.0400693737733,-28.0752193812585,-28.1103731692021,-28.1455301514691,-28.1806907542086,-28.2158545572945,-28.2510206225371,-28.2861916282149,-28.3213678793961,-28.3565518759069,-28.3917451163829,-28.4269466218203,-28.4621541495576,-28.4973682126551,-28.5325896286438,-28.5678162825508,-28.6030490794729,-28.6382890218529,-28.6735353976929,-28.7087880696467,-28.7440479283065,-28.7793172411522,-28.8145956013392,-28.8498818935842

D1 wetted and dewetted cross: Time [ms]
0.17928

D1 wetted and dewetted cross: Delta x_{cm} [µm]
-2.81335801288789

D1 wetted: Time [ms]
0,0.00045,0.0009,0.00135,0.0018,0.00225,0.0027,0.00315,0.0036,0.00405,0.0045,0.00495,0.0054,0.00585,0.0063,0.00675,0.0072,0.00765,0.0081,0.00855,0.009,0.00945,0.0099,0.01035,0.0108,0.01125,0.0117,0.01215,0.0126,0.01305,0.0135,0.01395,0.0144,0.01485,0.0153,0.01575,0.0162,0.01665,0.0171,0.01755,0.018,0.01845,0.0189,0.01935,0.0198,0.02025,0.0207,0.02115,0.0216,0.02205,0.0225,0.02295,0.0234,0.02385,0.0243,0.02475,0.0252,0.02565,0.0261,0.02655,0.027,0.02745,0.0279,0.02835,0.0288,0.02925,0.0297,0.03015,0.0306,0.03105,0.0315,0.03195,0.0324,0.03285,0.0333,0.03375,0.0342,0.03465,0.0351,0.03555,0.036,0.03645,0.0369,0.03735,0.0378,0.03825,0.0387,0.03915,0.0396,0.04005,0.0405,0.04095,0.0414,0.04185,0.0423,0.04275,0.0432,0.04365,0.0441,0.04455,0.045,0.04545,0.0459,0.04635,0.0468,0.04725,0.0477,0.04815,0.0486,0.04905,0.0495,0.04995,0.0504,0.05085,0.0513,0.05175,0.0522,0.05265,0.0531,0.05355,0.054,0.05445,0.0549,0.05535,0.0558,0.05625,0.0567,0.05715,0.0576,0.05805,0.0585,0.05895,0.0594,0.05985,0.0603,0.06075,0.0612,0.06165,0.0621,0.06255,0.063,0.06345,0.0639,0.06435,0.0648,0.06525,0.0657,0.06615,0.0666,0.06705,0.0675,0.06795,0.0684,0.06885,0.0693,0.06975,0.0702,0.07065,0.0711,0.07155,0.072,0.07245,0.0729,0.07335,0.0738,0.07425,0.0747,0.07515,0.0756,0.07605,0.0765,0.07695,0.0774,0.07785,0.0783,0.07875,0.0792,0.07965,0.0801,0.08055,0.081,0.08145,0.0819,0.08235,0.0828,0.08325,0.0837,0.08415,0.0846,0.08505,0.0855,0.08595,0.0864,0.08685,0.0873,0.08775,0.0882,0.08865,0.0891,0.08955,0.09,0.09045,0.0909,0.09135,0.0918,0.09225,0.0927,0.09315,0.0936,0.09405,0.0945,0.09495,0.0954,0.09585,0.0963,0.09675,0.0972,0.09765,0.0981,0.09855,0.099,0.09945,0.0999,0.10035,0.1008,0.10125,0.1017,0.10215,0.1026,0.10305,0.1035,0.10395,0.1044,0.10485,0.1053,0.10575,0.1062,0.10665,0.1071,0.10755,0.108,0.10845,0.1089,0.10935,0.1098,0.11025,0.1107,0.11115,0.1116,0.11205,0.1125,0.11295,0.1134,0.11385,0.1143,0.11475,0.1152,0.11565,0.1161,0.11655,0.117,0.11745,0.1179,0.11835,0.1188,0.11925,0.1197,0.12015,0.1206,0.12105,0.1215,0.12195,0.1224,0.12285,0.1233,0.12375,0.1242,0.12465,0.1251,0.12555,0.126,0.12645,0.1269,0.12735,0.1278,0.12825,0.1287,0.12915,0.1296,0.13005,0.1305,0.13095,0.1314,0.13185,0.1323,0.13275,0.1332,0.13365,0.1341,0.13455,0.135,0.13545,0.1359,0.13635,0.1368,0.13725,0.1377,0.13815,0.1386,0.13905,0.1395,0.13995,0.1404,0.14085,0.1413,0.14175,0.1422,0.14265,0.1431,0.14355,0.144,0.14445,0.1449,0.14535,0.1458,0.14625,0.1467,0.14715,0.1476,0.14805,0.1485,0.14895,0.1494,0.14985,0.1503,0.15075,0.1512,0.15165,0.1521,0.15255,0.153,0.15345,0.1539,0.15435,0.1548,0.15525,0.1557,0.15615,0.1566,0.15705,0.1575,0.15795,0.1584,0.15885,0.1593,0.15975,0.1602,0.16065,0.1611,0.16155,0.162,0.16245,0.1629,0.16335,0.1638,0.16425,0.1647,0.16515,0.1656,0.16605,0.1665,0.16695,0.1674,0.16785,0.1683,0.16875,0.1692,0.16965,0.1701,0.17055,0.171,0.17145,0.1719,0.17235,0.1728,0.17325,0.1737,0.17415,0.1746,0.17505,0.1755,0.17595,0.1764,0.17685,0.1773,0.17775,0.1782,0.17865,0.1791,0.17955,0.18,0.18045,0.1809,0.18135,0.1818,0.18225,0.1827,0.18315,0.1836,0.18405,0.1845,0.18495,0.1854,0.18585,0.1863,0.18675,0.1872,0.18765,0.1881,0.18855,0.189,0.18945,0.1899,0.19035,0.1908,0.19125,0.1917,0.19215,0.1926,0.19305,0.1935,0.19395,0.1944,0.19485,0.1953,0.19575,0.1962,0.19665,0.1971,0.19755,0.198,0.19845,0.1989,0.19935,0.1998,0.20025,0.2007,0.20115,0.2016,0.20205,0.2025,0.20295,0.2034,0.20385,0.2043,0.20475,0.2052,0.20565,0.2061,0.20655,0.207,0.20745,0.2079,0.20835,0.2088,0.20925,0.2097,0.21015,0.2106,0.21105,0.2115,0.21195,0.2124,0.21285,0.2133,0.21375,0.2142,0.21465,0.2151,0.21555,0.216,0.21645,0.2169,0.21735,0.2178,0.21825,0.2187,0.21915,0.2196,0.22005,0.2205,0.22095,0.2214,0.22185,0.2223,0.22275,0.2232,0.22365,0.2241,0.22455,0.225,0.22545,0.2259,0.22635,0.2268,0.22725,0.2277,0.22815,0.2286,0.22905,0.2295,0.22995,0.2304,0.23085,0.2313,0.23175,0.2322,0.23265,0.2331,0.23355,0.234,0.23445,0.2349,0.23535,0.2358,0.23625,0.2367,0.23715,0.2376,0.23805,0.2385,0.23895,0.2394,0.23985,0.2403,0.24075,0.2412,0.24165,0.2421,0.24255,0.243,0.24345,0.2439,0.24435,0.2448,0.24525,0.2457,0.24615,0.2466,0.24705,0.2475,0.24795,0.2484,0.24885,0.2493,0.24975,0.2502,0.25065,0.2511,0.25155,0.252,0.25245,0.2529,0.25335,0.2538,0.25425,0.2547,0.25515,0.2556,0.25605,0.2565,0.25695,0.2574,0.25785,0.2583,0.25875,0.2592,0.25965,0.2601,0.26055,0.261,0.26145,0.2619,0.26235,0.2628,0.26325,0.2637,0.26415,0.2646,0.26505,0.2655,0.26595,0.2664,0.26685,0.2673,0.26775,0.2682,0.26865,0.2691,0.26955,0.27,0.27045,0.2709,0.27135,0.2718,0.27225,0.2727,0.27315,0.2736,0.27405,0.2745,0.27495,0.2754,0.27585,0.2763,0.27675,0.2772,0.27765,0.2781,0.27855,0.279,0.27945,0.2799,0.28035,0.2808,0.28125,0.2817,0.28215,0.2826,0.28305,0.2835,0.28395,0.2844,0.28485,0.2853,0.28575,0.2862,0.28665,0.2871,0.28755,0.288,0.28845,0.2889,0.28935,0.2898,0.29025,0.2907,0.29115,0.2916,0.29205,0.2925,0.29295,0.2934,0.29385,0.2943,0.29475,0.2952,0.29565,0.2961,0.29655,0.297,0.29745,0.2979,0.29835,0.2988,0.29925,0.2997,0.30015,0.3006,0.30105,0.3015,0.30195,0.3024,0.30285,0.3033,0.30375,0.3042,0.30465,0.3051,0.30555,0.306,0.30645,0.3069,0.30735,0.3078,0.30825,0.3087,0.30915,0.3096,0.31005,0.3105,0.31095,0.3114,0.31185,0.3123,0.31275,0.3132,0.31365,0.3141,0.31455,0.315,0.31545,0.3159,0.31635,0.3168,0.31725,0.3177,0.31815,0.3186,0.31905,0.3195,0.31995,0.3204,0.32085,0.3213,0.32175,0.3222,0.32265,0.3231,0.32355,0.324,0.32445,0.3249,0.32535,0.3258,0.32625,0.3267,0.32715,0.3276,0.32805,0.3285,0.32895,0.3294,0.32985,0.3303,0.33075,0.3312,0.33165,0.3321,0.33255,0.333,0.33345,0.3339,0.33435,0.3348,0.33525,0.3357,0.33615,0.3366,0.33705,0.3375,0.33795,0.3384,0.33885,0.3393,0.33975,0.3402,0.34065,0.3411,0.34155,0.342,0.34245,0.3429,0.34335,0.3438,0.34425,0.3447,0.34515,0.3456,0.34605,0.3465,0.34695,0.3474,0.34785,0.3483,0.34875,0.3492,0.34965,0.3501,0.35055,0.351,0.35145,0.3519,0.35235,0.3528,0.35325,0.3537,0.35415,0.3546,0.35505,0.3555,0.35595,0.3564,0.35685,0.3573,0.35775,0.3582,0.35865,0.3591,0.35955,0.36,0.36045,0.3609,0.36135,0.3618,0.36225,0.3627,0.36315,0.3636,0.36405,0.3645,0.36495,0.3654,0.36585,0.3663,0.36675,0.3672,0.36765,0.3681,0.36855,0.369,0.36945,0.3699,0.37035,0.3708,0.37125,0.3717,0.37215,0.3726,0.37305,0.3735,0.37395,0.3744,0.37485,0.3753,0.37575,0.3762,0.37665,0.3771,0.37755,0.378,0.37845,0.3789,0.37935,0.3798,0.38025,0.3807,0.38115,0.3816,0.38205,0.3825,0.38295,0.3834,0.38385,0.3843,0.38475,0.3852,0.38565,0.3861,0.38655,0.387,0.38745,0.3879,0.38835,0.3888,0.38925,0.3897,0.39015,0.3906,0.39105,0.3915,0.39195,0.3924,0.39285,0.3933,0.39375,0.3942,0.39465,0.3951,0.39555,0.396,0.39645,0.3969,0.39735,0.3978,0.39825,0.3987,0.39915,0.3996,0.40005,0.4005,0.40095,0.4014,0.40185,0.4023,0.40275,0.4032,0.40365,0.4041,0.40455,0.405,0.40545,0.4059,0.40635,0.4068,0.40725,0.4077,0.40815,0.4086,0.40905,0.4095,0.40995,0.4104,0.41085,0.4113,0.41175,0.4122,0.41265,0.4131,0.41355,0.414,0.41445,0.4149,0.41535,0.4158,0.41625,0.4167,0.41715,0.4176,0.41805,0.4185,0.41895,0.4194,0.41985,0.4203,0.42075,0.4212,0.42165,0.4221,0.42255,0.423,0.42345,0.4239,0.42435,0.4248,0.42525,0.4257,0.42615,0.4266,0.42705,0.4275,0.42795,0.4284,0.42885,0.4293,0.42975,0.4302,0.43065,0.4311,0.43155,0.432,0.43245,0.4329,0.43335,0.4338,0.43425,0.4347,0.43515,0.4356,0.43605,0.4365,0.43695,0.4374,0.43785,0.4383,0.43875,0.4392,0.43965,0.4401,0.44055,0.441,0.44145,0.4419,0.44235,0.4428,0.44325,0.4437,0.44415,0.4446,0.44505,0.4455,0.44595,0.4464,0.44685,0.4473,0.44775,0.4482,0.44865,0.4491,0.44955,0.45,0.45045,0.4509,0.45135,0.4518,0.45225,0.4527,0.45315,0.4536,0.45405,0.4545,0.45495,0.4554,0.45585,0.4563,0.45675,0.4572,0.45765,0.4581,0.45855,0.459,0.45945,0.4599,0.46035,0.4608,0.46125,0.4617,0.46215,0.4626,0.46305,0.4635,0.46395,0.4644,0.46485,0.4653,0.46575,0.4662,0.46665,0.4671,0.46755,0.468,0.46845,0.4689,0.46935,0.4698,0.47025,0.4707,0.47115,0.4716,0.47205,0.4725,0.47295,0.4734,0.47385,0.4743,0.47475,0.4752,0.47565,0.4761,0.47655,0.477,0.47745,0.4779,0.47835,0.4788,0.47925,0.4797,0.48015,0.4806,0.48105,0.4815,0.48195,0.4824,0.48285,0.4833,0.48375,0.4842,0.48465,0.4851,0.48555,0.486,0.48645,0.4869,0.48735,0.4878,0.48825,0.4887,0.48915,0.4896,0.49005,0.4905,0.49095,0.4914,0.49185,0.4923,0.49275,0.4932,0.49365,0.4941,0.49455,0.495,0.49545,0.4959,0.49635,0.4968,0.49725,0.4977,0.49815,0.4986,0.49905,0.4995,0.49995,0.5004

D1 wetted: Delta x_{cm} [µm]
0,-1.60662607349982e-07,-5.71053404216371e-07,-7.35357792453623e-07,-8.61168395708406e-07,-9.65266061525583e-07,-2.23861006771672e-06,-3.99584819442758e-06,-4.22787976503414e-06,-4.34392490511123e-06,-6.13975347342824e-06,-1.24707567948461e-05,-2.52740183924634e-05,-4.413137520351e-05,-6.51177242010949e-05,-8.14404211928708e-05,-9.93912429030248e-05,-0.000123454307378052,-0.000148288045796578,-0.000171854097304799,-0.000197588518680361,-0.000225295576790872,-0.00025672866539898,-0.000293658132099334,-0.00033516904746414,-0.000385147931071788,-0.000442304559568774,-0.000509035982365191,-0.00058313195570002,-0.000659908757304727,-0.000741046429189769,-0.000825850930555923,-0.000913459423390345,-0.00100101639320281,-0.00108872208600883,-0.00117945886656543,-0.00127701774908741,-0.0013779324463674,-0.0014769903657866,-0.00157333289506432,-0.00166953070839708,-0.00176829957035558,-0.00187033383100771,-0.00197292484156427,-0.00207503997226013,-0.00217724158586017,-0.00228252315458794,-0.00239387954126475,-0.00250844273770503,-0.00262128225608739,-0.00272894921926874,-0.00282884887980702,-0.00292283075146267,-0.00301204558609278,-0.00310062111066618,-0.00318885734696328,-0.00327553269880917,-0.00335884810459888,-0.00343961527137079,-0.00352005015310771,-0.0035984028290718,-0.00367203180747433,-0.00373403650030411,-0.00378070893878755,-0.00380825897130111,-0.00380957215176825,-0.00378124621197573,-0.00372527214187023,-0.0036394551078899,-0.00352252253559525,-0.00337869491900348,-0.00321245908346812,-0.00302486013559027,-0.0028180828072575,-0.00259255376970071,-0.00234978907685812,-0.00209128970477673,-0.00181875203780898,-0.00152699874077754,-0.00121823271766576,-0.000896043221500394,-0.000558153456179517,-0.000205008884868185,0.000161958374717084,0.000541536785141246,0.000931536451329127,0.00133146915682562,0.00173974635739316,0.00215421693721199,0.0025736632004161,0.0029970738140068,0.0034230722212379,0.00384949805864142,0.0042760538741045,0.00470231915569459,0.00512582695353595,0.00554598055359842,0.00596187997874056,0.00637324222709608,0.0067799298850927,0.00717772630193887,0.00756329450842452,0.00793828024191548,0.00830252719011141,0.00865562994959964,0.00899766180594182,0.00932963927120778,0.00965035466793905,0.00995943551674455,0.010255610445294,0.0105383171197164,0.010806483577994,0.011058657700127,0.0112949405417268,0.0115142521109031,0.0117158321011248,0.0118991720720425,0.0120649743848397,0.0122117074431065,0.0123366882934283,0.0124391504582118,0.0125210921121948,0.0125830590134231,0.0126253643643231,0.0126488061836095,0.0126505873976205,0.0126286295869965,0.0125858665719165,0.0125261867290347,0.0124561482852401,0.0123749456386909,0.0122791512422414,0.0121599582213368,0.0120130376235245,0.0118342075278275,0.011642799894432,0.0114386998382402,0.0112004754890304,0.0109244061377318,0.0106113030918001,0.0102669502338314,0.00990939353023943,0.00953004939020915,0.00909581591160757,0.00860960133991073,0.0080803540400084,0.00752960259490761,0.00698626855742375,0.0064228263707989,0.00578772157213163,0.00510062177742779,0.00439218391192799,0.00365897561143032,0.00286544154349351,0.00203682191973103,0.0011839312470392,0.000278092942608294,-0.00065830568600489,-0.00162982848397886,-0.00265029687529939,-0.00369666309639905,-0.00478084142120725,-0.00591337833897015,-0.0070842962987842,-0.00828516322155847,-0.00953037567277566,-0.0108196235312579,-0.0121420055368047,-0.0134998560921609,-0.0149020206527818,-0.0163494778726743,-0.0178395434326001,-0.0193611934679581,-0.0209270018769968,-0.02254051609886,-0.0241995785028653,-0.0259026039046094,-0.0276444555616069,-0.0294251478031075,-0.0312507352750991,-0.0331252486077951,-0.0350509357751922,-0.0370300776379577,-0.0390648155502971,-0.041155134683469,-0.0433005640363597,-0.0454990117655608,-0.0477490384611745,-0.0500520102797919,-0.0524076042567761,-0.054815306924983,-0.0572769446487761,-0.0597918815101878,-0.0623595947795721,-0.0649803339252894,-0.0676557002442886,-0.0703876580612686,-0.0731766016739965,-0.0760227322006745,-0.0789280994954581,-0.0818928460876735,-0.0849176965683892,-0.0880014091759747,-0.0911425080432583,-0.0943427579463908,-0.0976025741335033,-0.100924740090006,-0.104312089629867,-0.107765129722767,-0.111286338590709,-0.114877664539467,-0.118540717273868,-0.122279084399982,-0.1260965866892,-0.129996538922588,-0.133981266480865,-0.138046691016672,-0.142188568560573,-0.146410355930898,-0.150713394197804,-0.155106462898557,-0.159591966365259,-0.164170791783094,-0.168840266111399,-0.17359003829726,-0.178423981878398,-0.18334632676247,-0.188362802732171,-0.193476110794456,-0.198673896359587,-0.203953671780975,-0.209330029826856,-0.214799515090589,-0.220337464742885,-0.225950034578098,-0.231649150563495,-0.237439879243373,-0.243305398604603,-0.249243777959587,-0.2552600286354,-0.26134499178578,-0.267498551712205,-0.273723309591491,-0.280018959143789,-0.286394731268888,-0.292841062734096,-0.299354470806486,-0.305953552067091,-0.312612611900478,-0.319328450551406,-0.326134086454596,-0.332994590536905,-0.339924687869865,-0.346931222923669,-0.353987791061974,-0.361118359532995,-0.368300076383278,-0.375537989583271,-0.382833761043277,-0.390194102380559,-0.397602802492292,-0.405089458531708,-0.412615272557277,-0.420221819914107,-0.427869641723977,-0.435602469186808,-0.44338113798487,-0.451234729962301,-0.459139480843884,-0.467106866841691,-0.475143583045408,-0.483237683888158,-0.491415674513669,-0.499668522292967,-0.507983397429095,-0.516392125640382,-0.524857060878658,-0.533394389353467,-0.541998339470887,-0.550678870728065,-0.559431197254571,-0.568248209486004,-0.577146740944677,-0.586104687126166,-0.595129421372155,-0.604233344089788,-0.6133963897002,-0.622631683192497,-0.631945403630992,-0.641312846017981,-0.650741230153091,-0.660224468314687,-0.669746584095181,-0.679348935857759,-0.689006854448493,-0.698737258861856,-0.708538171515904,-0.718388732691465,-0.728342463320909,-0.738351786562356,-0.748423656384077,-0.758557615554488,-0.768765454225507,-0.779046357238103,-0.789399514486877,-0.799818682756465,-0.810322976271881,-0.820923052743407,-0.8316246166174,-0.842423795630292,-0.853335223975464,-0.86439032492109,-0.875570269031603,-0.886855404793078,-0.898254815587783,-0.909862716529672,-0.921647026270371,-0.933541925568872,-0.945613718558258,-0.957896380886561,-0.970357696495293,-0.982995890467055,-0.995831357796569,-1.0089255626133,-1.02227051303568,-1.03578214718836,-1.04958242916239,-1.06359464602056,-1.0778297251486,-1.09237144435109,-1.1070823257882,-1.12213306886077,-1.13750031001598,-1.15308454272617,-1.16894572519668,-1.1851233477385,-1.20152273402457,-1.2181944605697,-1.2351399385379,-1.25242929080807,-1.27010360844538,-1.2879755951853,-1.30608401242339,-1.32444514705206,-1.34315567462716,-1.36223925239478,-1.38164465904609,-1.40135888104516,-1.42137625598518,-1.44165178918168,-1.46217417191439,-1.48302777390301,-1.50421749898236,-1.52573760973766,-1.54758071222377,-1.56972023208679,-1.5921563804815,-1.61490588800669,-1.6379577277146,-1.66133209612059,-1.68500902765267,-1.70899239493999,-1.73330080114139,-1.7579064795942,-1.78282722547299,-1.80806722926546,-1.83359775159689,-1.85943127282919,-1.88556642121839,-1.9119810524229,-1.93870123680787,-1.9657255558567,-1.99303249521647,-2.02063842001329,-2.048546832769,-2.0767357462925,-2.10521422181978,-2.13398253259768,-2.16303017384428,-2.19235161504397,-2.22195937438257,-2.25184618799439,-2.28199768287856,-2.31242294071129,-2.34312719592347,-2.3740974150363,-2.40533075586776,-2.4368383236423,-2.46861537764938,-2.500657534914,-2.53296853596499,-2.56556751579629,-2.59844582663866,-2.63159125752396,-2.66500516267687,-2.69869522670621,-2.73264208779567,-2.76684105726557,-2.80130277814796,-2.83603432787961,-2.8710196133609,-2.90625235804337,-2.94174200950458,-2.97749960840709,-3.0135179423115,-3.04979259749038,-3.08632704799049,-3.12312692559498,-3.16019161920639,-3.19751479710141,-3.23509721140687,-3.27294454222836,-3.31105809658211,-3.34943672439556,-3.38807762892938,-3.42698435152651,-3.46615734022487,-3.50559628737077,-3.54530025155158,-3.58527080249606,-3.62550592332786,-3.6660067544576,-3.70677524141199,-3.74781355909397,-3.78911942347521,-3.8306909565529,-3.87253449204907,-3.914652258371,-3.95704466053429,-3.99971424978451,-4.04266098215069,-4.0858875065101,-4.12939850861317,-4.17318823789749,-4.21725549509279,-4.2615989611458,-4.3062189162684,-4.35112321097716,-4.39631390127898,-4.44178774728509,-4.48753894989639,-4.53356719296716,-4.57986330252761,-4.62643134709881,-4.67328395792289,-4.72042985483949,-4.76785226512797,-4.81554753666296,-4.86351183886607,-4.91174250197887,-4.96024590655476,-5.00901748308409,-5.05805480211977,-5.10735206435691,-5.15690687815848,-5.20672296151097,-5.2568037451307,-5.30714725080597,-5.3577515233558,-5.40861495682406,-5.45973269199239,-5.51110516124336,-5.56272683492956,-5.61458708635807,-5.6666884447529,-5.71903560408327,-5.77162733826267,-5.8244634856235,-5.87753844842441,-5.93084860322146,-5.98439524985899,-6.03817634027326,-6.09219042304617,-6.1464447032419,-6.20093650562819,-6.25566118931726,-6.31061030804248,-6.36578742940151,-6.42119066020577,-6.47681072050949,-6.5326463081497,-6.58869743321971,-6.64495916809156,-6.70143130913756,-6.7581132938135,-6.81500402048698,-6.8721029011081,-6.92940945818088,-6.98692172982658,-7.04463779723576,-7.10255734510088,-7.16067703042411,-7.21899831640629,-7.27753111755828,-7.33628079570211,-7.39524726165131,-7.45442641179026,-7.51381448020876,-7.57340549978726,-7.63319626988516,-7.69319175692807,-7.75338852156561,-7.81380485202451,-7.8744448308906,-7.93530403767957,-7.99638228395999,-8.05768989810669,-8.1192198128718,-8.18096916033639,-8.24293573286841,-8.30511852845117,-8.36752541745641,-8.43014816220459,-8.49299020381101,-8.55608198053928,-8.61944405429607,-8.68303193123007,-8.74683103767678,-8.81083991168008,-8.87513016049137,-8.93973112559108,-9.00455962448701,-9.0695910925942,-9.13487874010076,-9.20045574858466,-9.26624620521736,-9.33221559163897,-9.39843401157986,-9.46504088273676,-9.53187400372596,-9.59889675110809,-9.66613051556247,-9.73368444067151,-9.80151116305327,-9.869550209135,-9.93780824730921,-10.006386882204,-10.0752372885663,-10.1443181531178,-10.21361095614,-10.283207202248,-10.3530902147602,-10.4232282196384,-10.4936041090496,-10.5642365057982,-10.6351848301865,-10.7064249326442,-10.7779327891688,-10.8496543786388,-10.92161370709,-10.9938754718198,-11.0664295803945,-11.1392662165797,-11.2123715080704,-11.2857140142919,-11.3593227098483,-11.4332068002234,-11.5073632315961,-11.5817899219636,-11.6564846426196,-11.7314633053065,-11.8067445640335,-11.8823108235624,-11.9581530072873,-12.0342645513716,-12.1106388874249,-12.1872895618316,-12.2642234491753,-12.3414397079637,-12.4189310749274,-12.4966935537768,-12.5747314334613,-12.6530270791426,-12.7315885542433,-12.8104153289488,-12.8895022020629,-12.9688484060626,-13.0484376585459,-13.1282610846035,-13.208313886106,-13.2886037211679,-13.3691107463444,-13.4498185281088,-13.5307164601878,-13.6117981370666,-13.6930543802876,-13.7744717727137,-13.856072070192,-13.9378278491553,-14.0197210026402,-14.1017602283541,-14.1839560047883,-14.2662928431635,-14.3487582255162,-14.4313565474375,-14.5140803940816,-14.5969098631187,-14.679839367854,-14.7628761043822,-14.8460281311651,-14.929284654188,-15.0126376821252,-15.0960735819312,-15.1796029842261,-15.2632335690018,-15.3469603958443,-15.4307646049119,-15.5146384855945,-15.5985840329307,-15.6826119750356,-15.7667213303382,-15.8509126480596,-15.9351730645996,-16.0194986699569,-16.1038862222518,-16.1883389140866,-16.2728715335029,-16.3574827604617,-16.4421627697959,-16.5269033219663,-16.6117093024307,-16.6965802330051,-16.7815205810582,-16.8665411310114,-16.9516402182694,-17.0368010288328,-17.1220206231767,-17.2072994955852,-17.2926382407892,-17.3780418061174,-17.4635235858718,-17.5490826869854,-17.634709484152,-17.720396293043,-17.8061400926355,-17.8919389438148,-17.9778021232424,-18.0637366082559,-18.1497423123575,-18.2358136335911,-18.3219360165398,-18.4081074532062,-18.4943336209705,-18.5806287161534,-18.6669907780812,-18.7534167700742,-18.8399033551914,-18.9264429572817,-19.0130325757991,-19.0996846550137,-19.1863970474701,-19.2731691272973,-19.3599978595177,-19.446878787974,-19.5338169231724,-19.6208237750278,-19.7078936179396,-19.795019873122,-19.8821952369588,-19.9694114677248,-20.056674643906,-20.1439962737387,-20.2313713816166,-20.318797502974,-20.4062726535031,-20.4937925359405,-20.5813651936044,-20.6689978990505,-20.7566855338182,-20.8444232235066,-20.9322089873772,-21.0200384061002,-21.1079170521759,-21.195854761456,-21.2838468724115,-21.3718833169106,-21.4599622342583,-21.5480832550256,-21.6362510456907,-21.7244789902146,-21.8127665550525,-21.9011067965893,-21.9894956497534,-22.0779270110953,-22.1664003084531,-22.2549319164847,-22.3435242629167,-22.4321725361487,-22.520868038666,-22.6096069779752,-22.6983885990044,-22.7872191718513,-22.8761057143835,-22.965041006706,-23.0540233375979,-23.1430494508829,-23.2321156069749,-23.3212206105309,-23.4103752075892,-23.4995850007892,-23.5888466847316,-23.6781565411017,-23.7675109552586,-23.8569081899414,-23.9463449550465,-24.0358254250453,-24.1253548376123,-24.2149294971871,-24.3045472286742,-24.3942048477484,-24.4838978756281,-24.5736250461002,-24.6633854713803,-24.7531866102398,-24.843029082819,-24.9329141928175,-25.0228396161428,-25.1128018119114,-25.2028000884362,-25.2928343406341,-25.3829034900892,-25.4730116729809,-25.5631615740821,-25.6533525989427,-25.7435807479967,-25.8338445789699,-25.9241435115055,-26.0144758364547,-26.1048424475696,-26.1952409821162,-26.2856795706515,-26.3761604256747,-26.4666791926078,-26.5572330872211,-26.6478229166597,-26.7384494893414,-26.8291109374167,-26.9198054453486,-27.0105321274411,-27.1012955729619,-27.1920993792189,-27.2829450311846,-27.373832190383,-27.4647593300351,-27.5557250681407,-27.6467264746831,-27.7377648642174,-27.8288427098935,-27.9199603506571,-28.0111183352153,-28.1023163042394,-28.1935516319294,-28.2848282917676,-28.3761512024173,-28.4675202152455,-28.5589345012611,-28.650392453247,-28.7418934908942,-28.8334399314012,-28.9250299934574,-29.0166626621114,-29.1083390840566,-29.2000599676863,-29.2918234741348,-29.3836281583418,-29.475473954636,-29.5673584052853,-29.6592805462415,-29.7512409185186,-29.8432418431837,-29.9352855650059,-30.0273713164826,-30.1194992754158,-30.211667396329,-30.3038767155934,-30.3961276570622,-30.4884202601777,-30.580758801936,-30.673144569767,-30.7655751467555,-30.8580496189477,-30.9505641030346,-31.0431179198967,-31.1357082327423,-31.2283363195874,-31.3210021780994,-31.4137066059812,-31.5064467644638,-31.599216768665,-31.6920140678659,-31.7848424037347,-31.877702870927,-31.9705958438903,-32.0635208496224,-32.1564804013365,-32.2494734215435,-32.3424938251056,-32.4355437833844,-32.5286238393446,-32.6217339494732,-32.7148756390772,-32.8080468070156,-32.9012457025742,-32.9944721468088,-33.0877300895523,-33.1810232523946,-33.2743522200459,-33.3677166844429,-33.4611156705574,-33.5545478014316,-33.6480093150363,-33.7414958814069,-33.8350062653943,-33.9285395273136,-34.0220942566722,-34.1156691264769,-34.2092603449475,-34.3028662445398,-34.3964871409344,-34.4901209389356,-34.5837696186794,-34.6774335792721,-34.7711107974311,-34.8647986657249,-34.9584965133588,-35.05220533849,-35.1459232220978,-35.2396497743759,-35.333384426201,-35.4271268220699,-35.5208743647046,-35.6146266120311,-35.7083863708676,-35.8021525862138,-35.8959238366429,-35.9896994230578,-36.0834795153588,-36.1772639324239,-36.271050588379,-36.364837694733,-36.4586247721181,-36.5524180580518,-36.646215945411,-36.7400174639401,-36.8338288120408,-36.9276499627428,-37.0214801696128,-37.1153188500472,-37.2091649659459,-37.3030156124842,-37.3968746379394,-37.4907459077922,-37.5846290444483,-37.6785246400751,-37.7724359067895,-37.8663640599857,-37.9603088846108,-38.0542702508235,-38.1482447263678,-38.2422314947089,-38.3362351348645,-38.4302633027773,-38.5243170728763,-38.6183939622589,-38.7124955966052,-38.8066212217245,-38.9007680499826,-38.9949309587409,-39.0891205480284,-39.1833425381732,-39.2776001171138,-39.3718917571572,-39.4662184411207,-39.5605812791111,-39.6549724265887,-39.7494097420253,-39.8438975424141,-39.9384288595013,-40.0329946508281,-40.1275952922716,-40.2222279558697,-40.3169017761363,-40.4116212458579,-40.5063860497655,-40.6011957569956,-40.6960443805899,-40.7909262392077,-40.8858581931409,-40.9808456045778,-41.0758882916375,-41.1709869859438,-41.2661345944509,-41.3613329500904,-41.4566017098227,-41.5519424708446,-41.6473502922772,-41.7428160954859,-41.8383335977209,-41.9339199561851,-42.0295807490175,-42.1253199965996,-42.2211342545356,-42.317017979866,-42.4129909574159,-42.5090662975708,-42.6052429730992,-42.7015092760044,-42.7978565210746,-42.8943072316395,-42.9908722555611,-43.0875397188358,-43.1843032158432,-43.2811637204657,-43.3781480337125,-43.4752498805304,-43.5724677794527,-43.669797204327,-43.7672388734231,-43.8648087161868,-43.9625004602755,-44.0603079449904,-44.1582278174252,-44.2562695773461,-44.3544436107059,-44.4527382433106,-44.5511485960368,-44.6496786303927,-44.7483411949306,-44.8471515324372,-44.9461009179026,-45.0451822462567,-45.1443843331783,-45.243706418989,-45.3431683420632,-45.4427682444023,-45.5425036186543,-45.6423662405349,-45.7423329314711,-45.8424239894518,-45.9426435423848,-46.0429935115379,-46.1434676343914,-46.24406270522,-46.3447828446221,-46.4456257793864,-46.5465827709065,-46.6476478685603,-46.7488260320878,-46.8501389315656,-46.9515720095688,-47.0531173391621,-47.1547702806639,-47.2565217867599,-47.3583908239132,-47.4603778224761,-47.5624645089286,-47.6646335550359,-47.7668886686066,-47.8692573909,-47.9717313116267,-48.0742965400667,-48.1769432299638,-48.279679042086,-48.3825093128392,-48.4854204350012,-48.5883885707632,-48.691416329798,-48.7945361099369,-48.8977401709566,-49.001011593593,-49.1043347701152,-49.2077255712881,-49.3111914469762,-49.4147186732421,-49.5182949963453,-49.6219221977378,-49.7256267582257,-49.8293933303586,-49.9332032347028,-50.0370513147319,-50.1409572145057,-50.2449311576434,-50.3489639311906,-50.4530336043851,-50.5571309677489,-50.6612807311632,-50.7654737314282,-50.8696958532368,-50.9739519852979,-51.0782859868733,-51.1826752198583,-51.2870826895067,-51.3915141651106,-51.4960035446693,-51.6005453673406,-51.7051231789676,-51.8097414248523,-51.914403761287,-52.0190969490581,-52.1238081715697,-52.2285676883275,-52.3334053989773,-52.4383076977475,-52.5432131864667,-52.6481620832365,-52.7531650329239,-52.8582035711987,-52.9632699299263,-53.0684502411343,-53.1737139329435,-53.2789806259596,-53.3842418787711,-53.4895880582424,-53.5949934577416,-53.7004126411137,-53.8058056247262,-53.9113317076763,-54.0169846284817,-54.122702980635,-54.2284152782317,-54.3340686703346,-54.4398328693631,-54.5456907341991,-54.6516065592401,-54.7575472270286,-54.8635079070302,-54.9694691320608,-55.0754606759785,-55.1815309564734,-55.287662646014,-55.3938377854449,-55.5000399352042,-55.6062656425182,-55.7125266698573,-55.8188216117848,-55.9251458363643,-56.0314877072255,-56.1378638896206,-56.2442787919446,-56.3507232298569,-56.4571935518659,-56.563695612588,-56.670224110106,-56.7767780022874,-56.8833485020751,-56.9899310484311,-57.0965228673379,-57.2031209960969,-57.3097210050257,-57.4163190702541,-57.5229219570438,-57.6295410572589,-57.7361703517291,-57.8428043960161,-57.9494484619045,-58.05609822637,-58.1627478896539,-58.2693966967291,-58.3760454550548,-58.4826943040169,-58.5893399646612,-58.6959803462082,-58.8026123155779,-58.909241708662,-59.0158705291755,-59.1225027386938,-59.2291379088699,-59.3357712882084,-59.4423990705464,-59.5490202775493,-59.6556356036911,-59.762248243323,-59.8688588158021,-59.9754696967749,-60.0820858683018,-60.1887043343503,-60.295322088107,-60.4019397189569,-60.5085612571034,-60.6151902907857,-60.7218239855018,-60.8284631466971,-60.9351074703315,-61.0417581631197,-61.1484148158134,-61.255077605433,-61.3617402896726,-61.4684006733532,-61.575060277003,-61.6817178699632,-61.7883697586045,-61.8950175845645,-62.0016619461534,-62.1083037590234,-62.2149415605063,-62.3215772322585,-62.4282148978614,-62.5348557465575,-62.6415051034674,-62.748165540661,-62.8548318552145,-62.9615005592196,-63.0681702612478,-63.1748386621092,-63.281508319731,-63.3881813575742,-63.494855935584,-63.6015316882199,-63.7082094189083,-63.8148850876911,-63.92155936059,-64.02823997115,-64.1349296473912

* Bottom subplot left y-axis (p_y)

D1 wetted and dewetted: Time [ms]
0,0.00045,0.0009,0.00135,0.0018,0.00225,0.0027,0.00315,0.0036,0.00405,0.0045,0.00495,0.0054,0.00585,0.0063,0.00675,0.0072,0.00765,0.0081,0.00855,0.009,0.00945,0.0099,0.01035,0.0108,0.01125,0.0117,0.01215,0.0126,0.01305,0.0135,0.01395,0.0144,0.01485,0.0153,0.01575,0.0162,0.01665,0.0171,0.01755,0.018,0.01845,0.0189,0.01935,0.0198,0.02025,0.0207,0.02115,0.0216,0.02205,0.0225,0.02295,0.0234,0.02385,0.0243,0.02475,0.0252,0.02565,0.0261,0.02655,0.027,0.02745,0.0279,0.02835,0.0288,0.02925,0.0297,0.03015,0.0306,0.03105,0.0315,0.03195,0.0324,0.03285,0.0333,0.03375,0.0342,0.03465,0.0351,0.03555,0.036,0.03645,0.0369,0.03735,0.0378,0.03825,0.0387,0.03915,0.0396,0.04005,0.0405,0.04095,0.0414,0.04185,0.0423,0.04275,0.0432,0.04365,0.0441,0.04455,0.045,0.04545,0.0459,0.04635,0.0468,0.04725,0.0477,0.04815,0.0486,0.04905,0.0495,0.04995,0.0504,0.05085,0.0513,0.05175,0.0522,0.05265,0.0531,0.05355,0.054,0.05445,0.0549,0.05535,0.0558,0.05625,0.0567,0.05715,0.0576,0.05805,0.0585,0.05895,0.0594,0.05985,0.0603,0.06075,0.0612,0.06165,0.0621,0.06255,0.063,0.06345,0.0639,0.06435,0.0648,0.06525,0.0657,0.06615,0.0666,0.06705,0.0675,0.06795,0.0684,0.06885,0.0693,0.06975,0.0702,0.07065,0.0711,0.07155,0.072,0.07245,0.0729,0.07335,0.0738,0.07425,0.0747,0.07515,0.0756,0.07605,0.0765,0.07695,0.0774,0.07785,0.0783,0.07875,0.0792,0.07965,0.0801,0.08055,0.081,0.08145,0.0819,0.08235,0.0828,0.08325,0.0837,0.08415,0.0846,0.08505,0.0855,0.08595,0.0864,0.08685,0.0873,0.08775,0.0882,0.08865,0.0891,0.08955,0.09,0.09045,0.0909,0.09135,0.0918,0.09225,0.0927,0.09315,0.0936,0.09405,0.0945,0.09495,0.0954,0.09585,0.0963,0.09675,0.0972,0.09765,0.0981,0.09855,0.099,0.09945,0.0999,0.10035,0.1008,0.10125,0.1017,0.10215,0.1026,0.10305,0.1035,0.10395,0.1044,0.10485,0.1053,0.10575,0.1062,0.10665,0.1071,0.10755,0.108,0.10845,0.1089,0.10935,0.1098,0.11025,0.1107,0.11115,0.1116,0.11205,0.1125,0.11295,0.1134,0.11385,0.1143,0.11475,0.1152,0.11565,0.1161,0.11655,0.117,0.11745,0.1179,0.11835,0.1188,0.11925,0.1197,0.12015,0.1206,0.12105,0.1215,0.12195,0.1224,0.12285,0.1233,0.12375,0.1242,0.12465,0.1251,0.12555,0.126,0.12645,0.1269,0.12735,0.1278,0.12825,0.1287,0.12915,0.1296,0.13005,0.1305,0.13095,0.1314,0.13185,0.1323,0.13275,0.1332,0.13365,0.1341,0.13455,0.135,0.13545,0.1359,0.13635,0.1368,0.13725,0.1377,0.13815,0.1386,0.13905,0.1395,0.13995,0.1404,0.14085,0.1413,0.14175,0.1422,0.14265,0.1431,0.14355,0.144,0.14445,0.1449,0.14535,0.1458,0.14625,0.1467,0.14715,0.1476,0.14805,0.1485,0.14895,0.1494,0.14985,0.1503,0.15075,0.1512,0.15165,0.1521,0.15255,0.153,0.15345,0.1539,0.15435,0.1548,0.15525,0.1557,0.15615,0.1566,0.15705,0.1575,0.15795,0.1584,0.15885,0.1593,0.15975,0.1602,0.16065,0.1611,0.16155,0.162,0.16245,0.1629,0.16335,0.1638,0.16425,0.1647,0.16515,0.1656,0.16605,0.1665,0.16695,0.1674,0.16785,0.1683,0.16875,0.1692,0.16965,0.1701,0.17055,0.171,0.17145,0.1719,0.17235,0.1728,0.17325,0.1737,0.17415,0.1746,0.17505,0.1755,0.17595,0.1764,0.17685,0.1773,0.17775,0.1782,0.17865,0.1791,0.17955,0.18,0.18045,0.1809,0.18135,0.1818,0.18225,0.1827,0.18315,0.1836,0.18405,0.1845,0.18495,0.1854,0.18585,0.1863,0.18675,0.1872,0.18765,0.1881,0.18855,0.189,0.18945,0.1899,0.19035,0.1908,0.19125,0.1917,0.19215,0.1926,0.19305,0.1935,0.19395,0.1944,0.19485,0.1953,0.19575,0.1962,0.19665,0.1971,0.19755,0.198,0.19845,0.1989,0.19935,0.1998,0.20025,0.2007,0.20115,0.2016,0.20205,0.2025,0.20295,0.2034,0.20385,0.2043,0.20475,0.2052,0.20565,0.2061,0.20655,0.207,0.20745,0.2079,0.20835,0.2088,0.20925,0.2097,0.21015,0.2106,0.21105,0.2115,0.21195,0.2124,0.21285,0.2133,0.21375,0.2142,0.21465,0.2151,0.21555,0.216,0.21645,0.2169,0.21735,0.2178,0.21825,0.2187,0.21915,0.2196,0.22005,0.2205,0.22095,0.2214,0.22185,0.2223,0.22275,0.2232,0.22365,0.2241,0.22455,0.225,0.22545,0.2259,0.22635,0.2268,0.22725,0.2277,0.22815,0.2286,0.22905,0.2295,0.22995,0.2304,0.23085,0.2313,0.23175,0.2322,0.23265,0.2331,0.23355,0.234,0.23445,0.2349,0.23535,0.2358,0.23625,0.2367,0.23715,0.2376,0.23805,0.2385,0.23895,0.2394,0.23985,0.2403,0.24075,0.2412,0.24165,0.2421,0.24255,0.243,0.24345,0.2439,0.24435,0.2448,0.24525,0.2457,0.24615,0.2466,0.24705,0.2475,0.24795,0.2484,0.24885,0.2493,0.24975,0.2502,0.25065,0.2511,0.25155,0.252,0.25245,0.2529,0.25335,0.2538,0.25425,0.2547,0.25515,0.2556,0.25605,0.2565,0.25695,0.2574,0.25785,0.2583,0.25875,0.2592,0.25965,0.2601,0.26055,0.261,0.26145,0.2619,0.26235,0.2628,0.26325,0.2637,0.26415,0.2646,0.26505,0.2655,0.26595,0.2664,0.26685,0.2673,0.26775,0.2682,0.26865,0.2691,0.26955,0.27,0.27045,0.2709,0.27135,0.2718,0.27225,0.2727,0.27315,0.2736,0.27405,0.2745,0.27495,0.2754,0.27585,0.2763,0.27675,0.2772,0.27765,0.2781,0.27855,0.279,0.27945,0.2799,0.28035,0.2808,0.28125,0.2817,0.28215,0.2826,0.28305,0.2835,0.28395,0.2844,0.28485,0.2853,0.28575,0.2862,0.28665,0.2871,0.28755,0.288,0.28845,0.2889,0.28935,0.2898,0.29025,0.2907,0.29115,0.2916,0.29205,0.2925,0.29295,0.2934,0.29385,0.2943,0.29475,0.2952,0.29565,0.2961,0.29655,0.297,0.29745,0.2979,0.29835,0.2988,0.29925,0.2997,0.30015,0.3006,0.30105,0.3015,0.30195,0.3024,0.30285,0.3033,0.30375,0.3042,0.30465,0.3051,0.30555,0.306,0.30645,0.3069,0.30735,0.3078,0.30825,0.3087,0.30915,0.3096,0.31005,0.3105,0.31095,0.3114,0.31185,0.3123,0.31275,0.3132,0.31365,0.3141,0.31455,0.315,0.31545,0.3159,0.31635,0.3168,0.31725,0.3177,0.31815,0.3186,0.31905,0.3195,0.31995,0.3204,0.32085,0.3213,0.32175,0.3222,0.32265,0.3231,0.32355,0.324,0.32445,0.3249,0.32535,0.3258,0.32625,0.3267,0.32715,0.3276,0.32805,0.3285,0.32895,0.3294,0.32985,0.3303,0.33075,0.3312,0.33165,0.3321,0.33255,0.333,0.33345,0.3339,0.33435,0.3348,0.33525,0.3357,0.33615,0.3366,0.33705,0.3375,0.33795,0.3384,0.33885,0.3393,0.33975,0.3402,0.34065,0.3411,0.34155,0.342,0.34245,0.3429,0.34335,0.3438,0.34425,0.3447,0.34515,0.3456,0.34605,0.3465,0.34695,0.3474,0.34785,0.3483,0.34875,0.3492,0.34965,0.3501,0.35055,0.351,0.35145,0.3519,0.35235,0.3528,0.35325,0.3537,0.35415,0.3546,0.35505,0.3555,0.35595,0.3564,0.35685,0.3573,0.35775,0.3582,0.35865,0.3591,0.35955,0.36,0.36045,0.3609,0.36135,0.3618,0.36225,0.3627,0.36315,0.3636,0.36405,0.3645,0.36495,0.3654,0.36585,0.3663,0.36675,0.3672,0.36765,0.3681,0.36855,0.369,0.36945,0.3699,0.37035,0.3708,0.37125,0.3717,0.37215,0.3726,0.37305,0.3735,0.37395,0.3744,0.37485,0.3753,0.37575,0.3762,0.37665,0.3771,0.37755,0.378,0.37845,0.3789,0.37935,0.3798,0.38025,0.3807,0.38115,0.3816,0.38205,0.3825,0.38295,0.3834,0.38385,0.3843,0.38475,0.3852,0.38565,0.3861,0.38655,0.387,0.38745,0.3879,0.38835,0.3888,0.38925,0.3897,0.39015,0.3906,0.39105,0.3915,0.39195,0.3924,0.39285,0.3933,0.39375,0.3942,0.39465,0.3951,0.39555,0.396,0.39645,0.3969,0.39735,0.3978,0.39825,0.3987,0.39915,0.3996,0.40005,0.4005,0.40095,0.4014,0.40185,0.4023,0.40275,0.4032,0.40365,0.4041,0.40455,0.405,0.40545,0.4059,0.40635,0.4068,0.40725,0.4077,0.40815,0.4086,0.40905,0.4095,0.40995,0.4104,0.41085,0.4113,0.41175,0.4122,0.41265,0.4131,0.41355,0.414,0.41445,0.4149,0.41535,0.4158,0.41625,0.4167,0.41715,0.4176,0.41805,0.4185,0.41895,0.4194,0.41985,0.4203,0.42075,0.4212,0.42165,0.4221,0.42255,0.423,0.42345,0.4239,0.42435,0.4248,0.42525,0.4257,0.42615,0.4266,0.42705,0.4275,0.42795,0.4284,0.42885,0.4293,0.42975,0.4302,0.43065,0.4311,0.43155,0.432,0.43245,0.4329,0.43335,0.4338,0.43425,0.4347,0.43515,0.4356,0.43605,0.4365,0.43695,0.4374,0.43785,0.4383,0.43875,0.4392,0.43965,0.4401,0.44055,0.441,0.44145,0.4419,0.44235,0.4428,0.44325,0.4437,0.44415,0.4446,0.44505,0.4455,0.44595,0.4464,0.44685,0.4473,0.44775,0.4482,0.44865,0.4491,0.44955,0.45,0.45045,0.4509,0.45135,0.4518,0.45225,0.4527,0.45315,0.4536,0.45405,0.4545,0.45495,0.4554,0.45585,0.4563,0.45675,0.4572,0.45765,0.4581,0.45855,0.459,0.45945,0.4599,0.46035,0.4608,0.46125,0.4617,0.46215,0.4626,0.46305,0.4635,0.46395,0.4644,0.46485,0.4653,0.46575,0.4662,0.46665,0.4671,0.46755,0.468,0.46845,0.4689,0.46935,0.4698,0.47025,0.4707,0.47115,0.4716,0.47205,0.4725,0.47295,0.4734,0.47385,0.4743,0.47475,0.4752,0.47565,0.4761,0.47655,0.477,0.47745,0.4779,0.47835,0.4788,0.47925,0.4797,0.48015,0.4806,0.48105,0.4815,0.48195,0.4824,0.48285,0.4833,0.48375,0.4842,0.48465,0.4851,0.48555,0.486,0.48645,0.4869,0.48735,0.4878,0.48825,0.4887,0.48915,0.4896,0.49005,0.4905,0.49095,0.4914,0.49185,0.4923,0.49275,0.4932,0.49365,0.4941,0.49455,0.495,0.49545,0.4959,0.49635,0.4968,0.49725,0.4977,0.49815,0.4986,0.49905,0.4995,0.49995,0.5004

D1 wetted and dewetted: p_y [kg m s^{-1}]
0,-8.66521746407801e-12,-1.7764406289835e-11,-2.56304112977959e-11,-3.20274506525593e-11,-3.75901598540929e-11,-4.26883552563413e-11,-4.75492361994852e-11,-5.22495589336581e-11,-5.69580318380923e-11,-6.1502620590217e-11,-6.58862841115329e-11,-7.01676342085259e-11,-7.43712356322627e-11,-7.86306669546981e-11,-8.29838280382447e-11,-8.73497394360617e-11,-9.1712865156065e-11,-9.60090536872553e-11,-1.0015348587888e-10,-1.04159548306007e-10,-1.08116050676663e-10,-1.12020365867104e-10,-1.15822780684075e-10,-1.19499175578284e-10,-1.23038704002475e-10,-1.26530784139843e-10,-1.30027508055372e-10,-1.33382030918358e-10,-1.36675793311644e-10,-1.39842492294752e-10,-1.42919007198097e-10,-1.45888097615776e-10,-1.48769172939481e-10,-1.51553040797945e-10,-1.54297805098065e-10,-1.56967262658486e-10,-1.59577295977455e-10,-1.6216021764761e-10,-1.6481133631095e-10,-1.67526476634237e-10,-1.70254508600907e-10,-1.72988671373604e-10,-1.75723555189824e-10,-1.78509219468187e-10,-1.81314101121696e-10,-1.84089574903674e-10,-1.86883320726567e-10,-1.89826213564258e-10,-1.92822619344451e-10,-1.95822265710961e-10,-1.98925343638934e-10,-2.02167165142861e-10,-2.05512881201427e-10,-2.0889636922671e-10,-2.12325932340349e-10,-2.15816090037972e-10,-2.19410227635238e-10,-2.23158839121763e-10,-2.26976042216589e-10,-2.30835113454418e-10,-2.34739196792591e-10,-2.38754155241573e-10,-2.42897165101315e-10,-2.47135152939892e-10,-2.51475660658305e-10,-2.55887673489891e-10,-2.60347365477727e-10,-2.64936301072624e-10,-2.69607351689992e-10,-2.74302356690382e-10,-2.7903665493541e-10,-2.83751713429193e-10,-2.88496736204809e-10,-2.93276810777538e-10,-2.98096876552063e-10,-3.02939206822528e-10,-3.07813990862134e-10,-3.12747883989897e-10,-3.17726157859882e-10,-3.2272306390234e-10,-3.27739289160119e-10,-3.32749702876335e-10,-3.37798703825102e-10,-3.42887274499851e-10,-3.4802177859875e-10,-3.53115814701304e-10,-3.58207081369779e-10,-3.63334851857062e-10,-3.68485151774436e-10,-3.73613439852305e-10,-3.78753482540442e-10,-3.83907244994122e-10,-3.89027071645338e-10,-3.94110637384385e-10,-3.99167845416202e-10,-4.04192696195446e-10,-4.09153810401267e-10,-4.14036562790095e-10,-4.18856004338001e-10,-4.23600354030828e-10,-4.28268418321975e-10,-4.32832119576433e-10,-4.37280873824284e-10,-4.41602234751429e-10,-4.45795139056459e-10,-4.49882039975489e-10,-4.53877652679345e-10,-4.5773838155326e-10,-4.61455075041587e-10,-4.65031652748491e-10,-4.68458224220049e-10,-4.71735961767614e-10,-4.74851795518573e-10,-4.77752526218106e-10,-4.80423612021948e-10,-4.8280808419531e-10,-4.84776287687384e-10,-4.86275024193263e-10,-4.87519849998241e-10,-4.88680235476717e-10,-4.89794520305291e-10,-4.90903585448516e-10,-4.91949128095116e-10,-4.92908472110491e-10,-4.93817793325804e-10,-4.9464255398901e-10,-4.95398118820654e-10,-4.9611278652682e-10,-4.96754504506684e-10,-4.97309126500021e-10,-4.97794779730985e-10,-4.9823606302762e-10,-4.9860153835417e-10,-4.9886407260246e-10,-4.99049858922628e-10,-4.99198726093989e-10,-4.99292664240326e-10,-4.99352822626316e-10,-4.99405048706955e-10,-4.99456894759357e-10,-4.99470090140756e-10,-4.99440165894134e-10,-4.99328746977335e-10,-4.99138714497934e-10,-4.98862930698475e-10,-4.98529366499663e-10,-4.98136908205611e-10,-4.97694278882333e-10,-4.97221811474362e-10,-4.96696260083419e-10,-4.96110082008974e-10,-4.95477954321156e-10,-4.94780226709183e-10,-4.94026749882406e-10,-4.93229339215678e-10,-4.92403210126846e-10,-4.91541590158833e-10,-4.9063700430002e-10,-4.89685193508986e-10,-4.8867133552888e-10,-4.87602383250053e-10,-4.86475998649872e-10,-4.8530313407569e-10,-4.84072470737267e-10,-4.82766500393934e-10,-4.81398081221403e-10,-4.79984153603661e-10,-4.78546236834747e-10,-4.77069744866562e-10,-4.75547071886099e-10,-4.73951492492822e-10,-4.72308676483942e-10,-4.70584495374759e-10,-4.68797618823863e-10,-4.66947166184292e-10,-4.6502503745131e-10,-4.63057485668075e-10,-4.61053223713791e-10,-4.58998282989656e-10,-4.56878607564232e-10,-4.54734608229247e-10,-4.5256450095838e-10,-4.50345017324901e-10,-4.48045844734512e-10,-4.4569264051302e-10,-4.43296058448225e-10,-4.4082228323099e-10,-4.38272924089543e-10,-4.35664305843345e-10,-4.32982492206529e-10,-4.30273897870818e-10,-4.27509950048866e-10,-4.24686459727926e-10,-4.21829592100779e-10,-4.18910394457869e-10,-4.15990881743002e-10,-4.1302794691646e-10,-4.10052794315692e-10,-4.07116543051633e-10,-4.04162146801719e-10,-4.0120209602967e-10,-3.98243254629464e-10,-3.95280788025721e-10,-3.92359207925597e-10,-3.89454162256289e-10,-3.86549193781866e-10,-3.83633551265826e-10,-3.80771885042182e-10,-3.77961468672937e-10,-3.75202619748038e-10,-3.72448436807348e-10,-3.69757875493988e-10,-3.67094287198798e-10,-3.64403098485047e-10,-3.61754970676915e-10,-3.59198680835476e-10,-3.56683233449411e-10,-3.54151473993138e-10,-3.51668411346211e-10,-3.49234826355704e-10,-3.46819444993451e-10,-3.4442347100943e-10,-3.42005691261245e-10,-3.39559207135427e-10,-3.37051238171799e-10,-3.34465479773621e-10,-3.31819549410581e-10,-3.29114670437991e-10,-3.26305252068764e-10,-3.23393128766023e-10,-3.20406142106678e-10,-3.17334795249276e-10,-3.14190310530915e-10,-3.10935392999259e-10,-3.07639710988468e-10,-3.04339574143101e-10,-3.00915838323826e-10,-2.97458845658744e-10,-2.94006891192588e-10,-2.90548454369995e-10,-2.87065905315824e-10,-2.83560092305108e-10,-2.80035568928428e-10,-2.76495795807824e-10,-2.72972195462786e-10,-2.6944060851107e-10,-2.65833223706323e-10,-2.62201103605324e-10,-2.58534457389933e-10,-2.54826123318139e-10,-2.51078766272909e-10,-2.4728237116121e-10,-2.43394598210655e-10,-2.3935812393046e-10,-2.35246442707052e-10,-2.31031074593518e-10,-2.26629922661459e-10,-2.21958181912796e-10,-2.17024799399887e-10,-2.11825533508347e-10,-2.0635153700984e-10,-2.00602358764259e-10,-1.94562461980492e-10,-1.88196110197034e-10,-1.81447490978894e-10,-1.74327992022312e-10,-1.66800705406666e-10,-1.58911056712965e-10,-1.50660822522828e-10,-1.42032280637528e-10,-1.32938991351372e-10,-1.2341438524947e-10,-1.13459463827784e-10,-1.03112266692594e-10,-9.23279559037193e-11,-8.10486586987235e-11,-6.9298853520129e-11,-5.70866463640645e-11,-4.44343046584601e-11,-3.14134405396124e-11,-1.80688022401452e-11,-4.38465964531099e-12,9.56650920672465e-12,2.37672938737302e-11,3.82242347709448e-11,5.28956707521484e-11,6.77740659077363e-11,8.28542236416581e-11,9.8056753650831e-11,1.13392402986205e-10,1.28898683829138e-10,1.44491062900551e-10,1.60125483675975e-10,1.75746217644354e-10,1.91301412690682e-10,2.0677677994438e-10,2.22230877028379e-10,2.37636372218154e-10,2.5296466446354e-10,2.68203478075548e-10,2.83307099303895e-10,2.98230589099144e-10,3.12975473074235e-10,3.27525069834122e-10,3.4184485636104e-10,3.55932570693064e-10,3.69743340016334e-10,3.83256595445495e-10,3.96506068213896e-10,4.09522873620178e-10,4.22304591382775e-10,4.34784698134739e-10,4.46961428380048e-10,4.58900801314986e-10,4.70658887877661e-10,4.8219716569854e-10,4.93525178540796e-10,5.04685655344108e-10,5.15621815664879e-10,5.26341630470218e-10,5.36838366551991e-10,5.47074567508252e-10,5.57104268348153e-10,5.66936223076793e-10,5.76644328169346e-10,5.86205852108675e-10,5.95593505845299e-10,6.04794326192682e-10,6.13834680990015e-10,6.22700933693319e-10,6.31396098134031e-10,6.39885553161216e-10,6.48200160280933e-10,6.5635600695721e-10,6.64378480777723e-10,6.72266155290302e-10,6.80007082513376e-10,6.87563335584392e-10,6.94922432884776e-10,7.02087326377789e-10,7.09045206266302e-10,7.15809031591178e-10,7.22419441038647e-10,7.28892707044765e-10,7.35232703081844e-10,7.41438724390482e-10,7.4751894491292e-10,7.53455792739835e-10,7.59236585504639e-10,7.64863044265368e-10,7.70329119321326e-10,7.7564766784336e-10,7.80800266298579e-10,7.85775377832813e-10,7.90618138295594e-10,7.95282105643653e-10,7.99747444198142e-10,8.0406237481499e-10,8.08257226466661e-10,8.12289224034302e-10,8.16182428281711e-10,8.19899474896204e-10,8.23426238753144e-10,8.26775784717417e-10,8.2994469893117e-10,8.32906718339327e-10,8.35664077144371e-10,8.38201874167917e-10,8.4055823074705e-10,8.42718505325836e-10,8.44688784042809e-10,8.46473052437244e-10,8.4801690117855e-10,8.49329051297867e-10,8.50429446799579e-10,8.51316513829866e-10,8.51944479838144e-10,8.52332055716711e-10,8.52468002604066e-10,8.52388721783384e-10,8.52070665159777e-10,8.5151431698443e-10,8.50752237643647e-10,8.49720104342208e-10,8.48453182074317e-10,8.46943790232531e-10,8.45202460791739e-10,8.43238975898153e-10,8.41075576266213e-10,8.3873460109405e-10,8.36174332483937e-10,8.33346248070538e-10,8.30292582973199e-10,8.27055317581482e-10,8.23597025041887e-10,8.19954458656021e-10,8.16100961573522e-10,8.12059203139146e-10,8.10188490671025e-10,8.10062367667029e-10,8.10920527655844e-10,8.1252274259476e-10,8.13677105464183e-10,8.13552547815403e-10,8.12583354413378e-10,8.11193325079291e-10,8.09549960417157e-10,8.07653574773231e-10,8.05620633332552e-10,8.03438470370347e-10,8.01141109826245e-10,7.98737928615576e-10,7.96220780793791e-10,7.93637345306988e-10,7.90987064520314e-10,7.88285253615272e-10,7.85535846784043e-10,7.82745831935198e-10,7.79870972370655e-10,7.76888382093338e-10,7.7382727662987e-10,7.70678817586621e-10,7.67461081525154e-10,7.64170932844576e-10,7.60789877827098e-10,7.57344065631909e-10,7.5376418905166e-10,7.50118659790844e-10,7.46380220706421e-10,7.426165144027e-10,7.38798535372496e-10,7.34920348492346e-10,7.31030474013659e-10,7.27060281218236e-10,7.23055841139344e-10,7.19035782204256e-10,7.14964916674416e-10,7.10868571218859e-10,7.06814776181941e-10,7.02753511240371e-10,6.98665671218868e-10,6.94532613178213e-10,6.90374577307121e-10,6.86211501832911e-10,6.82013792252254e-10,6.77792877279427e-10,6.73565423247361e-10,6.69357091929205e-10,6.6518733914826e-10,6.61028356941495e-10,6.5689328252466e-10,6.52750074285215e-10,6.48585105222935e-10,6.44427545644338e-10,6.40290159533791e-10,6.36199266957869e-10,6.32089570530186e-10,6.28021571677048e-10,6.2402808155581e-10,6.20108880051256e-10,6.1626243825962e-10,6.12438526926155e-10,6.08550334061514e-10,6.0468325283168e-10,6.00832847570032e-10,5.97012761935229e-10,5.93203133241193e-10,5.89423460378806e-10,5.85703328868755e-10,5.81986348126845e-10,5.78238421326725e-10,5.74487445302589e-10,5.70772231511725e-10,5.67124025612563e-10,5.63526110247284e-10,5.59965272630299e-10,5.56451231180852e-10,5.52986099485209e-10,5.49617795780994e-10,5.46347378364938e-10,5.43140170410982e-10,5.40004394396872e-10,5.3700059130799e-10,5.34122991122648e-10,5.3139568690425e-10,5.28826532836783e-10,5.2643296801316e-10,5.24186000575754e-10,5.22108486331382e-10,5.20200861971171e-10,5.18483138446924e-10,5.16976331852613e-10,5.15637419600769e-10,5.14456545044712e-10,5.13419178660261e-10,5.12548851227342e-10,5.11809356004071e-10,5.1121198359653e-10,5.10725088582448e-10,5.10279514290816e-10,5.09908416585838e-10,5.09593152339529e-10,5.09377809026104e-10,5.09184554572527e-10,5.09011505191758e-10,5.08838560526456e-10,5.08700069353194e-10,5.08557708781625e-10,5.08419314479732e-10,5.08274802416144e-10,5.08080082826934e-10,5.07848106035527e-10,5.0760184746707e-10,5.07345689509006e-10,5.07064459592345e-10,5.06773646952727e-10,5.06454949699476e-10,5.06065831294908e-10,5.05622361172746e-10,5.05102202773358e-10,5.04542529846001e-10,5.03977572650597e-10,5.033676501248e-10,5.02746567279104e-10,5.02064094891998e-10,5.01338779425142e-10,5.00586291170142e-10,4.99753156193945e-10,4.98863712277124e-10,4.97915199447346e-10,4.96906377269462e-10,4.95899541853922e-10,4.94820066063959e-10,4.93668625501407e-10,4.92433356317046e-10,4.91122594041059e-10,4.89763123540133e-10,4.88371718200095e-10,4.86968047380014e-10,4.8548327690729e-10,4.839748109455e-10,4.82401260840958e-10,4.80752209494859e-10,4.79034118595055e-10,4.77256207288317e-10,4.75446805382322e-10,4.73616982604335e-10,4.71732083656498e-10,4.69797600628415e-10,4.67813151743208e-10,4.65765459984406e-10,4.63648160850973e-10,4.61511317560804e-10,4.59338741152493e-10,4.57095681968351e-10,4.54745369823854e-10,4.52383780244465e-10,4.49977083333284e-10,4.47493734122298e-10,4.44969584430663e-10,4.42405606400267e-10,4.39817520158356e-10,4.37211219681071e-10,4.3454136258821e-10,4.31801534509491e-10,4.2903423658906e-10,4.26251576304265e-10,4.23423587766241e-10,4.20553017628185e-10,4.1769612819382e-10,4.14830822118259e-10,4.11944582723204e-10,4.09072141808354e-10,4.06243251281593e-10,4.03424224167485e-10,4.00580086283483e-10,3.97752537623992e-10,3.94991187648826e-10,3.92273523717068e-10,3.89634701665233e-10,3.87078219555582e-10,3.84590859717997e-10,3.82174469243174e-10,3.79812781042888e-10,3.77536926615374e-10,3.75334422010647e-10,3.7319938940231e-10,3.71151613521244e-10,3.69209349372234e-10,3.67349128526558e-10,3.65587803410667e-10,3.63934959310223e-10,3.62383036861874e-10,3.60921343083945e-10,3.59560905241651e-10,3.58286668986142e-10,3.57093779490638e-10,3.56020107264008e-10,3.55079047309596e-10,3.54275850480298e-10,3.53626537364621e-10,3.53106596952626e-10,3.52727591516177e-10,3.52476003839746e-10,3.52383459342544e-10,3.52477038636117e-10,3.52723676325454e-10,3.53105490364088e-10,3.53634675639302e-10,3.54295023056734e-10,3.55077810883106e-10,3.55978792273599e-10,3.57039680556353e-10,3.58257373302472e-10,3.5958213409223e-10,3.61076109018928e-10,3.62726040061444e-10,3.6449609334961e-10,3.66332254763016e-10,3.68249585342068e-10,3.70273758953693e-10,3.72376864274207e-10,3.74536221568564e-10,3.76753618781975e-10,3.79025767114472e-10,3.8130946334733e-10,3.83639455347542e-10,3.86029614038273e-10,3.88498759836573e-10,3.91050279949195e-10,3.93669290751586e-10,3.96353540767446e-10,3.99057175248513e-10,4.01768182164736e-10,4.04479716958486e-10,4.07229846317759e-10,4.09995022049378e-10,4.12729107154323e-10,4.15482518498827e-10,4.18223819503213e-10,4.2095877430814e-10,4.23711431879046e-10,4.26433010737313e-10,4.29129587811958e-10,4.3190116941947e-10,4.34665301024536e-10,4.37382067920118e-10,4.40024491801891e-10,4.42626874636657e-10,4.45253263181917e-10,4.47844166960118e-10,4.50418258694581e-10,4.52973121660446e-10,4.55521511871238e-10,4.58044656621247e-10,4.60551671329598e-10,4.63049277818439e-10,4.65568790093561e-10,4.68092763428522e-10,4.70576099621768e-10,4.73025931782038e-10,4.75442889252296e-10,4.77840109540175e-10,4.80202510852585e-10,4.82520985016107e-10,4.84816044027952e-10,4.87140519270468e-10,4.89489064899456e-10,4.91823760856457e-10,4.94132935567652e-10,4.9635434393241e-10,4.98520324124996e-10,5.00649881971387e-10,5.02757040375436e-10,5.04850244053493e-10,5.06943442483234e-10,5.08992563453273e-10,5.11012715621723e-10,5.13001286314347e-10,5.1497839588278e-10,5.16951597562482e-10,5.18906514302352e-10,5.20812496575053e-10,5.22654554996949e-10,5.24446288275752e-10,5.26208546567461e-10,5.27944008841507e-10,5.29641088383287e-10,5.31304288852102e-10,5.3292971077457e-10,5.34536021303017e-10,5.36115620050119e-10,5.37666077706223e-10,5.39128099291377e-10,5.40567553613206e-10,5.41970556113692e-10,5.4334213309556e-10,5.44699046774692e-10,5.45995650854572e-10,5.47205656881911e-10,5.48356716976953e-10,5.49502842824986e-10,5.50593893207769e-10,5.51621135247888e-10,5.526037190435e-10,5.53547613626739e-10,5.54435480105273e-10,5.55261185432658e-10,5.5607309228662e-10,5.56845931833058e-10,5.57617359115827e-10,5.58333916917048e-10,5.58989692614065e-10,5.59581439267846e-10,5.60103472766732e-10,5.60591465156559e-10,5.61017917657889e-10,5.6143782689871e-10,5.61798218042871e-10,5.6212101823765e-10,5.62414408975549e-10,5.62633684282826e-10,5.62771897829387e-10,5.62840169862409e-10,5.62868377965421e-10,5.62837653342448e-10,5.62769311444503e-10,5.62663603409704e-10,5.62499346411016e-10,5.62294184721579e-10,5.62014669324947e-10,5.61691796930463e-10,5.61348078196302e-10,5.60939121157798e-10,5.60469345125582e-10,5.59916051160241e-10,5.59282961272638e-10,5.58562158476859e-10,5.57814502995654e-10,5.57030847508733e-10,5.56198630619337e-10,5.55328515137033e-10,5.54434285412332e-10,5.53490789279062e-10,5.52464861364807e-10,5.51383016365143e-10,5.50239265818677e-10,5.48999972958832e-10,5.47743464345057e-10,5.46509883117419e-10,5.4520195355248e-10,5.43851569177248e-10,5.42499302311147e-10,5.41097638561856e-10,5.39654569736407e-10,5.38135996517856e-10,5.36574254546253e-10,5.34955052664716e-10,5.33337742421549e-10,5.31662997329962e-10,5.29948385299131e-10,5.28206479762364e-10,5.26430957815264e-10,5.24583447086108e-10,5.2270163384739e-10,5.20839605274263e-10,5.18931853915729e-10,5.16971752649171e-10,5.14969751365146e-10,5.12974840702925e-10,5.10951001456866e-10,5.08879096171156e-10,5.06793576035034e-10,5.04731196473065e-10,5.02706281265823e-10,5.00631338806793e-10,4.98557094395193e-10,4.96482068662186e-10,4.94393766656968e-10,4.92313294298584e-10,4.90242127113251e-10,4.88174330499359e-10,4.86153585728557e-10,4.84141404289055e-10,4.82158647402718e-10,4.802320097811e-10,4.78362123823921e-10,4.76510257505972e-10,4.74763822101664e-10,4.73091872181004e-10,4.71494097352196e-10,4.69998608702761e-10,4.68593277061825e-10,4.67269507697799e-10,4.66028356756149e-10,4.64917225449466e-10,4.63899732054923e-10,4.62958351917859e-10,4.62090806028212e-10,4.61282927451302e-10,4.60506091618916e-10,4.59758032148703e-10,4.59106193681163e-10,4.58521376780348e-10,4.57981023480037e-10,4.57497595915518e-10,4.57048481976569e-10,4.5663201936276e-10,4.56232892957628e-10,4.55825694812355e-10,4.55439570523862e-10,4.55059659646535e-10,4.54693954747672e-10,4.54311085170883e-10,4.53954266520901e-10,4.53602322881749e-10,4.5325410524737e-10,4.52929741000037e-10,4.52560214414143e-10,4.52164506643838e-10,4.51802955456039e-10,4.51428151865098e-10,4.51043002614547e-10,4.50644897098809e-10,4.50245551198861e-10,4.49862069350016e-10,4.49504931016633e-10,4.49106853234995e-10,4.48678903397324e-10,4.48225275472664e-10,4.47756961869498e-10,4.47248777503079e-10,4.4668084579828e-10,4.46034441939273e-10,4.45345854574827e-10,4.44607873738353e-10,4.43859063796537e-10,4.43055432123377e-10,4.42248822726868e-10,4.41394811091247e-10,4.40464305540195e-10,4.39457054609031e-10,4.38373254480681e-10,4.3725413124438e-10,4.36078372163936e-10,4.34851898340117e-10,4.33571083570828e-10,4.32215489955289e-10,4.30806799402295e-10,4.29303270714333e-10,4.27727909972812e-10,4.26129125168765e-10,4.24493950564278e-10,4.22779554225944e-10,4.21031944810004e-10,4.19257113444412e-10,4.17469035249692e-10,4.1563297428397e-10,4.13743328160826e-10,4.11838724146363e-10,4.09868270030637e-10,4.0785188982771e-10,4.05807451666625e-10,4.03733347140936e-10,4.01616743840167e-10,3.99476886152341e-10,3.97309237118623e-10,3.95161429486494e-10,3.9298526619785e-10,3.90786848001914e-10,3.88573956769438e-10,3.86357110586839e-10,3.84102854145964e-10,3.81886333037595e-10,3.79659844489004e-10,3.77418869155126e-10,3.75140449393888e-10,3.72851346151883e-10,3.70554409720922e-10,3.68300394421593e-10,3.66101111977592e-10,3.63848646349292e-10,3.61604848923192e-10,3.593777639389e-10,3.5712186437225e-10,3.54844396524977e-10,3.52561792620522e-10,3.50329606644584e-10,3.48144618730007e-10,3.45975857295972e-10,3.43807970148091e-10,3.416788808046e-10,3.39558968461443e-10,3.37420749869884e-10,3.3524838111369e-10,3.331002414962e-10,3.31015600074322e-10,3.28929982574479e-10,3.26829601733541e-10,3.24683644403162e-10,3.22529190226242e-10,3.20377624186465e-10,3.18251522807348e-10,3.16133387733547e-10,3.1400103260405e-10,3.11867977428109e-10,3.09786619562876e-10,3.07726930596988e-10,3.05684025484614e-10,3.03688385721046e-10,3.01700883577874e-10,2.99734473308071e-10,2.97741955610039e-10,2.95773619675599e-10,2.93842297934581e-10,2.91862720699504e-10,2.89916739703916e-10,2.88023475578576e-10,2.86189356945968e-10,2.84399935616661e-10,2.82618395693655e-10,2.80898826286606e-10,2.79195169630672e-10,2.77475909427044e-10,2.75742648382455e-10,2.74017007568362e-10,2.72352294290501e-10,2.70711850342397e-10,2.6905112642632e-10,2.67413134350884e-10,2.65782951761112e-10,2.64168283480426e-10,2.62583794378773e-10,2.61076889148981e-10,2.59559456444077e-10,2.5800006397758e-10,2.56431842264017e-10,2.54902045595291e-10,2.53402721144791e-10,2.51891889804529e-10,2.50403363143997e-10,2.48966416371001e-10,2.47519146258848e-10,2.46089665540662e-10,2.44683410470858e-10,2.43270867700996e-10,2.41849211019954e-10,2.40395129802993e-10,2.38949447932078e-10,2.37534353034119e-10,2.36155292461247e-10,2.34776669133896e-10,2.33393311269593e-10,2.32037876004058e-10,2.30692472464335e-10,2.293476420935e-10,2.28002154471839e-10,2.26687929700051e-10,2.25408019258842e-10,2.2411889347618e-10,2.22836829082642e-10,2.21615147714802e-10,2.2042152225138e-10,2.19297786685025e-10,2.18252667513625e-10,2.17172583993339e-10,2.16115161787991e-10,2.1503415483533e-10,2.14019541680797e-10,2.13016252151031e-10,2.12041499581534e-10,2.11125438822967e-10,2.10244269069463e-10,2.09410868773642e-10,2.08586230915712e-10,2.07787143600749e-10,2.07044687983484e-10,2.06365482926128e-10,2.05731803118847e-10,2.05154417164426e-10,2.04655126019584e-10,2.0420942503256e-10,2.03821076998437e-10,2.03428675152944e-10,2.03092922852943e-10,2.02779362867944e-10,2.02528434857758e-10,2.02314652137527e-10,2.021424451024e-10,2.01956538047794e-10,2.01774592620508e-10,2.01613264660318e-10,2.01477596850638e-10,2.013769815197e-10,2.01287467952714e-10,2.01154583202916e-10,2.01029606117832e-10,2.00949346505398e-10,2.0088286866589e-10,2.00812072489234e-10,2.00736743106658e-10,2.00665059797683e-10,2.00579753818809e-10,2.00497521764308e-10,2.0043630869933e-10,2.00386503835241e-10,2.00335670583312e-10,2.0025826386593e-10,2.00189755205356e-10,2.00143193125139e-10,2.00145480531802e-10,2.00174279019797e-10,2.00216500888147e-10,2.00219473600041e-10,2.00225135278784e-10,2.00219687851582e-10,2.00217472662435e-10,2.00237601479349e-10,2.002928178374e-10,2.00354166823533e-10,2.00440645667308e-10,2.00539892308904e-10,2.00619201420658e-10,2.0067092189731e-10,2.00714026830181e-10,2.00777119135713e-10,2.00877952988796e-10,2.00975064076304e-10,2.01086123513473e-10,2.01186374936297e-10,2.01321445959459e-10,2.0148433013434e-10,2.01599743557515e-10,2.0167319056934e-10,2.01764596757983e-10,2.01827828123663e-10,2.01896450819311e-10,2.01941838183849e-10,2.02011159925913e-10,2.02075528103375e-10,2.02142892135498e-10,2.02217833178442e-10,2.02296071980957e-10,2.02363269781735e-10,2.0240761490539e-10,2.02476611230225e-10,2.02529125971342e-10,2.02517330266551e-10,2.02534739016741e-10,2.02572910358844e-10,2.02596875539542e-10,2.02601439067111e-10,2.02640955467479e-10,2.02688011915827e-10,2.02705381929463e-10,2.02694841062261e-10,2.02676057253934e-10,2.026875290532e-10,2.02723341582535e-10,2.02763206946856e-10,2.02822052556353e-10,2.02865715500667e-10,2.02911766545016e-10,2.029498595341e-10,2.02974920662217e-10,2.03016367452972e-10,2.03061476812962e-10,2.03108569657159e-10,2.03162638172054e-10,2.03169804481831e-10,2.03169426762498e-10,2.03146941412791e-10,2.03116639946611e-10,2.03104637656722e-10,2.03083989420472e-10,2.03047452285263e-10,2.03010354476721e-10,2.02981609572682e-10,2.02982111412946e-10,2.03014007010276e-10,2.03012476740413e-10,2.02991402958065e-10,2.02997424927198e-10,2.0297254549555e-10,2.02962356388961e-10,2.02938011185064e-10,2.02909274418076e-10,2.028844723815e-10,2.02889402336603e-10,2.02910149219071e-10,2.02896282988282e-10,2.02913718727834e-10,2.0292444663277e-10,2.02919317292799e-10,2.02908274117426e-10,2.02903068306181e-10,2.02903268259098e-10,2.0290907444379e-10,2.02904385196617e-10,2.02891008092345e-10,2.02894370325073e-10,2.02946451561218e-10,2.02966895387388e-10,2.02951734757408e-10,2.02943388901419e-10,2.02938516826883e-10,2.02953422401101e-10,2.03000168412392e-10,2.03070641057728e-10,2.03115171065658e-10,2.03147880699184e-10,2.03163029804798e-10

D1 wetted and dewetted cross: Time [ms]
0.17928

D1 wetted and dewetted cross: p_y [kg m s^{-1}]
8.10398588632503e-10

D1 wetted: Time [ms]
0,0.00045,0.0009,0.00135,0.0018,0.00225,0.0027,0.00315,0.0036,0.00405,0.0045,0.00495,0.0054,0.00585,0.0063,0.00675,0.0072,0.00765,0.0081,0.00855,0.009,0.00945,0.0099,0.01035,0.0108,0.01125,0.0117,0.01215,0.0126,0.01305,0.0135,0.01395,0.0144,0.01485,0.0153,0.01575,0.0162,0.01665,0.0171,0.01755,0.018,0.01845,0.0189,0.01935,0.0198,0.02025,0.0207,0.02115,0.0216,0.02205,0.0225,0.02295,0.0234,0.02385,0.0243,0.02475,0.0252,0.02565,0.0261,0.02655,0.027,0.02745,0.0279,0.02835,0.0288,0.02925,0.0297,0.03015,0.0306,0.03105,0.0315,0.03195,0.0324,0.03285,0.0333,0.03375,0.0342,0.03465,0.0351,0.03555,0.036,0.03645,0.0369,0.03735,0.0378,0.03825,0.0387,0.03915,0.0396,0.04005,0.0405,0.04095,0.0414,0.04185,0.0423,0.04275,0.0432,0.04365,0.0441,0.04455,0.045,0.04545,0.0459,0.04635,0.0468,0.04725,0.0477,0.04815,0.0486,0.04905,0.0495,0.04995,0.0504,0.05085,0.0513,0.05175,0.0522,0.05265,0.0531,0.05355,0.054,0.05445,0.0549,0.05535,0.0558,0.05625,0.0567,0.05715,0.0576,0.05805,0.0585,0.05895,0.0594,0.05985,0.0603,0.06075,0.0612,0.06165,0.0621,0.06255,0.063,0.06345,0.0639,0.06435,0.0648,0.06525,0.0657,0.06615,0.0666,0.06705,0.0675,0.06795,0.0684,0.06885,0.0693,0.06975,0.0702,0.07065,0.0711,0.07155,0.072,0.07245,0.0729,0.07335,0.0738,0.07425,0.0747,0.07515,0.0756,0.07605,0.0765,0.07695,0.0774,0.07785,0.0783,0.07875,0.0792,0.07965,0.0801,0.08055,0.081,0.08145,0.0819,0.08235,0.0828,0.08325,0.0837,0.08415,0.0846,0.08505,0.0855,0.08595,0.0864,0.08685,0.0873,0.08775,0.0882,0.08865,0.0891,0.08955,0.09,0.09045,0.0909,0.09135,0.0918,0.09225,0.0927,0.09315,0.0936,0.09405,0.0945,0.09495,0.0954,0.09585,0.0963,0.09675,0.0972,0.09765,0.0981,0.09855,0.099,0.09945,0.0999,0.10035,0.1008,0.10125,0.1017,0.10215,0.1026,0.10305,0.1035,0.10395,0.1044,0.10485,0.1053,0.10575,0.1062,0.10665,0.1071,0.10755,0.108,0.10845,0.1089,0.10935,0.1098,0.11025,0.1107,0.11115,0.1116,0.11205,0.1125,0.11295,0.1134,0.11385,0.1143,0.11475,0.1152,0.11565,0.1161,0.11655,0.117,0.11745,0.1179,0.11835,0.1188,0.11925,0.1197,0.12015,0.1206,0.12105,0.1215,0.12195,0.1224,0.12285,0.1233,0.12375,0.1242,0.12465,0.1251,0.12555,0.126,0.12645,0.1269,0.12735,0.1278,0.12825,0.1287,0.12915,0.1296,0.13005,0.1305,0.13095,0.1314,0.13185,0.1323,0.13275,0.1332,0.13365,0.1341,0.13455,0.135,0.13545,0.1359,0.13635,0.1368,0.13725,0.1377,0.13815,0.1386,0.13905,0.1395,0.13995,0.1404,0.14085,0.1413,0.14175,0.1422,0.14265,0.1431,0.14355,0.144,0.14445,0.1449,0.14535,0.1458,0.14625,0.1467,0.14715,0.1476,0.14805,0.1485,0.14895,0.1494,0.14985,0.1503,0.15075,0.1512,0.15165,0.1521,0.15255,0.153,0.15345,0.1539,0.15435,0.1548,0.15525,0.1557,0.15615,0.1566,0.15705,0.1575,0.15795,0.1584,0.15885,0.1593,0.15975,0.1602,0.16065,0.1611,0.16155,0.162,0.16245,0.1629,0.16335,0.1638,0.16425,0.1647,0.16515,0.1656,0.16605,0.1665,0.16695,0.1674,0.16785,0.1683,0.16875,0.1692,0.16965,0.1701,0.17055,0.171,0.17145,0.1719,0.17235,0.1728,0.17325,0.1737,0.17415,0.1746,0.17505,0.1755,0.17595,0.1764,0.17685,0.1773,0.17775,0.1782,0.17865,0.1791,0.17955,0.18,0.18045,0.1809,0.18135,0.1818,0.18225,0.1827,0.18315,0.1836,0.18405,0.1845,0.18495,0.1854,0.18585,0.1863,0.18675,0.1872,0.18765,0.1881,0.18855,0.189,0.18945,0.1899,0.19035,0.1908,0.19125,0.1917,0.19215,0.1926,0.19305,0.1935,0.19395,0.1944,0.19485,0.1953,0.19575,0.1962,0.19665,0.1971,0.19755,0.198,0.19845,0.1989,0.19935,0.1998,0.20025,0.2007,0.20115,0.2016,0.20205,0.2025,0.20295,0.2034,0.20385,0.2043,0.20475,0.2052,0.20565,0.2061,0.20655,0.207,0.20745,0.2079,0.20835,0.2088,0.20925,0.2097,0.21015,0.2106,0.21105,0.2115,0.21195,0.2124,0.21285,0.2133,0.21375,0.2142,0.21465,0.2151,0.21555,0.216,0.21645,0.2169,0.21735,0.2178,0.21825,0.2187,0.21915,0.2196,0.22005,0.2205,0.22095,0.2214,0.22185,0.2223,0.22275,0.2232,0.22365,0.2241,0.22455,0.225,0.22545,0.2259,0.22635,0.2268,0.22725,0.2277,0.22815,0.2286,0.22905,0.2295,0.22995,0.2304,0.23085,0.2313,0.23175,0.2322,0.23265,0.2331,0.23355,0.234,0.23445,0.2349,0.23535,0.2358,0.23625,0.2367,0.23715,0.2376,0.23805,0.2385,0.23895,0.2394,0.23985,0.2403,0.24075,0.2412,0.24165,0.2421,0.24255,0.243,0.24345,0.2439,0.24435,0.2448,0.24525,0.2457,0.24615,0.2466,0.24705,0.2475,0.24795,0.2484,0.24885,0.2493,0.24975,0.2502,0.25065,0.2511,0.25155,0.252,0.25245,0.2529,0.25335,0.2538,0.25425,0.2547,0.25515,0.2556,0.25605,0.2565,0.25695,0.2574,0.25785,0.2583,0.25875,0.2592,0.25965,0.2601,0.26055,0.261,0.26145,0.2619,0.26235,0.2628,0.26325,0.2637,0.26415,0.2646,0.26505,0.2655,0.26595,0.2664,0.26685,0.2673,0.26775,0.2682,0.26865,0.2691,0.26955,0.27,0.27045,0.2709,0.27135,0.2718,0.27225,0.2727,0.27315,0.2736,0.27405,0.2745,0.27495,0.2754,0.27585,0.2763,0.27675,0.2772,0.27765,0.2781,0.27855,0.279,0.27945,0.2799,0.28035,0.2808,0.28125,0.2817,0.28215,0.2826,0.28305,0.2835,0.28395,0.2844,0.28485,0.2853,0.28575,0.2862,0.28665,0.2871,0.28755,0.288,0.28845,0.2889,0.28935,0.2898,0.29025,0.2907,0.29115,0.2916,0.29205,0.2925,0.29295,0.2934,0.29385,0.2943,0.29475,0.2952,0.29565,0.2961,0.29655,0.297,0.29745,0.2979,0.29835,0.2988,0.29925,0.2997,0.30015,0.3006,0.30105,0.3015,0.30195,0.3024,0.30285,0.3033,0.30375,0.3042,0.30465,0.3051,0.30555,0.306,0.30645,0.3069,0.30735,0.3078,0.30825,0.3087,0.30915,0.3096,0.31005,0.3105,0.31095,0.3114,0.31185,0.3123,0.31275,0.3132,0.31365,0.3141,0.31455,0.315,0.31545,0.3159,0.31635,0.3168,0.31725,0.3177,0.31815,0.3186,0.31905,0.3195,0.31995,0.3204,0.32085,0.3213,0.32175,0.3222,0.32265,0.3231,0.32355,0.324,0.32445,0.3249,0.32535,0.3258,0.32625,0.3267,0.32715,0.3276,0.32805,0.3285,0.32895,0.3294,0.32985,0.3303,0.33075,0.3312,0.33165,0.3321,0.33255,0.333,0.33345,0.3339,0.33435,0.3348,0.33525,0.3357,0.33615,0.3366,0.33705,0.3375,0.33795,0.3384,0.33885,0.3393,0.33975,0.3402,0.34065,0.3411,0.34155,0.342,0.34245,0.3429,0.34335,0.3438,0.34425,0.3447,0.34515,0.3456,0.34605,0.3465,0.34695,0.3474,0.34785,0.3483,0.34875,0.3492,0.34965,0.3501,0.35055,0.351,0.35145,0.3519,0.35235,0.3528,0.35325,0.3537,0.35415,0.3546,0.35505,0.3555,0.35595,0.3564,0.35685,0.3573,0.35775,0.3582,0.35865,0.3591,0.35955,0.36,0.36045,0.3609,0.36135,0.3618,0.36225,0.3627,0.36315,0.3636,0.36405,0.3645,0.36495,0.3654,0.36585,0.3663,0.36675,0.3672,0.36765,0.3681,0.36855,0.369,0.36945,0.3699,0.37035,0.3708,0.37125,0.3717,0.37215,0.3726,0.37305,0.3735,0.37395,0.3744,0.37485,0.3753,0.37575,0.3762,0.37665,0.3771,0.37755,0.378,0.37845,0.3789,0.37935,0.3798,0.38025,0.3807,0.38115,0.3816,0.38205,0.3825,0.38295,0.3834,0.38385,0.3843,0.38475,0.3852,0.38565,0.3861,0.38655,0.387,0.38745,0.3879,0.38835,0.3888,0.38925,0.3897,0.39015,0.3906,0.39105,0.3915,0.39195,0.3924,0.39285,0.3933,0.39375,0.3942,0.39465,0.3951,0.39555,0.396,0.39645,0.3969,0.39735,0.3978,0.39825,0.3987,0.39915,0.3996,0.40005,0.4005,0.40095,0.4014,0.40185,0.4023,0.40275,0.4032,0.40365,0.4041,0.40455,0.405,0.40545,0.4059,0.40635,0.4068,0.40725,0.4077,0.40815,0.4086,0.40905,0.4095,0.40995,0.4104,0.41085,0.4113,0.41175,0.4122,0.41265,0.4131,0.41355,0.414,0.41445,0.4149,0.41535,0.4158,0.41625,0.4167,0.41715,0.4176,0.41805,0.4185,0.41895,0.4194,0.41985,0.4203,0.42075,0.4212,0.42165,0.4221,0.42255,0.423,0.42345,0.4239,0.42435,0.4248,0.42525,0.4257,0.42615,0.4266,0.42705,0.4275,0.42795,0.4284,0.42885,0.4293,0.42975,0.4302,0.43065,0.4311,0.43155,0.432,0.43245,0.4329,0.43335,0.4338,0.43425,0.4347,0.43515,0.4356,0.43605,0.4365,0.43695,0.4374,0.43785,0.4383,0.43875,0.4392,0.43965,0.4401,0.44055,0.441,0.44145,0.4419,0.44235,0.4428,0.44325,0.4437,0.44415,0.4446,0.44505,0.4455,0.44595,0.4464,0.44685,0.4473,0.44775,0.4482,0.44865,0.4491,0.44955,0.45,0.45045,0.4509,0.45135,0.4518,0.45225,0.4527,0.45315,0.4536,0.45405,0.4545,0.45495,0.4554,0.45585,0.4563,0.45675,0.4572,0.45765,0.4581,0.45855,0.459,0.45945,0.4599,0.46035,0.4608,0.46125,0.4617,0.46215,0.4626,0.46305,0.4635,0.46395,0.4644,0.46485,0.4653,0.46575,0.4662,0.46665,0.4671,0.46755,0.468,0.46845,0.4689,0.46935,0.4698,0.47025,0.4707,0.47115,0.4716,0.47205,0.4725,0.47295,0.4734,0.47385,0.4743,0.47475,0.4752,0.47565,0.4761,0.47655,0.477,0.47745,0.4779,0.47835,0.4788,0.47925,0.4797,0.48015,0.4806,0.48105,0.4815,0.48195,0.4824,0.48285,0.4833,0.48375,0.4842,0.48465,0.4851,0.48555,0.486,0.48645,0.4869,0.48735,0.4878,0.48825,0.4887,0.48915,0.4896,0.49005,0.4905,0.49095,0.4914,0.49185,0.4923,0.49275,0.4932,0.49365,0.4941,0.49455,0.495,0.49545,0.4959,0.49635,0.4968,0.49725,0.4977,0.49815,0.4986,0.49905,0.4995,0.49995,0.5004

D1 wetted: p_y [kg m s^{-1}]
0,-8.66521746169108e-12,-1.77644140914701e-11,-2.56304108125503e-11,-3.20274372630349e-11,-3.75901431620323e-11,-4.26883379913765e-11,-4.7549173618196e-11,-5.22494380491051e-11,-5.69578461762256e-11,-6.1502345063712e-11,-6.58858529660252e-11,-7.0167031298832e-11,-7.43704987228915e-11,-7.86298653152761e-11,-8.29829747690169e-11,-8.73488587693459e-11,-9.17119832704906e-11,-9.60079828531144e-11,-1.00152208354385e-10,-1.0415827939309e-10,-1.08114823990994e-10,-1.12019153130126e-10,-1.15820900502057e-10,-1.19497069192365e-10,-1.23036357503863e-10,-1.26528186158887e-10,-1.30025045149808e-10,-1.33379689555576e-10,-1.36675053644961e-10,-1.39843014657191e-10,-1.42916146056673e-10,-1.45881446392551e-10,-1.48760451326349e-10,-1.51544944329878e-10,-1.54290697531178e-10,-1.5696009663771e-10,-1.59571856155022e-10,-1.62158563906761e-10,-1.6481333738272e-10,-1.67527794245106e-10,-1.70252035274774e-10,-1.72990259518992e-10,-1.75730702660199e-10,-1.78517679812088e-10,-1.81329488781922e-10,-1.8413239124167e-10,-1.86957657445677e-10,-1.89906131349951e-10,-1.92855761984262e-10,-1.95836166894185e-10,-1.9893175567325e-10,-2.02171919564192e-10,-2.05533842967994e-10,-2.08930195910565e-10,-2.12357881646964e-10,-2.1585895436717e-10,-2.19413559519004e-10,-2.23138219218511e-10,-2.2693729429912e-10,-2.30811809670554e-10,-2.34757569067989e-10,-2.38807975830653e-10,-2.42954691940905e-10,-2.47196628443629e-10,-2.51528664402238e-10,-2.55965955119857e-10,-2.60473835102371e-10,-2.65077920780588e-10,-2.69741631327979e-10,-2.74453627530324e-10,-2.79161541260347e-10,-2.83856094420221e-10,-2.8859184672195e-10,-2.93347255975762e-10,-2.98157744054944e-10,-3.03006533197915e-10,-3.07870778069788e-10,-3.12792077932536e-10,-3.1775367450681e-10,-3.22732054339765e-10,-3.27754099612086e-10,-3.32779012654508e-10,-3.37826728815387e-10,-3.42924658535137e-10,-3.48057842398532e-10,-3.53153809819884e-10,-3.58260547602785e-10,-3.63385657670463e-10,-3.68536882995522e-10,-3.73675640075897e-10,-3.78817277774831e-10,-3.83951585327311e-10,-3.89044693444385e-10,-3.94112921217634e-10,-3.99168989499258e-10,-4.04193420187909e-10,-4.09157609216837e-10,-4.14045467942615e-10,-4.18871805070852e-10,-4.23612558008214e-10,-4.28280420859964e-10,-4.32842083103763e-10,-4.37284295494169e-10,-4.41610465658374e-10,-4.45803290668986e-10,-4.49888524329707e-10,-4.53876055755936e-10,-4.57728997140661e-10,-4.61440827485785e-10,-4.65008161899163e-10,-4.68433160853647e-10,-4.71703416255032e-10,-4.74813538299539e-10,-4.77708805211177e-10,-4.80371335690495e-10,-4.82738036061209e-10,-4.8468539700414e-10,-4.86175802218951e-10,-4.87426092259912e-10,-4.88583549302667e-10,-4.89703347048938e-10,-4.90807130752846e-10,-4.91855773163549e-10,-4.92811744483509e-10,-4.93721205840423e-10,-4.94553897949455e-10,-4.95315113164104e-10,-4.96033108035207e-10,-4.96685043441256e-10,-4.97242723026939e-10,-4.97730773731537e-10,-4.98170823317406e-10,-4.98544350478648e-10,-4.98817687376885e-10,-4.99011359148811e-10,-4.99162631240591e-10,-4.99260688657764e-10,-4.99316223276341e-10,-4.99368177973772e-10,-4.99414675469558e-10,-4.99424436891131e-10,-4.99385616878644e-10,-4.99269745630862e-10,-4.99074017968158e-10,-4.98792621888196e-10,-4.98449192964421e-10,-4.98056333158699e-10,-4.97621989244709e-10,-4.97158520048506e-10,-4.9664662703542e-10,-4.96080809091356e-10,-4.95463462115077e-10,-4.94772114033554e-10,-4.94034907132541e-10,-4.9324853334447e-10,-4.92432484897436e-10,-4.91577255867953e-10,-4.90687086078777e-10,-4.8974369249167e-10,-4.88736833731357e-10,-4.8766943473401e-10,-4.86555905037263e-10,-4.85395332136876e-10,-4.8417636644894e-10,-4.82882797954351e-10,-4.81517591077645e-10,-4.80111323095454e-10,-4.78680942480642e-10,-4.77212784143717e-10,-4.75696177300506e-10,-4.74110124253138e-10,-4.72471054781181e-10,-4.70747810751195e-10,-4.68955792225637e-10,-4.67104575828214e-10,-4.65189073516826e-10,-4.63222768137593e-10,-4.61226206134893e-10,-4.59186370221214e-10,-4.57054355549381e-10,-4.54898733623665e-10,-4.52735656807566e-10,-4.5052009796143e-10,-4.48222391899478e-10,-4.45871778787298e-10,-4.43475080700013e-10,-4.40990721988852e-10,-4.38427607399646e-10,-4.35812703301332e-10,-4.331268698457e-10,-4.30410558853728e-10,-4.27645076392513e-10,-4.24813105957219e-10,-4.21943384963654e-10,-4.19017435197716e-10,-4.16072216276043e-10,-4.13096893721059e-10,-4.1011531836791e-10,-4.07174264157207e-10,-4.04192118586459e-10,-4.0122372871546e-10,-3.98288349856692e-10,-3.95350784555015e-10,-3.9242117239917e-10,-3.89490568256236e-10,-3.86546267179497e-10,-3.83638656776519e-10,-3.80768275114661e-10,-3.77938032619831e-10,-3.75150178559266e-10,-3.72379261241596e-10,-3.69674595818742e-10,-3.6700027431312e-10,-3.64310637218065e-10,-3.61676714541407e-10,-3.59132112066213e-10,-3.56607638719304e-10,-3.54100312752816e-10,-3.51678171218734e-10,-3.4929288542659e-10,-3.46905004503486e-10,-3.44496027318081e-10,-3.42078837515118e-10,-3.39629569633688e-10,-3.37156962848881e-10,-3.34594072383871e-10,-3.31943288190093e-10,-3.29231892907204e-10,-3.26455970474213e-10,-3.23571858543463e-10,-3.20600500157171e-10,-3.17532367393584e-10,-3.14391682578318e-10,-3.11166325247458e-10,-3.07910046424923e-10,-3.04544866360883e-10,-3.01089558728038e-10,-2.97594114146964e-10,-2.9414045238831e-10,-2.90657776215538e-10,-2.87185076845893e-10,-2.83687181702129e-10,-2.80166625743344e-10,-2.76635442620696e-10,-2.73087834785946e-10,-2.69485278924356e-10,-2.6586744657399e-10,-2.62256079179318e-10,-2.58589692520534e-10,-2.54852675961924e-10,-2.51103268890783e-10,-2.47294984207494e-10,-2.433993648988e-10,-2.3938496749954e-10,-2.35268412732441e-10,-2.31044433218812e-10,-2.26616857405145e-10,-2.21955845584955e-10,-2.17048496718032e-10,-2.11879195958888e-10,-2.06427284229138e-10,-2.00684266756237e-10,-1.9465837091078e-10,-1.88279803357311e-10,-1.8155205836813e-10,-1.74468355600502e-10,-1.66954014175409e-10,-1.59035795751526e-10,-1.507608177309e-10,-1.42088806917513e-10,-1.32971409788409e-10,-1.23449832012753e-10,-1.13505817763569e-10,-1.03156243879351e-10,-9.23656081466836e-11,-8.10838179814243e-11,-6.9334422138927e-11,-5.71109880414611e-11,-4.44605055260657e-11,-3.14409652873623e-11,-1.81068165141623e-11,-4.43942984614277e-12,9.51190961227383e-12,2.37302290719816e-11,3.82042651348126e-11,5.28931460713199e-11,6.77787180237053e-11,8.28551668834865e-11,9.8062082616121e-11,1.13407710121753e-10,1.28927399419941e-10,1.44519719690269e-10,1.60159478460261e-10,1.75788175873074e-10,1.91350101882145e-10,2.06827414888341e-10,2.22281490322535e-10,2.37682194117849e-10,2.53003202094351e-10,2.68242700112495e-10,2.8334937443212e-10,2.98276613315959e-10,3.13024478137635e-10,3.27574693529711e-10,3.41898113332325e-10,3.55987665818318e-10,3.69806481125499e-10,3.83330519228885e-10,3.9658912850682e-10,4.096153898136e-10,4.22402460534162e-10,4.34884556284928e-10,4.47063206066147e-10,4.59001892843129e-10,4.70759085583699e-10,4.82295468273623e-10,4.93622087527208e-10,5.04781485324751e-10,5.15720736724763e-10,5.26435501389198e-10,5.36926876616563e-10,5.47165389629184e-10,5.57190899035697e-10,5.67020149939594e-10,5.76729310691111e-10,5.86290705916341e-10,5.95673476085001e-10,6.04872401819572e-10,6.13907782381855e-10,6.22773732058745e-10,6.31454704298912e-10,6.39942667192428e-10,6.48253054503234e-10,6.56403193449828e-10,6.64421482058507e-10,6.72306814496168e-10,6.80046846378922e-10,6.87609705244453e-10,6.94969852488304e-10,7.02138158822453e-10,7.09103649296057e-10,7.15880062916585e-10,7.22490673324629e-10,7.2896616856218e-10,7.35314973154541e-10,7.41522142298377e-10,7.47602395864546e-10,7.53544688776162e-10,7.59321313148751e-10,7.64946453836386e-10,7.7041260351961e-10,7.75723614597272e-10,7.80869897254723e-10,7.85844128817483e-10,7.90685156540045e-10,7.95346184067658e-10,7.9981209860285e-10,8.04122575746344e-10,8.08312765758768e-10,8.12336667241111e-10,8.16231488907678e-10,8.19940408341207e-10,8.23464260165788e-10,8.26811001658114e-10,8.29975103554676e-10,8.32926305368521e-10,8.35674539543052e-10,8.38204784869877e-10,8.40539701674302e-10,8.42687983825209e-10,8.44656844700322e-10,8.46458630442302e-10,8.48011063672832e-10,8.49329271470546e-10,8.50429854631281e-10,8.51310342230219e-10,8.51948265614523e-10,8.52347680128184e-10,8.52502070891289e-10,8.52429925055375e-10,8.5211171452066e-10,8.51561708628492e-10,8.50805018791284e-10,8.49771963408761e-10,8.48514236807566e-10,8.4701559744453e-10,8.45284712974411e-10,8.43312298211308e-10,8.41157744011798e-10,8.38836708337749e-10,8.36306563006573e-10,8.33484384068634e-10,8.30441713431137e-10,8.2721480107536e-10,8.23760696870941e-10,8.20135972447987e-10,8.16285116970525e-10,8.12259656467174e-10,8.08073237699112e-10,8.03703888502643e-10,7.9919122851314e-10,7.94530100301736e-10,7.89733463061837e-10,7.84785191704445e-10,7.79716049504801e-10,7.74529760789967e-10,7.69229161714309e-10,7.63781031100984e-10,7.58258726385167e-10,7.52629990570551e-10,7.46925766421337e-10,7.41120021738964e-10,7.35218826281288e-10,7.29239762404849e-10,7.23165377134929e-10,7.17022337649069e-10,7.10778258458352e-10,7.04472775330158e-10,6.98108423230771e-10,6.91701490735879e-10,6.85237750955327e-10,6.7869639438599e-10,6.7210135862256e-10,6.65501439785874e-10,6.58856081792409e-10,6.52144781024064e-10,6.45397197454564e-10,6.38637751865001e-10,6.31885802302205e-10,6.25160225233053e-10,6.18445185502538e-10,6.11732056558482e-10,6.04983907468757e-10,5.98206188051067e-10,5.91431732467996e-10,5.84629336545395e-10,5.77826534028655e-10,5.7099938204435e-10,5.64167957027983e-10,5.57321557269633e-10,5.50502253224681e-10,5.43681026919033e-10,5.36844494164694e-10,5.29991041573646e-10,5.23169617754959e-10,5.16326926104459e-10,5.09485540720043e-10,5.02670869277876e-10,4.95879611607743e-10,4.89123117166162e-10,4.82427657293287e-10,4.75737205379791e-10,4.69056723140822e-10,4.6242062331544e-10,4.55806547924508e-10,4.49268584864704e-10,4.42798524857216e-10,4.36402295943116e-10,4.3012129768288e-10,4.23931267953141e-10,4.17794120696682e-10,4.11764247352242e-10,4.058890873661e-10,4.00083335485612e-10,3.94348707702968e-10,3.88709707446709e-10,3.83185693073947e-10,3.77814256804149e-10,3.72590780333131e-10,3.67483222113571e-10,3.62512351940955e-10,3.57671148284926e-10,3.52969644281979e-10,3.48449172073622e-10,3.44097316108403e-10,3.39896229123974e-10,3.35894516286092e-10,3.32113073079061e-10,3.28515679341779e-10,3.25090386490274e-10,3.2188580619139e-10,3.18880955492807e-10,3.16088438183388e-10,3.13543610518326e-10,3.11227292185061e-10,3.09127162222147e-10,3.07230243731398e-10,3.05523471789906e-10,3.03984443177733e-10,3.02674802747538e-10,3.01567173996832e-10,3.0063305155191e-10,2.99873696870775e-10,2.99249235365201e-10,2.98791271613385e-10,2.98528449433147e-10,2.98369188567231e-10,2.98281904863267e-10,2.9825197658307e-10,2.98218078213954e-10,2.98201031567208e-10,2.9820484194224e-10,2.98209313983562e-10,2.98187746370562e-10,2.98138761995399e-10,2.98078828150291e-10,2.97973262421363e-10,2.97810056009578e-10,2.9761351625369e-10,2.97349360882817e-10,2.97037333658342e-10,2.96640647707038e-10,2.96185149485945e-10,2.95673109398922e-10,2.95102665224489e-10,2.94423062442582e-10,2.93656155697124e-10,2.92748608147644e-10,2.91720525315524e-10,2.90642705731232e-10,2.89511716880093e-10,2.88317267609436e-10,2.87114919909788e-10,2.85892243094841e-10,2.84600551360337e-10,2.83260258971447e-10,2.81852686442608e-10,2.80391641741058e-10,2.78870286800298e-10,2.77310143567213e-10,2.7564762639659e-10,2.73920575048232e-10,2.721616861286e-10,2.7031791480851e-10,2.68380731163274e-10,2.66302604811368e-10,2.6412002020057e-10,2.61917752006276e-10,2.59650571524175e-10,2.5733490652923e-10,2.54915144143036e-10,2.52442401347847e-10,2.4985831537417e-10,2.47142353983575e-10,2.44327569878794e-10,2.41427513977937e-10,2.3847889258633e-10,2.35434635929569e-10,2.32294773248536e-10,2.29060431442711e-10,2.2573423249097e-10,2.22348071770795e-10,2.18909074833742e-10,2.15403122501048e-10,2.11797278834054e-10,2.08104222140885e-10,2.04356664043766e-10,2.00510095788653e-10,1.9656462798553e-10,1.9250914202483e-10,1.88380396943447e-10,1.84185616792118e-10,1.79955928522917e-10,1.75699755093292e-10,1.71403763544503e-10,1.67053016400284e-10,1.62675356593869e-10,1.58309370296875e-10,1.5392738546849e-10,1.49537240335022e-10,1.45206586032395e-10,1.40925764629243e-10,1.36669224731198e-10,1.3253833624878e-10,1.28549663158733e-10,1.24731338207689e-10,1.21142583039888e-10,1.17780178217398e-10,1.14660992920812e-10,1.11743861507203e-10,1.09098941109429e-10,1.06750935248448e-10,1.04664605158442e-10,1.02815900102761e-10,1.01241717467276e-10,9.99252763718048e-11,9.88998649566808e-11,9.81867312918399e-11,9.77512844959021e-11,9.75741902685155e-11,9.75851690425359e-11,9.78393816908421e-11,9.83063399034177e-11,9.89842137340383e-11,9.98515774710236e-11,1.00897277902964e-10,1.02090941489302e-10,1.03503557213901e-10,1.05094365753852e-10,1.06843625747681e-10,1.08727252328419e-10,1.10779466161735e-10,1.12988987547419e-10,1.15313470516662e-10,1.17744066521869e-10,1.20291884961789e-10,1.22913843684567e-10,1.25613634419799e-10,1.2840472303899e-10,1.31287491750041e-10,1.34269812672354e-10,1.37324167392432e-10,1.4047025695697e-10,1.43626974935245e-10,1.46813606585265e-10,1.50056303825236e-10,1.53344154939708e-10,1.56662074506772e-10,1.60014017347045e-10,1.63411591219067e-10,1.66832089231928e-10,1.70290128113995e-10,1.73787080292479e-10,1.77276455011689e-10,1.8076778277875e-10,1.84278083781484e-10,1.87791405074765e-10,1.91319913026066e-10,1.94836525064932e-10,1.98369774176881e-10,2.01910145659626e-10,2.05448086394035e-10,2.0900242969246e-10,2.1256536559679e-10,2.16115826877972e-10,2.19638098929271e-10,2.23135369444423e-10,2.26668168946169e-10,2.30197244036535e-10,2.33700896983828e-10,2.37176722591985e-10,2.40675458785208e-10,2.44177307284558e-10,2.47682584734937e-10,2.51158291555857e-10,2.54636949688918e-10,2.58086382414694e-10,2.61503894031431e-10,2.64909019513202e-10,2.68286445617024e-10,2.71614459263069e-10,2.74919594719446e-10,2.78180241283711e-10,2.81365348404947e-10,2.84504537684297e-10,2.87588604666215e-10,2.90664836285945e-10,2.93732687617211e-10,2.96789376895336e-10,2.99790919524185e-10,3.02774325114963e-10,3.05707433705685e-10,3.08605477118206e-10,3.11487301153005e-10,3.14340491498289e-10,3.17149174714839e-10,3.1991845451932e-10,3.22612124603742e-10,3.25283148003082e-10,3.27914505775385e-10,3.30475080873879e-10,3.32950252181976e-10,3.35389220990061e-10,3.37800386114254e-10,3.40163483199787e-10,3.42483788538125e-10,3.44789081869803e-10,3.47051317586247e-10,3.49226681797487e-10,3.51358786545756e-10,3.53436058474907e-10,3.55492878813429e-10,3.57504668733054e-10,3.59446327965237e-10,3.6133447475803e-10,3.6315542936754e-10,3.64947366681815e-10,3.66710960131246e-10,3.68441531308837e-10,3.7008881379448e-10,3.71642604037201e-10,3.73151471768775e-10,3.74619564932996e-10,3.76052412512433e-10,3.77410564449715e-10,3.78722214316807e-10,3.79997899106092e-10,3.81202111393709e-10,3.82346155109886e-10,3.8340299786953e-10,3.84435254863372e-10,3.85411181205228e-10,3.86355794424629e-10,3.87218061206485e-10,3.88027285586362e-10,3.8878335726151e-10,3.89532876849464e-10,3.90173852033136e-10,3.90712495238531e-10,3.91153631029874e-10,3.91527168287899e-10,3.91826922594932e-10,3.92102199533543e-10,3.92304965159435e-10,3.92435442069381e-10,3.92536574734642e-10,3.92580890268828e-10,3.92546437681129e-10,3.92433673689905e-10,3.92217723521714e-10,3.91898885429742e-10,3.91458630645769e-10,3.90932474400525e-10,3.90320348300645e-10,3.89640136133927e-10,3.88884124606937e-10,3.88083143908673e-10,3.87193204113836e-10,3.86201937213461e-10,3.85080064346187e-10,3.83875256396385e-10,3.82575184674934e-10,3.8117528100563e-10,3.79660078531775e-10,3.78082882989707e-10,3.76417844862929e-10,3.7468611558948e-10,3.72860746815035e-10,3.70925726116188e-10,3.68885959398313e-10,3.6682020150392e-10,3.64729574788466e-10,3.62547299285702e-10,3.60256870901956e-10,3.57890401867517e-10,3.55455850786432e-10,3.52944030145193e-10,3.5037316703231e-10,3.47742553676945e-10,3.45041115648382e-10,3.42316832713092e-10,3.3955907129893e-10,3.36782267234848e-10,3.33965289426439e-10,3.31065574639321e-10,3.28130731703096e-10,3.25166846482849e-10,3.22141016033503e-10,3.19066686249392e-10,3.15984684169488e-10,3.12910013445469e-10,3.09793177426863e-10,3.0665177927428e-10,3.03541639387733e-10,3.00463788029358e-10,2.97411277984074e-10,2.94408681768224e-10,2.91504019349081e-10,2.88650908577696e-10,2.85853160190003e-10,2.83198277656312e-10,2.80687550182361e-10,2.78303810329544e-10,2.76041523918489e-10,2.73947277927323e-10,2.72005786785064e-10,2.70218310142454e-10,2.68600208199231e-10,2.67103843920775e-10,2.6575948641568e-10,2.64540661002196e-10,2.63434375211689e-10,2.62422736985362e-10,2.61538296274912e-10,2.6075034367501e-10,2.60006334967031e-10,2.59344611882848e-10,2.58731980528972e-10,2.58169940336115e-10,2.57656441754998e-10,2.57166270794378e-10,2.56692221303767e-10,2.56251109532198e-10,2.55823280991416e-10,2.55390064226394e-10,2.54968703939169e-10,2.54584263776944e-10,2.54215706972477e-10,2.53875778652701e-10,2.53514357629187e-10,2.53142236215467e-10,2.52791540287756e-10,2.52409490639222e-10,2.52001121484835e-10,2.51573243939352e-10,2.51121119592449e-10,2.50647228990855e-10,2.5019139370049e-10,2.49749377290218e-10,2.4929599086264e-10,2.48848218720373e-10,2.48311816712504e-10,2.47745514691793e-10,2.47161694846482e-10,2.4654072389899e-10,2.45874247831905e-10,2.45156512682413e-10,2.44361278807277e-10,2.43488539286893e-10,2.42572518831956e-10,2.41614424064739e-10,2.4061858447139e-10,2.39593169891762e-10,2.38485719614021e-10,2.37290713933075e-10,2.36062132487784e-10,2.34773119440305e-10,2.33402922276148e-10,2.3200231403819e-10,2.30552743528337e-10,2.29025080409295e-10,2.27403361180568e-10,2.25701123995876e-10,2.23912483142141e-10,2.2201916102313e-10,2.20012727264152e-10,2.17965492037407e-10,2.1586031429977e-10,2.13653879618917e-10,2.11348150392291e-10,2.08911294142083e-10,2.06348098667433e-10,2.03707775762e-10,2.00999090431532e-10,1.98227327626757e-10,1.9538305648244e-10,1.92452258557959e-10,1.89411882027407e-10,1.86263593705333e-10,1.83014326227708e-10,1.79686177900557e-10,1.76249553319735e-10,1.72692794692475e-10,1.69025255439397e-10,1.65225717881902e-10,1.61310450288661e-10,1.57302010753018e-10,1.5319573888747e-10,1.48994619621415e-10,1.44705378655577e-10,1.40332084637869e-10,1.35844097004597e-10,1.31277197540724e-10,1.26616913904075e-10,1.21832975196837e-10,1.16957530398524e-10,1.11997442689578e-10,1.06966792781228e-10,1.01904340083107e-10,9.68052834006969e-11,9.16553965449729e-11,8.64387763820901e-11,8.11751154224429e-11,7.58685196829334e-11,7.05206845499056e-11,6.51205619459083e-11,5.96653697302108e-11,5.4201647531076e-11,4.8723857813992e-11,4.32274677186485e-11,3.77216997446483e-11,3.2184614236189e-11,2.66163650326883e-11,2.10671585238968e-11,1.55177223679961e-11,1.00404568094579e-11,4.5876187239391e-12,-8.55402788365452e-13,-6.27641749694646e-12,-1.16791313688933e-11,-1.70946980264567e-11,-2.24977175618414e-11,-2.78382869769853e-11,-3.31039259490497e-11,-3.8336162575026e-11,-4.35174006871426e-11,-4.86220907342799e-11,-5.37269928226495e-11,-5.88064109107634e-11,-6.38323978355321e-11,-6.88310845922572e-11,-7.37797739016035e-11,-7.86914476556058e-11,-8.35513582006276e-11,-8.83385460285616e-11,-9.29999433946053e-11,-9.75605982667445e-11,-1.02038051365424e-10,-1.06536592976978e-10,-1.10940847511032e-10,-1.15243058230431e-10,-1.19374405362321e-10,-1.23414360660895e-10,-1.27349637660375e-10,-1.31163456704309e-10,-1.34911726897267e-10,-1.38661249030049e-10,-1.42301879335344e-10,-1.45831380097195e-10,-1.4923504063641e-10,-1.52512318611567e-10,-1.55681948326777e-10,-1.5878708319724e-10,-1.61785072206813e-10,-1.64693289585626e-10,-1.6752844962349e-10,-1.70342489772557e-10,-1.73106016151468e-10,-1.75741071240452e-10,-1.78322670513809e-10,-1.8079350207089e-10,-1.83135622074642e-10,-1.85384092467506e-10,-1.87537023868724e-10,-1.89636148960807e-10,-1.91733114517964e-10,-1.9378688886097e-10,-1.95688201032009e-10,-1.97479476550955e-10,-1.99178202713809e-10,-2.00853882815371e-10,-2.02467395870145e-10,-2.04030096791923e-10,-2.05575448331465e-10,-2.07075160876253e-10,-2.08483316658693e-10,-2.0987452760614e-10,-2.11256417244232e-10,-2.12530837322468e-10,-2.13786941738838e-10,-2.15025156189551e-10,-2.16195168887597e-10,-2.17311368292372e-10,-2.18361214039433e-10,-2.19314218643795e-10,-2.20246575434732e-10,-2.21093622613659e-10,-2.21917233541855e-10,-2.22712798324997e-10,-2.23486748061774e-10,-2.24194102231086e-10,-2.24828268816813e-10,-2.25400837066921e-10,-2.25965015784038e-10,-2.26482972073967e-10,-2.26953486155623e-10,-2.27382135887767e-10,-2.27780285534415e-10,-2.28180666046133e-10,-2.28529386146683e-10,-2.28821217219038e-10,-2.29060025335704e-10,-2.29254715863155e-10,-2.29388409137297e-10,-2.2945945625667e-10,-2.29466409552804e-10,-2.29431328108264e-10,-2.2936196777416e-10,-2.29262594379842e-10,-2.29152323615602e-10,-2.29026077079923e-10,-2.28840648972143e-10,-2.28604917504558e-10,-2.28347652938204e-10,-2.28109550604022e-10,-2.27853425068203e-10,-2.27607853509652e-10,-2.27311953489373e-10,-2.27003697105271e-10,-2.2665983876752e-10,-2.26324313789837e-10,-2.25967740129321e-10,-2.25587277002528e-10,-2.25178898497273e-10,-2.24754568595523e-10,-2.24298060861746e-10,-2.23842229158221e-10,-2.23416052046214e-10,-2.23013822370324e-10,-2.22597947385087e-10,-2.22180159380849e-10,-2.21744312366654e-10,-2.21311795172074e-10,-2.20844961409786e-10,-2.20362969761087e-10,-2.19886917878417e-10,-2.19429510680022e-10,-2.18990317121169e-10,-2.18563351782458e-10,-2.18146554453006e-10,-2.17662803386039e-10,-2.1713559349354e-10,-2.16629568077158e-10,-2.160936907082e-10,-2.15529298899239e-10,-2.14926684749933e-10,-2.14315559092712e-10,-2.13692989658875e-10,-2.13041187534513e-10,-2.1238097586745e-10,-2.11698144076718e-10,-2.10962996623673e-10,-2.10188704821804e-10,-2.09362886668011e-10,-2.08510829772279e-10,-2.07631087953623e-10,-2.06723866724011e-10,-2.05784207550945e-10,-2.04820297098557e-10,-2.03865226919886e-10,-2.02887736370193e-10,-2.0190340635508e-10,-2.00901133284301e-10,-1.99835521038763e-10,-1.98748276796611e-10,-1.97630953507645e-10,-1.96497124767001e-10,-1.9535918315217e-10,-1.9420208691985e-10,-1.92997789419997e-10,-1.91774704124299e-10,-1.90593006716398e-10,-1.89420182773516e-10,-1.88221604906249e-10,-1.8700321163286e-10,-1.85765834436907e-10,-1.84550792663393e-10,-1.83376599756091e-10,-1.82234930143754e-10,-1.81065788190756e-10,-1.79881165719429e-10,-1.78674250824708e-10,-1.77490169718666e-10,-1.76286381089372e-10,-1.75059302054155e-10,-1.73860946408521e-10,-1.72601188972952e-10,-1.7131857861141e-10,-1.70058952327611e-10,-1.68793445065331e-10,-1.67519938188242e-10,-1.66258973742069e-10,-1.64973578474424e-10,-1.63705349713666e-10,-1.62406497872142e-10,-1.6114189904008e-10,-1.59907953614293e-10,-1.58667050979245e-10,-1.57424529174101e-10,-1.56143803176039e-10,-1.54838460062678e-10,-1.53547334114882e-10,-1.52235561065928e-10,-1.50913457440191e-10,-1.49617087943154e-10,-1.48368739655327e-10,-1.47107424442813e-10,-1.45798898924403e-10,-1.44493683167505e-10,-1.4320289196478e-10,-1.41897566858592e-10,-1.40615929653386e-10,-1.39312991498927e-10,-1.37956837938165e-10,-1.36574971377618e-10,-1.3518105503731e-10,-1.33828204641294e-10,-1.32548354963952e-10,-1.3128584872825e-10,-1.29904545030936e-10,-1.28472366586526e-10,-1.27040440661339e-10,-1.25589159022559e-10,-1.24138489266276e-10,-1.2271759700937e-10,-1.21376785004478e-10,-1.20016689512602e-10,-1.18624838292425e-10,-1.17287128300503e-10,-1.15987303901235e-10,-1.14727746999617e-10,-1.13532321839787e-10,-1.12359330697635e-10,-1.11217637387464e-10,-1.10082204379482e-10,-1.08937600310979e-10,-1.07791495145379e-10,-1.0668216572955e-10,-1.05641729162983e-10,-1.04610949315415e-10,-1.03578691272214e-10,-1.02561247472984e-10

* Bottom subplot right y-axis (Delta y_{cm})

D1 wetted and dewetted: Time [ms]
0,0.00045,0.0009,0.00135,0.0018,0.00225,0.0027,0.00315,0.0036,0.00405,0.0045,0.00495,0.0054,0.00585,0.0063,0.00675,0.0072,0.00765,0.0081,0.00855,0.009,0.00945,0.0099,0.01035,0.0108,0.01125,0.0117,0.01215,0.0126,0.01305,0.0135,0.01395,0.0144,0.01485,0.0153,0.01575,0.0162,0.01665,0.0171,0.01755,0.018,0.01845,0.0189,0.01935,0.0198,0.02025,0.0207,0.02115,0.0216,0.02205,0.0225,0.02295,0.0234,0.02385,0.0243,0.02475,0.0252,0.02565,0.0261,0.02655,0.027,0.02745,0.0279,0.02835,0.0288,0.02925,0.0297,0.03015,0.0306,0.03105,0.0315,0.03195,0.0324,0.03285,0.0333,0.03375,0.0342,0.03465,0.0351,0.03555,0.036,0.03645,0.0369,0.03735,0.0378,0.03825,0.0387,0.03915,0.0396,0.04005,0.0405,0.04095,0.0414,0.04185,0.0423,0.04275,0.0432,0.04365,0.0441,0.04455,0.045,0.04545,0.0459,0.04635,0.0468,0.04725,0.0477,0.04815,0.0486,0.04905,0.0495,0.04995,0.0504,0.05085,0.0513,0.05175,0.0522,0.05265,0.0531,0.05355,0.054,0.05445,0.0549,0.05535,0.0558,0.05625,0.0567,0.05715,0.0576,0.05805,0.0585,0.05895,0.0594,0.05985,0.0603,0.06075,0.0612,0.06165,0.0621,0.06255,0.063,0.06345,0.0639,0.06435,0.0648,0.06525,0.0657,0.06615,0.0666,0.06705,0.0675,0.06795,0.0684,0.06885,0.0693,0.06975,0.0702,0.07065,0.0711,0.07155,0.072,0.07245,0.0729,0.07335,0.0738,0.07425,0.0747,0.07515,0.0756,0.07605,0.0765,0.07695,0.0774,0.07785,0.0783,0.07875,0.0792,0.07965,0.0801,0.08055,0.081,0.08145,0.0819,0.08235,0.0828,0.08325,0.0837,0.08415,0.0846,0.08505,0.0855,0.08595,0.0864,0.08685,0.0873,0.08775,0.0882,0.08865,0.0891,0.08955,0.09,0.09045,0.0909,0.09135,0.0918,0.09225,0.0927,0.09315,0.0936,0.09405,0.0945,0.09495,0.0954,0.09585,0.0963,0.09675,0.0972,0.09765,0.0981,0.09855,0.099,0.09945,0.0999,0.10035,0.1008,0.10125,0.1017,0.10215,0.1026,0.10305,0.1035,0.10395,0.1044,0.10485,0.1053,0.10575,0.1062,0.10665,0.1071,0.10755,0.108,0.10845,0.1089,0.10935,0.1098,0.11025,0.1107,0.11115,0.1116,0.11205,0.1125,0.11295,0.1134,0.11385,0.1143,0.11475,0.1152,0.11565,0.1161,0.11655,0.117,0.11745,0.1179,0.11835,0.1188,0.11925,0.1197,0.12015,0.1206,0.12105,0.1215,0.12195,0.1224,0.12285,0.1233,0.12375,0.1242,0.12465,0.1251,0.12555,0.126,0.12645,0.1269,0.12735,0.1278,0.12825,0.1287,0.12915,0.1296,0.13005,0.1305,0.13095,0.1314,0.13185,0.1323,0.13275,0.1332,0.13365,0.1341,0.13455,0.135,0.13545,0.1359,0.13635,0.1368,0.13725,0.1377,0.13815,0.1386,0.13905,0.1395,0.13995,0.1404,0.14085,0.1413,0.14175,0.1422,0.14265,0.1431,0.14355,0.144,0.14445,0.1449,0.14535,0.1458,0.14625,0.1467,0.14715,0.1476,0.14805,0.1485,0.14895,0.1494,0.14985,0.1503,0.15075,0.1512,0.15165,0.1521,0.15255,0.153,0.15345,0.1539,0.15435,0.1548,0.15525,0.1557,0.15615,0.1566,0.15705,0.1575,0.15795,0.1584,0.15885,0.1593,0.15975,0.1602,0.16065,0.1611,0.16155,0.162,0.16245,0.1629,0.16335,0.1638,0.16425,0.1647,0.16515,0.1656,0.16605,0.1665,0.16695,0.1674,0.16785,0.1683,0.16875,0.1692,0.16965,0.1701,0.17055,0.171,0.17145,0.1719,0.17235,0.1728,0.17325,0.1737,0.17415,0.1746,0.17505,0.1755,0.17595,0.1764,0.17685,0.1773,0.17775,0.1782,0.17865,0.1791,0.17955,0.18,0.18045,0.1809,0.18135,0.1818,0.18225,0.1827,0.18315,0.1836,0.18405,0.1845,0.18495,0.1854,0.18585,0.1863,0.18675,0.1872,0.18765,0.1881,0.18855,0.189,0.18945,0.1899,0.19035,0.1908,0.19125,0.1917,0.19215,0.1926,0.19305,0.1935,0.19395,0.1944,0.19485,0.1953,0.19575,0.1962,0.19665,0.1971,0.19755,0.198,0.19845,0.1989,0.19935,0.1998,0.20025,0.2007,0.20115,0.2016,0.20205,0.2025,0.20295,0.2034,0.20385,0.2043,0.20475,0.2052,0.20565,0.2061,0.20655,0.207,0.20745,0.2079,0.20835,0.2088,0.20925,0.2097,0.21015,0.2106,0.21105,0.2115,0.21195,0.2124,0.21285,0.2133,0.21375,0.2142,0.21465,0.2151,0.21555,0.216,0.21645,0.2169,0.21735,0.2178,0.21825,0.2187,0.21915,0.2196,0.22005,0.2205,0.22095,0.2214,0.22185,0.2223,0.22275,0.2232,0.22365,0.2241,0.22455,0.225,0.22545,0.2259,0.22635,0.2268,0.22725,0.2277,0.22815,0.2286,0.22905,0.2295,0.22995,0.2304,0.23085,0.2313,0.23175,0.2322,0.23265,0.2331,0.23355,0.234,0.23445,0.2349,0.23535,0.2358,0.23625,0.2367,0.23715,0.2376,0.23805,0.2385,0.23895,0.2394,0.23985,0.2403,0.24075,0.2412,0.24165,0.2421,0.24255,0.243,0.24345,0.2439,0.24435,0.2448,0.24525,0.2457,0.24615,0.2466,0.24705,0.2475,0.24795,0.2484,0.24885,0.2493,0.24975,0.2502,0.25065,0.2511,0.25155,0.252,0.25245,0.2529,0.25335,0.2538,0.25425,0.2547,0.25515,0.2556,0.25605,0.2565,0.25695,0.2574,0.25785,0.2583,0.25875,0.2592,0.25965,0.2601,0.26055,0.261,0.26145,0.2619,0.26235,0.2628,0.26325,0.2637,0.26415,0.2646,0.26505,0.2655,0.26595,0.2664,0.26685,0.2673,0.26775,0.2682,0.26865,0.2691,0.26955,0.27,0.27045,0.2709,0.27135,0.2718,0.27225,0.2727,0.27315,0.2736,0.27405,0.2745,0.27495,0.2754,0.27585,0.2763,0.27675,0.2772,0.27765,0.2781,0.27855,0.279,0.27945,0.2799,0.28035,0.2808,0.28125,0.2817,0.28215,0.2826,0.28305,0.2835,0.28395,0.2844,0.28485,0.2853,0.28575,0.2862,0.28665,0.2871,0.28755,0.288,0.28845,0.2889,0.28935,0.2898,0.29025,0.2907,0.29115,0.2916,0.29205,0.2925,0.29295,0.2934,0.29385,0.2943,0.29475,0.2952,0.29565,0.2961,0.29655,0.297,0.29745,0.2979,0.29835,0.2988,0.29925,0.2997,0.30015,0.3006,0.30105,0.3015,0.30195,0.3024,0.30285,0.3033,0.30375,0.3042,0.30465,0.3051,0.30555,0.306,0.30645,0.3069,0.30735,0.3078,0.30825,0.3087,0.30915,0.3096,0.31005,0.3105,0.31095,0.3114,0.31185,0.3123,0.31275,0.3132,0.31365,0.3141,0.31455,0.315,0.31545,0.3159,0.31635,0.3168,0.31725,0.3177,0.31815,0.3186,0.31905,0.3195,0.31995,0.3204,0.32085,0.3213,0.32175,0.3222,0.32265,0.3231,0.32355,0.324,0.32445,0.3249,0.32535,0.3258,0.32625,0.3267,0.32715,0.3276,0.32805,0.3285,0.32895,0.3294,0.32985,0.3303,0.33075,0.3312,0.33165,0.3321,0.33255,0.333,0.33345,0.3339,0.33435,0.3348,0.33525,0.3357,0.33615,0.3366,0.33705,0.3375,0.33795,0.3384,0.33885,0.3393,0.33975,0.3402,0.34065,0.3411,0.34155,0.342,0.34245,0.3429,0.34335,0.3438,0.34425,0.3447,0.34515,0.3456,0.34605,0.3465,0.34695,0.3474,0.34785,0.3483,0.34875,0.3492,0.34965,0.3501,0.35055,0.351,0.35145,0.3519,0.35235,0.3528,0.35325,0.3537,0.35415,0.3546,0.35505,0.3555,0.35595,0.3564,0.35685,0.3573,0.35775,0.3582,0.35865,0.3591,0.35955,0.36,0.36045,0.3609,0.36135,0.3618,0.36225,0.3627,0.36315,0.3636,0.36405,0.3645,0.36495,0.3654,0.36585,0.3663,0.36675,0.3672,0.36765,0.3681,0.36855,0.369,0.36945,0.3699,0.37035,0.3708,0.37125,0.3717,0.37215,0.3726,0.37305,0.3735,0.37395,0.3744,0.37485,0.3753,0.37575,0.3762,0.37665,0.3771,0.37755,0.378,0.37845,0.3789,0.37935,0.3798,0.38025,0.3807,0.38115,0.3816,0.38205,0.3825,0.38295,0.3834,0.38385,0.3843,0.38475,0.3852,0.38565,0.3861,0.38655,0.387,0.38745,0.3879,0.38835,0.3888,0.38925,0.3897,0.39015,0.3906,0.39105,0.3915,0.39195,0.3924,0.39285,0.3933,0.39375,0.3942,0.39465,0.3951,0.39555,0.396,0.39645,0.3969,0.39735,0.3978,0.39825,0.3987,0.39915,0.3996,0.40005,0.4005,0.40095,0.4014,0.40185,0.4023,0.40275,0.4032,0.40365,0.4041,0.40455,0.405,0.40545,0.4059,0.40635,0.4068,0.40725,0.4077,0.40815,0.4086,0.40905,0.4095,0.40995,0.4104,0.41085,0.4113,0.41175,0.4122,0.41265,0.4131,0.41355,0.414,0.41445,0.4149,0.41535,0.4158,0.41625,0.4167,0.41715,0.4176,0.41805,0.4185,0.41895,0.4194,0.41985,0.4203,0.42075,0.4212,0.42165,0.4221,0.42255,0.423,0.42345,0.4239,0.42435,0.4248,0.42525,0.4257,0.42615,0.4266,0.42705,0.4275,0.42795,0.4284,0.42885,0.4293,0.42975,0.4302,0.43065,0.4311,0.43155,0.432,0.43245,0.4329,0.43335,0.4338,0.43425,0.4347,0.43515,0.4356,0.43605,0.4365,0.43695,0.4374,0.43785,0.4383,0.43875,0.4392,0.43965,0.4401,0.44055,0.441,0.44145,0.4419,0.44235,0.4428,0.44325,0.4437,0.44415,0.4446,0.44505,0.4455,0.44595,0.4464,0.44685,0.4473,0.44775,0.4482,0.44865,0.4491,0.44955,0.45,0.45045,0.4509,0.45135,0.4518,0.45225,0.4527,0.45315,0.4536,0.45405,0.4545,0.45495,0.4554,0.45585,0.4563,0.45675,0.4572,0.45765,0.4581,0.45855,0.459,0.45945,0.4599,0.46035,0.4608,0.46125,0.4617,0.46215,0.4626,0.46305,0.4635,0.46395,0.4644,0.46485,0.4653,0.46575,0.4662,0.46665,0.4671,0.46755,0.468,0.46845,0.4689,0.46935,0.4698,0.47025,0.4707,0.47115,0.4716,0.47205,0.4725,0.47295,0.4734,0.47385,0.4743,0.47475,0.4752,0.47565,0.4761,0.47655,0.477,0.47745,0.4779,0.47835,0.4788,0.47925,0.4797,0.48015,0.4806,0.48105,0.4815,0.48195,0.4824,0.48285,0.4833,0.48375,0.4842,0.48465,0.4851,0.48555,0.486,0.48645,0.4869,0.48735,0.4878,0.48825,0.4887,0.48915,0.4896,0.49005,0.4905,0.49095,0.4914,0.49185,0.4923,0.49275,0.4932,0.49365,0.4941,0.49455,0.495,0.49545,0.4959,0.49635,0.4968,0.49725,0.4977,0.49815,0.4986,0.49905,0.4995,0.49995,0.5004

D1 wetted and dewetted: Delta y_{cm} [µm]
0,-0.000343076580409636,-0.00163496884787566,-0.00387436689164072,-0.00687903338145743,-0.0105050621881795,-0.0146762521627784,-0.0193544882662024,-0.024541204449486,-0.0302316667282116,-0.0364395045115041,-0.0431204527930978,-0.0502775472594548,-0.057872100358471,-0.0659279762054473,-0.0744178442606833,-0.083366808646302,-0.0927739867008601,-0.102611079908361,-0.11290409854069,-0.123629486998401,-0.134758897267343,-0.146325482004746,-0.158305856596974,-0.17067228186926,-0.183423443764165,-0.196554869538889,-0.210044679798462,-0.223869529416773,-0.238057512000323,-0.252602448724178,-0.267474354690025,-0.28264165743653,-0.298115141926636,-0.313910874353613,-0.330010786568719,-0.34637238795138,-0.363007469196482,-0.37992101764532,-0.397114309032065,-0.414576693835901,-0.43232195983283,-0.450361400365184,-0.468695124162302,-0.48732091071331,-0.506217590212746,-0.525408759085986,-0.544897553606213,-0.564691064758481,-0.584803481183828,-0.605220078586497,-0.625947691552947,-0.647004838806963,-0.668410545383606,-0.690183322202533,-0.712335787026103,-0.734822397595523,-0.757663098220125,-0.780891047023712,-0.804546027107332,-0.828615147103001,-0.853090905039667,-0.877946140954061,-0.90323829097151,-0.928972803995333,-0.95515785613293,-0.981810181111581,-1.00896142762843,-1.03659592838213,-1.06468075256264,-1.0932430053516,-1.12229791752101,-1.15187902780514,-1.18198526711881,-1.21261709523071,-1.24373518845334,-1.27532333328552,-1.30741590880469,-1.34003516812951,-1.37318649228861,-1.4068827306015,-1.44111680882406,-1.47586638079897,-1.51113499388637,-1.54694487753293,-1.58329109874755,-1.62018105313277,-1.65761231944148,-1.69558294847594,-1.73409854759277,-1.77315081153502,-1.81274335183555,-1.85287713914296,-1.8935649171624,-1.93479540971304,-1.97655759744121,-2.01884895750597,-2.06166885022071,-2.1050109942488,-2.14886574757409,-2.19323555448244,-2.23810050421952,-2.28344303781122,-2.32925633815704,-2.37553210953062,-2.42226520527643,-2.46944626840651,-2.51706824544166,-2.56511910762138,-2.61356707580326,-2.66238722533976,-2.71157214258031,-2.76111971200358,-2.81101468143879,-2.8612397762419,-2.91177480858211,-2.96258282648644,-3.01362497475601,-3.06484791535965,-3.11621045340014,-3.16769532393464,-3.2193037988744,-3.27104167612024,-3.32290607482217,-3.37487465957103,-3.42693574452149,-3.47908606291295,-3.53131329446474,-3.58361262186816,-3.63598162203275,-3.68841649918061,-3.7409096260472,-3.79344896159698,-3.84602815252122,-3.89864028643491,-3.95127637486888,-4.00393169813803,-4.05660496148117,-4.1092885433272,-4.16198050170656,-4.21468093013821,-4.26738274418044,-4.32008079465071,-4.37276751573051,-4.42543475438322,-4.47807180098074,-4.53067417286177,-4.58323945197085,-4.63576178592714,-4.68823795467814,-4.74066715514189,-4.79304375119256,-4.84535715949775,-4.8975991580271,-4.94976236739499,-5.00184117139572,-5.05383263130897,-5.10573354636773,-5.15754095016019,-5.20925156875664,-5.26085950794271,-5.31235885271341,-5.36374337342976,-5.41500710621125,-5.46614407896322,-5.51714734776118,-5.56800939502763,-5.61872489255585,-5.66929013514143,-5.71970093746369,-5.76995297477806,-5.8200405400574,-5.86995812023489,-5.91969839798424,-5.96925239271085,-6.01861394660082,-6.06777593010844,-6.1167317972881,-6.16547760724255,-6.21400995812865,-6.26232365225145,-6.31041193370321,-6.35827149924071,-6.40589876861675,-6.45328875279349,-6.50043354282483,-6.5473264183327,-6.59396115645183,-6.64032888577135,-6.68642374442278,-6.73223959329064,-6.77776985829199,-6.82301177160591,-6.86796014691205,-6.9126115996783,-6.95696072349325,-7.00100143947249,-7.0447276894541,-7.08813651712219,-7.13123133088888,-7.1740139418039,-7.21648296861728,-7.25863927215734,-7.30048380108772,-7.34201746835144,-7.38324327199495,-7.42416446681823,-7.46478040529664,-7.50509311877384,-7.54510506645633,-7.58481964421579,-7.62424080573568,-7.66337189866212,-7.70221975512291,-7.74078611593389,-7.77906832675762,-7.81707526657059,-7.85481447404167,-7.89228810231659,-7.92949732729396,-7.96644873057169,-8.00314615772795,-8.03958897164702,-8.07577658418958,-8.1117059839688,-8.14737484755263,-8.1827753650547,-8.21789920190069,-8.2527413706711,-8.28729586053377,-8.321550184378,-8.3554958565352,-8.38912299097005,-8.42242311214426,-8.45538778258149,-8.48800681224617,-8.52027929134581,-8.55219887619447,-8.58375400390872,-8.61494486867907,-8.64576996905601,-8.67622935513533,-8.70632009212154,-8.73603968739936,-8.76538444168189,-8.79435566247623,-8.82295538139417,-8.85117760714095,-8.8790170331858,-8.90647076711362,-8.93353598237037,-8.960209343941,-8.98648620811028,-9.01235990218266,-9.03781775027627,-9.06284617481198,-9.08743535416676,-9.11157222440631,-9.13523226066578,-9.15838844021956,-9.18101284570506,-9.20307599623079,-9.22455075958362,-9.24540705195902,-9.26561414395931,-9.28513559948393,-9.30393229136858,-9.32196393075388,-9.33918595765067,-9.35556161546127,-9.3710511078077,-9.38560938864926,-9.39918853996147,-9.41174391708907,-9.42323053523634,-9.43360599230613,-9.44282404029315,-9.45083284376994,-9.45758351800844,-9.46302733601072,-9.46711950748814,-9.46982549059404,-9.47110976447924,-9.47093915034152,-9.46928679443607,-9.46612863787286,-9.46143846804218,-9.45519490817551,-9.44737387261175,-9.43795790107508,-9.42693401455637,-9.41428744757505,-9.4000024518931,-9.38407160555344,-9.36649090815102,-9.34726783761378,-9.32641083276714,-9.30392655538437,-9.27981713161831,-9.25408801827301,-9.22674651984692,-9.19780289910026,-9.16727401545276,-9.1351776518925,-9.101534919658,-9.06637129098637,-9.02970899652239,-8.99157486657532,-8.95199730297874,-8.91100205023876,-8.86861373449783,-8.82486652735659,-8.77978850536669,-8.73340935076499,-8.6857572068392,-8.63684680856525,-8.58670255448817,-8.53536124823907,-8.48283717069847,-8.429142986482,-8.37429043321959,-8.31831466136628,-8.26125636357388,-8.20313308436784,-8.14395552840107,-8.08373319570047,-8.02248862628026,-7.96025956031398,-7.8970564450615,-7.83288712800654,-7.76775045993226,-7.70167689008459,-7.63471538669059,-7.56688597171719,-7.49819843160084,-7.42866079543252,-7.35826407390264,-7.28700313463101,-7.21493767263439,-7.14209450154088,-7.06849220672324,-6.99414692551506,-6.91908111536306,-6.84330982191934,-6.7668494496131,-6.68971067467592,-6.61190961775178,-6.53345906409434,-6.4543726893717,-6.37466181518682,-6.29434513562818,-6.21344142995017,-6.13196679754521,-6.04994066401521,-5.96738692442632,-5.8843263169557,-5.80077699261636,-5.71676006694785,-5.63228334757858,-5.54725704487011,-5.46176368879434,-5.37585968246708,-5.28957497827998,-5.20293593206508,-5.11597349881945,-5.02867528951527,-4.94097810634331,-4.85296220812897,-4.76467705135768,-4.67615439173528,-4.58741915543779,-4.4984300834945,-4.40921964809544,-4.31983158349313,-4.23030391024414,-4.14066668793756,-4.0509111029605,-3.96105237657283,-3.87113094291763,-3.78118093593552,-3.69124187874719,-3.60133444754267,-3.51145378425071,-3.42162896759847,-3.3318950953777,-3.24228423389087,-3.15281939246196,-3.06353251888362,-2.9744444441893,-2.88556249772442,-2.79691017288262,-2.70851269989419,-2.62039604314516,-2.53258785969275,-2.44511135302785,-2.35799010077776,-2.27124562857116,-2.18489534860025,-2.09895903845994,-2.01340835797703,-1.92796482556133,-1.84249081347832,-1.75685804147139,-1.67104596220825,-1.58515849052965,-1.49931480534616,-1.41359143920704,-1.32802995009164,-1.24265647265555,-1.15749221684259,-1.07254934544705,-0.987845263042837,-0.9033927365569,-0.819198104817659,-0.735270533864434,-0.651616802842909,-0.568242095988803,-0.485152276251253,-0.402351371455275,-0.319844819795495,-0.237641752718042,-0.155752507486514,-0.0741855874078002,0.00705114998018148,0.0879475629967773,0.168488993488024,0.248668574608885,0.328478554950375,0.407911219288729,0.486962791730369,0.565625709005529,0.64389534887989,0.721753990619325,0.799200400143925,0.876227402259413,0.952834465451084,1.02902289118825,1.10478841619416,1.18012523864115,1.25503174464351,1.32950835350309,1.40355365095462,1.47716533269004,1.55033848050085,1.6230706301652,1.69535993688224,1.76720537776339,1.83860298742692,1.90955249039551,1.98005642593336,2.05011745059365,2.11974016473118,2.18892573190369,2.25767094964246,2.32597562753344,2.39384292001615,2.46127484301479,2.52827194060148,2.59483271679913,2.6609626102153,2.72667084743903,2.79196622336227,2.85685668399081,2.92134091212051,2.98541319995427,3.04907558380259,3.11233045626601,3.17518126796048,3.2376269375847,3.29967285438255,3.36132305087106,3.42258091035067,3.48344521921724,3.54391653444508,3.60400290289951,3.66371057829467,3.72304200577599,3.78200074294016,3.84058927935946,3.89881175206115,3.95667793568166,4.01419687563726,4.07137962375432,4.12824528278982,4.18480687043215,4.24107798703957,4.29707235783967,4.35280325368269,4.40828621850563,4.46353559134802,4.51856622772507,4.57339503043464,4.62805145851954,4.68255781108746,4.73693011711431,4.79118461259184,4.84533568946667,4.89939835152148,4.95338719928248,5.00731543691568,5.06118620943733,5.11500423652211,5.16878428155558,5.22254243517684,5.27628421928105,5.33001130884009,5.38371998884811,5.43740862809554,5.49107804303198,5.54472620363127,5.59835622786915,5.65197464592357,5.70557382626839,5.75914797354686,5.81269544137646,5.86621450783855,5.91970327224313,5.97315997264417,6.02657772197314,6.07995016567405,6.1332736736945,6.186543633627,6.23975715448765,6.29291115270256,6.34600348543953,6.39903046484349,6.45198469577279,6.50486287790317,6.55765972030582,6.61036779661183,6.6629814332381,6.71549509494446,6.76790300644455,6.82020202750781,6.87238510085481,6.92444505078536,6.97637231701581,7.02815999550941,7.07980217352939,7.13129730951675,7.18264031722374,7.23382531302882,7.28484736108196,7.33569942094485,7.38637539472282,7.43686791044122,7.48717188302405,7.53728381137919,7.58720064385985,7.63691630806838,7.68642633030269,7.73572672613234,7.78480904055094,7.83366755370654,7.88229764555869,7.93069584372718,7.97885263490919,8.02676095694907,8.07441861316574,8.12181987376072,8.16895931118674,8.21583049324757,8.26242929657941,8.30875289466212,8.35479810791825,8.40055678238811,8.44602571928023,8.49120282367312,8.53608507296702,8.58066843447268,8.62494912638085,8.66892420230626,8.71259500350964,8.75596227105827,8.79902831565679,8.84179624203507,8.8842673228486,8.92644017019825,8.96831879164711,9.0099067240218,9.05120990549142,9.09223802769411,9.13299729899074,9.17349718059394,9.21374717225444,9.2537542763239,9.29352556996062,9.33306521641396,9.37237958262178,9.41147688291836,9.45036447293992,9.48904765584867,9.52754959298117,9.56589260360628,9.60408190829173,9.64212566587877,9.68003296413143,9.7178078554181,9.75545810932119,9.79299546108119,9.83043463410274,9.86780306442351,9.90511326192072,9.94237656037867,9.97960525142596,10.0168116303385,10.0540128989331,10.0912253099463,10.1284639368438,10.1657445279113,10.2030825607294,10.2404992374555,10.278006353899,10.3156177769165,10.3533506187124,10.3912161187503,10.42922955898,10.4674070103361,10.5057639711703,10.5443097274184,10.5830528656167,10.622001902412,10.6611678514191,10.7005574028349,10.7401763228737,10.7800289533857,10.8201205659168,10.8604604992303,10.9010651994295,10.9419255627524,10.983040339796,11.0244172721458,11.0660829920085,11.1080550688388,11.1502959369658,11.1927950906138,11.235618894564,11.2787445984474,11.3221155211948,11.3657530705938,11.4097613986256,11.4540410187718,11.4985680409842,11.5434055310061,11.588525704983,11.6339135553303,11.6796155620143,11.7256131399679,11.7718783115471,11.8184275703544,11.8652625540174,11.9123658405379,11.9597325116211,12.007384263701,12.0553092343362,12.1034918950691,12.1519364783405,12.200654863388,12.2496410207862,12.2988866931922,12.3483895224633,12.3981645531631,12.4482024111357,12.4984936759754,12.5490280072075,12.5998059923629,12.6508357238237,12.7021111649571,12.7536322349449,12.8053940921958,12.8573955937064,12.9096467218469,12.962133649982,13.0148475302152,13.0677801913984,13.1209259527395,13.1742925030014,13.2278867389119,13.2817012795684,13.3357268790064,13.3899580779721,13.4443888825204,13.4990284335829,13.5538782779796,13.6089298642335,13.6641734906362,13.7196014557129,13.7752098319165,13.8309974415079,13.8869697212999,13.94311999144,13.9994426041411,14.0559334150381,14.1125859910295,14.1693938709856,14.2263530215499,14.2834676821778,14.3407319305541,14.3981432075052,14.455695379727,14.5133803534837,14.5711881886874,14.6291145332131,14.6871567449998,14.7453143622199,14.8035816427949,14.8619517718456,14.920419539363,14.9789780596803,15.0376230591195,15.0963512333468,15.1551583997834,15.2140420022527,15.2729975981483,15.3320190803143,15.3911010953162,15.4502368588476,15.5094227335266,15.5686544473359,15.6279283796933,15.6872382664555,15.7465808972281,15.8059501000021,15.8653394493248,15.9247404467218,15.9841466276523,16.0435540144166,16.1029564622685,16.1623492111288,16.2217281950587,16.2810890028223,16.3404248181112,16.399728691337,16.4589973398271,16.518226049853,16.5774088041873,16.6365379712178,16.6956051206676,16.7546009022437,16.813519922045,16.8723579128057,16.9311103639771,16.98977256007,17.0483405797571,17.1068119596514,17.1651796351073,17.2234364207485,17.2815772048696,17.3395932140046,17.3974757673044,17.4552262860369,17.5128437661748,17.5703205392233,17.6276558706806,17.6848465287856,17.7418892166334,17.7987768519963,17.8555022321202,17.9120598316447,17.9684469931855,18.0246606111661,18.0806959640802,18.1365498405538,18.1922187321067,18.2476974060027,18.3029779252339,18.3580602661733,18.4129444017762,18.4676252681462,18.5220977040605,18.5763581940033,18.6304062520346,18.6842379630369,18.7378477348571,18.7912353053582,18.8444049987636,18.8973585320492,18.9500920828574,19.0026058997375,19.054899688733,19.1069727794365,19.1588265381577,19.2104609811533,19.2618790473969,19.3130844550875,19.3640785325593,19.4148650889518,19.4654501687315,19.5158373596469,19.566032660483,19.6160465063161,19.6658861900656,19.7155609507113,19.7650816877708,19.8144570508146,19.8636953740538,19.9128074402311,19.9618057245502,20.0106990543351,20.0594935093087,20.1081964613893,20.1568144023921,20.2053503740505,20.2538104919133,20.3022045260735,20.3505390269308,20.3988198194992,20.447052668833,20.4952388636048,20.5433811544745,20.5914807472499,20.6395372212054,20.6875526688029,20.7355284920125,20.7834652796978,20.8313629108656,20.8792242633528,20.927049436051,20.9748408494197,21.0225975666556,21.0703144538587,21.1179916389286,21.1656322246812,21.2132353558389,21.2607993180658,21.3083209115051,21.3558000641425,21.4032382768713,21.4506373909167,21.4979930522677,21.5453017071104,21.5925625856992,21.6397726776582,21.6869277005592,21.7340216445174,21.7810459402857,21.8279969370592,21.8748720235876,21.9216679712378,21.9683803662529,22.0150044509961,22.0615338210943,22.1079608985825,22.1542784854495,22.200483600173,22.24657321355,22.2925393595322,22.3383742941404,22.3840682416861,22.4296150111644,22.4750083844574,22.5202416449159,22.565310664718,22.6102223974269,22.6549558009987,22.6995018124359,22.7438605905071,22.7880334152215,22.8320197328639,22.8758161252294,22.9194228113112,22.9628183987907,23.005998060474,23.0489609759591,23.0917082657277,23.1342404322501,23.1765594503227,23.2186537187418,23.2605135576034,23.3021403198228,23.3435337094003,23.3846969236586,23.425632223471,23.4663411276344,23.5068141413232,23.5470441658736,23.5870327960204,23.6267800816262,23.6662858970058,23.7055517719737,23.7445810287353,23.783385022363,23.8219519445478,23.8602719837689,23.8983504151205,23.9361901985729,23.9737912483309,24.0111508246484,24.0482711512949,24.085159856924,24.1218271521206,24.1582681889088,24.1944755584947,24.2304525963916,24.2662005680284,24.3017184347455,24.3370064361653,24.372068901042,24.4069102392068,24.4415329189075,24.475932082147,24.5101085757526,24.5440611266045,24.5777856497171,24.6112827530157,24.6445516245671,24.6775929607148,24.7104092600826,24.7430071623082,24.7753876807693,24.8075546441068,24.8395105259435,24.8712556733627,24.9027910744182,24.9341163298897,24.9652374440957,24.9961568043255,25.0268692981409,25.0573765554178,25.087683907267,25.117798219608,25.1477216244983,25.1774604354197,25.2070220765068,25.2364038967702,25.2656041017198,25.2946210708036,25.3234565473817,25.3521174570497,25.3806021995083,25.4089120658726,25.4370478090975,25.4650112798528,25.492802838988,25.5204293071842,25.5478953618367,25.575198540295,25.6023376048773,25.6293142491988,25.6561316718698,25.6827914525978,25.7092935948251,25.7356413246715,25.7618381068092,25.7878845614773,25.8137822351897,25.8395326902956,25.8651338810597,25.8905843818583,25.915880027519,25.9410222558972,25.9660142349667,25.9908583734236,26.0155533325158,26.0400985531035,26.0645022122985,26.0887700871138,26.112900823071,26.1368934402715,26.1607502656368,26.1844723212826,26.2080581154495,26.2315090002609,26.2548290209552,26.2780218154298,26.3010949066529,26.3240553936926,26.3469085244684,26.3696533661198,26.3922894013809,26.4148194758868,26.4372448666423,26.4595685095476,26.4817945368702,26.5039262959991,26.5259661274613,26.5479157758267,26.569787487778,26.591588077004,26.6133220507429,26.6349928264848,26.6566048875174,26.6781672397989,26.6996837789505,26.7211545999727,26.7425809369781,26.763969151489,26.7853288158318,26.8066653367283,26.8279828309216,26.8492863304215,26.8705735952891,26.8918447875763,26.9130987610706,26.9343334551712,26.9555498689685,26.9767492613991,26.9979447747643,27.0191373415726,27.0403270508143,27.0615105395591,27.0826828193398,27.1038428348362,27.12498856728,27.1461231305153,27.1672538088357,27.1883803533584,27.2095058793475,27.2306304940228,27.2517505627427,27.2728645257424,27.2939730156863,27.3150797957688,27.3361881559326,27.3572986468746,27.3784095917143,27.3995203878966,27.42063165487,27.44174528581,27.4628642497158,27.4839896575792,27.505122588797,27.5262651648636,27.5474180514398,27.5685789276961,27.5897451794996,27.6109163956605,27.6320972889944,27.6532878209382,27.6744891951586,27.695702110479,27.7169272986104,27.7381669016431,27.7594217140453,27.7806871122876,27.8019629434401,27.8232474575385,27.8445379836125,27.8658330704007,27.8871329205318,27.9084400383949,27.9297549337092,27.9510787526145,27.9724112821651,27.9937518986461,28.0150996667529,28.0364540989283,28.057816759926,28.0791832861333,28.1005498629577,28.1219188044784,28.1432908672248,28.1646647155929,28.1860413407474,28.2074231402365,28.2288099122081,28.2501982764215,28.2715859308149,28.2929722398822,28.3143603982608,28.3357507264551,28.3571438752356,28.3785420151297,28.399946586316,28.4213586512589,28.442775934606,28.4641979425295,28.4856254941016,28.5070588834423,28.528496437596,28.5499384672988,28.5713808275703,28.5928217355218,28.6142587717376,28.6356926522223,28.6571248018257,28.6785531080052,28.6999757019185,28.7213943270845,28.7428105866239,28.7642272352943,28.7856446786604,28.807059010678,28.8284696115315,28.8498805453894,28.8712907972146,28.8927005587914,28.9141090162572,28.9355154939556,28.956921497977,28.9783295248727,28.9997397912606,29.0211496734754,29.0425613660917,29.0639732623189,29.0853847773296,29.1067948004184,29.128204261313,29.1496134146715,29.1710234166862,29.1924318968053,29.2138375834147,29.235245709581,29.2566575152392,29.2780697303478,29.2994807375526,29.3208906713172,29.3423009572784,29.3637153513215,29.3851390320551,29.4065717848182,29.4280090338886,29.4494467312098

D1 wetted and dewetted cross: Time [ms]
0.17928

D1 wetted and dewetted cross: Delta y_{cm} [µm]
-2.06470422116935

D1 wetted: Time [ms]
0,0.00045,0.0009,0.00135,0.0018,0.00225,0.0027,0.00315,0.0036,0.00405,0.0045,0.00495,0.0054,0.00585,0.0063,0.00675,0.0072,0.00765,0.0081,0.00855,0.009,0.00945,0.0099,0.01035,0.0108,0.01125,0.0117,0.01215,0.0126,0.01305,0.0135,0.01395,0.0144,0.01485,0.0153,0.01575,0.0162,0.01665,0.0171,0.01755,0.018,0.01845,0.0189,0.01935,0.0198,0.02025,0.0207,0.02115,0.0216,0.02205,0.0225,0.02295,0.0234,0.02385,0.0243,0.02475,0.0252,0.02565,0.0261,0.02655,0.027,0.02745,0.0279,0.02835,0.0288,0.02925,0.0297,0.03015,0.0306,0.03105,0.0315,0.03195,0.0324,0.03285,0.0333,0.03375,0.0342,0.03465,0.0351,0.03555,0.036,0.03645,0.0369,0.03735,0.0378,0.03825,0.0387,0.03915,0.0396,0.04005,0.0405,0.04095,0.0414,0.04185,0.0423,0.04275,0.0432,0.04365,0.0441,0.04455,0.045,0.04545,0.0459,0.04635,0.0468,0.04725,0.0477,0.04815,0.0486,0.04905,0.0495,0.04995,0.0504,0.05085,0.0513,0.05175,0.0522,0.05265,0.0531,0.05355,0.054,0.05445,0.0549,0.05535,0.0558,0.05625,0.0567,0.05715,0.0576,0.05805,0.0585,0.05895,0.0594,0.05985,0.0603,0.06075,0.0612,0.06165,0.0621,0.06255,0.063,0.06345,0.0639,0.06435,0.0648,0.06525,0.0657,0.06615,0.0666,0.06705,0.0675,0.06795,0.0684,0.06885,0.0693,0.06975,0.0702,0.07065,0.0711,0.07155,0.072,0.07245,0.0729,0.07335,0.0738,0.07425,0.0747,0.07515,0.0756,0.07605,0.0765,0.07695,0.0774,0.07785,0.0783,0.07875,0.0792,0.07965,0.0801,0.08055,0.081,0.08145,0.0819,0.08235,0.0828,0.08325,0.0837,0.08415,0.0846,0.08505,0.0855,0.08595,0.0864,0.08685,0.0873,0.08775,0.0882,0.08865,0.0891,0.08955,0.09,0.09045,0.0909,0.09135,0.0918,0.09225,0.0927,0.09315,0.0936,0.09405,0.0945,0.09495,0.0954,0.09585,0.0963,0.09675,0.0972,0.09765,0.0981,0.09855,0.099,0.09945,0.0999,0.10035,0.1008,0.10125,0.1017,0.10215,0.1026,0.10305,0.1035,0.10395,0.1044,0.10485,0.1053,0.10575,0.1062,0.10665,0.1071,0.10755,0.108,0.10845,0.1089,0.10935,0.1098,0.11025,0.1107,0.11115,0.1116,0.11205,0.1125,0.11295,0.1134,0.11385,0.1143,0.11475,0.1152,0.11565,0.1161,0.11655,0.117,0.11745,0.1179,0.11835,0.1188,0.11925,0.1197,0.12015,0.1206,0.12105,0.1215,0.12195,0.1224,0.12285,0.1233,0.12375,0.1242,0.12465,0.1251,0.12555,0.126,0.12645,0.1269,0.12735,0.1278,0.12825,0.1287,0.12915,0.1296,0.13005,0.1305,0.13095,0.1314,0.13185,0.1323,0.13275,0.1332,0.13365,0.1341,0.13455,0.135,0.13545,0.1359,0.13635,0.1368,0.13725,0.1377,0.13815,0.1386,0.13905,0.1395,0.13995,0.1404,0.14085,0.1413,0.14175,0.1422,0.14265,0.1431,0.14355,0.144,0.14445,0.1449,0.14535,0.1458,0.14625,0.1467,0.14715,0.1476,0.14805,0.1485,0.14895,0.1494,0.14985,0.1503,0.15075,0.1512,0.15165,0.1521,0.15255,0.153,0.15345,0.1539,0.15435,0.1548,0.15525,0.1557,0.15615,0.1566,0.15705,0.1575,0.15795,0.1584,0.15885,0.1593,0.15975,0.1602,0.16065,0.1611,0.16155,0.162,0.16245,0.1629,0.16335,0.1638,0.16425,0.1647,0.16515,0.1656,0.16605,0.1665,0.16695,0.1674,0.16785,0.1683,0.16875,0.1692,0.16965,0.1701,0.17055,0.171,0.17145,0.1719,0.17235,0.1728,0.17325,0.1737,0.17415,0.1746,0.17505,0.1755,0.17595,0.1764,0.17685,0.1773,0.17775,0.1782,0.17865,0.1791,0.17955,0.18,0.18045,0.1809,0.18135,0.1818,0.18225,0.1827,0.18315,0.1836,0.18405,0.1845,0.18495,0.1854,0.18585,0.1863,0.18675,0.1872,0.18765,0.1881,0.18855,0.189,0.18945,0.1899,0.19035,0.1908,0.19125,0.1917,0.19215,0.1926,0.19305,0.1935,0.19395,0.1944,0.19485,0.1953,0.19575,0.1962,0.19665,0.1971,0.19755,0.198,0.19845,0.1989,0.19935,0.1998,0.20025,0.2007,0.20115,0.2016,0.20205,0.2025,0.20295,0.2034,0.20385,0.2043,0.20475,0.2052,0.20565,0.2061,0.20655,0.207,0.20745,0.2079,0.20835,0.2088,0.20925,0.2097,0.21015,0.2106,0.21105,0.2115,0.21195,0.2124,0.21285,0.2133,0.21375,0.2142,0.21465,0.2151,0.21555,0.216,0.21645,0.2169,0.21735,0.2178,0.21825,0.2187,0.21915,0.2196,0.22005,0.2205,0.22095,0.2214,0.22185,0.2223,0.22275,0.2232,0.22365,0.2241,0.22455,0.225,0.22545,0.2259,0.22635,0.2268,0.22725,0.2277,0.22815,0.2286,0.22905,0.2295,0.22995,0.2304,0.23085,0.2313,0.23175,0.2322,0.23265,0.2331,0.23355,0.234,0.23445,0.2349,0.23535,0.2358,0.23625,0.2367,0.23715,0.2376,0.23805,0.2385,0.23895,0.2394,0.23985,0.2403,0.24075,0.2412,0.24165,0.2421,0.24255,0.243,0.24345,0.2439,0.24435,0.2448,0.24525,0.2457,0.24615,0.2466,0.24705,0.2475,0.24795,0.2484,0.24885,0.2493,0.24975,0.2502,0.25065,0.2511,0.25155,0.252,0.25245,0.2529,0.25335,0.2538,0.25425,0.2547,0.25515,0.2556,0.25605,0.2565,0.25695,0.2574,0.25785,0.2583,0.25875,0.2592,0.25965,0.2601,0.26055,0.261,0.26145,0.2619,0.26235,0.2628,0.26325,0.2637,0.26415,0.2646,0.26505,0.2655,0.26595,0.2664,0.26685,0.2673,0.26775,0.2682,0.26865,0.2691,0.26955,0.27,0.27045,0.2709,0.27135,0.2718,0.27225,0.2727,0.27315,0.2736,0.27405,0.2745,0.27495,0.2754,0.27585,0.2763,0.27675,0.2772,0.27765,0.2781,0.27855,0.279,0.27945,0.2799,0.28035,0.2808,0.28125,0.2817,0.28215,0.2826,0.28305,0.2835,0.28395,0.2844,0.28485,0.2853,0.28575,0.2862,0.28665,0.2871,0.28755,0.288,0.28845,0.2889,0.28935,0.2898,0.29025,0.2907,0.29115,0.2916,0.29205,0.2925,0.29295,0.2934,0.29385,0.2943,0.29475,0.2952,0.29565,0.2961,0.29655,0.297,0.29745,0.2979,0.29835,0.2988,0.29925,0.2997,0.30015,0.3006,0.30105,0.3015,0.30195,0.3024,0.30285,0.3033,0.30375,0.3042,0.30465,0.3051,0.30555,0.306,0.30645,0.3069,0.30735,0.3078,0.30825,0.3087,0.30915,0.3096,0.31005,0.3105,0.31095,0.3114,0.31185,0.3123,0.31275,0.3132,0.31365,0.3141,0.31455,0.315,0.31545,0.3159,0.31635,0.3168,0.31725,0.3177,0.31815,0.3186,0.31905,0.3195,0.31995,0.3204,0.32085,0.3213,0.32175,0.3222,0.32265,0.3231,0.32355,0.324,0.32445,0.3249,0.32535,0.3258,0.32625,0.3267,0.32715,0.3276,0.32805,0.3285,0.32895,0.3294,0.32985,0.3303,0.33075,0.3312,0.33165,0.3321,0.33255,0.333,0.33345,0.3339,0.33435,0.3348,0.33525,0.3357,0.33615,0.3366,0.33705,0.3375,0.33795,0.3384,0.33885,0.3393,0.33975,0.3402,0.34065,0.3411,0.34155,0.342,0.34245,0.3429,0.34335,0.3438,0.34425,0.3447,0.34515,0.3456,0.34605,0.3465,0.34695,0.3474,0.34785,0.3483,0.34875,0.3492,0.34965,0.3501,0.35055,0.351,0.35145,0.3519,0.35235,0.3528,0.35325,0.3537,0.35415,0.3546,0.35505,0.3555,0.35595,0.3564,0.35685,0.3573,0.35775,0.3582,0.35865,0.3591,0.35955,0.36,0.36045,0.3609,0.36135,0.3618,0.36225,0.3627,0.36315,0.3636,0.36405,0.3645,0.36495,0.3654,0.36585,0.3663,0.36675,0.3672,0.36765,0.3681,0.36855,0.369,0.36945,0.3699,0.37035,0.3708,0.37125,0.3717,0.37215,0.3726,0.37305,0.3735,0.37395,0.3744,0.37485,0.3753,0.37575,0.3762,0.37665,0.3771,0.37755,0.378,0.37845,0.3789,0.37935,0.3798,0.38025,0.3807,0.38115,0.3816,0.38205,0.3825,0.38295,0.3834,0.38385,0.3843,0.38475,0.3852,0.38565,0.3861,0.38655,0.387,0.38745,0.3879,0.38835,0.3888,0.38925,0.3897,0.39015,0.3906,0.39105,0.3915,0.39195,0.3924,0.39285,0.3933,0.39375,0.3942,0.39465,0.3951,0.39555,0.396,0.39645,0.3969,0.39735,0.3978,0.39825,0.3987,0.39915,0.3996,0.40005,0.4005,0.40095,0.4014,0.40185,0.4023,0.40275,0.4032,0.40365,0.4041,0.40455,0.405,0.40545,0.4059,0.40635,0.4068,0.40725,0.4077,0.40815,0.4086,0.40905,0.4095,0.40995,0.4104,0.41085,0.4113,0.41175,0.4122,0.41265,0.4131,0.41355,0.414,0.41445,0.4149,0.41535,0.4158,0.41625,0.4167,0.41715,0.4176,0.41805,0.4185,0.41895,0.4194,0.41985,0.4203,0.42075,0.4212,0.42165,0.4221,0.42255,0.423,0.42345,0.4239,0.42435,0.4248,0.42525,0.4257,0.42615,0.4266,0.42705,0.4275,0.42795,0.4284,0.42885,0.4293,0.42975,0.4302,0.43065,0.4311,0.43155,0.432,0.43245,0.4329,0.43335,0.4338,0.43425,0.4347,0.43515,0.4356,0.43605,0.4365,0.43695,0.4374,0.43785,0.4383,0.43875,0.4392,0.43965,0.4401,0.44055,0.441,0.44145,0.4419,0.44235,0.4428,0.44325,0.4437,0.44415,0.4446,0.44505,0.4455,0.44595,0.4464,0.44685,0.4473,0.44775,0.4482,0.44865,0.4491,0.44955,0.45,0.45045,0.4509,0.45135,0.4518,0.45225,0.4527,0.45315,0.4536,0.45405,0.4545,0.45495,0.4554,0.45585,0.4563,0.45675,0.4572,0.45765,0.4581,0.45855,0.459,0.45945,0.4599,0.46035,0.4608,0.46125,0.4617,0.46215,0.4626,0.46305,0.4635,0.46395,0.4644,0.46485,0.4653,0.46575,0.4662,0.46665,0.4671,0.46755,0.468,0.46845,0.4689,0.46935,0.4698,0.47025,0.4707,0.47115,0.4716,0.47205,0.4725,0.47295,0.4734,0.47385,0.4743,0.47475,0.4752,0.47565,0.4761,0.47655,0.477,0.47745,0.4779,0.47835,0.4788,0.47925,0.4797,0.48015,0.4806,0.48105,0.4815,0.48195,0.4824,0.48285,0.4833,0.48375,0.4842,0.48465,0.4851,0.48555,0.486,0.48645,0.4869,0.48735,0.4878,0.48825,0.4887,0.48915,0.4896,0.49005,0.4905,0.49095,0.4914,0.49185,0.4923,0.49275,0.4932,0.49365,0.4941,0.49455,0.495,0.49545,0.4959,0.49635,0.4968,0.49725,0.4977,0.49815,0.4986,0.49905,0.4995,0.49995,0.5004

D1 wetted: Delta y_{cm} [µm]
0,-0.000343084508339867,-0.00163495462109672,-0.00387434333348606,-0.00687904811011355,-0.0105053103713267,-0.014676448394942,-0.0193547868949999,-0.0245415102774401,-0.0302319086509044,-0.0364398199560197,-0.0431207862018813,-0.0502778232945226,-0.0578724332047433,-0.0659283127057655,-0.0744181872303952,-0.0833671064647532,-0.0927742149992787,-0.102611222462258,-0.11290400674941,-0.123629229538318,-0.134758475993081,-0.146324971561645,-0.158305148691018,-0.170671392062964,-0.183422291162442,-0.196553507137784,-0.210043015266397,-0.223867612297261,-0.238055438098658,-0.252600288785893,-0.267472072315052,-0.282639019246814,-0.298111803261218,-0.313906640544767,-0.330005762732893,-0.346366531277863,-0.363000892399161,-0.379913973801282,-0.397107077749123,-0.414569709733572,-0.432314979766728,-0.45035421921941,-0.468688308014476,-0.487314867908897,-0.506212673450544,-0.525406225935362,-0.544900685030289,-0.564702620179327,-0.584821617960021,-0.605240267858816,-0.625968709481881,-0.647026608191693,-0.668433292796297,-0.690209044218969,-0.71236529915135,-0.73485579538269,-0.75769956056973,-0.780927858990964,-0.804579746249042,-0.828644916279057,-0.853119502253714,-0.877977783723521,-0.903276102435485,-0.929017369300297,-0.95520888257822,-0.981866807352278,-1.00902848880394,-1.03667687544989,-1.06477603393433,-1.09335282322265,-1.12242260565425,-1.15201536795508,-1.18213218069356,-1.21277359315594,-1.24389860875757,-1.27549411072674,-1.30759360640694,-1.34021847847022,-1.3733735194248,-1.40707155068021,-1.44130721639532,-1.47605913541516,-1.51133037360001,-1.54714355424593,-1.58349311183481,-1.62038640500065,-1.65782184564265,-1.69579774222914,-1.73431891940757,-1.77337711461171,-1.81297637447532,-1.85311627249345,-1.89380819477136,-1.93504020371095,-1.97680264157111,-2.01909378847042,-2.06191378362049,-2.1052566058638,-2.14911270193205,-2.1934839684181,-2.23834993075737,-2.28369376711075,-2.32950787246333,-2.37578443748403,-2.42251861632879,-2.46970071361083,-2.51732310102727,-2.56537327516758,-2.61382001527839,-2.66263812976806,-2.71182028165447,-2.76136478504814,-2.81125586817734,-2.86147677031645,-2.91200687033357,-2.96280940246873,-3.01384343856752,-3.06505598825406,-3.11640802902923,-3.16788261011654,-3.21948110043694,-3.27120894844403,-3.32306333372068,-3.3750219130051,-3.42707252171839,-3.47921317800946,-3.53143131208399,-3.5837217419354,-3.63608261691825,-3.68850983984697,-3.74099594640907,-3.79352854149267,-3.84610107378082,-3.8987077599407,-3.9513394266745,-4.00399070353282,-4.05666029027496,-4.10934002855788,-4.16202756028857,-4.21472334717853,-4.26742027312303,-4.32011288981153,-4.37279291054376,-4.42545303440495,-4.47808238956065,-4.53067643905069,-4.5832328425163,-4.63574692982931,-4.68821564639192,-4.74063855098581,-4.79301097524439,-4.84532241136243,-4.89756340292447,-4.94972648162355,-5.00180649995463,-5.05380016805425,-5.10570411323848,-5.15751550990078,-5.2092312746655,-5.26084526307207,-5.31235111030428,-5.36374299666663,-5.41501536853955,-5.46616260898706,-5.51717713157828,-5.56805117561183,-5.61877946298577,-5.66935836497408,-5.71978378655288,-5.770051172041,-5.82015483712772,-5.87008920391912,-5.91984647798594,-5.96941753952387,-6.01879589317321,-6.06797489532947,-6.11694790401248,-6.16571113107909,-6.21426239884819,-6.26259576460684,-6.31070220550151,-6.3585796721579,-6.40622552905334,-6.45363384461154,-6.50079692673994,-6.54770771558068,-6.59435955565062,-6.64074340297694,-6.6868536516026,-6.73268392434916,-6.77822838997763,-6.82348365256419,-6.86844548564274,-6.91310905889074,-6.95746964061783,-7.00152060365931,-7.04525474277479,-7.0886706512168,-7.13177176484953,-7.17455943610082,-7.21703122721193,-7.25919032468436,-7.3010398877592,-7.34258004212461,-7.38381172437631,-7.42473506735852,-7.46535071746338,-7.50566310193984,-7.54567325807263,-7.58538337985754,-7.62479778854948,-7.66392064104656,-7.7027587395829,-7.74131486236054,-7.77958788917118,-7.81758705093987,-7.85531902847933,-7.89278531913745,-7.92999122433598,-7.96694505725039,-8.00364963927891,-8.04010114284093,-8.07629637756974,-8.11223341562627,-8.14791107884814,-8.18332322312796,-8.21846027000314,-8.25331402438862,-8.28788195294408,-8.32215328220035,-8.35611810912689,-8.38976441378489,-8.42308601093286,-8.45607215540256,-8.48871732613753,-8.52101503721055,-8.55295420899579,-8.58452528917834,-8.61572939949805,-8.64656731664056,-8.67703898859821,-8.7071427703525,-8.73687521032707,-8.76623368447462,-8.79521785090226,-8.82382545448757,-8.85205046128802,-8.87989311574802,-8.90735397797908,-8.93442447390975,-8.96110072903769,-8.98738089792053,-9.01325578015426,-9.03871482555198,-9.06374554419613,-9.0883372996388,-9.11247550113184,-9.13613608836217,-9.15929413440577,-9.18192258962176,-9.20399232619246,-9.22547483393402,-9.24633999322995,-9.26655678937154,-9.28608834018877,-9.30489750953763,-9.32294358352921,-9.34017994325612,-9.35656742206759,-9.37206517593628,-9.38662740401067,-9.40020885162286,-9.41276656543812,-9.42425769508844,-9.43463778922049,-9.44386010786424,-9.45187352696932,-9.45862847008692,-9.46407535829799,-9.46817020197297,-9.47087833725505,-9.47216663870123,-9.47200176113214,-9.47035474487915,-9.46719964328024,-9.46251036512416,-9.4562659733029,-9.4484445576071,-9.43902917555714,-9.42800528833935,-9.41535728146966,-9.40106851647067,-9.38513407557435,-9.36754987207589,-9.34832218308378,-9.32745994339308,-9.30496998034224,-9.28085503058767,-9.25512090139815,-9.22777546859122,-9.19882743133766,-9.16829357939942,-9.13619165329973,-9.10254343493512,-9.06737431493244,-9.03070696713373,-8.992566626165,-8.9529818349437,-8.91197890009705,-8.8695813867745,-8.82582396816801,-8.78073543996433,-8.73434564959386,-8.6866828972729,-8.63776232542448,-8.58760738308208,-8.53625558002569,-8.48372135853107,-8.43001732337647,-8.3751552357937,-8.31916928763216,-8.26210112076908,-8.20396826468545,-8.14478180842314,-8.08455139613974,-8.02329710831962,-7.96105887070384,-7.89784748918333,-7.83367062646018,-7.76852703718103,-7.7024461196317,-7.63547797367259,-7.56764265854279,-7.49894983305982,-7.42940751994815,-7.35900603659194,-7.28774129182568,-7.21567134765747,-7.14282295394767,-7.06921566886749,-6.99486506140621,-6.9197924768839,-6.84401388475362,-6.76754627418398,-6.69039967851991,-6.61259016767646,-6.53413105197937,-6.45503566988498,-6.37531549290439,-6.294989830177,-6.21407712826377,-6.1325939318787,-6.05055962443657,-5.96799825785953,-5.8849300621983,-5.80137349016025,-5.71734985638646,-5.63286783710058,-5.54783871260975,-5.46233959225599,-5.37643029241193,-5.29014001644689,-5.20349590599771,-5.11652818469456,-5.02922740901151,-4.94152863378556,-4.85351162806629,-4.7652251151239,-4.67670233972386,-4.58796988910043,-4.49898506694209,-4.40977796225103,-4.32039145844942,-4.23086384428544,-4.14122631156347,-4.05147158332294,-3.96161379726343,-3.87169154299647,-3.78173887931045,-3.69179580152468,-3.60188408385222,-3.51199943239925,-3.42217014317388,-3.33243104714118,-3.24281432287277,-3.15334273071837,-3.06404782207091,-2.97495151076451,-2.88606174497197,-2.79739983359395,-2.70899042418531,-2.62085949436535,-2.53303587568183,-2.44554306301842,-2.35840477962787,-2.27164192357425,-2.18527237731201,-2.09931612414405,-2.01378886879816,-1.92870677436871,-1.84409042578584,-1.75995507986098,-1.6763191972442,-1.59319464165064,-1.51059571722464,-1.42853761978396,-1.34703465008041,-1.26609838325954,-1.18574267130683,-1.10597577066002,-1.02680834261597,-0.948248046288904,-0.870303891621296,-0.792982420131833,-0.716292297457639,-0.640243077330488,-0.564842381692291,-0.490099967557199,-0.416021921256955,-0.342611825790529,-0.26987445712701,-0.197817251759618,-0.126445399723836,-0.0557677124531509,0.0142086507426832,0.0834795090031614,0.152041537722339,0.219895349888908,0.287042575110273,0.353486410586303,0.41922513911152,0.48425057461831,0.548563436453129,0.612161300811954,0.675044728744962,0.737214503448901,0.798670200732193,0.859407776638587,0.919425163666801,0.978720419908113,1.03729585228737,1.0951531347573,1.15228846463844,1.2086979050036,1.26438363009534,1.31934658669589,1.37358441092707,1.4270990337292,1.47989368366357,1.53197175051072,1.58333809195458,1.63399637440017,1.68394686681522,1.73319228037586,1.78173732138657,1.82958575379151,1.8767439421803,1.92321820096541,1.96901854505133,2.01415767091277,2.05864429795882,2.10248565566994,2.14569731939179,2.18829112425204,2.23027431783583,2.27165546765587,2.31244534985419,2.35265543483615,2.39230205315812,2.43139860370207,2.46995867335578,2.50800021540927,2.54553993477935,2.58259520079666,2.6191859523965,2.65532673457439,2.69103304824278,2.72632690124036,2.76122822530956,2.79575529444959,2.82992609378648,2.86376237069014,2.89728799280709,2.93053514807638,2.96352621182992,2.99628426576576,3.02882865481233,3.06118058539138,3.09335773199403,3.12537715981832,3.15725996596416,3.18902527471782,3.22069527771392,3.25229376599222,3.28383463515893,3.31533465983476,3.34681367412916,3.37828018544214,3.40973764108414,3.44118985365683,3.4726362128488,3.50407915950814,3.53551811239504,3.56695951308089,3.59840136447124,3.62984072892437,3.6612763133882,3.69270096164568,3.72410779671774,3.75549096278529,3.78684236343525,3.81815502915553,3.84941928112709,3.88062995980577,3.91179018522674,3.94289075164235,3.97391994152709,4.0048648022846,4.03570982957912,4.06644456038216,4.09706276506522,4.1275578017499,4.15792573084401,4.18816538413581,4.21827528792691,4.24825243144852,4.27808908104655,4.30777690679728,4.3373087531281,4.36667998537377,4.39588288109161,4.4249079092051,4.45374946146928,4.48240221070212,4.51085569827855,4.53909825122763,4.56711577914121,4.59490085097979,4.62245197620701,4.6497625319058,4.67682609359944,4.70363320070045,4.73017650930643,4.75644363335514,4.7824215135222,4.80809785565295,4.83346575894248,4.85851791025684,4.88324469486402,4.9076354955357,4.93168029926829,4.95537025088836,4.97869932908995,5.00166159559708,5.02424870499347,5.04645076793183,5.06826175255611,5.08967391566957,5.11067578386241,5.13125656208645,5.15140565438261,5.17111562089806,5.19038207265963,5.20920175219012,5.22757077832622,5.24548582028084,5.26294075954824,5.27993271570112,5.29646177254949,5.31252688347502,5.32812852998624,5.34327643201982,5.35797481942902,5.37223029340345,5.38605779667506,5.39947399823469,5.41249914467971,5.4251548929032,5.43746485094437,5.44945331687358,5.46114372601291,5.47256880263172,5.48376714755666,5.49476514043439,5.5055689147816,5.51621228741663,5.52672361008226,5.5371390308396,5.5474962195572,5.55784148462814,5.56818969508459,5.57854124665059,5.58891621975836,5.59933968340483,5.6098338133629,5.62042240706152,5.63113880384117,5.64199854705298,5.65301483148531,5.66420481831154,5.67558377710451,5.68716971332213,5.69898924928237,5.71105113071791,5.72336016657621,5.73592664427174,5.74876023113481,5.76187029123116,5.77526611634186,5.78896125550173,5.80297021460455,5.81729953922771,5.83195540075564,5.84694447728853,5.86226952726167,5.87793469377938,5.89394420193728,5.91030119510579,5.92700982745745,5.94407314493641,5.96149408526868,5.97927506934907,5.99743151064882,6.01596288261197,6.03486072873437,6.05411920110807,6.07373964944051,6.09373355074918,6.11411854714022,6.13486749909535,6.15597345638517,6.17744407285678,6.19932577529547,6.2215810705156,6.24418268633393,6.26714812971674,6.29054781028734,6.31430790231658,6.33839178529505,6.36284322244143,6.38772971497279,6.41298201178673,6.43857284496461,6.46455509818194,6.49090313411018,6.51759058512104,6.54466179845863,6.5721073522838,6.59989793064723,6.62804338309079,6.65656587633239,6.68543602234126,6.71463380033805,6.74419367053241,6.7740952951292,6.80430966133609,6.83484773166064,6.86572710641136,6.89692518050652,6.92842734808362,6.96025697358896,6.99240560178729,7.0248547172801,7.05759628946973,7.09065545831988,7.12401761230981,7.15766381348443,7.19158838355777,7.225809402282,7.26031473076761,7.29508773781622,7.33011478616137,7.36540999880007,7.40096823932471,7.43677359968994,7.47281521342351,7.50910122612091,7.54563700458508,7.58240943944153,7.61940517455012,7.65661320119907,7.6940392287423,7.73168629924127,7.7695443562788,7.8076042309925,7.84585571499613,7.88429086416214,7.92291384789769,7.96172626958191,8.00072086794257,8.03988548955593,8.07921038402083,8.118688624164,8.15831618365331,8.19808950406889,8.23800789241958,8.27806525119547,8.31825443928569,8.35856910636384,8.39900056149055,8.43954254724802,8.48018968164883,8.52093821489024,8.56178192698687,8.60271350164997,8.64372705496776,8.68481967808855,8.72598845594067,8.76722191218782,8.80850882175029,8.84984007678398,8.89120698898159,8.93260392280905,8.97402635291631,9.01546537527237,9.05691557944541,9.09837356966534,9.13983232913035,9.1812839392559,9.22272086504185,9.26413032779181,9.30550146357063,9.34682143871863,9.38808134662133,9.42927214128552,9.470387444212,9.5114215394024,9.55236867092936,9.59321788630714,9.63395791995425,9.67457562420649,9.71506080712023,9.7554042008814,9.79559368864017,9.83561865433637,9.87547159206988,9.915146262443,9.95463371934417,9.99392453582325,10.0330058972089,10.0718691359178,10.1105128442941,10.1489319257755,10.1871161579316,10.2250556809287,10.2627420835187,10.3001692675643,10.3373292444769,10.3742158742119,10.4108211619974,10.4471389618246,10.483166856074,10.5189025774013,10.5543438324947,10.5894851301773,10.6243199462691,10.6588438026661,10.6930522231858,10.7269379494403,10.7604966894305,10.7937295548477,10.8266360522008,10.8592131610644,10.891459980432,10.923380177411,10.9549777845317,10.98625595984,11.0172213569466,11.047882300855,11.07824555547,11.1083204932797,11.1381220965225,11.1676648781279,11.1969623834135,11.2260301623717,11.2548826213683,11.2835345891175,11.3120037111998,11.3403061006814,11.3684573018702,11.396471438428,11.4243611124988,11.4521373774193,11.4798118382414,11.5073976611966,11.5349017790146,11.5623309889999,11.5896937282606,11.6169957179645,11.6442371472679,11.6714214280441,11.6985533330503,11.7256356267397,11.7526712790392,11.7796624651743,11.8066115097159,11.8335203955244,11.860392075253,11.8872286832926,11.9140282967735,11.9407887095361,11.9675099007965,11.99419326429,12.0208393695207,12.0474490319312,12.074014424111,12.1005265558739,12.1269868765465,12.1533988380079,12.1797638505939,12.2060852348653,12.2323679883551,12.2585894844244,12.2847435951154,12.3108294118314,12.3368493743781,12.3628009918266,12.3886803669204,12.4144650281471,12.440147614741,12.465728505056,12.4912081745216,12.5165923965165,12.5418692349902,12.5670134430155,12.5920225998635,12.6169005634896,12.6416464550559,12.6662564115575,12.6907093287493,12.7149945831768,12.7391082986939,12.7630474703354,12.7868103032921,12.8103945300662,12.8337656154958,12.8569125623641,12.8798347621356,12.9025297202379,12.9249910807823,12.9472116381846,12.96918259536,12.9908836927445,13.012293219453,13.0334082525695,13.0542251718027,13.0747383951269,13.0949389466995,13.1148164827336,13.134358006007,13.1535559489074,13.1724027102828,13.1908834082669,13.2089845519679,13.2266949054896,13.24400028473,13.2608905203575,13.2773555677379,13.2933844018966,13.3089647824559,13.3240883704208,13.3387451022611,13.3529242188594,13.3666165587315,13.379812567114,13.392497670574,13.4046628775775,13.4162994580565,13.4274031346943,13.4379697317858,13.4479964025936,13.4574766951947,13.4664043892746,13.4747759728857,13.4825854105537,13.4898278186479,13.4964975441605,13.5025896998481,13.5081033991046,13.5130360785043,13.517386891559,13.5211557149078,13.5243392289705,13.5269367209959,13.5289491057914,13.5303788765545,13.5312311929153,13.5315086876994,13.5312107980971,13.5303403241015,13.5288973458748,13.526880550694,13.5242938933229,13.5211454722522,13.5174425842182,13.5131884918763,13.5083915625221,13.5030549647019,13.497179386842,13.4907671258345,13.4838248128937,13.4763575271492,13.4683693752289,13.4598636517104,13.450846731355,13.4413282230623,13.4313195059867,13.4208321536151,13.4098705685466,13.3984356986316,13.3865404431602,13.3741959211179,13.3614167270105,13.3482117397068,13.3345940175514,13.3205774669661,13.3061626473607,13.2913534596181,13.2761627484816,13.2606051265582,13.2446925926955,13.2284393587645,13.2118537496551,13.1949432422036,13.1777184669635,13.1601893544569,13.1423599604349,13.1242294283642,13.1058075479668,13.0871029149736,13.0681291410181,13.0489078653102,13.0294500058635,13.0097609464653,12.9898493471868,12.9697169201994,12.9493621560598,12.9287919859348,12.9080209058136,12.8870600303863,12.865925936727,12.8446249404975,12.823159223775,12.8015309154117,12.7797400501332,12.7577927726002,12.735695823497,12.7134469366699,12.6910540064673,12.6685333264934,12.6458846836418,12.6231127102262,12.6002218477943,12.5772153505234,12.5541005651177,12.5308857653232,12.5075734371512,12.484169424753,12.4606813304276,12.4371143683313,12.4134723227737,12.3897619613063,12.3659882568993,12.3421554278891,12.3182660525438,12.2943227771766,12.2703305666331,12.2462926236338,12.2222112991859,12.1980875915439,12.1739329025174,12.1497535551412,12.125553022133,12.1013357815126,12.0771080196527,12.0528768444062,12.0286469422875,12.0044213177017,11.9802033591387,11.9559960193639,11.9317996498792,11.907617634524,11.8834572211718,11.8593219901395,11.8352154112074,11.8111368861604,11.7870844808975,11.7630608965218,11.7390698071086,11.7151133330115,11.6911937510547,11.6673109270915,11.6434668360461,11.6196649384425,11.5959068161508,11.5721955771143,11.5485329604544,11.5249174463444,11.5013459288675,11.4778172761095,11.4543340002389,11.4308967966896,11.4075069414571,11.3841647421414,11.3608728500566,11.3376324242996,11.3144423626557,11.2913016871891,11.2682073859718,11.2451579568063,11.2221543575667,11.1992056208072,11.1763131805749,11.1534763245981,11.130698059051,11.1079819625316,11.0853298750925,11.0627436229189,11.040224472155,11.017775671335,10.9953973403563,10.9730937206015,10.9508695177911,10.9287298188872,10.9066783874722,10.8847186743543,10.8628533320827,10.8410852480035,10.8194173103704,10.7978508680483,10.7763861545405,10.7550243844692,10.7337665879855,10.7126158602386,10.6915773431971,10.6706533916008,10.6498482318544,10.6291636480754,10.6086011005535,10.588163636335,10.5678558765124,10.547677955897,10.5276252043862,10.5076984038227,10.4878998440079,10.4682314940671,10.448694393304,10.4292845140099,10.4099968587607,10.390829584304,10.3717832220467,10.3528603893605,10.3340609360253,10.315385307692,10.2968432334024,10.2784330327322,10.2601545245799,10.2420112689382,10.2240027048539,10.2061268970138,10.1883847888656,10.1707743273763,10.1532949588457,10.1359467650932,10.1187314293024,10.1016568167311,10.0847178224898,10.0679116755795,10.0512377777878,10.0346974246692,10.0182936149732,10.0020259274119,9.98589377913042,9.9698978343676,9.95403927604596,9.93831264544512,9.92272032488082,9.90726446321141,9.89194803687199,9.87676975450792,9.86172845685143,9.84682380669045,9.83205360501376,9.81742198435809,9.80293474907011,9.78859458091232,9.77439922797196,9.7603422663043,9.74641745677925,9.73262881026397,9.71898976245093,9.70550129721591,9.69216443003202,9.67898115603032,9.665949088199,9.65306355044027,9.64031825215608,9.62771878067185,9.61526280233505,9.60294590275408,9.59076340964772,9.57871032140636,9.56678083544952,9.55497337358399,9.54328511854782,9.53171488908875,9.52026389216369,9.50893247746386,9.49771561688221,9.48660897040576,9.47561239320762,9.46472529881663
