# Supplementary material for: Condensate droplet roaming on nanostructured superhydrophobic surfaces
Source: Nat Commun. 2025 Jan 30;16:1167. doi: 10.1038/s41467-025-56562-x (PMC11782698; doi:10.1038/s41467-025-56562-x)
Supplement: Supplementary file 12 — Source Data [file 41467_2025_56562_MOESM12_ESM.zip › source_data/SupplementaryFigure1a.txt]

Supplementary Figure 1a data

Raw ellipsometer measurements for 65˚: Wavelength [nm]
200,210,220,230,240,250,260,270,280,290,300,310,320,330,340,350,360,370,380,390,400,410,420,430,440,450,460,470,480,490,500,510,520,530,540,550,560,570,580,590,600,610,620,630,640,650,660,670,680,690,700,710,720,730,740,750,760,770,780,790,800,810,820,830,840,850,860,870,880,890,900,910,920,930,940,950,960,970,980,990,1000,1010,1020,1030,1040,1050,1060,1070,1080,1090,1100,1110,1120,1130,1140,1150,1160,1170,1180,1190,1200,1210,1220,1230,1240,1250,1260,1270,1280,1290,1300,1310,1320,1330,1340,1350,1360,1370,1380,1390,1400,1410,1420,1430,1440,1450,1460,1470,1480,1490,1500,1510,1520,1530,1540,1550,1560,1570,1580,1590,1600

Raw ellipsometer measurements for 65˚: Psi [degree]
38.079,37.901,37.512,36.821,36.334,37.03,37.667,38.066,37.327,35.603,33.191,31.837,31.092,30.661,30.42,30.533,31.175,30.888,28.975,27.228,25.935,24.925,24.08,23.372,22.769,22.229,21.751,21.335,20.953,20.608,20.3,20.009,19.753,19.495,19.264,19.059,18.872,18.688,18.509,18.35,18.212,18.073,17.935,17.809,17.692,17.583,17.477,17.367,17.283,17.198,17.106,17.032,16.959,16.877,16.804,16.73,16.662,16.605,16.541,16.487,16.432,16.391,16.334,16.288,16.241,16.209,16.161,16.116,16.066,16.036,15.995,15.961,15.923,15.885,15.848,15.818,15.792,15.763,15.738,15.702,15.679,15.647,15.624,15.611,15.587,15.557,15.533,15.493,15.483,15.465,15.434,15.412,15.427,15.388,15.372,15.352,15.33,15.309,15.31,15.275,15.257,15.254,15.232,15.244,15.203,15.183,15.189,15.177,15.138,15.13,15.141,15.165,15.083,15.108,15.104,15.098,15.066,15.04,15.07,15.042,15.011,15.01,15.021,15,14.987,14.96,14.977,14.978,14.971,14.964,14.947,14.952,14.932,14.976,14.937,14.916,14.918,14.897,14.963,14.92,14.869

Raw ellipsometer measurements for 70˚: Wavelength [nm]
200,210,220,230,240,250,260,270,280,290,300,310,320,330,340,350,360,370,380,390,400,410,420,430,440,450,460,470,480,490,500,510,520,530,540,550,560,570,580,590,600,610,620,630,640,650,660,670,680,690,700,710,720,730,740,750,760,770,780,790,800,810,820,830,840,850,860,870,880,890,900,910,920,930,940,950,960,970,980,990,1000,1010,1020,1030,1040,1050,1060,1070,1080,1090,1100,1110,1120,1130,1140,1150,1160,1170,1180,1190,1200,1210,1220,1230,1240,1250,1260,1270,1280,1290,1300,1310,1320,1330,1340,1350,1360,1370,1380,1390,1400,1410,1420,1430,1440,1450,1460,1470,1480,1490,1500,1510,1520,1530,1540,1550,1560,1570,1580,1590,1600

Raw ellipsometer measurements for 70˚: Psi [degree]
38.081,37.671,37.182,36.249,35.698,36.286,36.817,37.033,35.908,33.606,30.553,28.873,27.92,27.353,26.999,27.03,27.655,27.017,24.425,22.224,20.591,19.352,18.322,17.467,16.741,16.07,15.512,14.999,14.545,14.13,13.756,13.419,13.092,12.803,12.519,12.278,12.048,11.839,11.629,11.442,11.271,11.106,10.939,10.8,10.656,10.534,10.401,10.285,10.168,10.072,9.9736,9.8772,9.7721,9.6946,9.6053,9.5233,9.4503,9.3797,9.3055,9.2465,9.1803,9.1309,9.0584,9.0002,8.9492,8.9062,8.854,8.7904,8.734,8.7026,8.6562,8.6161,8.5764,8.5344,8.4936,8.4563,8.423,8.3867,8.3486,8.3115,8.2915,8.2551,8.2328,8.199,8.1789,8.1529,8.1118,8.1027,8.0743,8.0343,8.0049,8.0051,7.9824,7.9406,7.9316,7.8898,7.9132,7.8639,7.8583,7.8212,7.8139,7.7575,7.7754,7.7831,7.7369,7.7165,7.7408,7.7141,7.6865,7.7269,7.6625,7.5907,7.6149,7.5952,7.6295,7.5824,7.5742,7.5725,7.5266,7.5577,7.5335,7.5056,7.515,7.482,7.5283,7.5033,7.4613,7.4572,7.4783,7.4388,7.4373,7.4646,7.4422,7.3772,7.4128,7.4178,7.389,7.4314,7.387,7.2664,7.4037

Raw ellipsometer measurements for 75˚: Wavelength [nm]
200,210,220,230,240,250,260,270,280,290,300,310,320,330,340,350,360,370,380,390,400,410,420,430,440,450,460,470,480,490,500,510,520,530,540,550,560,570,580,590,600,610,620,630,640,650,660,670,680,690,700,710,720,730,740,750,760,770,780,790,800,810,820,830,840,850,860,870,880,890,900,910,920,930,940,950,960,970,980,990,1000,1010,1020,1030,1040,1050,1060,1070,1080,1090,1100,1110,1120,1130,1140,1150,1160,1170,1180,1190,1200,1210,1220,1230,1240,1250,1260,1270,1280,1290,1300,1310,1320,1330,1340,1350,1360,1370,1380,1390,1400,1410,1420,1430,1440,1450,1460,1470,1480,1490,1500,1510,1520,1530,1540,1550,1560,1570,1580,1590,1600

Raw ellipsometer measurements for 75˚: Psi [degree]
38.564,38.188,37.59,36.434,35.775,36.245,36.515,36.415,34.769,31.656,27.947,25.958,24.792,23.986,23.414,23.227,23.511,22.002,18.406,15.61,13.648,12.177,11.007,10.031,9.1934,8.4839,7.8648,7.3186,6.831,6.3897,6.0123,5.6749,5.3609,5.0822,4.8197,4.5678,4.3745,4.1585,3.9966,3.8322,3.6819,3.548,3.4305,3.314,3.2065,3.1219,3.0283,2.9496,2.8743,2.8187,2.7513,2.6786,2.6489,2.6048,2.5736,2.5309,2.4814,2.4537,2.4223,2.4337,2.4069,2.3819,2.3222,2.3316,2.3235,2.3159,2.2869,2.2805,2.2681,2.2625,2.2599,2.2534,2.2491,2.255,2.254,2.2487,2.2314,2.2473,2.2548,2.2607,2.2567,2.2615,2.2669,2.2985,2.3109,2.2871,2.2718,2.2446,2.3036,2.2817,2.3009,2.3332,2.3301,2.2619,2.337,2.3134,2.3918,2.3104,2.3869,2.3699,2.3848,2.2892,2.3826,2.4145,2.3587,2.3837,2.426,2.3835,2.4723,2.481,2.4238,2.4248,2.5139,2.3935,2.4444,2.4902,2.3999,2.4638,2.5056,2.6057,2.4757,2.4104,2.4409,2.4242,2.5624,2.4492,2.4364,2.509,2.4862,2.3073,2.4411,2.4594,2.5134,2.4836,2.5089,2.501,2.4793,2.468,2.3852,2.4988,2.5664
