# Supplementary material for: Condensate droplet roaming on nanostructured superhydrophobic surfaces
Source: Nat Commun. 2025 Jan 30;16:1167. doi: 10.1038/s41467-025-56562-x (PMC11782698; doi:10.1038/s41467-025-56562-x)
Supplement: Supplementary file 12 — Source Data [file 41467_2025_56562_MOESM12_ESM.zip › source_data/SupplementaryFigure32e.txt]

Supplementary Figure 32e data
Plot data downsampled from simulation output

* Left y-axis (KE_{cm})

D1 wetted and dewetted: Time [ms]
0,0.0018,0.0036,0.0054,0.0072,0.009,0.0108,0.0126,0.0144,0.0162,0.018,0.0198,0.0216,0.0234,0.0252,0.027,0.0288,0.0306,0.0324,0.0342,0.036,0.0378,0.0396,0.0414,0.0432,0.045,0.0468,0.0486,0.0504,0.0522,0.054,0.0558,0.0576,0.0594,0.0612,0.063,0.0648,0.0666,0.0684,0.0702,0.072,0.0738,0.0756,0.0774,0.0792,0.081,0.0828,0.0846,0.0864,0.0882,0.09,0.0918,0.0936,0.0954,0.0972,0.099,0.1008,0.1026,0.1044,0.1062,0.108,0.1098,0.1116,0.1134,0.1152,0.117,0.1188,0.1206,0.1224,0.1242,0.126,0.1278,0.1296,0.1314,0.1332,0.135,0.1368,0.1386,0.1404,0.1422,0.144,0.1458,0.1476,0.1494,0.1512,0.153,0.1548,0.1566,0.1584,0.1602,0.162,0.1638,0.1656,0.1674,0.1692,0.171,0.1728,0.1746,0.1764,0.1782,0.18,0.1818,0.1836,0.1854,0.1872,0.189,0.1908,0.1926,0.1944,0.1962,0.198,0.1998,0.2016,0.2034,0.2052,0.207,0.2088,0.2106,0.2124,0.2142,0.216,0.2178,0.2196,0.2214,0.2232,0.225,0.2268,0.2286,0.2304,0.2322,0.234,0.2358,0.2376,0.2394,0.2412,0.243,0.2448,0.2466,0.2484,0.2502,0.252,0.2538,0.2556,0.2574,0.2592,0.261,0.2628,0.2646,0.2664,0.2682,0.27,0.2718,0.2736,0.2754,0.2772,0.279,0.2808,0.2826,0.2844,0.2862,0.288,0.2898,0.2916,0.2934,0.2952,0.297,0.2988,0.3006,0.3024,0.3042,0.306,0.3078,0.3096,0.3114,0.3132,0.315,0.3168,0.3186,0.3204,0.3222,0.324,0.3258,0.3276,0.3294,0.3312,0.333,0.3348,0.3366,0.3384,0.3402,0.342,0.3438,0.3456,0.3474,0.3492,0.351,0.3528,0.3546,0.3564,0.3582,0.36,0.3618,0.3636,0.3654,0.3672,0.369,0.3708,0.3726,0.3744,0.3762,0.378,0.3798,0.3816,0.3834,0.3852,0.387,0.3888,0.3906,0.3924,0.3942,0.396,0.3978,0.3996,0.4014,0.4032,0.405,0.4068,0.4086,0.4104,0.4122,0.414,0.4158,0.4176,0.4194,0.4212,0.423,0.4248,0.4266,0.4284,0.4302,0.432,0.4338,0.4356,0.4374,0.4392,0.441,0.4428,0.4446,0.4464,0.4482,0.45,0.4518,0.4536,0.4554,0.4572,0.459,0.4608,0.4626,0.4644,0.4662,0.468,0.4698,0.4716,0.4734,0.4752,0.477,0.4788,0.4806,0.4824,0.4842,0.486,0.4878,0.4896,0.4914,0.4932,0.495,0.4968,0.4986,0.5004,0.5022,0.504,0.5058,0.5076,0.5094,0.5112,0.513,0.5148,0.5166,0.5184,0.5202,0.522,0.5238,0.5256,0.5274,0.5292,0.531,0.5328,0.5346,0.5364,0.5382,0.54,0.5418,0.5436,0.5454,0.5472,0.549,0.5508,0.5526,0.5544,0.5562,0.558,0.5598,0.5616,0.5634,0.5652,0.567,0.5688,0.5706,0.5724,0.5742,0.576,0.5778,0.5796,0.5814,0.5832,0.585,0.5868,0.5886,0.5904,0.5922,0.594,0.5958,0.5976,0.5994,0.6012,0.603,0.6048,0.6066,0.6084,0.6102,0.612,0.6138,0.6156,0.6174,0.6192,0.621,0.6228,0.6246,0.6264,0.6282,0.63,0.6318,0.6336,0.6354,0.6372,0.639,0.6408,0.6426,0.6444,0.6462,0.648,0.6498,0.6516,0.6534,0.6552,0.657,0.6588,0.6606,0.6624,0.6642,0.666,0.6678,0.6696,0.6714,0.6732,0.675,0.6768,0.6786,0.6804,0.6822,0.684,0.6858,0.6876,0.6894,0.6912,0.693,0.6948,0.6966,0.6984,0.7002,0.702,0.7038,0.7056,0.7074,0.7092,0.711,0.7128,0.7146,0.7164,0.7182,0.72,0.7218,0.7236,0.7254,0.7272,0.729,0.7308,0.7326,0.7344,0.7362,0.738,0.7398,0.7416,0.7434,0.7452,0.747,0.7488,0.7506,0.7524,0.7542,0.756,0.7578,0.7596,0.7614,0.7632,0.765,0.7668,0.7686,0.7704,0.7722,0.774,0.7758,0.7776,0.7794,0.7812,0.783,0.7848,0.7866,0.7884,0.7902,0.792,0.7938,0.7956,0.7974,0.7992,0.801,0.8028,0.8046,0.8064,0.8082,0.81,0.8118,0.8136,0.8154,0.8172,0.819,0.8208,0.8226,0.8244,0.8262,0.828,0.8298,0.8316,0.8334,0.8352,0.837,0.8388,0.8406,0.8424,0.8442,0.846,0.8478,0.8496,0.8514,0.8532,0.855,0.8568,0.8586,0.8604,0.8622,0.864,0.8658,0.8676,0.8694,0.8712,0.873,0.8748,0.8766,0.8784,0.8802,0.882,0.8838,0.8856,0.8874,0.8892,0.891,0.8928,0.8946,0.8964,0.8982,0.9,0.9018,0.9036,0.9054,0.9072,0.909,0.9108,0.9126,0.9144,0.9162,0.918,0.9198,0.9216,0.9234,0.9252,0.927,0.9288,0.9306,0.9324,0.9342,0.936,0.9378,0.9396,0.9414,0.9432,0.945,0.9468,0.9486,0.9504,0.9522,0.954,0.9558,0.9576,0.9594,0.9612,0.963,0.9648,0.9666,0.9684,0.9702,0.972,0.9738,0.9756,0.9774,0.9792,0.981,0.9828,0.9846,0.9864,0.9882,0.99,0.9918,0.9936,0.9954,0.9972,0.999,1.0008,1.0026,1.0044,1.0062,1.008,1.0098,1.0116,1.0134,1.0152,1.017,1.0188,1.0206,1.0224,1.0242,1.026,1.0278,1.0296,1.0314,1.0332,1.035,1.0368,1.0386,1.0404,1.0422,1.044,1.0458,1.0476,1.0494,1.0512,1.053,1.0548,1.0566,1.0584,1.0602,1.062,1.0638,1.0656,1.0674,1.0692,1.071,1.0728,1.0746,1.0764,1.0782,1.08,1.0818,1.0836,1.0854,1.0872,1.089,1.0908,1.0926,1.0944,1.0962,1.098,1.0998,1.1016,1.1034,1.1052,1.107,1.1088,1.1106,1.1124,1.1142,1.116,1.1178,1.1196,1.1214,1.1232,1.125,1.1268,1.1286,1.1304,1.1322,1.134,1.1358,1.1376,1.1394,1.1412,1.143,1.1448,1.1466,1.1484,1.1502,1.152,1.1538,1.1556,1.1574,1.1592,1.161,1.1628,1.1646,1.1664,1.1682,1.17,1.1718,1.1736,1.1754,1.1772,1.179,1.1808,1.1826,1.1844,1.1862,1.188,1.1898,1.1916,1.1934,1.1952,1.197,1.1988,1.2006,1.2024,1.2042,1.206,1.2078,1.2096,1.2114,1.2132,1.215,1.2168,1.2186,1.2204,1.2222,1.224,1.2258,1.2276,1.2294,1.2312,1.233,1.2348,1.2366,1.2384,1.2402,1.242,1.2438,1.2456,1.2474,1.2492,1.251,1.2528,1.2546,1.2564,1.2582,1.26,1.2618,1.2636,1.2654,1.2672,1.269,1.2708,1.2726,1.2744,1.2762,1.278,1.2798,1.2816,1.2834,1.2852,1.287,1.2888,1.2906,1.2924,1.2942,1.296,1.2978,1.2996,1.3014,1.3032,1.305,1.3068,1.3086,1.3104,1.3122,1.314,1.3158,1.3176,1.3194,1.3212,1.323,1.3248,1.3266,1.3284,1.3302,1.332,1.3338,1.3356,1.3374,1.3392,1.341,1.3428,1.3446,1.3464,1.3482,1.35,1.3518,1.3536,1.3554,1.3572,1.359,1.3608,1.3626,1.3644,1.3662,1.368,1.3698,1.3716,1.3734,1.3752,1.377,1.3788,1.3806,1.3824,1.3842,1.386,1.3878,1.3896,1.3914,1.3932,1.395,1.3968,1.3986,1.4004,1.4022,1.404,1.4058,1.4076,1.4094,1.4112,1.413,1.4148,1.4166,1.4184,1.4202,1.422,1.4238,1.4256,1.4274,1.4292,1.431,1.4328,1.4346,1.4364,1.4382,1.44,1.4418,1.4436,1.4454,1.4472,1.449,1.4508,1.4526,1.4544,1.4562,1.458,1.4598,1.4616,1.4634,1.4652,1.467,1.4688,1.4706,1.4724,1.4742,1.476,1.4778,1.4796,1.4814,1.4832,1.485,1.4868,1.4886,1.4904,1.4922,1.494,1.4958,1.4976,1.4994,1.5012,1.503,1.5048,1.5066,1.5084,1.5102,1.512,1.5138,1.5156,1.5174,1.5192,1.521,1.5228,1.5246,1.5264,1.5282,1.53,1.5318,1.5336,1.5354,1.5372,1.539,1.5408,1.5426,1.5444,1.5462,1.548,1.5498,1.5516,1.5534,1.5552,1.557,1.5588,1.5606,1.5624,1.5642,1.566,1.5678,1.5696,1.5714,1.5732,1.575,1.5768,1.5786,1.5804,1.5822,1.584,1.5858,1.5876,1.5894,1.5912,1.593,1.5948,1.5966,1.5984,1.6002,1.602,1.6038,1.6056,1.6074,1.6092,1.611,1.6128,1.6146,1.6164,1.6182,1.62,1.6218,1.6236,1.6254,1.6272,1.629,1.6308,1.6326,1.6344,1.6362,1.638,1.6398,1.6416,1.6434,1.6452,1.647,1.6488,1.6506,1.6524,1.6542,1.656,1.6578,1.6596,1.6614,1.6632,1.665,1.6668,1.6686,1.6704,1.6722,1.674,1.6758,1.6776,1.6794,1.6812,1.683,1.6848,1.6866,1.6884,1.6902,1.692,1.6938,1.6956,1.6974,1.6992,1.701,1.7028,1.7046,1.7064,1.7082,1.71,1.7118,1.7136,1.7154,1.7172,1.719,1.7208,1.7226,1.7244,1.7262,1.728,1.7298,1.7316,1.7334,1.7352,1.737,1.7388,1.7406,1.7424,1.7442,1.746,1.7478,1.7496,1.7514,1.7532,1.755,1.7568,1.7586,1.7604,1.7622,1.764,1.7658,1.7676,1.7694,1.7712,1.773,1.7748,1.7766,1.7784,1.7802,1.782,1.7838,1.7856,1.7874,1.7892,1.791,1.7928,1.7946,1.7964,1.7982,1.8,1.8018,1.8036,1.8054,1.8072,1.809,1.8108,1.8126,1.8144,1.8162,1.818,1.8198,1.8216,1.8234,1.8252,1.827,1.8288,1.8306,1.8324,1.8342,1.836,1.8378,1.8396,1.8414,1.8432,1.845,1.8468,1.8486,1.8504,1.8522,1.854,1.8558,1.8576,1.8594,1.8612,1.863,1.8648,1.8666,1.8684,1.8702,1.872,1.8738,1.8756,1.8774,1.8792,1.881,1.8828,1.8846,1.8864,1.8882,1.89,1.8918,1.8936,1.8954,1.8972,1.899,1.9008,1.9026,1.9044,1.9062,1.908,1.9098,1.9116,1.9134,1.9152,1.917,1.9188,1.9206,1.9224,1.9242,1.926,1.9278,1.9296,1.9314,1.9332,1.935,1.9368,1.9386,1.9404,1.9422,1.944,1.9458,1.9476,1.9494,1.9512,1.953,1.9548,1.9566,1.9584,1.9602,1.962,1.9638,1.9656,1.9674,1.9692,1.971,1.9728,1.9746,1.9764,1.9782,1.98,1.9818,1.9836,1.9854,1.9872,1.989,1.9908,1.9926,1.9944,1.9962,1.998,1.9998

D1 wetted and dewetted: KE_{cm} [J]
3.76045370145474e-25,1.16988498992317e-13,3.12593650023505e-13,5.74284731318674e-13,8.8796064648974e-13,1.25717392034482e-12,1.65963803283485e-12,2.06358592983635e-12,2.47195136208528e-12,2.8664424762932e-12,3.26273298173405e-12,3.70983106031355e-12,4.19748090711899e-12,4.74716772223498e-12,5.40953305649047e-12,6.20475785763122e-12,7.10105227191141e-12,8.1813280184625e-12,9.38850586190224e-12,1.06766665902439e-11,1.21552758487321e-11,1.37144167005331e-11,1.5411804451531e-11,1.72059841120119e-11,1.90780752646565e-11,2.09760977496557e-11,2.2784304708851e-11,2.4526658529603e-11,2.60402416107886e-11,2.73187413873621e-11,2.79759923848284e-11,2.84881158983811e-11,2.88413475938704e-11,2.90919234574183e-11,2.9212484987723e-11,2.9252818373318e-11,2.91977287655539e-11,2.90272953440575e-11,2.8793525455498e-11,2.84363149493691e-11,2.80152294879476e-11,2.75017181491229e-11,2.68859049094051e-11,2.61981538137445e-11,2.54020114975491e-11,2.45308358456474e-11,2.36007675912005e-11,2.25869782542447e-11,2.15021019050665e-11,2.03742144569083e-11,1.92365081775528e-11,1.81515278480218e-11,1.71180070796537e-11,1.61551050459528e-11,1.52798964080555e-11,1.44948209029609e-11,1.37473192746864e-11,1.29718253523231e-11,1.21296299533897e-11,1.12253384840506e-11,1.02925469992732e-11,9.3976388227574e-12,8.52430543428342e-12,7.67710177677445e-12,6.80232263390732e-12,5.84781089794457e-12,4.78510184770906e-12,3.6432839370234e-12,2.50824393908578e-12,1.54358387026539e-12,9.36641479532651e-13,9.24548278619254e-13,1.70226708321415e-12,3.36948846042098e-12,5.96919891255878e-12,9.42191651909547e-12,1.36096835296974e-11,1.83241515325873e-11,2.33711464604735e-11,2.86117833232927e-11,3.40237680579622e-11,3.94487095336512e-11,4.49199450392133e-11,5.03817836468822e-11,5.57372082785226e-11,6.09805643880332e-11,6.59069626828728e-11,7.07019899128379e-11,7.52197671639181e-11,7.93359168525856e-11,8.33575846231441e-11,8.65748572181517e-11,8.96034375320775e-11,9.19443989526207e-11,9.35963429073819e-11,9.45093621036382e-11,9.47360204080133e-11,9.41540946560248e-11,9.30169403722185e-11,9.11704379491826e-11,8.88236961971004e-11,8.60900699842404e-11,8.30816120478052e-11,7.99114535229066e-11,7.66776400185128e-11,7.34129440443674e-11,7.01850716396312e-11,6.70470957710034e-11,6.41242096915084e-11,6.13511027390854e-11,5.87692312078189e-11,5.63600185748474e-11,5.41275295183092e-11,5.21196712435364e-11,5.03257212239981e-11,4.8812884556747e-11,4.75638680834039e-11,4.65950224193374e-11,4.59091704163241e-11,4.552632775955e-11,4.53922455965724e-11,4.55174848733774e-11,4.592870097469e-11,4.65508837099219e-11,4.74635455391806e-11,4.84576541290862e-11,4.95670125986551e-11,5.07011843712277e-11,5.1763919692334e-11,5.29014645916389e-11,5.40369562474308e-11,5.50493193843851e-11,5.61383223718114e-11,5.70949509406827e-11,5.80841039903549e-11,5.90241652052993e-11,5.99829689020843e-11,6.08760548135421e-11,6.19145323146413e-11,6.2814388642362e-11,6.38296986766583e-11,6.487515524366e-11,6.59890484969561e-11,6.71349255266018e-11,6.83641655433191e-11,6.95671198238743e-11,7.06542259639608e-11,7.16609646443389e-11,7.26526373720368e-11,7.35506501251831e-11,7.44444342001928e-11,7.53204677967534e-11,7.61479941204762e-11,7.7056908673018e-11,7.79823695533381e-11,7.89473262082083e-11,8.0029904769925e-11,8.10619438996249e-11,8.22339855459218e-11,8.33907661282796e-11,8.45843366867701e-11,8.58357740288901e-11,8.70720755909619e-11,8.83415788658631e-11,8.96208028418819e-11,9.08271204830162e-11,9.2045458214146e-11,9.32695817993805e-11,9.44238707207213e-11,9.55291326487552e-11,9.6658031547965e-11,9.76792928348893e-11,9.86971160642296e-11,9.9622624691785e-11,1.00439348870264e-10,1.01240908157893e-10,1.01902824415146e-10,1.02519411098819e-10,1.02942644540226e-10,1.03316436385888e-10,1.03562138878597e-10,1.03690575906809e-10,1.03667767478092e-10,1.03545316494228e-10,1.03266717257395e-10,1.02891476039356e-10,1.02456650866718e-10,1.01930677976493e-10,1.01364852082751e-10,1.00816955186195e-10,1.00233645306772e-10,9.96588329948516e-11,9.91162649110869e-11,9.87154071265301e-11,9.84719945191006e-11,9.84224791591816e-11,9.84534679778159e-11,9.85486843009891e-11,9.86655643138489e-11,9.88093608274906e-11,9.89651534996352e-11,9.91123668972707e-11,9.92814279809277e-11,9.93896343390122e-11,9.93926649729047e-11,9.931526473031e-11,9.91827910611409e-11,9.8971812350289e-11,9.86866836044003e-11,9.83414286319071e-11,9.79153459041365e-11,9.74719826515511e-11,9.70039431884828e-11,9.6523344220347e-11,9.60612882071467e-11,9.55856550664512e-11,9.52048795298188e-11,9.48429524187604e-11,9.46522181991374e-11,9.4597797442327e-11,9.4592343942332e-11,9.47809752110785e-11,9.50945741212115e-11,9.55864124922451e-11,9.62661368856596e-11,9.70983357730706e-11,9.81419219012958e-11,9.93182071297848e-11,1.00611685528401e-10,1.02019267946055e-10,1.0349208602578e-10,1.0496200360153e-10,1.06510432075596e-10,1.07996231309445e-10,1.09470713138587e-10,1.10875552962878e-10,1.12207003933289e-10,1.13502572325431e-10,1.14668558245592e-10,1.15737647938777e-10,1.16771830050717e-10,1.17623924680694e-10,1.18372476467558e-10,1.18993999876827e-10,1.19539867224996e-10,1.19971469493377e-10,1.20333526232326e-10,1.20646111823712e-10,1.20939663834988e-10,1.21252010326923e-10,1.21509495069615e-10,1.21810711008198e-10,1.22300985395577e-10,1.225103993966e-10,1.22876021065857e-10,1.2299196952676e-10,1.23382974162627e-10,1.23554934997006e-10,1.23676711150439e-10,1.23727760819892e-10,1.23811818434391e-10,1.23799758058443e-10,1.2363556920457e-10,1.23514003283484e-10,1.23350197448784e-10,1.23137779082585e-10,1.22912714724934e-10,1.2270261764841e-10,1.22483089251602e-10,1.22319517335963e-10,1.22182482437744e-10,1.2206523769515e-10,1.21891916882327e-10,1.21687586079348e-10,1.21513300559467e-10,1.21429955830979e-10,1.21311041439913e-10,1.21208888398492e-10,1.21148482186957e-10,1.21134387123171e-10,1.21033219412762e-10,1.21004865649469e-10,1.2090860256968e-10,1.20804677401681e-10,1.20743399483005e-10,1.20626677041131e-10,1.20611572435768e-10,1.20554208547441e-10,1.20608710362338e-10,1.20543647191758e-10,1.20590607626595e-10,1.20535381305256e-10,1.20549643896069e-10,1.20470996978289e-10,1.20521959142978e-10,1.20446552513252e-10,1.2039035538268e-10,1.20443182595948e-10,1.20368173971733e-10,1.20398391747278e-10,1.2046024214133e-10,1.20497606911851e-10,1.20543103677275e-10,1.20619127897773e-10,1.20638314824161e-10,1.20603207655696e-10,1.2057466870124e-10,1.20584071948065e-10,1.20537659542664e-10,1.2049856178224e-10,1.20406254243514e-10,1.20352901993792e-10,1.20211451301908e-10,1.20141046818976e-10,1.20040409719229e-10,1.19963498335301e-10,1.19904525025537e-10,1.19846430114246e-10,1.19812270818335e-10,1.19707093098807e-10,1.19687601730054e-10,1.19617217631281e-10,1.19536270115427e-10,1.19499859760994e-10,1.19424626178261e-10,1.19420982106021e-10,1.19385231503936e-10,1.19391314925903e-10,1.19353166539101e-10,1.19351477516817e-10,1.19409739426664e-10,1.19483895996148e-10,1.19585927735597e-10,1.19789168191966e-10,1.19996141181962e-10,1.20177029412973e-10,1.20388582788002e-10,1.20601799591208e-10,1.20781490799314e-10,1.209577612039e-10,1.21067416334337e-10,1.21192041891916e-10,1.21270587846261e-10,1.21243777936485e-10,1.21132138592391e-10,1.20909444504999e-10,1.20603207309243e-10,1.20196786159929e-10,1.19702035988332e-10,1.19113913760446e-10,1.18449380717932e-10,1.17686460118345e-10,1.16912972748267e-10,1.16103275163236e-10,1.15294634147252e-10,1.14500473829364e-10,1.13662254832157e-10,1.12868541464267e-10,1.12126364716201e-10,1.11364008330303e-10,1.10583213096721e-10,1.09856668768649e-10,1.09158717419239e-10,1.08474995555727e-10,1.0786663513307e-10,1.07277414973385e-10,1.0669993239807e-10,1.06143899292126e-10,1.05622472563093e-10,1.05076141114894e-10,1.04592076829247e-10,1.04063800954769e-10,1.03555152867622e-10,1.03077696579069e-10,1.02531400509197e-10,1.02099627008178e-10,1.01636412638313e-10,1.01160068291345e-10,1.00743271888401e-10,1.00281943912372e-10,9.97516135163082e-11,9.93145665197071e-11,9.88264030678409e-11,9.82801609476791e-11,9.78048297215056e-11,9.7342225606832e-11,9.68378759468931e-11,9.63199242579344e-11,9.58169591204278e-11,9.52976016481737e-11,9.47937541093541e-11,9.42915815589284e-11,9.375242017692e-11,9.3267888348587e-11,9.27518392843335e-11,9.21954213089218e-11,9.16245944508108e-11,9.105196392173e-11,9.04867373880905e-11,8.98812611177858e-11,8.92285180865323e-11,8.84705869754255e-11,8.76108034066203e-11,8.68283922035702e-11,8.59402657857747e-11,8.49351101540556e-11,8.40231421796069e-11,8.29929559539574e-11,8.2011367942899e-11,8.09376698153407e-11,7.98914952223005e-11,7.87287174086904e-11,7.77204247240406e-11,7.66481927102268e-11,7.55561918290295e-11,7.44953820684568e-11,7.33795633247646e-11,7.23079780348714e-11,7.1240726522258e-11,7.01559370142059e-11,6.90548781035254e-11,6.79476774514589e-11,6.68934766277631e-11,6.58267339182589e-11,6.47464289035619e-11,6.37028908398989e-11,6.26753627563311e-11,6.16630499935815e-11,6.0669289766208e-11,5.97025407316726e-11,5.87739680758e-11,5.78544580770304e-11,5.6930573514418e-11,5.60151455884933e-11,5.50988352946071e-11,5.41738044347307e-11,5.32665971740361e-11,5.23700412111821e-11,5.15066637917159e-11,5.06438372202337e-11,4.97952868550039e-11,4.89398593310407e-11,4.81288467206051e-11,4.73453135522601e-11,4.65740385759396e-11,4.57940085636339e-11,4.50585773665392e-11,4.4343076421153e-11,4.3633281868546e-11,4.30152009337703e-11,4.23493109339375e-11,4.17677241263624e-11,4.11692629374608e-11,4.06281291370648e-11,4.00586136763687e-11,3.95231456115027e-11,3.90280249442406e-11,3.8527593997902e-11,3.80581032559848e-11,3.75741407588057e-11,3.7174673152358e-11,3.67188997335814e-11,3.62904216004525e-11,3.59241928144149e-11,3.55308652299923e-11,3.51552290498656e-11,3.4808634739049e-11,3.44620613323927e-11,3.4116281655368e-11,3.37708618440324e-11,3.34630629905573e-11,3.31299670799935e-11,3.28018281254659e-11,3.25337651802284e-11,3.22212396447967e-11,3.19297431117318e-11,3.16694398820155e-11,3.13742001631835e-11,3.11381085853321e-11,3.08885064574916e-11,3.06526458915815e-11,3.04128105896926e-11,3.01864890328269e-11,2.99588731296649e-11,2.97606956232739e-11,2.95523076918861e-11,2.93448803672747e-11,2.91408267885249e-11,2.89249241105009e-11,2.86947050829395e-11,2.84546377048759e-11,2.82250081596484e-11,2.79891249339717e-11,2.77427909062671e-11,2.7496835464462e-11,2.72306870829711e-11,2.69618337316407e-11,2.66738666664228e-11,2.63716687383894e-11,2.60688278212077e-11,2.57530883936232e-11,2.54232901837149e-11,2.51046495245768e-11,2.47646047282018e-11,2.44160732970028e-11,2.40641990366814e-11,2.3711629734687e-11,2.33401587062164e-11,2.29745651721053e-11,2.26053324261011e-11,2.2223359205179e-11,2.18235976353523e-11,2.14179680345071e-11,2.1011798279603e-11,2.0595062639276e-11,2.01628576577697e-11,1.97186331722188e-11,1.92765361197054e-11,1.88364859878735e-11,1.83842717697585e-11,1.79393044715253e-11,1.75162547451118e-11,1.70933653934242e-11,1.66787257981625e-11,1.62840902742834e-11,1.58952333664013e-11,1.549301684642e-11,1.51023343121045e-11,1.47160850099981e-11,1.43295986995002e-11,1.3954727974291e-11,1.35804327471716e-11,1.32064076648828e-11,1.28385527859763e-11,1.24768160757033e-11,1.21197858785793e-11,1.17643027454232e-11,1.13980640601374e-11,1.10609647283696e-11,1.07014551632959e-11,1.03410946995643e-11,9.97741667163595e-12,9.62381209710857e-12,9.24290461052727e-12,8.88559750774106e-12,8.51510334886282e-12,8.14388491617125e-12,7.76605016251804e-12,7.37937405604031e-12,6.99930741361052e-12,6.61248741120163e-12,6.23176236533769e-12,5.84840430383017e-12,5.47000802451821e-12,5.11586174334839e-12,4.75693150746041e-12,4.41496319296888e-12,4.07289425432943e-12,3.74731550592619e-12,3.41987949814607e-12,3.11001266924264e-12,2.81575113492069e-12,2.53018508063417e-12,2.26662972807267e-12,2.01179584079921e-12,1.77262219713529e-12,1.55313557494636e-12,1.34953084464752e-12,1.16170358624451e-12,9.88778334934558e-13,8.38348695250987e-13,7.07538583598999e-13,5.94329428732895e-13,5.01014288307474e-13,4.26144854308539e-13,3.68401056486331e-13,3.26971572619541e-13,3.02324131746304e-13,2.93027468527769e-13,2.99025649308882e-13,3.21552746210396e-13,3.58925408052806e-13,4.10766067343483e-13,4.75458549391137e-13,5.53449660944824e-13,6.44667890648945e-13,7.47662861130956e-13,8.62905745429614e-13,9.89866573955287e-13,1.12709695711704e-12,1.27372553619989e-12,1.4324056192586e-12,1.60017884454249e-12,1.78148128917371e-12,1.9708299633135e-12,2.17302546083485e-12,2.38517203560347e-12,2.61277690094747e-12,2.84803986021954e-12,3.08475272199166e-12,3.32644471862346e-12,3.58602436305998e-12,3.85227386833963e-12,4.12357270214855e-12,4.40862375767712e-12,4.70364710918547e-12,4.98965333600605e-12,5.29179440077914e-12,5.61033593255112e-12,5.91568820123432e-12,6.23009267050619e-12,6.54476055476531e-12,6.87374818654872e-12,7.2084420902664e-12,7.53465908241537e-12,7.87955008891398e-12,8.21856786219922e-12,8.57313176046602e-12,8.93195905884035e-12,9.28038642630515e-12,9.63944102078211e-12,9.99012574014021e-12,1.034119828125e-11,1.0698031166524e-11,1.1065408629695e-11,1.14103898432491e-11,1.17689646956728e-11,1.21225829287293e-11,1.24676223630174e-11,1.28165766149498e-11,1.31555255677609e-11,1.35026872301539e-11,1.38395693921443e-11,1.41672953885722e-11,1.45171047055684e-11,1.48337991887957e-11,1.51485225804141e-11,1.54579849160653e-11,1.57471186911985e-11,1.6027470360358e-11,1.62996822399855e-11,1.65518071479718e-11,1.67903937345816e-11,1.7032684608444e-11,1.72595434981798e-11,1.74668720988645e-11,1.76669569116516e-11,1.78679410541042e-11,1.80560838621206e-11,1.82345771052969e-11,1.84037583026713e-11,1.85645293819105e-11,1.87229709677189e-11,1.88598768288244e-11,1.89833531985013e-11,1.91012011855914e-11,1.92188568506599e-11,1.93337416433729e-11,1.94446939117178e-11,1.95497220062774e-11,1.96647549215636e-11,1.97860834834005e-11,1.99089381837191e-11,2.00281049414755e-11,2.01561045962144e-11,2.02934075735433e-11,2.04274029243818e-11,2.0578398066633e-11,2.0718642031967e-11,2.08720680827288e-11,2.10372199179902e-11,2.12096616686729e-11,2.13759541087917e-11,2.15760147593703e-11,2.17599701208147e-11,2.19482078052277e-11,2.21419157882695e-11,2.23445211280612e-11,2.25432448310547e-11,2.27656506491133e-11,2.2987271329713e-11,2.31949287913741e-11,2.34160873465967e-11,2.36566103659417e-11,2.38955874142596e-11,2.413959973025e-11,2.44054204578225e-11,2.46489771659291e-11,2.49075708399817e-11,2.51791703974484e-11,2.5418020033502e-11,2.57163647784356e-11,2.59964742118442e-11,2.62853165756252e-11,2.65852582790459e-11,2.69048114790607e-11,2.7226590157204e-11,2.75465738966838e-11,2.78959696298397e-11,2.82237997173203e-11,2.85950976728698e-11,2.8960168965281e-11,2.93457566212099e-11,2.97257305360484e-11,3.0119342402221e-11,3.05258922997315e-11,3.09341886906062e-11,3.13634150038742e-11,3.17531459394578e-11,3.2167934042435e-11,3.25517308156892e-11,3.30012817322715e-11,3.34021316658859e-11,3.37954610671483e-11,3.42157621611684e-11,3.46305722737841e-11,3.50700524657611e-11,3.54806544758387e-11,3.5872583583926e-11,3.6285659562511e-11,3.66959939957481e-11,3.7072379952039e-11,3.747610078723e-11,3.78698936098971e-11,3.8254174839412e-11,3.86687625757131e-11,3.9087365761647e-11,3.94865364509946e-11,3.98552351133678e-11,4.02456746775024e-11,4.05987567472494e-11,4.09638818011378e-11,4.13291725957001e-11,4.16759573680655e-11,4.20436193721456e-11,4.23893492523326e-11,4.27174555482893e-11,4.30576272084219e-11,4.3395164809621e-11,4.37442757954548e-11,4.41077017812958e-11,4.44806632790434e-11,4.48470396450673e-11,4.52358771095172e-11,4.56053755737788e-11,4.60011352443609e-11,4.63999455322146e-11,4.67632423852641e-11,4.71046602824916e-11,4.74669719967295e-11,4.78252772890694e-11,4.81670436348902e-11,4.85138239226726e-11,4.88409255696819e-11,4.91948725468984e-11,4.95295885964601e-11,4.98418145514014e-11,5.01708431441596e-11,5.05003847452818e-11,5.08037866973401e-11,5.11676536860313e-11,5.14833036717689e-11,5.1801788443057e-11,5.21389798959545e-11,5.24326313410254e-11,5.27688856738261e-11,5.30909980039256e-11,5.34160033629917e-11,5.37225473838481e-11,5.39727064747217e-11,5.42492010775578e-11,5.4485658725857e-11,5.47316144969344e-11,5.49580865882382e-11,5.51404146871156e-11,5.53429531014817e-11,5.55297285162066e-11,5.57282852444979e-11,5.58973402642307e-11,5.60455267482579e-11,5.61864942820769e-11,5.62941001532096e-11,5.64181081099605e-11,5.65163120304167e-11,5.66223059320433e-11,5.67097279174871e-11,5.67563052953709e-11,5.68131983888947e-11,5.6844630306583e-11,5.688072675668e-11,5.69234729289067e-11,5.69472839765497e-11,5.69833307464464e-11,5.70005509286941e-11,5.70028414736227e-11,5.70198162462118e-11,5.70213842972872e-11,5.69935192908955e-11,5.69682308429865e-11,5.69501723427921e-11,5.69230905977472e-11,5.68932440823106e-11,5.68680677708446e-11,5.68477436391041e-11,5.68228307315835e-11,5.67977377364293e-11,5.67568979023625e-11,5.67049397590065e-11,5.66619562331353e-11,5.66326603556435e-11,5.65705853292951e-11,5.64820184330874e-11,5.63953823747246e-11,5.62920471396877e-11,5.6160581038201e-11,5.60707395634719e-11,5.59243993281304e-11,5.58125302219967e-11,5.56895167567871e-11,5.55840554904372e-11,5.54684827652839e-11,5.53497766631396e-11,5.52533773437689e-11,5.51439036695844e-11,5.50346075379668e-11,5.49327003837456e-11,5.48309120648347e-11,5.47202149350594e-11,5.45792367979824e-11,5.44343524099073e-11,5.43201233325844e-11,5.42079210862548e-11,5.41004294959828e-11,5.399763348127e-11,5.39107750069272e-11,5.38257375300552e-11,5.37426893148555e-11,5.36758746868333e-11,5.35717924184476e-11,5.35086861136451e-11,5.34482338087564e-11,5.33310356901289e-11,5.32261267152635e-11,5.30812315967462e-11,5.29765937193481e-11,5.28564062931836e-11,5.27095679420456e-11,5.2619798846045e-11,5.24900499002665e-11,5.23957931638654e-11,5.22846624442322e-11,5.21767310975798e-11,5.20803049272649e-11,5.19479194192549e-11,5.18645961867701e-11,5.17381441189891e-11,5.15954543953392e-11,5.14723939980071e-11,5.13305968248758e-11,5.11825669231901e-11,5.10129558834798e-11,5.08899091345004e-11,5.07393074659616e-11,5.05841163805213e-11,5.04562628676784e-11,5.02894940073365e-11,5.0165776505405e-11,5.00604340565229e-11,4.99121863611565e-11,4.98173239721704e-11,4.96813441894597e-11,4.95410723746464e-11,4.94181174860942e-11,4.92990005359512e-11,4.91639517926604e-11,4.89778806386216e-11,4.87989571236752e-11,4.8625496504092e-11,4.84621956803803e-11,4.83206483736001e-11,4.81668649168409e-11,4.80055250305262e-11,4.78656730548461e-11,4.77501959212999e-11,4.76282312673039e-11,4.75191321564122e-11,4.73964465364632e-11,4.72782484133533e-11,4.71877653571378e-11,4.71063649463524e-11,4.70161643868235e-11,4.69443229092402e-11,4.68526645273943e-11,4.67793716788459e-11,4.67254577411105e-11,4.66529256084051e-11,4.65380982546915e-11,4.64729801487516e-11,4.64210818623725e-11,4.63194110116065e-11,4.6231435503922e-11,4.6161175948525e-11,4.60869516393056e-11,4.6004602468509e-11,4.59442882944809e-11,4.58691381734448e-11,4.57787233287611e-11,4.56913906232015e-11,4.56062999153117e-11,4.5504362851965e-11,4.54252378959147e-11,4.53401003127298e-11,4.52253548035441e-11,4.51546624110907e-11,4.50741680289546e-11,4.49490201034563e-11,4.48640052589725e-11,4.4761871380553e-11,4.46797876815336e-11,4.46058913387015e-11,4.45254052831141e-11,4.44363590410743e-11,4.43346659225078e-11,4.42284778262945e-11,4.41341718337112e-11,4.40216494609506e-11,4.39049897132735e-11,4.37972330822496e-11,4.36887980042361e-11,4.35978291726841e-11,4.34511068170119e-11,4.33238301541858e-11,4.32358809050303e-11,4.31218503506829e-11,4.30149213238307e-11,4.29224611738155e-11,4.28174756011963e-11,4.27019112584402e-11,4.25886895674569e-11,4.24766745403842e-11,4.23309474828138e-11,4.22022727422509e-11,4.20719484636159e-11,4.19344386148781e-11,4.18027436392405e-11,4.16693142923299e-11,4.15176597324651e-11,4.13647776951127e-11,4.12270572916772e-11,4.11046002999662e-11,4.095095081819e-11,4.07868997577791e-11,4.06381658725036e-11,4.0516371327718e-11,4.03609568904978e-11,4.01931547369363e-11,4.00420350130182e-11,3.98916059976082e-11,3.97223834061991e-11,3.95433968542201e-11,3.93544656152516e-11,3.91733434707499e-11,3.90050569736698e-11,3.88305938141153e-11,3.86416655188545e-11,3.84338606382961e-11,3.82318384798476e-11,3.80183263032352e-11,3.78132301518504e-11,3.76192114357048e-11,3.74261546045052e-11,3.72506130455919e-11,3.70613130706379e-11,3.68588765168746e-11,3.66464436593955e-11,3.64552073034273e-11,3.62650427859506e-11,3.6094807410858e-11,3.59175674021759e-11,3.5741567040568e-11,3.55684934822722e-11,3.5400139916327e-11,3.52163480887694e-11,3.50348327169306e-11,3.48470207946863e-11,3.46378007877426e-11,3.4446985918656e-11,3.42323919287504e-11,3.40235585232923e-11,3.38119166045205e-11,3.35854246624797e-11,3.33806308851458e-11,3.31733494341096e-11,3.29617304229085e-11,3.27508889862126e-11,3.2553152856723e-11,3.23458176079929e-11,3.21407905149094e-11,3.19359426856311e-11,3.17106586122431e-11,3.14847117712883e-11,3.12620060511206e-11,3.10044719030101e-11,3.07736948711749e-11,3.05381547799557e-11,3.0279502300993e-11,3.00422292339844e-11,2.97976556401481e-11,2.95349745992445e-11,2.9285984005951e-11,2.90460360351755e-11,2.87856037917539e-11,2.8526204270814e-11,2.82760981296601e-11,2.80057785759526e-11,2.77407683979567e-11,2.7463242464899e-11,2.72074356217835e-11,2.6936153295647e-11,2.66620130743632e-11,2.63928228883965e-11,2.61484188344251e-11,2.58856559737417e-11,2.56389543941778e-11,2.53598106766514e-11,2.50848729860184e-11,2.48336800215915e-11,2.45534610448367e-11,2.42741103235415e-11,2.40051810823074e-11,2.37252335231103e-11,2.34587412182766e-11,2.32010090492795e-11,2.29281625713842e-11,2.26587099948803e-11,2.2383425835583e-11,2.21105561938682e-11,2.18423396003842e-11,2.15715661362992e-11,2.13197298541554e-11,2.10699534735454e-11,2.08197689234646e-11,2.05896595073889e-11,2.03512745363322e-11,2.0107689362465e-11,1.98540210557247e-11,1.96116872548033e-11,1.93803313078274e-11,1.91459019555189e-11,1.89306229082861e-11,1.87147280151607e-11,1.84958385811336e-11,1.82790773848435e-11,1.80643484056868e-11,1.78653473050617e-11,1.76550244387899e-11,1.74524399373834e-11,1.72403491069692e-11,1.70237706087527e-11,1.68297183049581e-11,1.6656693775423e-11,1.64753755875882e-11,1.62940775302217e-11,1.61227952261428e-11,1.59502109295445e-11,1.57731652243307e-11,1.56010861247876e-11,1.54254908774532e-11,1.52574866414943e-11,1.50859787798689e-11,1.49131317389148e-11,1.47398988144715e-11,1.45558967781199e-11,1.43737797902642e-11,1.42103165918806e-11,1.40525504309865e-11,1.38960924361414e-11,1.37354988368681e-11,1.35693229685579e-11,1.34194850505817e-11,1.32645222925496e-11,1.31197818939519e-11,1.29681548305993e-11,1.2810222278446e-11,1.26586920957558e-11,1.25195057474926e-11,1.23783555699139e-11,1.22360299863317e-11,1.21003452347441e-11,1.19790625507952e-11,1.18442130233497e-11,1.17067319658416e-11,1.1566746361699e-11,1.14345321569417e-11,1.13091311756229e-11,1.11877589612226e-11,1.10500057287739e-11,1.09076517185872e-11,1.0771752162316e-11,1.06251561062983e-11,1.04843675094375e-11,1.03408367764457e-11,1.01992267024222e-11,1.00545941393355e-11,9.90794750870166e-12,9.76860359639777e-12,9.62380314970804e-12,9.486203957381e-12,9.34713517953549e-12,9.19576128344307e-12,9.04062793539493e-12,8.88334623570289e-12

D1 D2 Cassie: Time [ms]
0,0.0018,0.0036,0.0054,0.0072,0.009,0.0108,0.0126,0.0144,0.0162,0.018,0.0198,0.0216,0.0234,0.0252,0.027,0.0288,0.0306,0.0324,0.0342,0.036,0.0378,0.0396,0.0414,0.0432,0.045,0.0468,0.0486,0.0504,0.0522,0.054,0.0558,0.0576,0.0594,0.0612,0.063,0.0648,0.0666,0.0684,0.0702,0.072,0.0738,0.0756,0.0774,0.0792,0.081,0.0828,0.0846,0.0864,0.0882,0.09,0.0918,0.0936,0.0954,0.0972,0.099,0.1008,0.1026,0.1044,0.1062,0.108,0.1098,0.1116,0.1134,0.1152,0.117,0.1188,0.1206,0.1224,0.1242,0.126,0.1278,0.1296,0.1314,0.1332,0.135,0.1368,0.1386,0.1404,0.1422,0.144,0.1458,0.1476,0.1494,0.1512,0.153,0.1548,0.1566,0.1584,0.1602,0.162,0.1638,0.1656,0.1674,0.1692,0.171,0.1728,0.1746,0.1764,0.1782,0.18,0.1818,0.1836,0.1854,0.1872,0.189,0.1908,0.1926,0.1944,0.1962,0.198,0.1998,0.2016,0.2034,0.2052,0.207,0.2088,0.2106,0.2124,0.2142,0.216,0.2178,0.2196,0.2214,0.2232,0.225,0.2268,0.2286,0.2304,0.2322,0.234,0.2358,0.2376,0.2394,0.2412,0.243,0.2448,0.2466,0.2484,0.2502,0.252,0.2538,0.2556,0.2574,0.2592,0.261,0.2628,0.2646,0.2664,0.2682,0.27,0.2718,0.2736,0.2754,0.2772,0.279,0.2808,0.2826,0.2844,0.2862,0.288,0.2898,0.2916,0.2934,0.2952,0.297,0.2988,0.3006,0.3024,0.3042,0.306,0.3078,0.3096,0.3114,0.3132,0.315,0.3168,0.3186,0.3204,0.3222,0.324,0.3258,0.3276,0.3294,0.3312,0.333,0.3348,0.3366,0.3384,0.3402,0.342,0.3438,0.3456,0.3474,0.3492,0.351,0.3528,0.3546,0.3564,0.3582,0.36,0.3618,0.3636,0.3654,0.3672,0.369,0.3708,0.3726,0.3744,0.3762,0.378,0.3798,0.3816,0.3834,0.3852,0.387,0.3888,0.3906,0.3924,0.3942,0.396,0.3978,0.3996,0.4014,0.4032,0.405,0.4068,0.4086,0.4104,0.4122,0.414,0.4158,0.4176,0.4194,0.4212,0.423,0.4248,0.4266,0.4284,0.4302,0.432,0.4338,0.4356,0.4374,0.4392,0.441,0.4428,0.4446,0.4464,0.4482,0.45,0.4518,0.4536,0.4554,0.4572,0.459,0.4608,0.4626,0.4644,0.4662,0.468,0.4698,0.4716,0.4734,0.4752,0.477,0.4788,0.4806,0.4824,0.4842,0.486,0.4878,0.4896,0.4914,0.4932,0.495,0.4968,0.4986,0.5004,0.5022,0.504,0.5058,0.5076,0.5094,0.5112,0.513,0.5148,0.5166,0.5184,0.5202,0.522,0.5238,0.5256,0.5274,0.5292,0.531,0.5328,0.5346,0.5364,0.5382,0.54,0.5418,0.5436,0.5454,0.5472,0.549,0.5508,0.5526,0.5544,0.5562,0.558,0.5598,0.5616,0.5634,0.5652,0.567,0.5688,0.5706,0.5724,0.5742,0.576,0.5778,0.5796,0.5814,0.5832,0.585,0.5868,0.5886,0.5904,0.5922,0.594,0.5958,0.5976,0.5994,0.6012,0.603,0.6048,0.6066,0.6084,0.6102,0.612,0.6138,0.6156,0.6174,0.6192,0.621,0.6228,0.6246,0.6264,0.6282,0.63,0.6318,0.6336,0.6354,0.6372,0.639,0.6408,0.6426,0.6444,0.6462,0.648,0.6498,0.6516,0.6534,0.6552,0.657,0.6588,0.6606,0.6624,0.6642,0.666,0.6678,0.6696,0.6714,0.6732,0.675,0.6768,0.6786,0.6804,0.6822,0.684,0.6858,0.6876,0.6894,0.6912,0.693,0.6948,0.6966,0.6984,0.7002,0.702,0.7038,0.7056,0.7074,0.7092,0.711,0.7128,0.7146,0.7164,0.7182,0.72,0.7218,0.7236,0.7254,0.7272,0.729,0.7308,0.7326,0.7344,0.7362,0.738,0.7398,0.7416,0.7434,0.7452,0.747,0.7488,0.7506,0.7524,0.7542,0.756,0.7578,0.7596,0.7614,0.7632,0.765,0.7668,0.7686,0.7704,0.7722,0.774,0.7758,0.7776,0.7794,0.7812,0.783,0.7848,0.7866,0.7884,0.7902,0.792,0.7938,0.7956,0.7974,0.7992,0.801,0.8028,0.8046,0.8064,0.8082,0.81,0.8118,0.8136,0.8154,0.8172,0.819,0.8208,0.8226,0.8244,0.8262,0.828,0.8298,0.8316,0.8334,0.8352,0.837,0.8388,0.8406,0.8424,0.8442,0.846,0.8478,0.8496,0.8514,0.8532,0.855,0.8568,0.8586,0.8604,0.8622,0.864,0.8658,0.8676,0.8694,0.8712,0.873,0.8748,0.8766,0.8784,0.8802,0.882,0.8838,0.8856,0.8874,0.8892,0.891,0.8928,0.8946,0.8964,0.8982,0.9,0.9018,0.9036,0.9054,0.9072,0.909,0.9108,0.9126,0.9144,0.9162,0.918,0.9198,0.9216,0.9234,0.9252,0.927,0.9288,0.9306,0.9324,0.9342,0.936,0.9378,0.9396,0.9414,0.9432,0.945,0.9468,0.9486,0.9504,0.9522,0.954,0.9558,0.9576,0.9594,0.9612,0.963,0.9648,0.9666,0.9684,0.9702,0.972,0.9738,0.9756,0.9774,0.9792,0.981,0.9828,0.9846,0.9864,0.9882,0.99,0.9918,0.9936,0.9954,0.9972,0.999,1.0008,1.0026,1.0044,1.0062,1.008,1.0098,1.0116,1.0134,1.0152,1.017,1.0188,1.0206,1.0224,1.0242,1.026,1.0278,1.0296,1.0314,1.0332,1.035,1.0368,1.0386,1.0404,1.0422,1.044,1.0458,1.0476,1.0494,1.0512,1.053,1.0548,1.0566,1.0584,1.0602,1.062,1.0638,1.0656,1.0674,1.0692,1.071,1.0728,1.0746,1.0764,1.0782,1.08,1.0818,1.0836,1.0854,1.0872,1.089,1.0908,1.0926,1.0944,1.0962,1.098,1.0998,1.1016,1.1034,1.1052,1.107,1.1088,1.1106,1.1124,1.1142,1.116,1.1178,1.1196,1.1214,1.1232,1.125,1.1268,1.1286,1.1304,1.1322,1.134,1.1358,1.1376,1.1394,1.1412,1.143,1.1448,1.1466,1.1484,1.1502,1.152,1.1538,1.1556,1.1574,1.1592,1.161,1.1628,1.1646,1.1664,1.1682,1.17,1.1718,1.1736,1.1754,1.1772,1.179,1.1808,1.1826,1.1844,1.1862,1.188,1.1898,1.1916,1.1934,1.1952,1.197,1.1988,1.2006,1.2024,1.2042,1.206,1.2078,1.2096,1.2114,1.2132,1.215,1.2168,1.2186,1.2204,1.2222,1.224,1.2258,1.2276,1.2294,1.2312,1.233,1.2348,1.2366,1.2384,1.2402,1.242,1.2438,1.2456,1.2474,1.2492,1.251,1.2528,1.2546,1.2564,1.2582,1.26,1.2618,1.2636,1.2654,1.2672,1.269,1.2708,1.2726,1.2744,1.2762,1.278,1.2798,1.2816,1.2834,1.2852,1.287,1.2888,1.2906,1.2924,1.2942,1.296,1.2978,1.2996,1.3014,1.3032,1.305,1.3068,1.3086,1.3104,1.3122,1.314,1.3158,1.3176,1.3194,1.3212,1.323,1.3248,1.3266,1.3284,1.3302,1.332,1.3338,1.3356,1.3374,1.3392,1.341,1.3428,1.3446,1.3464,1.3482,1.35,1.3518,1.3536,1.3554,1.3572,1.359,1.3608,1.3626,1.3644,1.3662,1.368,1.3698,1.3716,1.3734,1.3752,1.377,1.3788,1.3806,1.3824,1.3842,1.386,1.3878,1.3896,1.3914,1.3932,1.395,1.3968,1.3986,1.4004,1.4022,1.404,1.4058,1.4076,1.4094,1.4112,1.413,1.4148,1.4166,1.4184,1.4202,1.422,1.4238,1.4256,1.4274,1.4292,1.431,1.4328,1.4346,1.4364,1.4382,1.44,1.4418,1.4436,1.4454,1.4472,1.449,1.4508,1.4526,1.4544,1.4562,1.458,1.4598,1.4616,1.4634,1.4652,1.467,1.4688,1.4706,1.4724,1.4742,1.476,1.4778,1.4796,1.4814,1.4832,1.485,1.4868,1.4886,1.4904,1.4922,1.494,1.4958,1.4976,1.4994,1.5012,1.503,1.5048,1.5066,1.5084,1.5102,1.512,1.5138,1.5156,1.5174,1.5192,1.521,1.5228,1.5246,1.5264,1.5282,1.53,1.5318,1.5336,1.5354,1.5372,1.539,1.5408,1.5426,1.5444,1.5462,1.548,1.5498,1.5516,1.5534,1.5552,1.557,1.5588,1.5606,1.5624,1.5642,1.566,1.5678,1.5696,1.5714,1.5732,1.575,1.5768,1.5786,1.5804,1.5822,1.584,1.5858,1.5876,1.5894,1.5912,1.593,1.5948,1.5966,1.5984,1.6002,1.602,1.6038,1.6056,1.6074,1.6092,1.611,1.6128,1.6146,1.6164,1.6182,1.62,1.6218,1.6236,1.6254,1.6272,1.629,1.6308,1.6326,1.6344,1.6362,1.638,1.6398,1.6416,1.6434,1.6452,1.647,1.6488,1.6506,1.6524,1.6542,1.656,1.6578,1.6596,1.6614,1.6632,1.665,1.6668,1.6686,1.6704,1.6722,1.674,1.6758,1.6776,1.6794,1.6812,1.683,1.6848,1.6866,1.6884,1.6902,1.692,1.6938,1.6956,1.6974,1.6992,1.701,1.7028,1.7046,1.7064,1.7082,1.71,1.7118,1.7136,1.7154,1.7172,1.719,1.7208,1.7226,1.7244,1.7262,1.728,1.7298,1.7316,1.7334,1.7352,1.737,1.7388,1.7406,1.7424,1.7442,1.746,1.7478,1.7496,1.7514,1.7532,1.755,1.7568,1.7586,1.7604,1.7622,1.764,1.7658,1.7676,1.7694,1.7712,1.773,1.7748,1.7766,1.7784,1.7802,1.782,1.7838,1.7856,1.7874,1.7892,1.791,1.7928,1.7946,1.7964,1.7982,1.8,1.8018,1.8036,1.8054,1.8072,1.809,1.8108,1.8126,1.8144,1.8162,1.818,1.8198,1.8216,1.8234,1.8252,1.827,1.8288,1.8306,1.8324,1.8342,1.836,1.8378,1.8396,1.8414,1.8432,1.845,1.8468,1.8486,1.8504,1.8522,1.854,1.8558,1.8576,1.8594,1.8612,1.863,1.8648,1.8666,1.8684,1.8702,1.872,1.8738,1.8756,1.8774,1.8792,1.881,1.8828,1.8846,1.8864,1.8882,1.89,1.8918,1.8936,1.8954,1.8972,1.899,1.9008,1.9026,1.9044,1.9062,1.908,1.9098,1.9116,1.9134,1.9152,1.917,1.9188,1.9206,1.9224,1.9242,1.926,1.9278,1.9296,1.9314,1.9332,1.935,1.9368,1.9386,1.9404,1.9422,1.944,1.9458,1.9476,1.9494,1.9512,1.953,1.9548,1.9566,1.9584,1.9602,1.962,1.9638,1.9656,1.9674,1.9692,1.971,1.9728,1.9746,1.9764,1.9782,1.98,1.9818,1.9836,1.9854,1.9872,1.989,1.9908,1.9926,1.9944,1.9962,1.998,1.9998

D1 D2 Cassie: KE_{cm} [J]
1.29970596707337e-25,7.58074216295182e-14,2.13140077655689e-13,4.09217971805909e-13,6.41573105267569e-13,9.20879400899046e-13,1.22867155164906e-12,1.53641333917815e-12,1.8447138414651e-12,2.14192762938699e-12,2.44765743664105e-12,2.78057165212108e-12,3.14927876484376e-12,3.5689844171276e-12,4.07386375418601e-12,4.67305650578908e-12,5.32899508296077e-12,6.08984782196407e-12,6.94705451237481e-12,7.85746012950547e-12,8.92369660147902e-12,1.00029995538381e-11,1.12278417787023e-11,1.25121739378183e-11,1.38536767863439e-11,1.52933929438493e-11,1.66907337088355e-11,1.81591709036029e-11,1.94857504254007e-11,2.06205228815395e-11,2.11386859709353e-11,2.15228374849269e-11,2.17693833559347e-11,2.18558195460539e-11,2.18201925981175e-11,2.17176457962217e-11,2.15546396326529e-11,2.13277823604981e-11,2.10128830332953e-11,2.06297596256815e-11,2.01838082226898e-11,1.96570679948781e-11,1.90577019969051e-11,1.83934400452004e-11,1.76634152195984e-11,1.6873392126968e-11,1.6015744184881e-11,1.50863530797147e-11,1.41151383784246e-11,1.30944468853983e-11,1.20761746055173e-11,1.10724099562163e-11,1.00834290842816e-11,9.13529409128228e-12,8.24922969441418e-12,7.41515344518795e-12,6.62305457604683e-12,5.87064473979439e-12,5.15221112982924e-12,4.46766555286068e-12,3.82498925468724e-12,3.22972933630053e-12,2.68745304860227e-12,2.21346623836702e-12,1.79386187676621e-12,1.40896465856548e-12,1.03927196470231e-12,6.65843819825656e-13,3.13733602427367e-13,5.25179737521435e-14,3.40364622912569e-14,4.57239407770247e-13,1.5429657911627e-12,3.51238088499991e-12,6.51638962604737e-12,1.05895328533685e-11,1.55798968126192e-11,2.12328167447072e-11,2.72925201786668e-11,3.3607239002911e-11,4.02070032158953e-11,4.70927976972569e-11,5.43443289699858e-11,6.19433681530715e-11,6.96727874890483e-11,7.76171886199348e-11,8.5415294563217e-11,9.30572857701308e-11,1.00405605883098e-10,1.07363534288899e-10,1.13991719939883e-10,1.20046316178579e-10,1.25633266755937e-10,1.30421467018381e-10,1.34399357625555e-10,1.37601991368077e-10,1.39848663728018e-10,1.41049248968981e-10,1.41359926777446e-10,1.40708301795686e-10,1.39237971866698e-10,1.36910165957922e-10,1.33947190350878e-10,1.30375000630324e-10,1.2629719583962e-10,1.21872858684591e-10,1.17198397025844e-10,1.12364579911606e-10,1.07418295672842e-10,1.02450144625459e-10,9.75515412297896e-11,9.27386114655898e-11,8.79594574890618e-11,8.340948195932e-11,7.88742659663574e-11,7.45780606874679e-11,7.05375487092654e-11,6.66853159872051e-11,6.30653443269214e-11,5.97219705101509e-11,5.66644425845708e-11,5.40552608433502e-11,5.17780201362796e-11,4.98840453446394e-11,4.84346613109002e-11,4.73834147438576e-11,4.67637896799804e-11,4.65279003256196e-11,4.65923176230104e-11,4.66742570056985e-11,4.66969112973848e-11,4.65973479437553e-11,4.63453314819515e-11,4.59593359704971e-11,4.55012502924654e-11,4.49846837760967e-11,4.43948417089545e-11,4.37700109837207e-11,4.30770418103537e-11,4.23318892262176e-11,4.15020071505857e-11,4.06359856588963e-11,3.96994017389172e-11,3.87341555212486e-11,3.77339345598966e-11,3.66910332546922e-11,3.56582160566553e-11,3.46016266709676e-11,3.35578429983735e-11,3.25783069657947e-11,3.16123334929134e-11,3.07293852868103e-11,2.99951837679035e-11,2.92949358428737e-11,2.86684769293768e-11,2.81083199573246e-11,2.76229326301168e-11,2.71930122564069e-11,2.69003604128609e-11,2.67803831733206e-11,2.6821862790293e-11,2.70350927524231e-11,2.73487992765992e-11,2.77303729927001e-11,2.81633563261863e-11,2.8599097035486e-11,2.90875269286646e-11,2.95654442270529e-11,3.00341212896144e-11,3.04771085822213e-11,3.09139824616484e-11,3.1337779544584e-11,3.17921338706677e-11,3.22262148665877e-11,3.26350047276704e-11,3.3004376289128e-11,3.33457088891055e-11,3.36322155012666e-11,3.38223367910238e-11,3.39682214582056e-11,3.40595154362652e-11,3.40599902356011e-11,3.40181436917847e-11,3.391293479005e-11,3.3741587607838e-11,3.35114385536124e-11,3.32244765883895e-11,3.28759398614736e-11,3.24473419330986e-11,3.19382348541517e-11,3.13646753332618e-11,3.07372795749811e-11,3.00270974751058e-11,2.92801439436678e-11,2.84967345634802e-11,2.76532610648153e-11,2.67839743156163e-11,2.58870374568658e-11,2.49830492456126e-11,2.40718683556711e-11,2.31726585335911e-11,2.2299134491419e-11,2.15058604229208e-11,2.0803363722324e-11,2.02161153454702e-11,1.97154206802139e-11,1.92898097657884e-11,1.89101577705802e-11,1.85733026447511e-11,1.82854720567876e-11,1.80437605586618e-11,1.78065093666837e-11,1.75702150212179e-11,1.73170979902198e-11,1.70235041848928e-11,1.67093599008633e-11,1.63559775449586e-11,1.5975592401462e-11,1.556542516175e-11,1.51191469565878e-11,1.46622680416711e-11,1.4163039515672e-11,1.36581597693334e-11,1.31112724947862e-11,1.25499186958194e-11,1.19552589551314e-11,1.13631766465942e-11,1.07660062444208e-11,1.01969567636893e-11,9.63842017785837e-12,9.1110862912433e-12,8.63671762206689e-12,8.20235654722625e-12,7.81654933651721e-12,7.47221173595383e-12,7.16311649621233e-12,6.88151597559914e-12,6.64045434856173e-12,6.42773358846164e-12,6.23823213162924e-12,6.08704401422836e-12,5.9796681563878e-12,5.92995075629555e-12,5.93100935232387e-12,5.93394945846147e-12,5.951917972813e-12,5.95260205442199e-12,5.93797799594118e-12,5.94613455474887e-12,5.95672470682706e-12,5.9385233463625e-12,5.9127728972387e-12,5.94697764300141e-12,5.93182852930125e-12,5.94160821947384e-12,5.9600833560572e-12,5.96468106055096e-12,5.9809579442359e-12,6.01154820426665e-12,6.03661325672006e-12,6.08055953069837e-12,6.12121123483921e-12,6.16862267702421e-12,6.21197917099879e-12,6.25621501774417e-12,6.29978129752873e-12,6.33531730870754e-12,6.36286441999923e-12,6.38286509712079e-12,6.39838558288441e-12,6.41719620230746e-12,6.43019028920488e-12,6.44379410179423e-12,6.45472819750206e-12,6.47595441438616e-12,6.48997959488281e-12,6.50314914300079e-12,6.52175773588259e-12,6.54497198161638e-12,6.5659140401268e-12,6.57785592773299e-12,6.57874677273546e-12,6.60389482668679e-12,6.6298728150888e-12,6.66135928895315e-12,6.68291476708615e-12,6.69905504594265e-12,6.70532240990433e-12,6.70147488380816e-12,6.69209988324762e-12,6.68213332236939e-12,6.66111409402307e-12,6.64707889734668e-12,6.62754725097161e-12,6.60941033462774e-12,6.595569446145e-12,6.56778411153948e-12,6.5369270678114e-12,6.52038282741033e-12,6.48975825629835e-12,6.45464249633297e-12,6.43137563703361e-12,6.40655028182266e-12,6.37874145410679e-12,6.3552659370393e-12,6.34045127183845e-12,6.31821297774592e-12,6.30402219208273e-12,6.29563062904658e-12,6.2828539251191e-12,6.26690352813101e-12,6.25252415814134e-12,6.23894413003061e-12,6.2287235190684e-12,6.22062445657025e-12,6.21120491479348e-12,6.20591386374305e-12,6.19735981681411e-12,6.18650419688289e-12,6.2047460779985e-12,6.15853197783965e-12,6.18075699724584e-12,6.16650176571385e-12,6.1497750247539e-12,6.14566841934448e-12,6.1403225314838e-12,6.13303668307505e-12,6.1229836971336e-12,6.12818933145692e-12,6.14200098273343e-12,6.14555251409866e-12,6.1698790965672e-12,6.18032540102772e-12,6.1993695311403e-12,6.22012346839472e-12,6.23709309269935e-12,6.24965548955109e-12,6.2552353308798e-12,6.26543090795806e-12,6.28053187460428e-12,6.27820731700544e-12,6.28368501709613e-12,6.27566637333121e-12,6.26879622641255e-12,6.26283930266911e-12,6.23956669351395e-12,6.22572592737969e-12,6.20009410246764e-12,6.17826144994049e-12,6.15495015818454e-12,6.13556643976198e-12,6.13025884765352e-12,6.11533189270975e-12,6.09685636851475e-12,6.08340183832752e-12,6.05828416134199e-12,6.0203314325105e-12,5.98004529271063e-12,5.93387655847363e-12,5.89238479406038e-12,5.84918256255821e-12,5.81547601056163e-12,5.7923562454956e-12,5.7848715125772e-12,5.7819434422373e-12,5.78041605118023e-12,5.78631781065069e-12,5.79753011917976e-12,5.80840675502957e-12,5.81831465961237e-12,5.81627520673565e-12,5.80790844840928e-12,5.79454084967429e-12,5.78300486342108e-12,5.77286932093924e-12,5.76593117783795e-12,5.77007398754998e-12,5.76543135073947e-12,5.76341501085429e-12,5.74391139617783e-12,5.73466147711438e-12,5.70639598867347e-12,5.69260634357545e-12,5.67604280452343e-12,5.65251818365716e-12,5.64066340255879e-12,5.60621254247714e-12,5.57304979891742e-12,5.55325898738021e-12,5.52310612717124e-12,5.49327469377432e-12,5.46435797957481e-12,5.4378238755042e-12,5.41764316094668e-12,5.39447584996225e-12,5.36606992184883e-12,5.34332243728502e-12,5.31238338454023e-12,5.30322240056418e-12,5.28343107032425e-12,5.27076826981466e-12,5.2546903037341e-12,5.23090435938257e-12,5.22636088811308e-12,5.21233089933515e-12,5.20347637879844e-12,5.19546788965108e-12,5.18623047846526e-12,5.18378828302153e-12,5.18748461439406e-12,5.19702269363366e-12,5.20089634136316e-12,5.21248556172933e-12,5.22697699512098e-12,5.24277286957186e-12,5.2709425030476e-12,5.29696850481198e-12,5.32529525412359e-12,5.36003133882726e-12,5.38605069101362e-12,5.42251111149663e-12,5.45774714048333e-12,5.49417359736974e-12,5.5368753041047e-12,5.55689856086464e-12,5.60061923140558e-12,5.62137298498233e-12,5.64511350602849e-12,5.6723808008522e-12,5.68352466354665e-12,5.68669239311749e-12,5.69431498522399e-12,5.70194034721653e-12,5.70223811278906e-12,5.69851670970482e-12,5.68675220041191e-12,5.67142984710478e-12,5.66005702389557e-12,5.6455975762223e-12,5.63776771953214e-12,5.62659763686393e-12,5.61970685948893e-12,5.61783393312758e-12,5.61245145676441e-12,5.61304496761381e-12,5.61183176106474e-12,5.61595833762222e-12,5.617654243828e-12,5.61673555489447e-12,5.61639233668678e-12,5.61913351345729e-12,5.61237567764031e-12,5.59956692428712e-12,5.59074968341039e-12,5.5838262452423e-12,5.58157255112335e-12,5.58137252452987e-12,5.57925018933298e-12,5.56820520633036e-12,5.55603994812599e-12,5.54401231473955e-12,5.53087839981844e-12,5.5189789877732e-12,5.50953865644948e-12,5.49465774549008e-12,5.47969448706374e-12,5.47054732708058e-12,5.45849518143974e-12,5.44006913482262e-12,5.41266074500851e-12,5.4063370238522e-12,5.38909018719614e-12,5.37573961952079e-12,5.37487090030616e-12,5.35781789197585e-12,5.35932484249808e-12,5.35905351323145e-12,5.35646977930496e-12,5.36642478773444e-12,5.36755731233269e-12,5.38718480136947e-12,5.38483300712762e-12,5.39795464732137e-12,5.41301736765421e-12,5.42948336180465e-12,5.43656678557671e-12,5.4531339148202e-12,5.46464070821747e-12,5.48037112086288e-12,5.48075257942179e-12,5.4872916884841e-12,5.49823194580654e-12,5.51344116775437e-12,5.51716254499488e-12,5.53307629846925e-12,5.53667340299373e-12,5.54721420275574e-12,5.55705730009187e-12,5.56100891654382e-12,5.56361737878781e-12,5.55706956473556e-12,5.55419366125252e-12,5.5482847610536e-12,5.54346933443078e-12,5.53358363899512e-12,5.52540063179589e-12,5.51120596754671e-12,5.5006761259527e-12,5.48680621475984e-12,5.46986553561709e-12,5.44819699666624e-12,5.42178225839314e-12,5.39643683293665e-12,5.36522221732184e-12,5.32883602264233e-12,5.29797323992378e-12,5.25674994405777e-12,5.21990668009467e-12,5.19396982795146e-12,5.1683262758708e-12,5.14470466533556e-12,5.11895947584734e-12,5.09745891285247e-12,5.08164168959961e-12,5.06916422140507e-12,5.06430609409378e-12,5.05526348985592e-12,5.05250234533997e-12,5.04384653143583e-12,5.04097652757466e-12,5.03892924182834e-12,5.03145038864083e-12,5.02891790938853e-12,5.02975264217347e-12,5.01916932127234e-12,5.01404468581463e-12,5.00757820229414e-12,4.99265234317891e-12,4.98219592890722e-12,4.96025805308937e-12,4.94622347499716e-12,4.92217921732032e-12,4.90411469445129e-12,4.88205311965977e-12,4.85782594992219e-12,4.83602285869429e-12,4.81595890933756e-12,4.79221754372071e-12,4.76081543114035e-12,4.74028512370051e-12,4.71478516308021e-12,4.69143867714161e-12,4.67320524805517e-12,4.65413498669775e-12,4.63364726668586e-12,4.61862698377344e-12,4.60339700670335e-12,4.58744939008418e-12,4.57250116363335e-12,4.56387628345679e-12,4.54917444740762e-12,4.53225976573899e-12,4.5153368994534e-12,4.50719165618903e-12,4.50472150429715e-12,4.49935217145739e-12,4.50814464454514e-12,4.50832780142482e-12,4.52111477461271e-12,4.52451909729732e-12,4.53455480249122e-12,4.54356171566007e-12,4.54149721492708e-12,4.56216506609055e-12,4.57254929715275e-12,4.58551822685679e-12,4.60289509621953e-12,4.60734750329624e-12,4.62745254275349e-12,4.64539480278687e-12,4.65078069799183e-12,4.66410081095322e-12,4.67791586768173e-12,4.69141653936439e-12,4.70566113618577e-12,4.72525792400439e-12,4.74563842091453e-12,4.7613881773544e-12,4.76987815900458e-12,4.78331203847134e-12,4.79672063628468e-12,4.80807181851779e-12,4.81383376509192e-12,4.81321589231088e-12,4.80903093765714e-12,4.80266070101458e-12,4.79248219342082e-12,4.77919279639342e-12,4.76841862112657e-12,4.75620263863764e-12,4.74285171063489e-12,4.73144024373663e-12,4.72059614479995e-12,4.71399131072776e-12,4.71456298280131e-12,4.7099626656779e-12,4.71209416293524e-12,4.72126657333614e-12,4.72505151305482e-12,4.73102127763369e-12,4.72592342818711e-12,4.72424142030449e-12,4.72735485501519e-12,4.72284276730249e-12,4.7272323636909e-12,4.73374130845371e-12,4.73085586373624e-12,4.73830420800951e-12,4.73358020913986e-12,4.72754856899578e-12,4.710690213139e-12,4.70730753480225e-12,4.70479388367058e-12,4.70583985254936e-12,4.70585879041637e-12,4.70548481521418e-12,4.70209578029591e-12,4.70470235562544e-12,4.70438955153593e-12,4.69924640340536e-12,4.70407555515518e-12,4.70384860613295e-12,4.70665842884502e-12,4.7077685816256e-12,4.7089698033549e-12,4.71502372406824e-12,4.71083314352497e-12,4.70654679568738e-12,4.71757358929808e-12,4.71779450128308e-12,4.72385125224956e-12,4.72361749042744e-12,4.7307017584239e-12,4.74244555738333e-12,4.74621042528576e-12,4.75977896454974e-12,4.76250691523571e-12,4.76608692946633e-12,4.77204469814368e-12,4.76732127240738e-12,4.76478597041942e-12,4.76182025114846e-12,4.75705792577041e-12,4.7588324623782e-12,4.7554091718879e-12,4.75505017838286e-12,4.75530000250724e-12,4.753164412295e-12,4.74299228171688e-12,4.73352397399311e-12,4.72085364648769e-12,4.70954165432052e-12,4.69396304890824e-12,4.66836477929919e-12,4.64912982606003e-12,4.62552579363526e-12,4.59539395339456e-12,4.57167698302546e-12,4.54588523691756e-12,4.51575455947271e-12,4.48531188341725e-12,4.45449008209842e-12,4.42817179820546e-12,4.40304266557319e-12,4.38441620604914e-12,4.37768315375604e-12,4.36876729678624e-12,4.36432326326059e-12,4.36085784590015e-12,4.35132712810223e-12,4.34406681459591e-12,4.33286035299756e-12,4.32640681966388e-12,4.31727864732439e-12,4.30459814359528e-12,4.29543142751611e-12,4.28444171431203e-12,4.27431816932642e-12,4.26044719828824e-12,4.25211924944386e-12,4.23895555492448e-12,4.23127718758538e-12,4.21748738786285e-12,4.20483125901724e-12,4.19031906251217e-12,4.17316489717678e-12,4.15926407434531e-12,4.14371558988259e-12,4.12980443224939e-12,4.11737422275398e-12,4.10524236485678e-12,4.08626761479786e-12,4.07376538822703e-12,4.05689657902073e-12,4.04221117908406e-12,4.02525262247465e-12,4.00973849288702e-12,3.99814322694977e-12,3.98267289836911e-12,3.97376826906829e-12,3.96235834151122e-12,3.94476084842256e-12,3.94075142822359e-12,3.92452044633972e-12,3.91067228742552e-12,3.90605431292285e-12,3.89066320747411e-12,3.88408338110795e-12,3.88024544560838e-12,3.8700551621447e-12,3.8593192188457e-12,3.85805268615596e-12,3.85036719758303e-12,3.84558316024259e-12,3.84479409689822e-12,3.84216031502377e-12,3.83903072887976e-12,3.83801219671896e-12,3.83663875260763e-12,3.83369027559232e-12,3.83829634193706e-12,3.84868673050338e-12,3.85395309311973e-12,3.86067474392998e-12,3.87136651242109e-12,3.87416613143024e-12,3.88178114012162e-12,3.89112348305627e-12,3.90303003947344e-12,3.91193610858401e-12,3.92305564569821e-12,3.93487902638148e-12,3.94432405135007e-12,3.95257494290375e-12,3.95954675965012e-12,3.96242201677164e-12,3.9646584176296e-12,3.96521324898253e-12,3.95739084367132e-12,3.94775832988528e-12,3.93608423459546e-12,3.92099921406273e-12,3.91051617632055e-12,3.89635417259945e-12,3.88258354540318e-12,3.87698612955698e-12,3.8736871641535e-12,3.87492881396279e-12,3.87337988888872e-12,3.87478521229928e-12,3.8784081726415e-12,3.88269275826199e-12,3.88410887502011e-12,3.89293977891753e-12,3.89789066166629e-12,3.89662926148999e-12,3.8986982839377e-12,3.89986614073981e-12,3.89996391606491e-12,3.89985616651387e-12,3.89840873488462e-12,3.89919687353679e-12,3.90148836094056e-12,3.89801418840756e-12,3.89231952262733e-12,3.89206615586319e-12,3.89248805598483e-12,3.88345800236928e-12,3.88173428027442e-12,3.88263713140006e-12,3.87005960191585e-12,3.86560025442538e-12,3.85732725002335e-12,3.83965555862424e-12,3.83393816660374e-12,3.83128967629032e-12,3.82359506988241e-12,3.81554489583475e-12,3.80612497483149e-12,3.80045804148271e-12,3.79902765232769e-12,3.794060871972e-12,3.78415945797731e-12,3.79017306255355e-12,3.78892318226639e-12,3.78333393986805e-12,3.79134932284981e-12,3.79588849329471e-12,3.79490846656675e-12,3.79900181533481e-12,3.80104893649043e-12,3.80597613343248e-12,3.81085410553794e-12,3.81891056192558e-12,3.8180594560777e-12,3.81598582693638e-12,3.82237942975542e-12,3.82681048980254e-12,3.82051634615716e-12,3.81950896346582e-12,3.82032708113821e-12,3.82281197758536e-12,3.8188211867005e-12,3.81639719549427e-12,3.81248568309813e-12,3.80842486408067e-12,3.80364070669147e-12,3.78811297504807e-12,3.76701693220505e-12,3.74837273819372e-12,3.73007225409903e-12,3.70855616417973e-12,3.68445363454552e-12,3.6602020449075e-12,3.63895708480847e-12,3.61845997841469e-12,3.59888869806581e-12,3.58257108797783e-12,3.57012872252058e-12,3.56402702764025e-12,3.55673077958269e-12,3.54525176136918e-12,3.53888080041936e-12,3.53053449669304e-12,3.52113660494529e-12,3.51403026761275e-12,3.50449886210286e-12,3.50179050500936e-12,3.49683030614885e-12,3.48806066961974e-12,3.47995693996896e-12,3.47388321166204e-12,3.46339436561847e-12,3.4565979721744e-12,3.44440533351204e-12,3.43799991333398e-12,3.42749751160209e-12,3.41898971340406e-12,3.40779274628333e-12,3.39431114444233e-12,3.38560810224397e-12,3.37480483565042e-12,3.35920488982291e-12,3.34823056681493e-12,3.33401009346377e-12,3.32473552271121e-12,3.31035497030439e-12,3.29532052477581e-12,3.27646899437453e-12,3.26531180089571e-12,3.24947783374499e-12,3.23140667477614e-12,3.2170450564235e-12,3.21254122706457e-12,3.19938784699007e-12,3.18240153982475e-12,3.16935604895904e-12,3.15761791174682e-12,3.14543479843854e-12,3.13250749473204e-12,3.12804721831131e-12,3.11918381241747e-12,3.10690184049445e-12,3.10106393920953e-12,3.09566313798957e-12,3.08230393777734e-12,3.07554994571272e-12,3.06796670661514e-12,3.05998537339316e-12,3.05035445177064e-12,3.04579885151662e-12,3.03963565162822e-12,3.03340279399162e-12,3.02223159071848e-12,3.01483974007322e-12,3.00643550168055e-12,2.99969378774069e-12,2.99361854083997e-12,2.99007286138203e-12,2.98885398100059e-12,2.99042877207516e-12,2.99702255158235e-12,3.0009259335853e-12,3.00201471289459e-12,3.00572982080728e-12,3.00732228060582e-12,3.00954145990528e-12,3.00768938538576e-12,3.00519902296523e-12,3.00430249143337e-12,2.99924679545535e-12,2.99399494447641e-12,2.99295292444939e-12,2.98984518797688e-12,2.98530850648366e-12,2.97930991579694e-12,2.97322337332167e-12,2.96541420355436e-12,2.95862321451956e-12,2.95661705957996e-12,2.95051270138365e-12,2.94966762867724e-12,2.94733916879044e-12,2.94904105966419e-12,2.9538149186532e-12,2.95921910045741e-12,2.96297323544667e-12,2.96329380963047e-12,2.96396906353337e-12,2.96064743314848e-12,2.95933854058517e-12,2.9630468851108e-12,2.96464857425078e-12,2.96643951684388e-12,2.96748412725522e-12,2.96151189012084e-12,2.9585279805569e-12,2.95682907415445e-12,2.95829982460394e-12,2.95934328029381e-12,2.95448182730318e-12,2.94747648469831e-12,2.94377155057354e-12,2.93528447267332e-12,2.92849544853348e-12,2.92123613890608e-12,2.9167275248613e-12,2.9140921555995e-12,2.91354755702103e-12,2.9083202660174e-12,2.90463758902258e-12,2.89877874736054e-12,2.89721664902284e-12,2.89919613999964e-12,2.89566935424365e-12,2.89228800259342e-12,2.89502150451294e-12,2.89647978421438e-12,2.89340903935415e-12,2.89623628751092e-12,2.89526859094825e-12,2.89903013119195e-12,2.89832853256475e-12,2.89738433483675e-12,2.89631090799231e-12,2.89788265615805e-12,2.89364016302863e-12,2.88819695386282e-12,2.88919826799868e-12,2.88834641346379e-12,2.8840424452121e-12,2.88376296345035e-12,2.8776237680944e-12,2.871467456323e-12,2.86452664983774e-12,2.85894902561279e-12,2.84952103846818e-12,2.84030763691455e-12,2.8305098894542e-12,2.81986168928521e-12,2.80354992583375e-12,2.78688191902492e-12,2.77145861501207e-12,2.75474389717355e-12,2.73786127565918e-12,2.72406597197084e-12,2.70777318553278e-12,2.69394680773113e-12,2.68305746711963e-12,2.6707894114899e-12,2.66251253627051e-12,2.65694130705559e-12,2.65374068649732e-12,2.64930086743282e-12,2.64805448922223e-12,2.64620997908608e-12,2.64507037127541e-12,2.64357835779815e-12,2.6399780475075e-12,2.6353266607106e-12,2.62910865637431e-12,2.62862226131899e-12,2.62674659392008e-12,2.61956410249434e-12,2.60986913578507e-12,2.60959327420968e-12,2.60217626700788e-12,2.59890597479661e-12,2.5901624473241e-12,2.58049880781426e-12,2.5751476594094e-12,2.56623118368947e-12,2.55440607703407e-12,2.54317667940826e-12,2.53907905532594e-12,2.52875338516332e-12,2.5214065012492e-12,2.50976727304681e-12,2.50127643228351e-12,2.49370691194444e-12,2.48929953675918e-12,2.47934798966652e-12,2.46623850345182e-12,2.45567861976647e-12,2.4450726512424e-12,2.43261773052141e-12,2.4199454419721e-12,2.40742846434771e-12,2.39518534632838e-12,2.38466848320796e-12,2.3750957274363e-12,2.36590249936092e-12,2.3546216827901e-12,2.34391786592553e-12,2.33414861125298e-12,2.32694390682175e-12,2.31556174031034e-12,2.29901074359173e-12,2.28273095525218e-12,2.27276117606305e-12,2.26358678173229e-12,2.25509251253906e-12,2.24533520341746e-12,2.23461419805517e-12,2.22802461925357e-12,2.22040913030474e-12,2.21263684288572e-12,2.2063173088717e-12,2.19994997510158e-12,2.19411583890285e-12,2.19108485960957e-12,2.18641911512595e-12,2.18121943049375e-12,2.18068128965053e-12,2.17878646689571e-12,2.1768133404197e-12,2.17431876597882e-12,2.16996870760617e-12,2.16780452705139e-12,2.16479852901791e-12,2.16270928653787e-12,2.15848596134105e-12,2.15599438822643e-12,2.15430577305343e-12,2.151072182132e-12,2.14834605541501e-12,2.14718136137142e-12,2.14198020228171e-12,2.13906049771696e-12,2.13717225471608e-12,2.13551780034521e-12,2.13538405857511e-12,2.13330045204361e-12,2.13604926104198e-12,2.14146381554825e-12,2.14166348014121e-12,2.14389727286179e-12,2.14790569055516e-12,2.15106257061931e-12,2.15189980870221e-12,2.15351098191814e-12,2.15750643416826e-12,2.15884925187749e-12,2.16270461364896e-12,2.15927520900832e-12,2.15690181281389e-12,2.15740435334237e-12,2.16154355541438e-12,2.16328711662966e-12,2.16128735717678e-12,2.15671230014417e-12,2.1573289018659e-12,2.15607860354687e-12,2.15095575833692e-12,2.14293048395711e-12,2.14498430260839e-12,2.140782836443e-12,2.135393157061e-12,2.13289789524505e-12,2.1343059319652e-12,2.13334951850691e-12,2.12521027207054e-12,2.11761822628808e-12,2.1157361119967e-12,2.11854378258095e-12,2.11531693635514e-12,2.11295625726447e-12,2.11031379356861e-12,2.10839164174491e-12,2.10430819227354e-12,2.10414063881291e-12,2.10280583819748e-12,2.10089695887919e-12,2.1013271164576e-12,2.10711311766967e-12,2.10388102775462e-12,2.101943392651e-12,2.10450308852904e-12,2.10464187983416e-12,2.10788822012571e-12,2.11003822909124e-12,2.11187629451747e-12

* Right y-axis (KE_{tot})

D1 wetted and dewetted: Time [ms]
0,0.0018,0.0036,0.0054,0.0072,0.009,0.0108,0.0126,0.0144,0.0162,0.018,0.0198,0.0216,0.0234,0.0252,0.027,0.0288,0.0306,0.0324,0.0342,0.036,0.0378,0.0396,0.0414,0.0432,0.045,0.0468,0.0486,0.0504,0.0522,0.054,0.0558,0.0576,0.0594,0.0612,0.063,0.0648,0.0666,0.0684,0.0702,0.072,0.0738,0.0756,0.0774,0.0792,0.081,0.0828,0.0846,0.0864,0.0882,0.09,0.0918,0.0936,0.0954,0.0972,0.099,0.1008,0.1026,0.1044,0.1062,0.108,0.1098,0.1116,0.1134,0.1152,0.117,0.1188,0.1206,0.1224,0.1242,0.126,0.1278,0.1296,0.1314,0.1332,0.135,0.1368,0.1386,0.1404,0.1422,0.144,0.1458,0.1476,0.1494,0.1512,0.153,0.1548,0.1566,0.1584,0.1602,0.162,0.1638,0.1656,0.1674,0.1692,0.171,0.1728,0.1746,0.1764,0.1782,0.18,0.1818,0.1836,0.1854,0.1872,0.189,0.1908,0.1926,0.1944,0.1962,0.198,0.1998,0.2016,0.2034,0.2052,0.207,0.2088,0.2106,0.2124,0.2142,0.216,0.2178,0.2196,0.2214,0.2232,0.225,0.2268,0.2286,0.2304,0.2322,0.234,0.2358,0.2376,0.2394,0.2412,0.243,0.2448,0.2466,0.2484,0.2502,0.252,0.2538,0.2556,0.2574,0.2592,0.261,0.2628,0.2646,0.2664,0.2682,0.27,0.2718,0.2736,0.2754,0.2772,0.279,0.2808,0.2826,0.2844,0.2862,0.288,0.2898,0.2916,0.2934,0.2952,0.297,0.2988,0.3006,0.3024,0.3042,0.306,0.3078,0.3096,0.3114,0.3132,0.315,0.3168,0.3186,0.3204,0.3222,0.324,0.3258,0.3276,0.3294,0.3312,0.333,0.3348,0.3366,0.3384,0.3402,0.342,0.3438,0.3456,0.3474,0.3492,0.351,0.3528,0.3546,0.3564,0.3582,0.36,0.3618,0.3636,0.3654,0.3672,0.369,0.3708,0.3726,0.3744,0.3762,0.378,0.3798,0.3816,0.3834,0.3852,0.387,0.3888,0.3906,0.3924,0.3942,0.396,0.3978,0.3996,0.4014,0.4032,0.405,0.4068,0.4086,0.4104,0.4122,0.414,0.4158,0.4176,0.4194,0.4212,0.423,0.4248,0.4266,0.4284,0.4302,0.432,0.4338,0.4356,0.4374,0.4392,0.441,0.4428,0.4446,0.4464,0.4482,0.45,0.4518,0.4536,0.4554,0.4572,0.459,0.4608,0.4626,0.4644,0.4662,0.468,0.4698,0.4716,0.4734,0.4752,0.477,0.4788,0.4806,0.4824,0.4842,0.486,0.4878,0.4896,0.4914,0.4932,0.495,0.4968,0.4986,0.5004,0.5022,0.504,0.5058,0.5076,0.5094,0.5112,0.513,0.5148,0.5166,0.5184,0.5202,0.522,0.5238,0.5256,0.5274,0.5292,0.531,0.5328,0.5346,0.5364,0.5382,0.54,0.5418,0.5436,0.5454,0.5472,0.549,0.5508,0.5526,0.5544,0.5562,0.558,0.5598,0.5616,0.5634,0.5652,0.567,0.5688,0.5706,0.5724,0.5742,0.576,0.5778,0.5796,0.5814,0.5832,0.585,0.5868,0.5886,0.5904,0.5922,0.594,0.5958,0.5976,0.5994,0.6012,0.603,0.6048,0.6066,0.6084,0.6102,0.612,0.6138,0.6156,0.6174,0.6192,0.621,0.6228,0.6246,0.6264,0.6282,0.63,0.6318,0.6336,0.6354,0.6372,0.639,0.6408,0.6426,0.6444,0.6462,0.648,0.6498,0.6516,0.6534,0.6552,0.657,0.6588,0.6606,0.6624,0.6642,0.666,0.6678,0.6696,0.6714,0.6732,0.675,0.6768,0.6786,0.6804,0.6822,0.684,0.6858,0.6876,0.6894,0.6912,0.693,0.6948,0.6966,0.6984,0.7002,0.702,0.7038,0.7056,0.7074,0.7092,0.711,0.7128,0.7146,0.7164,0.7182,0.72,0.7218,0.7236,0.7254,0.7272,0.729,0.7308,0.7326,0.7344,0.7362,0.738,0.7398,0.7416,0.7434,0.7452,0.747,0.7488,0.7506,0.7524,0.7542,0.756,0.7578,0.7596,0.7614,0.7632,0.765,0.7668,0.7686,0.7704,0.7722,0.774,0.7758,0.7776,0.7794,0.7812,0.783,0.7848,0.7866,0.7884,0.7902,0.792,0.7938,0.7956,0.7974,0.7992,0.801,0.8028,0.8046,0.8064,0.8082,0.81,0.8118,0.8136,0.8154,0.8172,0.819,0.8208,0.8226,0.8244,0.8262,0.828,0.8298,0.8316,0.8334,0.8352,0.837,0.8388,0.8406,0.8424,0.8442,0.846,0.8478,0.8496,0.8514,0.8532,0.855,0.8568,0.8586,0.8604,0.8622,0.864,0.8658,0.8676,0.8694,0.8712,0.873,0.8748,0.8766,0.8784,0.8802,0.882,0.8838,0.8856,0.8874,0.8892,0.891,0.8928,0.8946,0.8964,0.8982,0.9,0.9018,0.9036,0.9054,0.9072,0.909,0.9108,0.9126,0.9144,0.9162,0.918,0.9198,0.9216,0.9234,0.9252,0.927,0.9288,0.9306,0.9324,0.9342,0.936,0.9378,0.9396,0.9414,0.9432,0.945,0.9468,0.9486,0.9504,0.9522,0.954,0.9558,0.9576,0.9594,0.9612,0.963,0.9648,0.9666,0.9684,0.9702,0.972,0.9738,0.9756,0.9774,0.9792,0.981,0.9828,0.9846,0.9864,0.9882,0.99,0.9918,0.9936,0.9954,0.9972,0.999,1.0008,1.0026,1.0044,1.0062,1.008,1.0098,1.0116,1.0134,1.0152,1.017,1.0188,1.0206,1.0224,1.0242,1.026,1.0278,1.0296,1.0314,1.0332,1.035,1.0368,1.0386,1.0404,1.0422,1.044,1.0458,1.0476,1.0494,1.0512,1.053,1.0548,1.0566,1.0584,1.0602,1.062,1.0638,1.0656,1.0674,1.0692,1.071,1.0728,1.0746,1.0764,1.0782,1.08,1.0818,1.0836,1.0854,1.0872,1.089,1.0908,1.0926,1.0944,1.0962,1.098,1.0998,1.1016,1.1034,1.1052,1.107,1.1088,1.1106,1.1124,1.1142,1.116,1.1178,1.1196,1.1214,1.1232,1.125,1.1268,1.1286,1.1304,1.1322,1.134,1.1358,1.1376,1.1394,1.1412,1.143,1.1448,1.1466,1.1484,1.1502,1.152,1.1538,1.1556,1.1574,1.1592,1.161,1.1628,1.1646,1.1664,1.1682,1.17,1.1718,1.1736,1.1754,1.1772,1.179,1.1808,1.1826,1.1844,1.1862,1.188,1.1898,1.1916,1.1934,1.1952,1.197,1.1988,1.2006,1.2024,1.2042,1.206,1.2078,1.2096,1.2114,1.2132,1.215,1.2168,1.2186,1.2204,1.2222,1.224,1.2258,1.2276,1.2294,1.2312,1.233,1.2348,1.2366,1.2384,1.2402,1.242,1.2438,1.2456,1.2474,1.2492,1.251,1.2528,1.2546,1.2564,1.2582,1.26,1.2618,1.2636,1.2654,1.2672,1.269,1.2708,1.2726,1.2744,1.2762,1.278,1.2798,1.2816,1.2834,1.2852,1.287,1.2888,1.2906,1.2924,1.2942,1.296,1.2978,1.2996,1.3014,1.3032,1.305,1.3068,1.3086,1.3104,1.3122,1.314,1.3158,1.3176,1.3194,1.3212,1.323,1.3248,1.3266,1.3284,1.3302,1.332,1.3338,1.3356,1.3374,1.3392,1.341,1.3428,1.3446,1.3464,1.3482,1.35,1.3518,1.3536,1.3554,1.3572,1.359,1.3608,1.3626,1.3644,1.3662,1.368,1.3698,1.3716,1.3734,1.3752,1.377,1.3788,1.3806,1.3824,1.3842,1.386,1.3878,1.3896,1.3914,1.3932,1.395,1.3968,1.3986,1.4004,1.4022,1.404,1.4058,1.4076,1.4094,1.4112,1.413,1.4148,1.4166,1.4184,1.4202,1.422,1.4238,1.4256,1.4274,1.4292,1.431,1.4328,1.4346,1.4364,1.4382,1.44,1.4418,1.4436,1.4454,1.4472,1.449,1.4508,1.4526,1.4544,1.4562,1.458,1.4598,1.4616,1.4634,1.4652,1.467,1.4688,1.4706,1.4724,1.4742,1.476,1.4778,1.4796,1.4814,1.4832,1.485,1.4868,1.4886,1.4904,1.4922,1.494,1.4958,1.4976,1.4994,1.5012,1.503,1.5048,1.5066,1.5084,1.5102,1.512,1.5138,1.5156,1.5174,1.5192,1.521,1.5228,1.5246,1.5264,1.5282,1.53,1.5318,1.5336,1.5354,1.5372,1.539,1.5408,1.5426,1.5444,1.5462,1.548,1.5498,1.5516,1.5534,1.5552,1.557,1.5588,1.5606,1.5624,1.5642,1.566,1.5678,1.5696,1.5714,1.5732,1.575,1.5768,1.5786,1.5804,1.5822,1.584,1.5858,1.5876,1.5894,1.5912,1.593,1.5948,1.5966,1.5984,1.6002,1.602,1.6038,1.6056,1.6074,1.6092,1.611,1.6128,1.6146,1.6164,1.6182,1.62,1.6218,1.6236,1.6254,1.6272,1.629,1.6308,1.6326,1.6344,1.6362,1.638,1.6398,1.6416,1.6434,1.6452,1.647,1.6488,1.6506,1.6524,1.6542,1.656,1.6578,1.6596,1.6614,1.6632,1.665,1.6668,1.6686,1.6704,1.6722,1.674,1.6758,1.6776,1.6794,1.6812,1.683,1.6848,1.6866,1.6884,1.6902,1.692,1.6938,1.6956,1.6974,1.6992,1.701,1.7028,1.7046,1.7064,1.7082,1.71,1.7118,1.7136,1.7154,1.7172,1.719,1.7208,1.7226,1.7244,1.7262,1.728,1.7298,1.7316,1.7334,1.7352,1.737,1.7388,1.7406,1.7424,1.7442,1.746,1.7478,1.7496,1.7514,1.7532,1.755,1.7568,1.7586,1.7604,1.7622,1.764,1.7658,1.7676,1.7694,1.7712,1.773,1.7748,1.7766,1.7784,1.7802,1.782,1.7838,1.7856,1.7874,1.7892,1.791,1.7928,1.7946,1.7964,1.7982,1.8,1.8018,1.8036,1.8054,1.8072,1.809,1.8108,1.8126,1.8144,1.8162,1.818,1.8198,1.8216,1.8234,1.8252,1.827,1.8288,1.8306,1.8324,1.8342,1.836,1.8378,1.8396,1.8414,1.8432,1.845,1.8468,1.8486,1.8504,1.8522,1.854,1.8558,1.8576,1.8594,1.8612,1.863,1.8648,1.8666,1.8684,1.8702,1.872,1.8738,1.8756,1.8774,1.8792,1.881,1.8828,1.8846,1.8864,1.8882,1.89,1.8918,1.8936,1.8954,1.8972,1.899,1.9008,1.9026,1.9044,1.9062,1.908,1.9098,1.9116,1.9134,1.9152,1.917,1.9188,1.9206,1.9224,1.9242,1.926,1.9278,1.9296,1.9314,1.9332,1.935,1.9368,1.9386,1.9404,1.9422,1.944,1.9458,1.9476,1.9494,1.9512,1.953,1.9548,1.9566,1.9584,1.9602,1.962,1.9638,1.9656,1.9674,1.9692,1.971,1.9728,1.9746,1.9764,1.9782,1.98,1.9818,1.9836,1.9854,1.9872,1.989,1.9908,1.9926,1.9944,1.9962,1.998,1.9998

D1 wetted and dewetted: KE_{tot} [J]
0,3.24506200682061e-11,7.0422516692768e-11,9.40808374808771e-11,1.1692171264905e-10,1.39762356115845e-10,1.5908690932571e-10,1.75272978213313e-10,1.91488042866458e-10,2.09570480979039e-10,2.29333810456312e-10,2.49735693496153e-10,2.69866894702914e-10,2.89121762833162e-10,3.07357937673687e-10,3.24621138590205e-10,3.41061036906164e-10,3.57162031606794e-10,3.7315602684668e-10,3.89266083923719e-10,4.05609714580812e-10,4.22304930607712e-10,4.39311320870314e-10,4.56679544045172e-10,4.73862743805011e-10,4.90271874921293e-10,5.057397246849e-10,5.20788846385584e-10,5.36185830399652e-10,5.52245234278194e-10,5.68742995239568e-10,5.86622984259023e-10,6.04977277372464e-10,6.21196895289869e-10,6.34679106515234e-10,6.4765737848951e-10,6.63348504289109e-10,6.81782605141499e-10,6.9988917445751e-10,7.14972312264099e-10,7.26125718439529e-10,7.33552994534855e-10,7.37992343435615e-10,7.40293851548908e-10,7.40453481374806e-10,7.38741016198068e-10,7.35482120328497e-10,7.31588590687545e-10,7.28076805211628e-10,7.25895791508921e-10,7.26067564377042e-10,7.29386315643354e-10,7.35660738747063e-10,7.44752016299346e-10,7.56768232328379e-10,7.72539103004355e-10,7.92730962581592e-10,8.17342951335741e-10,8.46019037436762e-10,8.7825063363185e-10,9.13245529339748e-10,9.50949307395162e-10,9.90864227552436e-10,1.03257568460205e-09,1.07498570205526e-09,1.11679225368851e-09,1.15599469656399e-09,1.19074023286087e-09,1.21871108906677e-09,1.23729457262275e-09,1.24404524045225e-09,1.23718085573771e-09,1.21661727515136e-09,1.18437678758949e-09,1.14331848574989e-09,1.09765414148195e-09,1.05096618408719e-09,1.00634914503049e-09,9.65030647204571e-10,9.27406774594988e-10,8.92115287654709e-10,8.58310408197475e-10,8.2608132072658e-10,7.95998093803039e-10,7.69088669695228e-10,7.46028121220636e-10,7.27064404030027e-10,7.12098619704053e-10,7.00611621783619e-10,6.91568568048603e-10,6.83571687500704e-10,6.74379435467127e-10,6.61472237406518e-10,6.42798305512688e-10,6.16958726225201e-10,5.83380734587748e-10,5.43077466189669e-10,4.98357238644507e-10,4.52898592279613e-10,4.10075014773812e-10,3.72398244159483e-10,3.4108070490929e-10,3.15950240283569e-10,2.9636109223081e-10,2.8164984376271e-10,2.70173057608581e-10,2.59860988725668e-10,2.48566836745286e-10,2.35236788552418e-10,2.20529329626652e-10,2.06209910548909e-10,1.94078649746968e-10,1.8533166393275e-10,1.80458453719003e-10,1.79402678309124e-10,1.81667801575169e-10,1.86763291046377e-10,1.94034402512471e-10,2.03272906894882e-10,2.14055761571331e-10,2.25853364656201e-10,2.38277985371754e-10,2.50871275584977e-10,2.63375063896398e-10,2.75803095812432e-10,2.88565959462818e-10,3.02396037479995e-10,3.18041592695169e-10,3.36040595728609e-10,3.56612375851467e-10,3.79351540096715e-10,4.03503420570954e-10,4.27379605891901e-10,4.49237430161938e-10,4.67987126783615e-10,4.83857089213285e-10,4.979692326371e-10,5.11329655754044e-10,5.2507209941216e-10,5.40114713079916e-10,5.57081847122654e-10,5.76496034214932e-10,5.98416360275987e-10,6.22440444757511e-10,6.4775621146891e-10,6.72649670792166e-10,6.95416811466193e-10,7.15081020851051e-10,7.30629294736173e-10,7.42310695614047e-10,7.50177906532934e-10,7.55184413258628e-10,7.5810347512571e-10,7.60091456494717e-10,7.62047228540159e-10,7.64825180528453e-10,7.68693216362119e-10,7.73402088771174e-10,7.78214212716406e-10,7.81949778967583e-10,7.83743823587848e-10,7.82481756921698e-10,7.77402799118515e-10,7.67837231868084e-10,7.53449825161166e-10,7.3414779522032e-10,7.10365482836786e-10,6.82784877344119e-10,6.52564154462348e-10,6.20942795027738e-10,5.89138807715195e-10,5.58229795214657e-10,5.29218832077284e-10,5.0289728770626e-10,4.79412023370723e-10,4.58365888765858e-10,4.38686312512207e-10,4.18957887028625e-10,3.97825167032141e-10,3.74667108449731e-10,3.49523780214705e-10,3.23387827816287e-10,2.98036632834919e-10,2.75115303470023e-10,2.56094619209702e-10,2.41934765700067e-10,2.3297856465407e-10,2.28998561374835e-10,2.29483897153449e-10,2.33425355999519e-10,2.39751497092613e-10,2.47582632600483e-10,2.55994684558076e-10,2.64337610915747e-10,2.72076788131547e-10,2.78855118953325e-10,2.84573204221647e-10,2.89428398436833e-10,2.93821305125371e-10,2.98283062994507e-10,3.03361622540816e-10,3.09452950278465e-10,3.16934376905816e-10,3.25979877644875e-10,3.36567579609566e-10,3.48378769465198e-10,3.60965614413228e-10,3.73349683849836e-10,3.84703008532939e-10,3.94207344753746e-10,4.01658403955306e-10,4.06993250478853e-10,4.10667523811578e-10,4.13091075580497e-10,4.14802274716857e-10,4.16490376379997e-10,4.18637435769386e-10,4.21602796154875e-10,4.26062939340136e-10,4.32314415317531e-10,4.40704306009585e-10,4.51692586803033e-10,4.65183107909271e-10,4.80705287636687e-10,4.97908517569895e-10,5.15866653888878e-10,5.33683939536886e-10,5.503718338999e-10,5.65227897178111e-10,5.77793988952704e-10,5.87795419317164e-10,5.95199314222623e-10,6.00435433541981e-10,6.03462016075574e-10,6.04471092014453e-10,6.03515067491849e-10,6.0065422412569e-10,5.95887031848381e-10,5.89207705190552e-10,5.80574003297709e-10,5.70268472705067e-10,5.5835732606854e-10,5.45182144218947e-10,5.31366483365977e-10,5.17208722512858e-10,5.03138737804234e-10,4.89231223907628e-10,4.75773311250408e-10,4.62728161525173e-10,4.49901658897939e-10,4.37136474412329e-10,4.23925667873784e-10,4.09949326863688e-10,3.94941262736497e-10,3.78572013305384e-10,3.60946658811285e-10,3.42274161945272e-10,3.22807125611907e-10,3.03108734075632e-10,2.83707800764574e-10,2.64965195870569e-10,2.47281289066681e-10,2.30954513936833e-10,2.16261881767054e-10,2.03270045264382e-10,1.91968265824756e-10,1.8235412417289e-10,1.74519128258666e-10,1.68451730501514e-10,1.6422715722686e-10,1.61996635686402e-10,1.61918420850644e-10,1.64223589475608e-10,1.69186395979236e-10,1.76926394052061e-10,1.875044944695e-10,2.00702531648333e-10,2.16250441546599e-10,2.33684688476149e-10,2.52318766310353e-10,2.71332213301182e-10,2.90282848238451e-10,3.08630643044135e-10,3.2612704692489e-10,3.42670635823051e-10,3.58360727743775e-10,3.73565301856516e-10,3.88362802291517e-10,4.02949935665386e-10,4.17322446188209e-10,4.31438760764814e-10,4.45218422234587e-10,4.58407576336999e-10,4.70880646167606e-10,4.82314175493101e-10,4.92466593813397e-10,5.01074610160779e-10,5.08122158833624e-10,5.13476974564307e-10,5.17092578502301e-10,5.18904233691642e-10,5.18973452900887e-10,5.17380087724531e-10,5.14213570828371e-10,5.09626390800726e-10,5.03826282629535e-10,4.96969292163639e-10,4.89206741367247e-10,4.80569949784167e-10,4.71268073856395e-10,4.61454437847012e-10,4.51198649973086e-10,4.40569943591937e-10,4.29607342217815e-10,4.18501045638754e-10,4.07396950398411e-10,3.96451572170347e-10,3.85710911654399e-10,3.75423024725369e-10,3.65504879936708e-10,3.56118930757054e-10,3.47206088732627e-10,3.38764741034328e-10,3.30733016990153e-10,3.22999511798965e-10,3.155628642655e-10,3.08469323697226e-10,3.01272394294227e-10,2.93863836083867e-10,2.86228311649669e-10,2.78437297566603e-10,2.70296086932113e-10,2.61730400427534e-10,2.52712068897423e-10,2.43222077513001e-10,2.33290390377036e-10,2.23165425582192e-10,2.12857494556817e-10,2.02625415760809e-10,1.92789665006071e-10,1.8351888228528e-10,1.75031145040281e-10,1.67516005262387e-10,1.60879877396726e-10,1.55290882579312e-10,1.5061521859569e-10,1.47054485816632e-10,1.44519331267022e-10,1.43110413271008e-10,1.4279289702382e-10,1.43690533952465e-10,1.45904058698223e-10,1.49439467085256e-10,1.54334067436498e-10,1.60518149815547e-10,1.67880279664037e-10,1.76260119828083e-10,1.85463676695715e-10,1.95338696024398e-10,2.0567303078039e-10,2.16254032376141e-10,2.26872701585585e-10,2.37456094431471e-10,2.47868257380653e-10,2.58074828726957e-10,2.67928471737345e-10,2.77426292881957e-10,2.86703411586542e-10,2.95615398759812e-10,3.04339231451055e-10,3.1292108308287e-10,3.21185295734248e-10,3.2933684177362e-10,3.37362557844182e-10,3.45075764347338e-10,3.52630529507028e-10,3.59906932253995e-10,3.66674697513856e-10,3.7310110398533e-10,3.7910010101917e-10,3.84407358817985e-10,3.89169028115547e-10,3.93323243003596e-10,3.9665820885012e-10,3.9908594652327e-10,4.00725346353856e-10,4.01314615800407e-10,4.00882887201228e-10,3.99331217009931e-10,3.96703346408296e-10,3.92908796333483e-10,3.88067551522122e-10,3.8235289667894e-10,3.75665030784926e-10,3.68041018727844e-10,3.59656039693476e-10,3.50645953090203e-10,3.40912541823772e-10,3.30671210289759e-10,3.19995298739013e-10,3.08837592025053e-10,2.9735590954651e-10,2.85605580709382e-10,2.73642079038222e-10,2.61611010900874e-10,2.4960817989115e-10,2.37746984669848e-10,2.26121935647059e-10,2.14776816969198e-10,2.03910397400431e-10,1.93451643946012e-10,1.83435099189392e-10,1.7383320528612e-10,1.64679925362022e-10,1.55931257739139e-10,1.47514040736341e-10,1.39487402948507e-10,1.31849225070817e-10,1.24620527656513e-10,1.17805625782713e-10,1.11472677472669e-10,1.05741180790483e-10,1.00673149835085e-10,9.63507465449582e-11,9.28008301069892e-11,9.01505824234941e-11,8.83570610436437e-11,8.749974144004e-11,8.75557404434263e-11,8.85803870310865e-11,9.05259166362958e-11,9.3387484214092e-11,9.70027269064239e-11,1.01403082945548e-10,1.06523097553951e-10,1.123010417021e-10,1.18730397451484e-10,1.25755585281648e-10,1.33276942692128e-10,1.41224992256214e-10,1.49390526183349e-10,1.57742557581503e-10,1.66378243938144e-10,1.75055844451018e-10,1.83668395784332e-10,1.92197270253359e-10,2.00493099415024e-10,2.08732175268881e-10,2.16724547243364e-10,2.24485119371968e-10,2.31937457073951e-10,2.39052401359748e-10,2.45874319508886e-10,2.52334706197988e-10,2.58438332925854e-10,2.64240921977201e-10,2.69625007605206e-10,2.74648490323082e-10,2.79231261171564e-10,2.83375254852708e-10,2.87067648560333e-10,2.90194901078327e-10,2.92772063292376e-10,2.94809149749755e-10,2.9622560499208e-10,2.96965835236488e-10,2.96986963348035e-10,2.96189924940338e-10,2.94651522421853e-10,2.92340499960471e-10,2.89188002484548e-10,2.85316132617442e-10,2.80663232586215e-10,2.75133740669609e-10,2.68835545019519e-10,2.61938403360269e-10,2.54339016407505e-10,2.46079900989098e-10,2.3731402646557e-10,2.2808355038251e-10,2.18373241766524e-10,2.08389228138799e-10,1.98079292068373e-10,1.87650896219911e-10,1.77287377893035e-10,1.66922774314356e-10,1.56661896010577e-10,1.46579326953884e-10,1.36712182796983e-10,1.27205743837825e-10,1.18107199541205e-10,1.0933673701318e-10,1.00957647169871e-10,9.31091473994196e-11,8.57578582176782e-11,7.89343593180416e-11,7.26997891929297e-11,6.69648716049985e-11,6.18479736276831e-11,5.74056021977964e-11,5.35377630260076e-11,5.03508335899779e-11,4.78762548063897e-11,4.61077115738258e-11,4.50291277177096e-11,4.46547024074939e-11,4.49704437071119e-11,4.60043629235406e-11,4.77192611337514e-11,5.00995404493133e-11,5.31234137184737e-11,5.67146772480993e-11,6.08313340116191e-11,6.54174350504764e-11,7.0416476741374e-11,7.57211976759103e-11,8.13626338348644e-11,8.72238514122948e-11,9.32675874294651e-11,9.94177274718679e-11,1.05615455728057e-10,1.11881250380999e-10,1.18148787571441e-10,1.24369270310073e-10,1.3059788353201e-10,1.3671800941336e-10,1.42769312972795e-10,1.48718496787193e-10,1.54484934520487e-10,1.60111819987539e-10,1.65550830691362e-10,1.70711716835507e-10,1.75592023859791e-10,1.80240983251149e-10,1.84569175480952e-10,1.8853911780974e-10,1.92189187415608e-10,1.95506753487969e-10,1.98438878960818e-10,2.00888416186913e-10,2.02893423639508e-10,2.04341642031993e-10,2.05264266355554e-10,2.05705287583396e-10,2.05595548214112e-10,2.04877260408701e-10,2.03475208509241e-10,2.01590038821228e-10,1.99089906422439e-10,1.95969007780373e-10,1.92288781586997e-10,1.88077765713923e-10,1.83311196345949e-10,1.78073757034896e-10,1.72352883716565e-10,1.66245523004052e-10,1.59714580414838e-10,1.5280854092514e-10,1.45609923428486e-10,1.3809756433123e-10,1.30367036358607e-10,1.22566006044937e-10,1.14612273772607e-10,1.06569543022202e-10,9.85500820620654e-11,9.06252852023427e-11,8.28203054528115e-11,7.52078939307076e-11,6.77887389963972e-11,6.06741327733086e-11,5.39123123446124e-11,4.75775964073728e-11,4.17302881892782e-11,3.64086928840123e-11,3.1652975156964e-11,2.75024839677521e-11,2.39909158787498e-11,2.11615253582443e-11,1.9074704326527e-11,1.77047736333499e-11,1.70747929693093e-11,1.72523798723057e-11,1.82082479236433e-11,1.99278768448946e-11,2.24085619643261e-11,2.56282723271991e-11,2.95768083513122e-11,3.41824389966791e-11,3.93527285177368e-11,4.50622788174867e-11,5.11860092834359e-11,5.77100185472431e-11,6.4493924803576e-11,7.15018922239581e-11,7.86483095995703e-11,8.58014685147891e-11,9.29231106585389e-11,9.99138485321102e-11,1.0672671589854e-10,1.13255704849293e-10,1.19509626458959e-10,1.25416506216552e-10,1.30970378142985e-10,1.36153718410767e-10,1.40945406713325e-10,1.45312204669774e-10,1.49320450575471e-10,1.52890042128337e-10,1.55997571479756e-10,1.58718552497831e-10,1.61010122318549e-10,1.62933473609801e-10,1.6443355700764e-10,1.65593572143808e-10,1.66370558752125e-10,1.66760887022878e-10,1.66857823340101e-10,1.66542042837587e-10,1.65916444789908e-10,1.64866396648452e-10,1.63518990694719e-10,1.61859247086364e-10,1.5984005095072e-10,1.57536535254519e-10,1.54913376696427e-10,1.51954279230525e-10,1.48699878857695e-10,1.45157480763616e-10,1.41381171092168e-10,1.37264095018031e-10,1.32923059246681e-10,1.28335126991696e-10,1.23494479058265e-10,1.1851629862413e-10,1.13346957479148e-10,1.08083563779975e-10,1.0271496502604e-10,9.72513715839033e-11,9.17543110469063e-11,8.6247343949665e-11,8.07623641431189e-11,7.5399959019868e-11,7.0205078416376e-11,6.52298332702518e-11,6.04179567428158e-11,5.58592524491232e-11,5.16172846717095e-11,4.77151017952541e-11,4.41072765426328e-11,4.08849062294392e-11,3.80600550449073e-11,3.56605927627456e-11,3.3692530982864e-11,3.21400173027362e-11,3.10766371370946e-11,3.04918552207968e-11,3.03820671048711e-11,3.0804271800286e-11,3.1714874181931e-11,3.30898212655484e-11,3.49737498927812e-11,3.73196222693821e-11,4.01327939927624e-11,4.33641867588919e-11,4.69674713914548e-11,5.09541187654605e-11,5.5264587180852e-11,5.98681034995144e-11,6.47610512294726e-11,6.98275940517089e-11,7.50921417143512e-11,8.04949645757673e-11,8.60307808155972e-11,9.16156206889104e-11,9.71745908560274e-11,1.02661474136771e-10,1.08092015318717e-10,1.13357774284174e-10,1.18522677802931e-10,1.23507123186209e-10,1.28213817114611e-10,1.32678906577372e-10,1.36885362015342e-10,1.40808511027814e-10,1.4447686643851e-10,1.47853493128914e-10,1.50830206303143e-10,1.53494841035434e-10,1.55778676056661e-10,1.57727943870324e-10,1.59306390878987e-10,1.60605251049427e-10,1.61502040715341e-10,1.6201649119623e-10,1.62178107766803e-10,1.61944172865702e-10,1.6139426537126e-10,1.60583366714842e-10,1.59424838959089e-10,1.57889563170842e-10,1.56036882758247e-10,1.5386825834737e-10,1.51479975024302e-10,1.48734413668245e-10,1.4576609377931e-10,1.42576040931469e-10,1.39165241880779e-10,1.35544514012662e-10,1.31712602783851e-10,1.27722679777326e-10,1.23577699081494e-10,1.19331388199989e-10,1.14999717604314e-10,1.10554691053214e-10,1.06147650941398e-10,1.01759988442797e-10,9.7409742396361e-11,9.3088368411563e-11,8.88670702505826e-11,8.47647313917841e-11,8.08171467128184e-11,7.70139655733923e-11,7.34335874819457e-11,7.00506556831021e-11,6.69515929420264e-11,6.41964957515093e-11,6.16858491750964e-11,5.94773970349713e-11,5.76080645457338e-11,5.60650327394521e-11,5.48764583599333e-11,5.40457124201632e-11,5.36066282958018e-11,5.35702738241301e-11,5.39097988668071e-11,5.46501364612284e-11,5.57782132125256e-11,5.7290806237598e-11,5.91977046742208e-11,6.14742578776358e-11,6.41197602101096e-11,6.71168379848117e-11,7.04154217690417e-11,7.3992268683021e-11,7.77698892628774e-11,8.18176491084349e-11,8.60148974055783e-11,9.03551649344639e-11,9.47332065611714e-11,9.922044353786e-11,1.03732125041778e-10,1.08226089017401e-10,1.12750558661968e-10,1.1713900802116e-10,1.21458203256451e-10,1.25612289659184e-10,1.29634332818292e-10,1.33457933666847e-10,1.37119971446039e-10,1.40575737877973e-10,1.43885681322074e-10,1.46854887423616e-10,1.49592080767095e-10,1.52054466552105e-10,1.54258639470071e-10,1.56152455004738e-10,1.57735269264355e-10,1.59064764810288e-10,1.60057812546775e-10,1.60729557195312e-10,1.61050247454572e-10,1.61053439973632e-10,1.60753561216817e-10,1.60130292383387e-10,1.59143500985241e-10,1.57845998274249e-10,1.56303372221346e-10,1.54402910330684e-10,1.52340537489334e-10,1.49945546116187e-10,1.47364210409852e-10,1.4451511602713e-10,1.41450633641749e-10,1.38227694174962e-10,1.34879729543158e-10,1.31383237205489e-10,1.2777896471809e-10,1.24056312787014e-10,1.20265092180115e-10,1.16417939575671e-10,1.12571812615842e-10,1.08709392137466e-10,1.0493792856024e-10,1.01192529256745e-10,9.75238509521075e-11,9.4017492037778e-11,9.06056758800069e-11,8.73197935639228e-11,8.42128163974824e-11,8.13522797171205e-11,7.86605238326707e-11,7.62130057516509e-11,7.40236139530349e-11,7.20842226834346e-11,7.04228306715859e-11,6.90360574224077e-11,6.79200873509108e-11,6.70866778061409e-11,6.65951342380884e-11,6.64383364848547e-11,6.65758980433557e-11,6.69918640871119e-11,6.77203528895487e-11,6.87568592914202e-11,6.99956956984015e-11,7.15244867039708e-11,7.33081778923245e-11,7.53637988949363e-11,7.76305332776874e-11,8.01146357327666e-11,8.28248478532689e-11,8.57090246008046e-11,8.87486588302058e-11,9.1919487506529e-11,9.52033425299489e-11,9.85828462088945e-11,1.02018010279025e-10,1.05450531481517e-10,1.08848607132944e-10,1.12159603785413e-10,1.15454808936687e-10,1.18688479923343e-10,1.21825293777829e-10,1.24808299467617e-10,1.27731530602689e-10,1.30443326689589e-10,1.32966978196849e-10,1.35313628027761e-10,1.37417638569512e-10,1.39313704847012e-10,1.40968789674427e-10,1.42357407046832e-10,1.43461794781894e-10,1.44275511688904e-10,1.44774228260423e-10,1.45025604097434e-10,1.4498975444795e-10,1.44751396947425e-10,1.44191832395937e-10,1.43382011417751e-10,1.42282658424514e-10,1.40965872869816e-10,1.39388985405659e-10,1.37525020732734e-10,1.3544853950985e-10,1.33177610264295e-10,1.30626136297833e-10,1.27896382470012e-10,1.25007868976504e-10,1.21963582905143e-10,1.18773244054061e-10,1.15449600700198e-10,1.12020462950526e-10,1.08507542576873e-10,1.04948171276682e-10,1.01346531802768e-10,9.77531413626313e-11,9.42415709416379e-11,9.08124329109521e-11,8.74323406040865e-11,8.40893948370646e-11,8.09225084611945e-11,7.78557158630685e-11,7.4954788597791e-11,7.22045488504164e-11,6.9626914165077e-11,6.7266281288879e-11,6.5143280520086e-11,6.32365023357981e-11,6.16304696249825e-11,6.02874429154693e-11,5.91549221563469e-11,5.83148495344914e-11,5.7780307704102e-11,5.75165923726953e-11,5.75226863235327e-11,5.77908192088237e-11,5.83291247292961e-11,5.91503448664682e-11,6.0226982577004e-11,6.15222064247669e-11,6.30660205452021e-11,6.48014854625357e-11,6.67302005124557e-11,6.88543953223346e-11,7.11493067251599e-11,7.34871103296038e-11,7.59787677294637e-11,7.85681027500306e-11,8.12076371835805e-11,8.386825359818e-11,8.65840038122167e-11,8.93308210861315e-11,9.20568650758344e-11,9.47327198381643e-11,9.73568375588843e-11,9.99233554805449e-11,1.02378222633212e-10,1.04720813183618e-10,1.06958647861759e-10,1.09033179085927e-10,1.10963570240068e-10,1.12711492506361e-10,1.14327199256122e-10,1.15760444667151e-10,1.16947947434397e-10,1.17953990237827e-10,1.18765256058467e-10,1.19370666625446e-10,1.19806357735075e-10,1.20071996245355e-10,1.20030068260652e-10,1.19774250279837e-10,1.19325409092898e-10,1.18680821902373e-10,1.17807089437836e-10,1.16700960512483e-10,1.15404503146311e-10,1.13970680369733e-10,1.12256808599179e-10,1.1032840047598e-10,1.08341760278766e-10,1.06216610145492e-10,1.03900355547163e-10,1.01483943168847e-10,9.89889942125663e-11,9.63724666707434e-11,9.36654841463253e-11,9.09165778433639e-11,8.81100781633025e-11,8.5247611729465e-11,8.23871876738167e-11,7.95622746963913e-11,7.67456700304633e-11,7.40324561822233e-11,7.13555438590494e-11,6.8761645530285e-11,6.62761411922677e-11,6.38746812156064e-11,6.16327670742934e-11,5.94921679852138e-11,5.75151448574142e-11,5.57469057540888e-11,5.41597366974051e-11,5.27225740800396e-11,5.1451885041218e-11,5.04187185597367e-11,4.96178255137089e-11,4.89906906433986e-11,4.85472120642169e-11,4.83491938163442e-11,4.83630522400413e-11,4.86281280394015e-11,4.90713029388636e-11,4.96695619229487e-11,5.04369705302128e-11,5.13897382711144e-11,5.25253103243723e-11,5.37989217965883e-11,5.52328284270793e-11,5.68073550340626e-11,5.85198996504988e-11,6.03226782148395e-11,6.22100845130555e-11,6.4146700991848e-11,6.61754886519476e-11,6.82445985709316e-11,7.0327907663579e-11,7.24007648966272e-11,7.44989265575443e-11,7.65336116160123e-11,7.85287900514631e-11,8.04588586352669e-11,8.23232178803297e-11,8.40737804558941e-11,8.57162918459538e-11,8.72226482135931e-11,8.86281411343425e-11,8.98756310577627e-11,9.09525298336478e-11,9.18625427992436e-11,9.26216669713605e-11,9.32612554231482e-11,9.37135919314349e-11,9.40153254617222e-11,9.41251630135683e-11,9.40817652989346e-11,9.38842069559055e-11,9.34765442397376e-11,9.28884917514449e-11,9.21129317244963e-11,9.12038616771363e-11,9.01362263344664e-11,8.89134754222546e-11,8.74979585055247e-11,8.59677920359443e-11,8.43798845142234e-11,8.26144611898775e-11,8.07249446438056e-11,7.87086373106221e-11,7.66023618800282e-11,7.44622826128973e-11,7.22333967223398e-11,6.99292006262737e-11,6.76002944150971e-11,6.52031041219612e-11,6.27866138284101e-11,6.03925359607456e-11,5.80135869373029e-11,5.56589023658298e-11,5.3375697921811e-11,5.11464555387115e-11,4.89659251371356e-11,4.68698170426545e-11,4.48364796404507e-11,4.2912437125705e-11,4.11385913060234e-11,3.94456105428795e-11,3.78429679120711e-11,3.64132457073889e-11,3.51401870129007e-11,3.40270689611276e-11,3.30784784297078e-11,3.23004006175687e-11,3.1658925030243e-11,3.11909371508755e-11,3.09171962936578e-11,3.08015653727223e-11,3.08487667951582e-11,3.10741588925769e-11,3.14775523083046e-11,3.20417686823721e-11,3.27899884189677e-11,3.36644004129839e-11,3.46420233809878e-11,3.5739491708566e-11,3.69607539451391e-11,3.82906078036207e-11,3.97149455212604e-11,4.11978041490066e-11,4.27414383065832e-11,4.43460445343457e-11,4.59821740074135e-11,4.76553925723166e-11,4.93620040064274e-11,5.10413674084327e-11,5.27405045865589e-11,5.4354517416828e-11,5.58839557762644e-11,5.74168794301782e-11,5.8914132233829e-11,6.03580009295162e-11,6.17178120107781e-11,6.29798107060759e-11,6.41273299755468e-11,6.51591450192376e-11,6.60341232533144e-11,6.68128681799047e-11,6.74807021445198e-11,6.79834227123403e-11,6.83319036303521e-11,6.85588134350697e-11,6.86260610067743e-11,6.85310768428041e-11,6.83133465285717e-11,6.79522048554535e-11,6.74141949155202e-11,6.67325600812948e-11,6.59170229415607e-11,6.4992365359535e-11,6.39087864662712e-11,6.27250197919486e-11,6.14151581516265e-11,5.99972542288149e-11,5.8447813847744e-11,5.68264895523557e-11,5.51415207339643e-11,5.33789044713671e-11,5.15658053836606e-11,4.97124080237858e-11,4.78146659328845e-11,4.58654378382476e-11,4.38709980032422e-11,4.18803213140038e-11,3.99159865232912e-11,3.8008401355308e-11,3.60897056311155e-11,3.41820733444835e-11,3.23357171183488e-11,3.05637760322898e-11,2.88762179867687e-11,2.72751152169159e-11,2.57444608959284e-11,2.43090648656966e-11,2.30147924350923e-11,2.18275589128426e-11,2.07553955011209e-11,1.98431708894942e-11,1.90539178839157e-11,1.83786104030778e-11,1.782580235528e-11,1.74255498465795e-11

D1 D2 Cassie: Time [ms]
0,0.0018,0.0036,0.0054,0.0072,0.009,0.0108,0.0126,0.0144,0.0162,0.018,0.0198,0.0216,0.0234,0.0252,0.027,0.0288,0.0306,0.0324,0.0342,0.036,0.0378,0.0396,0.0414,0.0432,0.045,0.0468,0.0486,0.0504,0.0522,0.054,0.0558,0.0576,0.0594,0.0612,0.063,0.0648,0.0666,0.0684,0.0702,0.072,0.0738,0.0756,0.0774,0.0792,0.081,0.0828,0.0846,0.0864,0.0882,0.09,0.0918,0.0936,0.0954,0.0972,0.099,0.1008,0.1026,0.1044,0.1062,0.108,0.1098,0.1116,0.1134,0.1152,0.117,0.1188,0.1206,0.1224,0.1242,0.126,0.1278,0.1296,0.1314,0.1332,0.135,0.1368,0.1386,0.1404,0.1422,0.144,0.1458,0.1476,0.1494,0.1512,0.153,0.1548,0.1566,0.1584,0.1602,0.162,0.1638,0.1656,0.1674,0.1692,0.171,0.1728,0.1746,0.1764,0.1782,0.18,0.1818,0.1836,0.1854,0.1872,0.189,0.1908,0.1926,0.1944,0.1962,0.198,0.1998,0.2016,0.2034,0.2052,0.207,0.2088,0.2106,0.2124,0.2142,0.216,0.2178,0.2196,0.2214,0.2232,0.225,0.2268,0.2286,0.2304,0.2322,0.234,0.2358,0.2376,0.2394,0.2412,0.243,0.2448,0.2466,0.2484,0.2502,0.252,0.2538,0.2556,0.2574,0.2592,0.261,0.2628,0.2646,0.2664,0.2682,0.27,0.2718,0.2736,0.2754,0.2772,0.279,0.2808,0.2826,0.2844,0.2862,0.288,0.2898,0.2916,0.2934,0.2952,0.297,0.2988,0.3006,0.3024,0.3042,0.306,0.3078,0.3096,0.3114,0.3132,0.315,0.3168,0.3186,0.3204,0.3222,0.324,0.3258,0.3276,0.3294,0.3312,0.333,0.3348,0.3366,0.3384,0.3402,0.342,0.3438,0.3456,0.3474,0.3492,0.351,0.3528,0.3546,0.3564,0.3582,0.36,0.3618,0.3636,0.3654,0.3672,0.369,0.3708,0.3726,0.3744,0.3762,0.378,0.3798,0.3816,0.3834,0.3852,0.387,0.3888,0.3906,0.3924,0.3942,0.396,0.3978,0.3996,0.4014,0.4032,0.405,0.4068,0.4086,0.4104,0.4122,0.414,0.4158,0.4176,0.4194,0.4212,0.423,0.4248,0.4266,0.4284,0.4302,0.432,0.4338,0.4356,0.4374,0.4392,0.441,0.4428,0.4446,0.4464,0.4482,0.45,0.4518,0.4536,0.4554,0.4572,0.459,0.4608,0.4626,0.4644,0.4662,0.468,0.4698,0.4716,0.4734,0.4752,0.477,0.4788,0.4806,0.4824,0.4842,0.486,0.4878,0.4896,0.4914,0.4932,0.495,0.4968,0.4986,0.5004,0.5022,0.504,0.5058,0.5076,0.5094,0.5112,0.513,0.5148,0.5166,0.5184,0.5202,0.522,0.5238,0.5256,0.5274,0.5292,0.531,0.5328,0.5346,0.5364,0.5382,0.54,0.5418,0.5436,0.5454,0.5472,0.549,0.5508,0.5526,0.5544,0.5562,0.558,0.5598,0.5616,0.5634,0.5652,0.567,0.5688,0.5706,0.5724,0.5742,0.576,0.5778,0.5796,0.5814,0.5832,0.585,0.5868,0.5886,0.5904,0.5922,0.594,0.5958,0.5976,0.5994,0.6012,0.603,0.6048,0.6066,0.6084,0.6102,0.612,0.6138,0.6156,0.6174,0.6192,0.621,0.6228,0.6246,0.6264,0.6282,0.63,0.6318,0.6336,0.6354,0.6372,0.639,0.6408,0.6426,0.6444,0.6462,0.648,0.6498,0.6516,0.6534,0.6552,0.657,0.6588,0.6606,0.6624,0.6642,0.666,0.6678,0.6696,0.6714,0.6732,0.675,0.6768,0.6786,0.6804,0.6822,0.684,0.6858,0.6876,0.6894,0.6912,0.693,0.6948,0.6966,0.6984,0.7002,0.702,0.7038,0.7056,0.7074,0.7092,0.711,0.7128,0.7146,0.7164,0.7182,0.72,0.7218,0.7236,0.7254,0.7272,0.729,0.7308,0.7326,0.7344,0.7362,0.738,0.7398,0.7416,0.7434,0.7452,0.747,0.7488,0.7506,0.7524,0.7542,0.756,0.7578,0.7596,0.7614,0.7632,0.765,0.7668,0.7686,0.7704,0.7722,0.774,0.7758,0.7776,0.7794,0.7812,0.783,0.7848,0.7866,0.7884,0.7902,0.792,0.7938,0.7956,0.7974,0.7992,0.801,0.8028,0.8046,0.8064,0.8082,0.81,0.8118,0.8136,0.8154,0.8172,0.819,0.8208,0.8226,0.8244,0.8262,0.828,0.8298,0.8316,0.8334,0.8352,0.837,0.8388,0.8406,0.8424,0.8442,0.846,0.8478,0.8496,0.8514,0.8532,0.855,0.8568,0.8586,0.8604,0.8622,0.864,0.8658,0.8676,0.8694,0.8712,0.873,0.8748,0.8766,0.8784,0.8802,0.882,0.8838,0.8856,0.8874,0.8892,0.891,0.8928,0.8946,0.8964,0.8982,0.9,0.9018,0.9036,0.9054,0.9072,0.909,0.9108,0.9126,0.9144,0.9162,0.918,0.9198,0.9216,0.9234,0.9252,0.927,0.9288,0.9306,0.9324,0.9342,0.936,0.9378,0.9396,0.9414,0.9432,0.945,0.9468,0.9486,0.9504,0.9522,0.954,0.9558,0.9576,0.9594,0.9612,0.963,0.9648,0.9666,0.9684,0.9702,0.972,0.9738,0.9756,0.9774,0.9792,0.981,0.9828,0.9846,0.9864,0.9882,0.99,0.9918,0.9936,0.9954,0.9972,0.999,1.0008,1.0026,1.0044,1.0062,1.008,1.0098,1.0116,1.0134,1.0152,1.017,1.0188,1.0206,1.0224,1.0242,1.026,1.0278,1.0296,1.0314,1.0332,1.035,1.0368,1.0386,1.0404,1.0422,1.044,1.0458,1.0476,1.0494,1.0512,1.053,1.0548,1.0566,1.0584,1.0602,1.062,1.0638,1.0656,1.0674,1.0692,1.071,1.0728,1.0746,1.0764,1.0782,1.08,1.0818,1.0836,1.0854,1.0872,1.089,1.0908,1.0926,1.0944,1.0962,1.098,1.0998,1.1016,1.1034,1.1052,1.107,1.1088,1.1106,1.1124,1.1142,1.116,1.1178,1.1196,1.1214,1.1232,1.125,1.1268,1.1286,1.1304,1.1322,1.134,1.1358,1.1376,1.1394,1.1412,1.143,1.1448,1.1466,1.1484,1.1502,1.152,1.1538,1.1556,1.1574,1.1592,1.161,1.1628,1.1646,1.1664,1.1682,1.17,1.1718,1.1736,1.1754,1.1772,1.179,1.1808,1.1826,1.1844,1.1862,1.188,1.1898,1.1916,1.1934,1.1952,1.197,1.1988,1.2006,1.2024,1.2042,1.206,1.2078,1.2096,1.2114,1.2132,1.215,1.2168,1.2186,1.2204,1.2222,1.224,1.2258,1.2276,1.2294,1.2312,1.233,1.2348,1.2366,1.2384,1.2402,1.242,1.2438,1.2456,1.2474,1.2492,1.251,1.2528,1.2546,1.2564,1.2582,1.26,1.2618,1.2636,1.2654,1.2672,1.269,1.2708,1.2726,1.2744,1.2762,1.278,1.2798,1.2816,1.2834,1.2852,1.287,1.2888,1.2906,1.2924,1.2942,1.296,1.2978,1.2996,1.3014,1.3032,1.305,1.3068,1.3086,1.3104,1.3122,1.314,1.3158,1.3176,1.3194,1.3212,1.323,1.3248,1.3266,1.3284,1.3302,1.332,1.3338,1.3356,1.3374,1.3392,1.341,1.3428,1.3446,1.3464,1.3482,1.35,1.3518,1.3536,1.3554,1.3572,1.359,1.3608,1.3626,1.3644,1.3662,1.368,1.3698,1.3716,1.3734,1.3752,1.377,1.3788,1.3806,1.3824,1.3842,1.386,1.3878,1.3896,1.3914,1.3932,1.395,1.3968,1.3986,1.4004,1.4022,1.404,1.4058,1.4076,1.4094,1.4112,1.413,1.4148,1.4166,1.4184,1.4202,1.422,1.4238,1.4256,1.4274,1.4292,1.431,1.4328,1.4346,1.4364,1.4382,1.44,1.4418,1.4436,1.4454,1.4472,1.449,1.4508,1.4526,1.4544,1.4562,1.458,1.4598,1.4616,1.4634,1.4652,1.467,1.4688,1.4706,1.4724,1.4742,1.476,1.4778,1.4796,1.4814,1.4832,1.485,1.4868,1.4886,1.4904,1.4922,1.494,1.4958,1.4976,1.4994,1.5012,1.503,1.5048,1.5066,1.5084,1.5102,1.512,1.5138,1.5156,1.5174,1.5192,1.521,1.5228,1.5246,1.5264,1.5282,1.53,1.5318,1.5336,1.5354,1.5372,1.539,1.5408,1.5426,1.5444,1.5462,1.548,1.5498,1.5516,1.5534,1.5552,1.557,1.5588,1.5606,1.5624,1.5642,1.566,1.5678,1.5696,1.5714,1.5732,1.575,1.5768,1.5786,1.5804,1.5822,1.584,1.5858,1.5876,1.5894,1.5912,1.593,1.5948,1.5966,1.5984,1.6002,1.602,1.6038,1.6056,1.6074,1.6092,1.611,1.6128,1.6146,1.6164,1.6182,1.62,1.6218,1.6236,1.6254,1.6272,1.629,1.6308,1.6326,1.6344,1.6362,1.638,1.6398,1.6416,1.6434,1.6452,1.647,1.6488,1.6506,1.6524,1.6542,1.656,1.6578,1.6596,1.6614,1.6632,1.665,1.6668,1.6686,1.6704,1.6722,1.674,1.6758,1.6776,1.6794,1.6812,1.683,1.6848,1.6866,1.6884,1.6902,1.692,1.6938,1.6956,1.6974,1.6992,1.701,1.7028,1.7046,1.7064,1.7082,1.71,1.7118,1.7136,1.7154,1.7172,1.719,1.7208,1.7226,1.7244,1.7262,1.728,1.7298,1.7316,1.7334,1.7352,1.737,1.7388,1.7406,1.7424,1.7442,1.746,1.7478,1.7496,1.7514,1.7532,1.755,1.7568,1.7586,1.7604,1.7622,1.764,1.7658,1.7676,1.7694,1.7712,1.773,1.7748,1.7766,1.7784,1.7802,1.782,1.7838,1.7856,1.7874,1.7892,1.791,1.7928,1.7946,1.7964,1.7982,1.8,1.8018,1.8036,1.8054,1.8072,1.809,1.8108,1.8126,1.8144,1.8162,1.818,1.8198,1.8216,1.8234,1.8252,1.827,1.8288,1.8306,1.8324,1.8342,1.836,1.8378,1.8396,1.8414,1.8432,1.845,1.8468,1.8486,1.8504,1.8522,1.854,1.8558,1.8576,1.8594,1.8612,1.863,1.8648,1.8666,1.8684,1.8702,1.872,1.8738,1.8756,1.8774,1.8792,1.881,1.8828,1.8846,1.8864,1.8882,1.89,1.8918,1.8936,1.8954,1.8972,1.899,1.9008,1.9026,1.9044,1.9062,1.908,1.9098,1.9116,1.9134,1.9152,1.917,1.9188,1.9206,1.9224,1.9242,1.926,1.9278,1.9296,1.9314,1.9332,1.935,1.9368,1.9386,1.9404,1.9422,1.944,1.9458,1.9476,1.9494,1.9512,1.953,1.9548,1.9566,1.9584,1.9602,1.962,1.9638,1.9656,1.9674,1.9692,1.971,1.9728,1.9746,1.9764,1.9782,1.98,1.9818,1.9836,1.9854,1.9872,1.989,1.9908,1.9926,1.9944,1.9962,1.998,1.9998

D1 D2 Cassie: KE_{tot} [J]
0,3.29544803687032e-11,6.96604828378524e-11,9.25445255823184e-11,1.14730807410455e-10,1.37288070378026e-10,1.56592288514829e-10,1.73187086018395e-10,1.89858250152515e-10,2.08114427253384e-10,2.27810822115525e-10,2.48120472187477e-10,2.68166012691827e-10,2.87394443553346e-10,3.05440220145242e-10,3.22577673119848e-10,3.38966471879202e-10,3.54755741661102e-10,3.70191988108482e-10,3.85493667338249e-10,4.00849479272039e-10,4.16202037729277e-10,4.31770920276039e-10,4.47632504169739e-10,4.63437820895479e-10,4.78646741726497e-10,4.93164141670528e-10,5.07382166573343e-10,5.21758126351897e-10,5.36485357959341e-10,5.51750527061323e-10,5.68695147280152e-10,5.86378923653311e-10,6.02247062007464e-10,6.14966657388555e-10,6.27112979962682e-10,6.42272418823587e-10,6.60382526483867e-10,6.78490338821138e-10,6.93926179813728e-10,7.05425877766049e-10,7.13184864192589e-10,7.17917319237705e-10,7.2027338654367e-10,7.20756637534105e-10,7.19702935716169e-10,7.17320691738763e-10,7.14136592746014e-10,7.10942664932801e-10,7.08487268726285e-10,7.0768598134251e-10,7.09292473241524e-10,7.13619629908606e-10,7.20773678904e-10,7.30823746292575e-10,7.44334537994961e-10,7.62015263529924e-10,7.84279047011831e-10,8.10904272054374e-10,8.41429341614285e-10,8.75270093272627e-10,9.11976522629337e-10,9.51443599357745e-10,9.93587713986192e-10,1.03816369356526e-09,1.08441709780054e-09,1.13111501682283e-09,1.17668501648415e-09,1.21898335112797e-09,1.2552271104171e-09,1.28211190034885e-09,1.29634575660598e-09,1.29552249119748e-09,1.27818045943385e-09,1.2448640958483e-09,1.19842137012278e-09,1.14355048432247e-09,1.08632123413848e-09,1.0324083206758e-09,9.8534553792167e-10,9.4589919967486e-10,9.12878107046427e-10,8.84851267159439e-10,8.60761622857723e-10,8.4037055281558e-10,8.23966678717585e-10,8.11398594853122e-10,8.01920455843908e-10,7.94812389036431e-10,7.89187606129146e-10,7.84310538165394e-10,7.78710877282528e-10,7.7068373021649e-10,7.57956903312772e-10,7.38812453131563e-10,7.11882910523992e-10,6.7670058541399e-10,6.33460751186999e-10,5.83719936136012e-10,5.30795098438689e-10,4.78773208891568e-10,4.31564267646975e-10,3.91608655121256e-10,3.59308847248962e-10,3.33980736170207e-10,3.14594428207153e-10,3.00330375666478e-10,2.90169808966469e-10,2.82326852698123e-10,2.74664435605995e-10,2.6526060744102e-10,2.53383496580595e-10,2.39560989718419e-10,2.25267725467813e-10,2.11979849908319e-10,2.01281591373717e-10,1.93995098370371e-10,1.90554017880304e-10,1.91025743652081e-10,1.95101313681719e-10,2.02182697349427e-10,2.11545906111269e-10,2.22356721906278e-10,2.33528786124464e-10,2.44015761783876e-10,2.52888184148486e-10,2.59607514633334e-10,2.64474779287297e-10,2.68327861967453e-10,2.7260266486634e-10,2.7893855998834e-10,2.88775731440217e-10,3.02918278928612e-10,3.21678473942234e-10,3.4504076076211e-10,3.71831088529048e-10,3.9975998048084e-10,4.25785440778385e-10,4.47368152379339e-10,4.63965861264213e-10,4.76358501982114e-10,4.86325304621446e-10,4.95357686950932e-10,5.04955933500111e-10,5.16293842734882e-10,5.2976809844697e-10,5.45530994861334e-10,5.6296882449944e-10,5.81466273333828e-10,6.00132274310876e-10,6.17897932494397e-10,6.34218161356698e-10,6.48627752973486e-10,6.6074398737665e-10,6.7073058572334e-10,6.79454145709136e-10,6.87623113234851e-10,6.9589789343045e-10,7.04516445728032e-10,7.13459167038663e-10,7.22115986841864e-10,7.29849428214067e-10,7.35847460712932e-10,7.39583984964305e-10,7.40672304219756e-10,7.39086587858623e-10,7.35025470619312e-10,7.28353032382214e-10,7.18971165044462e-10,7.06537376481325e-10,6.91144544973625e-10,6.72756327509049e-10,6.51709536200673e-10,6.28916637405456e-10,6.0528831154025e-10,5.81698246736888e-10,5.58596549723131e-10,5.36043375233588e-10,5.13777507977403e-10,4.91352543858028e-10,4.68568632295917e-10,4.45257395393337e-10,4.21613748811872e-10,3.97530721991447e-10,3.72472603070745e-10,3.45758206357607e-10,3.16633264416214e-10,2.84727972631753e-10,2.50789438851458e-10,2.16279185309624e-10,1.82818265924657e-10,1.52260402266093e-10,1.26012647640239e-10,1.04912561494424e-10,8.93937808010065e-11,7.9432843704074e-11,7.47274104703941e-11,7.49365153720817e-11,7.94157286800403e-11,8.76834955974192e-11,9.92226520288462e-11,1.13554569455169e-10,1.30244632654982e-10,1.48783608212419e-10,1.6861734532332e-10,1.89331152498374e-10,2.10625959467811e-10,2.32400222711681e-10,2.54591323664839e-10,2.76959745945108e-10,2.9915283363188e-10,3.20477809757027e-10,3.40478710565034e-10,3.58768766186158e-10,3.75216996016715e-10,3.89847690968864e-10,4.02623041306904e-10,4.13691276199432e-10,4.22998489288095e-10,4.31005688008708e-10,4.38256974844191e-10,4.45567263006318e-10,4.53611877914422e-10,4.6293120971063e-10,4.73834058549974e-10,4.8604957622227e-10,4.98984350983903e-10,5.11890564296215e-10,5.24061219695503e-10,5.34720610326258e-10,5.43165303368888e-10,5.49055414460831e-10,5.5228033747438e-10,5.52755637938466e-10,5.50485057129879e-10,5.45789081228216e-10,5.38968246543499e-10,5.30418544216412e-10,5.20634168242895e-10,5.1007459035066e-10,4.99274832592868e-10,4.88645649378151e-10,4.78560982096937e-10,4.69380814321199e-10,4.60187457482179e-10,4.49797523593102e-10,4.37937030166853e-10,4.24223221404756e-10,4.08659565161603e-10,3.9129182593646e-10,3.7229058587666e-10,3.51984506685656e-10,3.30796254612973e-10,3.090435446184e-10,2.87254855837071e-10,2.65886585558169e-10,2.45304846873933e-10,2.25715261247531e-10,2.07393588559683e-10,1.90204394248426e-10,1.74188304788217e-10,1.59148962891976e-10,1.44977002217383e-10,1.31496979757864e-10,1.18585015055255e-10,1.06293677885164e-10,9.44885925640635e-11,8.31917870979512e-11,7.23220189705597e-11,6.18532382196769e-11,5.19147450468501e-11,4.28401366912076e-11,3.50730513548401e-11,2.91366719904347e-11,2.54340186937224e-11,2.41742599809945e-11,2.53307782185198e-11,2.86668129270161e-11,3.37556240579977e-11,4.02961582127815e-11,4.78142912449601e-11,5.60755137568896e-11,6.48125798167095e-11,7.37623529293283e-11,8.28879913500989e-11,9.21614736922802e-11,1.0160932350402e-10,1.11213409819875e-10,1.21192226292475e-10,1.31652835707648e-10,1.42711280034995e-10,1.54385607839514e-10,1.66702703555393e-10,1.79585633206011e-10,1.92958725666722e-10,2.06806823733546e-10,2.21002010456083e-10,2.35354708462095e-10,2.49635881001788e-10,2.63669941709897e-10,2.77178762714678e-10,2.89962816408068e-10,3.019678410538e-10,3.13031673554793e-10,3.23143979633804e-10,3.32305384697344e-10,3.40596379663449e-10,3.48274665742003e-10,3.55508679786825e-10,3.62406561265371e-10,3.69093940937619e-10,3.75598612401633e-10,3.81897565678898e-10,3.88157150238233e-10,3.94232642578746e-10,4.0006224782379e-10,4.05508761901344e-10,4.10415772005084e-10,4.14632440548778e-10,4.17984444825335e-10,4.20236781135883e-10,4.21241827384925e-10,4.21031463542122e-10,4.19463484554948e-10,4.16651040924204e-10,4.12641805345438e-10,4.07633861132377e-10,4.01850170328066e-10,3.95320996372151e-10,3.88327818936847e-10,3.80817456890717e-10,3.72883262076337e-10,3.64498133870406e-10,3.55609520062484e-10,3.45921373289324e-10,3.35398246415099e-10,3.23751377995999e-10,3.10830554226834e-10,2.96387503645242e-10,2.80586250235611e-10,2.63388962985983e-10,2.4500112851066e-10,2.25602459177186e-10,2.05429904385841e-10,1.84835659436628e-10,1.64104432942887e-10,1.43630486990153e-10,1.23736473371866e-10,1.04815054356965e-10,8.71810403358219e-11,7.11387866204365e-11,5.69343307113561e-11,4.48241563334297e-11,3.50053232558124e-11,2.77754029330973e-11,2.324182157986e-11,2.14040138501547e-11,2.23862645770399e-11,2.61127455384541e-11,3.24781657585338e-11,4.12915159980963e-11,5.23464678097563e-11,6.53704742821217e-11,8.00985910514736e-11,9.61871809481611e-11,1.13267748043201e-10,1.31047433195354e-10,1.49252147094364e-10,1.67524577211071e-10,1.85647356395965e-10,2.03186517855164e-10,2.19964498470286e-10,2.35903543752519e-10,2.5095753243471e-10,2.65104278170436e-10,2.78431831528207e-10,2.9092719143051e-10,3.02562319089969e-10,3.13331143380612e-10,3.23314704719226e-10,3.32481965847904e-10,3.40792230474764e-10,3.48368316513003e-10,3.54979149380415e-10,3.6080651863807e-10,3.65827146204387e-10,3.69824084908183e-10,3.72855011902287e-10,3.74814483456455e-10,3.75710973689876e-10,3.75631792534693e-10,3.74312286785829e-10,3.71950042374155e-10,3.68489522140453e-10,3.63889977382581e-10,3.5839012032851e-10,3.51953518764206e-10,3.44763473671782e-10,3.36840206923769e-10,3.28406165335561e-10,3.19378838462318e-10,3.09868755990007e-10,2.99871490128576e-10,2.8936240524231e-10,2.78314664027575e-10,2.66807847229681e-10,2.54915564681127e-10,2.42708666830601e-10,2.30223583705573e-10,2.1757759552055e-10,2.04803990926912e-10,1.92090356426771e-10,1.7946589785975e-10,1.66987075647737e-10,1.54657891977901e-10,1.42595572443062e-10,1.30855926717912e-10,1.19499252093228e-10,1.086216695216e-10,9.83056372159503e-11,8.85676554775198e-11,7.94354740535021e-11,7.10011948151128e-11,6.32548861997105e-11,5.62356226863366e-11,4.99312113477477e-11,4.43366705135357e-11,3.94635143254571e-11,3.52991183821018e-11,3.18960363269621e-11,2.9219344199227e-11,2.72783640681808e-11,2.61082870061496e-11,2.56746026710868e-11,2.59848699391059e-11,2.70005267056309e-11,2.87097086403256e-11,3.10701113774097e-11,3.40905544102558e-11,3.77932787302011e-11,4.2081129508283e-11,4.70090590523478e-11,5.25790270343665e-11,5.8764348220431e-11,6.55490724284853e-11,7.28657821972391e-11,8.06507219909549e-11,8.88408961114837e-11,9.73545667137149e-11,1.06186709945911e-10,1.15264796514393e-10,1.245707931172e-10,1.34074389065152e-10,1.43800577548239e-10,1.53811644922787e-10,1.64072568358515e-10,1.74474847744162e-10,1.84939397012212e-10,1.95398263801522e-10,2.05888988582725e-10,2.16315708973438e-10,2.26577593266072e-10,2.36534528465073e-10,2.46216090839846e-10,2.55469502263103e-10,2.64338366139649e-10,2.72678350266292e-10,2.80365551784234e-10,2.87352613173115e-10,2.93696129225451e-10,2.99380957772848e-10,3.04223085540525e-10,3.08336367553185e-10,3.11625602629679e-10,3.14090266555632e-10,3.15772729299046e-10,3.16690457053133e-10,3.16733644215825e-10,3.16035618278379e-10,3.14592084599237e-10,3.12280563301208e-10,3.09187801864079e-10,3.053385258716e-10,3.00650250296557e-10,2.95127002516743e-10,2.88835029477473e-10,2.81764785224709e-10,2.73969838051416e-10,2.65449819218766e-10,2.562430844126e-10,2.46379621907086e-10,2.35926802670191e-10,2.24785470540812e-10,2.13141683770279e-10,2.00986363526286e-10,1.88320541446195e-10,1.75256778756757e-10,1.61916548296974e-10,1.48273249678146e-10,1.34525330462873e-10,1.20812745766944e-10,1.07220795776129e-10,9.399906327804e-11,8.13101281891381e-11,6.93003835890585e-11,5.81266787150474e-11,4.79929463691625e-11,3.90517573179312e-11,3.14958545336967e-11,2.54369162388247e-11,2.10402201387415e-11,1.83365132425527e-11,1.73676866421559e-11,1.81237884341383e-11,2.06025063949477e-11,2.47086987221831e-11,3.04157432475191e-11,3.75716940461079e-11,4.60424661241059e-11,5.57075874297475e-11,6.63764013349389e-11,7.79100551231476e-11,9.00986664638981e-11,1.02787288388735e-10,1.15850851557851e-10,1.29080198605238e-10,1.42324353279109e-10,1.55484458301547e-10,1.6839656818677e-10,1.80899415499954e-10,1.92942869806882e-10,2.04343155052808e-10,2.15055120215104e-10,2.25021475872258e-10,2.34151507800929e-10,2.4239092266233e-10,2.49667742252934e-10,2.56027442713501e-10,2.61386025605237e-10,2.65791670975331e-10,2.69327117107829e-10,2.71851457294393e-10,2.73463682697712e-10,2.7422275634217e-10,2.74119845745125e-10,2.73156463083312e-10,2.71427837202042e-10,2.68996806711579e-10,2.65768624375514e-10,2.61844979072999e-10,2.57340184570552e-10,2.52206017585725e-10,2.46454633394661e-10,2.40311647187143e-10,2.33623810604597e-10,2.26599468995781e-10,2.19188378543871e-10,2.11454050309268e-10,2.03456833318721e-10,1.9524588381291e-10,1.86899273355161e-10,1.78508159196013e-10,1.7001325209808e-10,1.61463221607894e-10,1.5297015946983e-10,1.44551021406735e-10,1.36234457696965e-10,1.28068373505468e-10,1.20021370709954e-10,1.12167487920086e-10,1.04529589728064e-10,9.71592671566441e-11,9.00083317653035e-11,8.30683859260496e-11,7.64062637038194e-11,7.00305644362568e-11,6.39683332317867e-11,5.8221453698012e-11,5.28024895596225e-11,4.77372633638292e-11,4.31115002020316e-11,3.88836833754877e-11,3.50863546762897e-11,3.17496063555581e-11,2.88543546377416e-11,2.64266240607808e-11,2.4469435657871e-11,2.29784003925415e-11,2.19816991748839e-11,2.15108692913773e-11,2.1557530356501e-11,2.21059020298585e-11,2.31622227957774e-11,2.47438609790629e-11,2.68274115407223e-11,2.94629121415694e-11,3.25888285695304e-11,3.62701893403386e-11,4.044196378599e-11,4.51663111863123e-11,5.03999063668405e-11,5.61557956542387e-11,6.23907249507629e-11,6.9120268512213e-11,7.63317313485704e-11,8.39160308736597e-11,9.18539354961729e-11,1.00161188303233e-10,1.0866901086113e-10,1.17366855285026e-10,1.26142896689785e-10,1.34984132406514e-10,1.43856530798419e-10,1.52678015880273e-10,1.61422708564395e-10,1.70007039243444e-10,1.78399790940669e-10,1.86440878353905e-10,1.94127774390008e-10,2.01355999746954e-10,2.0806565007747e-10,2.14266179214493e-10,2.19894581671912e-10,2.24917674669905e-10,2.29285083647771e-10,2.32950902235618e-10,2.3591857549673e-10,2.38092516926763e-10,2.39490281270344e-10,2.40150788775179e-10,2.39995299144186e-10,2.3908913731917e-10,2.3743891719553e-10,2.35091548540504e-10,2.31999889933949e-10,2.28274584213971e-10,2.23856070122521e-10,2.18814170914502e-10,2.13163174338492e-10,2.06987078174351e-10,2.00262648885682e-10,1.93069719448471e-10,1.8538289619773e-10,1.77305346577946e-10,1.68845600589479e-10,1.60071278411645e-10,1.50995812257266e-10,1.4167326795936e-10,1.32175712961167e-10,1.22636879343065e-10,1.12987390294139e-10,1.03361183098607e-10,9.3842229772011e-11,8.45190762357185e-11,7.54722064277549e-11,6.67355095198584e-11,5.84112237475199e-11,5.06850602236093e-11,4.34626238903632e-11,3.69516845646736e-11,3.11612546095322e-11,2.62220238278259e-11,2.21873788334569e-11,1.90717634553354e-11,1.69678002528069e-11,1.5812307359193e-11,1.57075295205641e-11,1.66722562136183e-11,1.86775435555644e-11,2.16883568426729e-11,2.56806928830717e-11,3.06150094957759e-11,3.64229133619131e-11,4.30389362818947e-11,5.03577718447462e-11,5.83055508165514e-11,6.67921700187426e-11,7.56966024571998e-11,8.48848255445077e-11,9.42410311292741e-11,1.03691047616622e-10,1.13129193562096e-10,1.22461512636413e-10,1.31531704115996e-10,1.40338075383117e-10,1.4875849103054e-10,1.56724806444658e-10,1.64240726372672e-10,1.71044559299186e-10,1.77253850172859e-10,1.82789147729466e-10,1.87642611654915e-10,1.91719384539363e-10,1.95103171188887e-10,1.9765658037871e-10,1.99567121947668e-10,2.00722072531613e-10,2.01126451279849e-10,2.00844355817765e-10,1.99878827942166e-10,1.98338741170558e-10,1.96167233230556e-10,1.93428092271904e-10,1.90172654609635e-10,1.86405579640872e-10,1.82207931659313e-10,1.77685521840082e-10,1.72794875947375e-10,1.67581448494098e-10,1.62104863722028e-10,1.56474784083434e-10,1.5064662951901e-10,1.4470393224867e-10,1.38650863547555e-10,1.3249578401277e-10,1.26308050553405e-10,1.20159682455322e-10,1.14018078017883e-10,1.07907521279052e-10,1.01841678212707e-10,9.5860207664059e-11,9.00064900944114e-11,8.43267270947622e-11,7.87135122728199e-11,7.32571097481825e-11,6.79379948350153e-11,6.28230097507086e-11,5.78703540632864e-11,5.31530132884057e-11,4.86010700117326e-11,4.42971679071279e-11,4.02358416316306e-11,3.64192690747672e-11,3.28894978307119e-11,2.96302053253496e-11,2.6691236592222e-11,2.4054759424617e-11,2.17628230648082e-11,1.98318230893676e-11,1.82808907177133e-11,1.71002567687017e-11,1.63169393045525e-11,1.59568616455781e-11,1.60181876426904e-11,1.65119720500779e-11,1.7423271075418e-11,1.87640787081e-11,2.05600334788938e-11,2.27838742747557e-11,2.54351902203323e-11,2.85076148883563e-11,3.19930825312818e-11,3.59119348308497e-11,4.02048883125427e-11,4.4886432402551e-11,4.99156088909893e-11,5.53642176863413e-11,6.11265125425151e-11,6.71494154757663e-11,7.34824038626185e-11,8.00089144384075e-11,8.66872878916763e-11,9.34652860894594e-11,1.00334376400319e-10,1.07253743574973e-10,1.14080440946856e-10,1.20851891299493e-10,1.27494604389632e-10,1.3391137237731e-10,1.4003034075096e-10,1.45929490838176e-10,1.5150646100122e-10,1.56623623596176e-10,1.61325306195736e-10,1.65580127567486e-10,1.69299379400935e-10,1.72480370560853e-10,1.75052964266146e-10,1.77052027280759e-10,1.78435805959847e-10,1.79217623439488e-10,1.79328397166851e-10,1.78754188237892e-10,1.77574619279072e-10,1.75807366856661e-10,1.73466131602881e-10,1.70515187069802e-10,1.66957576831488e-10,1.62910493417843e-10,1.58436789647319e-10,1.53509897969357e-10,1.48077938080568e-10,1.42291198248305e-10,1.36178953419417e-10,1.29782904318546e-10,1.23100368302459e-10,1.16257220989058e-10,1.09285859870298e-10,1.02149095357345e-10,9.49688941452987e-11,8.78121754314682e-11,8.07068507102595e-11,7.36404477017077e-11,6.67879326004819e-11,6.01201735221295e-11,5.36957768109788e-11,4.76465970314879e-11,4.19053005799804e-11,3.65523918674218e-11,3.16608119211769e-11,2.72736367783148e-11,2.33805032586006e-11,2.00343014311379e-11,1.72933560737686e-11,1.51767541608125e-11,1.37085632597768e-11,1.29021935352434e-11,1.27276283887309e-11,1.31754817309982e-11,1.42825258360503e-11,1.60342598979271e-11,1.84076183613738e-11,2.14212194532636e-11,2.494045288671e-11,2.90086070595149e-11,3.35800737247594e-11,3.8573937634913e-11,4.3970328642032e-11,4.97045170980349e-11,5.56881260143509e-11,6.19517594064404e-11,6.83234111694637e-11,7.47546333846757e-11,8.12534515730394e-11,8.76546868976525e-11,9.39684122885542e-11,1.00137972340689e-10,1.0610804617691e-10,1.1184262927967e-10,1.17275351434731e-10,1.22276603360119e-10,1.26886507476323e-10,1.31066644589557e-10,1.34853407294452e-10,1.38104665630652e-10,1.40842613319089e-10,1.43097289509409e-10,1.44799780550457e-10,1.45955101483513e-10,1.46633331118266e-10,1.46796829674466e-10,1.46460148025305e-10,1.45639076807813e-10,1.44329358311333e-10,1.42604267376818e-10,1.40467815778658e-10,1.37967335559173e-10,1.35082357796817e-10,1.31831139662333e-10,1.28341916411467e-10,1.24602223650374e-10,1.20636825171461e-10,1.16437781223348e-10,1.12042277577095e-10,1.07521102493321e-10,1.02933765538213e-10,9.8263543603364e-11,9.34906300377449e-11,8.87441236235329e-11,8.3975887272375e-11,7.91956628880603e-11,7.44954132390881e-11,6.98354199411211e-11,6.52540731690938e-11,6.07264214033978e-11,5.632179314413e-11,5.20349150028023e-11,4.79095166642805e-11,4.39220203863441e-11,4.00872355911274e-11,3.64097169582772e-11,3.29527497103522e-11,2.97183498985665e-11,2.66738608655988e-11,2.38998575139674e-11,2.13594213372691e-11,1.9066059907092e-11,1.70515569423458e-11,1.53330844018388e-11,1.39183124381568e-11,1.28100925608468e-11,1.20316631172205e-11,1.1588244836838e-11,1.14595092722272e-11,1.16717491266019e-11,1.2234825871378e-11,1.31264040020664e-11,1.43775443427761e-11,1.59456472036666e-11,1.78352640669689e-11,2.00553052799427e-11,2.2581246559535e-11,2.54219952201868e-11,2.85533831320678e-11,3.19639634559232e-11,3.56186171451035e-11,3.95295345456607e-11,4.36794263977493e-11,4.80466754338575e-11,5.25786543208016e-11,5.72723358388946e-11,6.21160786242351e-11,6.70316667469991e-11,7.20571870135771e-11,7.70983236668511e-11,8.21282740633146e-11,8.71157850034445e-11,9.19947407370649e-11,9.6767193281889e-11,1.01328389372858e-10,1.05739907505563e-10,1.09905692082547e-10,1.13779941381046e-10,1.17368763195454e-10,1.20584153017894e-10,1.23434350727389e-10,1.25931993153307e-10,1.27983788384385e-10,1.29584013539237e-10,1.30731296274804e-10,1.31404572809604e-10,1.31606657989145e-10,1.31334566449637e-10,1.30593830419385e-10,1.29339296061154e-10,1.27569078540599e-10,1.25449917022574e-10,1.22913157016666e-10,1.19899072577758e-10,1.16503794012508e-10,1.12735652867796e-10,1.08610714921512e-10,1.04246019025982e-10,9.96414569786281e-11,9.47150046915973e-11,8.96133112096858e-11,8.4422477077103e-11,7.91053751990068e-11,7.37214394951889e-11,6.83315030356208e-11,6.28885595964233e-11,5.75818099821765e-11,5.23840023799494e-11,4.73318822456824e-11,4.24008796031222e-11,3.77296384555113e-11,3.3307452051813e-11,2.92101870474042e-11,2.5424870774646e-11,2.1988909366589e-11,1.89170454935342e-11,1.62380225110838e-11,1.39774977927347e-11,1.2122286269528e-11,1.07155936448371e-11,9.75608181459748e-12,9.26075308067988e-12,9.21257173526458e-12,9.60017778809379e-12,1.04252578715094e-11,1.16730271122981e-11,1.33151641368086e-11,1.53496758316559e-11,1.77780558657129e-11,2.05448064880401e-11,2.36288256185786e-11,2.70044307080785e-11,3.06742645418717e-11,3.45322116528019e-11,3.8585814939726e-11,4.28264874679298e-11,4.71758954389109e-11,5.15984393054693e-11,5.60192530321757e-11,6.04667352673509e-11,6.48861654188308e-11,6.92797595766816e-11,7.34954504803058e-11,7.75916244968895e-11,8.15003834513872e-11,8.52250380853931e-11,8.87430737570778e-11,9.19827858941276e-11,9.4953689157146e-11,9.76059541728303e-11,9.99404714938227e-11,1.01904589874074e-10,1.03574381392734e-10,1.04911475253571e-10,1.05868475402088e-10,1.06453179406208e-10,1.06709669243608e-10,1.06561578397702e-10,1.06109578673633e-10,1.05357251822801e-10,1.042730889022e-10,1.02820716205418e-10,1.01073137740282e-10,9.90284044565612e-11,9.67553470993887e-11,9.42955165757033e-11,9.15247354718266e-11,8.85734353356479e-11,8.54427005109293e-11,8.21625849189682e-11,7.87793416586949e-11,7.52553092035478e-11,7.16670444666353e-11,6.80126644115271e-11,6.43470960979703e-11,6.06672513111184e-11,5.69599134248395e-11,5.32524992063903e-11,4.96085112356525e-11,4.60067608993103e-11,4.24838781159886e-11,3.9068192446245e-11,3.57389731035421e-11,3.25535572692568e-11,2.94737479279058e-11,2.65622191127464e-11,2.37898083331752e-11,2.11972541452119e-11,1.88161731003571e-11,1.66439173337022e-11,1.46949510078169e-11,1.29770484186811e-11,1.14809965362457e-11,1.0233056203833e-11,9.23899987667287e-12,8.51026044613418e-12,8.05063138953741e-12,7.85370390690282e-12,7.92380018823942e-12,8.28974826836292e-12,8.89070111333615e-12,9.75990355403396e-12,1.08978584962425e-11,1.22689969614216e-11,1.38901111857507e-11,1.57413386089411e-11,1.78127161733833e-11,2.01105242226254e-11,2.26200295696823e-11,2.53339875091682e-11,2.81720245474178e-11,3.1171667172815e-11,3.43309799833065e-11,3.76184518511873e-11,4.10082803614126e-11,4.44481644233881e-11,4.79793523272636e-11,5.15467685234542e-11,5.51638457323969e-11,5.87479711240244e-11,6.23099023804666e-11,6.58024291278427e-11,6.92549745445816e-11,7.25769967278439e-11,7.57584391100579e-11,7.87840130778054e-11,8.16644179384976e-11,8.42683771419208e-11,8.66459246699897e-11,8.87271011237373e-11,9.05529691171831e-11,9.21191107904538e-11,9.34079521824601e-11,9.4395599491848e-11,9.49914393670128e-11,9.5289677125498e-11,9.51680339453301e-11,9.47306057466513e-11,9.40046681911554e-11,9.28818102811135e-11,9.14727894744028e-11,8.96554587460347e-11,8.75940447546879e-11,8.52779804461684e-11,8.26160310791832e-11,7.97413610759603e-11,7.66252935468269e-11,7.32550695150548e-11,6.97477845865153e-11,6.60725806952392e-11,6.2314781724337e-11,5.83796521139236e-11,5.44448305623346e-11,5.04560563093365e-11,4.64887892702336e-11,4.25598301438111e-11,3.87458213283059e-11,3.50023286545218e-11,3.13669074895274e-11,2.79077465264409e-11,2.45874358422098e-11,2.15028570762994e-11,1.86907890314929e-11,1.61295453728629e-11,1.38285952132268e-11,1.17946841313927e-11,1.00622488441119e-11
