# Supplementary material for: Condensate droplet roaming on nanostructured superhydrophobic surfaces
Source: Nat Commun. 2025 Jan 30;16:1167. doi: 10.1038/s41467-025-56562-x (PMC11782698; doi:10.1038/s41467-025-56562-x)
Supplement: Supplementary file 12 — Source Data [file 41467_2025_56562_MOESM12_ESM.zip › source_data/SupplementaryFigure6b.txt]

Supplementary Figure 6b data

Superhydrophobic boehmite: Cooler back end set temperature [˚C]
20,15,10,5,0,-5,-10

Superhydrophobic boehmite: Heat transfer coefficient h [kW m^{-2} K^{-1}]
48.5425892561983,62.9968314049587,76.6631495867769,88.0129297520661,96.7997578512397,100.650380991736,104.612149586777

Superhydrophobic boehmite: Heat transfer coefficient h error [kW m^{-2} K^{-1}]
16.6038437583378,14.9975451759958,14.3849078479151,14.1115474447922,13.6285282751192,12.9768506911679,12.3368956666931

Pristine boehmite: Cooler back end set temperature [˚C]
20,15,10,5,0,-5,-10

Pristine boehmite: Heat transfer coefficient h [kW m^{-2} K^{-1}]
22.5560958677686,28.2968438016529,21.9391702479339,16.9802388429752,18.2809958677686,16.9312628099174,15.6266363636364

Pristine boehmite: Heat transfer coefficient h error [kW m^{-2} K^{-1}]
7.03987457385483,4.33953988970612,2.76167399678666,2.00198282494337,1.17321970827197,0.871046333794922,0.753294416234515
