# Supplementary material for: Condensate droplet roaming on nanostructured superhydrophobic surfaces
Source: Nat Commun. 2025 Jan 30;16:1167. doi: 10.1038/s41467-025-56562-x (PMC11782698; doi:10.1038/s41467-025-56562-x)
Supplement: Supplementary file 12 — Source Data [file 41467_2025_56562_MOESM12_ESM.zip › source_data/Figure2a.txt]

Figure 2a data

Set 1: Participating droplet centre x-coordinate [µm]
891.528358596496,911.739328942513,934.195962660309,961.143923121664,965.635249865223,911.739328942513,855.597744648023,889.282695224717,931.950299288529,864.580398135141,916.230655686072,853.352081276243,826.404120814888,907.248002198953,799.456160353533,794.964833609974,857.843408019803,768.016873148619,720.857942341248,729.840595828366,714.120952225909,662.470694674978,669.207684790317,687.172991764554,626.540080726505,754.542892917942,664.716358046758,586.118140034473,617.557427239387,570.398496432015,689.418655136334

Set 1: Participating droplet centre z-coordinate [µm]
1699.96717243715,1684.24752883469,1702.21283580893,1697.72150906537,1720.17814278316,1738.1434497574,1780.81105382121,1756.10875673164,1780.81105382121,1726.9151328985,1850.42661834638,1917.79651949977,1868.39192532062,1904.32253926909,1899.83121252553,1940.25315321756,1980.6750939096,1967.20111367892,1951.48147007646,1996.39473751205,1899.83121252553,1933.51616310223,1958.2184601918,1985.16642065316,1973.93810379426,2034.57101483231,2083.97560901146,2027.83402471697,2158.08250028018,2124.39754970349,2216.46974794645

Set 1: Participating droplet radius [µm]
11.6120624312021,8.7778941147191,14.3342410648275,8.7778941147191,8.7778941147191,18.2726437255246,24.9566094012093,8.7778941147191,24.9566094012093,15.4134755119807,31.6491473212133,26.8169094820051,8.7778941147191,8.7778941147191,14.3342410648275,18.2726437255246,14.3342410648275,14.3342410648275,15.4134755119807,21.0486506518355,31.6491473212133,11.6120624312021,8.7778941147191,8.7778941147191,29.6592386354617,14.3342410648275,49.6552676244429,21.0486506518355,21.0486506518355,18.2726437255246,29.6592386354617

Set 2: Participating droplet centre x-coordinate [µm]
1399.04828061868,1372.10032015733,1374.34598352911,1399.04828061868,1448.45287479783,1500.10313234876,1495.61180560521,1443.96154805427,1569.71869687393,1592.17533059173,1520.31410269478,1504.59445909232,1455.18986491317,1479.89216200275,1603.40364745063,1646.07125151444,1583.19267710461,1587.68400384817,1637.08859802732,1693.23018232181,1715.68681603961,1677.51053871935,1789.79370730833,1704.45849918071,1762.84574684698,1726.9151328985,1774.07406370587,1834.70697474392,1801.02202416723,1729.16079627028

Set 2: Participating droplet centre z-coordinate [µm]
1789.79370730833,1794.28503405189,1810.00467765435,1821.23299451325,1821.23299451325,1859.4092718335,1810.00467765435,1875.12891543596,1825.72432125681,1893.09422241019,1920.04218287155,1980.6750939096,1908.81386601265,1924.53350961511,1944.74447996112,1982.92075728138,1996.39473751205,2077.23861889612,2068.255965409,2088.46693575502,2164.81949039552,2185.03046074154,2113.16923284459,2198.50444097222,2054.78198517832,2216.46974794645,2241.17204503603,2194.01311422866,2317.52459967653,2295.06796595874

Set 2: Participating droplet radius [µm]
11.6120624312021,7.60187929507666,8.7778941147191,7.60187929507666,21.0486506518355,36.5452874510492,8.7778941147191,11.6120624312021,21.0486506518355,29.6592386354617,15.4134755119807,40.5433562404088,8.7778941147191,11.6120624312021,8.7778941147191,43.374404463867,11.6120624312021,11.6120624312021,11.6120624312021,31.6491473212133,26.8169094820051,11.6120624312021,38.0093964753833,7.60187929507666,11.6120624312021,11.6120624312021,31.6491473212133,11.6120624312021,18.2726437255246,14.3342410648275

Set 3: Participating droplet centre x-coordinate [µm]
1495.61180560521,1518.068439323,1488.87481548987,1538.27940966902,1502.34879572054,1551.7533898997,1475.40083525919,1536.03374629724,1542.77073641258,1412.52226084936,1448.45287479783,1401.29394399046,1432.73323119538,1486.62915211809,1441.7158846825,1578.70135036105,1497.85746897699,1513.57711257944,1497.85746897699,1585.43834047639,1468.66384514385,1542.77073641258,1630.35160791198,1733.65212301384,1619.12329105308,1659.54523174512,1646.07125151444,1697.72150906537,1702.21283580893,1726.9151328985,1751.61742998808,1794.28503405189,1717.93247941138,1785.30238056477,1827.96998462858,1776.31972707765,1814.49600439791,1861.65493520528,1839.19830148748,1861.65493520528,1879.62024217952,1964.95545030714,1794.28503405189,1821.23299451325,1843.68962823104,1859.4092718335,1872.88325206418,1886.35723229485,1994.14907414027,1985.16642065316,2005.37739099917

Set 3: Participating droplet centre z-coordinate [µm]
1509.08578583588,1522.55976606656,1538.27940966902,1547.26206315614,1461.92685502851,1484.38348874631,1381.08297364445,1356.38067655487,1385.57430038801,1399.04828061868,1452.94420154139,1347.39802306775,1333.92404283708,1302.48475563216,1297.9934288886,1291.25643877326,1277.78245854259,1248.58883470945,1264.30847831191,1378.83731027267,1226.13220099166,1205.92123064564,1244.09750796589,1248.58883470945,1214.90388413276,1196.93857715852,1376.59164690089,1374.34598352911,1154.27097309471,1161.00796321005,1172.23628006895,1187.9559236714,1134.06000274869,1161.00796321005,1199.1842405303,1125.07734926157,1140.79699286403,1250.83449808123,1125.07734926157,1161.00796321005,1201.42990390208,1093.63806205666,1089.1467353131,1075.67275508242,1057.70744810819,1028.51382427505,1015.03984404437,1293.50210214504,1217.14954750454,1257.57148819657,1282.27378528614

Set 3: Participating droplet radius [µm]
8.7778941147191,14.3342410648275,11.6120624312021,11.6120624312021,21.0486506518355,15.4134755119807,51.9925074430295,8.7778941147191,11.6120624312021,11.6120624312021,7.60187929507666,18.2726437255246,14.3342410648275,18.2726437255246,18.2726437255246,60.8678022962333,7.60187929507666,8.7778941147191,7.60187929507666,18.2726437255246,22.6644251473861,29.6592386354617,14.3342410648275,80.9281850320623,11.6120624312021,11.6120624312021,21.0486506518355,14.3342410648275,8.7778941147191,11.6120624312021,8.7778941147191,11.6120624312021,11.6120624312021,11.6120624312021,8.7778941147191,15.4134755119807,8.7778941147191,24.9566094012093,11.6120624312021,11.6120624312021,15.4134755119807,119.311570206889,11.6120624312021,11.6120624312021,7.60187929507666,8.7778941147191,8.7778941147191,14.3342410648275,8.7778941147191,8.7778941147191,11.6120624312021

Set 4: Participating droplet centre x-coordinate [µm]
1156.51663646649,1136.30566612047,1143.04265623581,1120.58602251801,1143.04265623581,1116.09469577446,1178.97327018428,1178.97327018428,1219.39521087632,1255.32582482479,1244.09750796589,1239.60618122233,1329.43271609352,1306.97608237572,1351.88934981131,1378.83731027267,1383.32863701623,1408.0309341058,1360.87200329843,1428.24190445182,1423.75057770826,1405.78527073402,1428.24190445182,1473.15517188741,1464.17251840029,1553.99905327147,1466.41818177207,1475.40083525919,1450.69853816961,1491.12047886165,1513.57711257944,1540.5250730408,1558.49038001503,1500.10313234876,1482.13782537453,1522.55976606656,1655.05390500156,1668.52788523223,1686.49319220647,1706.70416255249,1742.63477650096,1785.30238056477,1818.98733114147,1769.58273696232,1762.84574684698,1740.38911312918,1664.03655848867,1836.9526381157,1857.16360846172,1872.88325206418,1904.32253926909,1899.83121252553,1911.05952938443,1859.4092718335,1949.23580670468

Set 4: Participating droplet centre z-coordinate [µm]
2809.32487809626,2789.11390775025,2755.42895717355,2755.42895717355,2737.46365019932,2706.0243629944,2728.4809967122,2665.60242230237,2665.60242230237,2697.04170950729,2658.86543218703,2739.7093135711,2645.39145195635,2721.74400659686,2721.74400659686,2685.81339264839,2721.74400659686,2723.98966996864,2771.14860077601,2699.28737287906,2658.86543218703,2757.67462054533,2753.18329380177,2721.74400659686,2762.16594728889,2676.83073916127,2661.11109555881,2840.76416530118,2622.93481823856,2775.63992751957,2775.63992751957,2784.62258100669,2816.0618682116,2613.95216475144,2595.9868577772,2595.9868577772,2715.00701648152,2643.14578858458,2616.19782812322,2730.72666008398,2645.39145195635,2629.6718083539,2694.79604613551,2748.69196705822,2589.24986766186,2809.32487809626,2759.92028391711,2600.47818452076,2620.68915486678,2649.88277869991,2699.28737287906,2721.74400659686,2611.70650137966,2762.16594728889,2618.443491495

Set 4: Participating droplet radius [µm]
11.6120624312021,14.3342410648275,7.60187929507666,11.6120624312021,7.60187929507666,21.0486506518355,24.9566094012093,11.6120624312021,11.6120624312021,24.9566094012093,8.7778941147191,8.7778941147191,53.6338189640102,14.3342410648275,8.7778941147191,14.3342410648275,8.7778941147191,7.60187929507666,31.6491473212133,14.3342410648275,14.3342410648275,8.7778941147191,8.7778941147191,8.7778941147191,8.7778941147191,76.523906766322,15.4134755119807,47.338274996858,14.3342410648275,8.7778941147191,8.7778941147191,14.3342410648275,14.3342410648275,8.7778941147191,8.7778941147191,8.7778941147191,21.0486506518355,15.4134755119807,11.6120624312021,18.2726437255246,36.5452874510492,11.6120624312021,40.5433562404088,8.7778941147191,11.6120624312021,38.0093964753833,15.4134755119807,8.7778941147191,11.6120624312021,8.7778941147191,8.7778941147191,8.7778941147191,15.4134755119807,22.6644251473861,8.7778941147191

Set 5: Participating droplet centre x-coordinate [µm]
1006.05719055726,999.320200441917,1026.26816090327,965.635249865223,1077.9184184542,1080.16408182598,1059.95311147997,1039.74214113395,1149.77964635115,1041.98780450573,1158.76229983827,1244.09750796589,1183.46459692784,1264.30847831191,1217.14954750454,1291.25643877326,1338.41536958063,1329.43271609352,1331.6783794653,1381.08297364445,1381.08297364445,1403.53960736224,1443.96154805427,1349.64368643953,1473.15517188741,1387.81996375979,1360.87200329843,1383.32863701623,1567.47303350215,1513.57711257944,1331.6783794653,1347.39802306775

Set 5: Participating droplet centre z-coordinate [µm]
2335.48990665077,2373.66618397102,2418.57945140662,2393.87715431704,2362.43786711213,2418.57945140662,2236.68071829247,2180.53913399798,2268.12000549738,2286.08531247162,2304.05061944586,2308.54194618942,2378.15751071458,2396.12281768882,2223.20673806179,2261.38301538204,2353.45521362501,2286.08531247162,2396.12281768882,2378.15751071458,2324.26158979187,2405.10547117594,2364.68353048391,2445.52741186797,2456.75572872687,2474.72103570111,2474.72103570111,2506.16032290602,2371.42052059924,2295.06796595874,2490.44067930356,2528.61695662382

Set 5: Participating droplet radius [µm]
26.8169094820051,11.6120624312021,29.6592386354617,8.7778941147191,26.8169094820051,15.4134755119807,40.5433562404088,15.4134755119807,8.7778941147191,8.7778941147191,26.8169094820051,45.0446540744049,33.7121420272577,38.0093964753833,14.3342410648275,11.6120624312021,8.7778941147191,14.3342410648275,11.6120624312021,11.6120624312021,29.6592386354617,15.4134755119807,15.4134755119807,15.4134755119807,80.9281850320623,8.7778941147191,14.3342410648275,14.3342410648275,36.5452874510492,22.6644251473861,11.6120624312021,14.3342410648275

Set 6: Participating droplet centre x-coordinate [µm]
2281.59398572806,2229.94372817713,2261.38301538204,2227.69806480535,2256.89168863849,2243.41770840781,2194.01311422866,2182.78479736976,2140.11719330595,2160.32816365196,2265.8743421256,2113.16923284459,2083.97560901146,2101.94091598569,2012.11438111451,2066.01030203722,1978.42943053782,1935.761826474,1946.9901433329,2005.37739099917,1801.02202416723,1922.28784624333,1814.49600439791,1924.53350961511,1697.72150906537,1697.72150906537,1690.98451895003,1666.28222186045,1641.57992477088,1711.19548929605,1664.03655848867,1735.89778638562,1619.12329105308,1578.70135036105,1684.24752883469,1571.96436024571,1553.99905327147,1594.42099396351,1646.07125151444,1540.5250730408,1708.94982592427,1531.54241955368,1540.5250730408,1560.73604338681,1511.33144920766,1520.31410269478,1706.70416255249,1771.82840033409,1587.68400384817,1562.98170675859,1560.73604338681,1504.59445909232,1493.36614223343,1774.07406370587,1569.71869687393,1632.59727128376,1538.27940966902

Set 6: Participating droplet centre z-coordinate [µm]
309.901545305583,307.655881933804,334.603842395159,350.323485997616,370.534456343632,410.956397035665,419.939050522783,462.606654586595,419.939050522783,381.76277320253,460.360991214816,473.834971445493,529.976555739983,449.132674355918,467.097981330154,431.167367381681,500.782931906848,525.485228996424,613.066100495828,640.014060957183,507.519922022187,480.571961560832,718.612278969468,680.436001649215,651.242377816081,615.311763867607,577.135486547354,615.311763867607,613.066100495828,696.155645251672,675.944674905656,747.805902802603,707.38396211057,644.505387700742,776.999526635737,723.103605713027,700.646971995231,772.508199892178,828.649784186668,754.542892917942,855.597744648023,794.964833609974,821.912794071329,855.597744648023,819.66713069955,860.089071391582,970.126576608782,824.158457443109,949.915606262766,956.652596378104,931.950299288529,916.230655686072,770.262536520399,925.21330917319,981.35489346768,981.35489346768,972.372239980562

Set 6: Participating droplet radius [µm]
8.7778941147191,11.6120624312021,11.6120624312021,18.2726437255246,11.6120624312021,29.6592386354617,11.6120624312021,22.6644251473861,29.6592386354617,8.7778941147191,11.6120624312021,11.6120624312021,53.6338189640102,8.7778941147191,22.6644251473861,26.8169094820051,15.4134755119807,18.2726437255246,29.6592386354617,11.6120624312021,116.892198410138,18.2726437255246,76.523906766322,21.0486506518355,18.2726437255246,8.7778941147191,15.4134755119807,8.7778941147191,7.60187929507666,14.3342410648275,11.6120624312021,11.6120624312021,29.6592386354617,15.4134755119807,26.8169094820051,8.7778941147191,14.3342410648275,26.8169094820051,15.4134755119807,18.2726437255246,24.9566094012093,8.7778941147191,8.7778941147191,11.6120624312021,11.6120624312021,15.4134755119807,80.9281850320623,15.4134755119807,11.6120624312021,8.7778941147191,7.60187929507666,18.2726437255246,15.4134755119807,8.7778941147191,11.6120624312021,11.6120624312021,11.6120624312021

Set 7: Participating droplet centre x-coordinate [µm]
2108.67790610103,2131.13453981883,2167.0651537673,2200.750104344,2196.25877760044,2167.0651537673,2119.90622295993,2068.255965409,2057.0276485501,2000.88606425561,2063.76463866544,1998.64040088383,2018.85137122985,1893.09422241019,1915.55085612799,1958.2184601918,1908.81386601265,1976.18376716604,1857.16360846172,1812.25034102613,1850.42661834638,1751.61742998808,1792.03937068011,1796.53069742367,1841.44396485926,1738.1434497574

Set 7: Participating droplet centre z-coordinate [µm]
2063.76463866544,2090.7125991268,2063.76463866544,2061.51897529366,2097.44958924214,2149.09984679307,2191.76745085688,2104.18657935747,2173.80214388264,2220.96107469001,2247.90903515137,2173.80214388264,2274.85699561272,2158.08250028018,2234.43505492069,2304.05061944586,2308.54194618942,2119.90622295993,2243.41770840781,2220.96107469001,2286.08531247162,2245.66337177959,2286.08531247162,2187.27612411332,2335.48990665077,2330.99857990721

Set 7: Participating droplet radius [µm]
7.60187929507666,24.9566094012093,15.4134755119807,14.3342410648275,18.2726437255246,24.9566094012093,26.8169094820051,29.6592386354617,26.8169094820051,21.0486506518355,33.7121420272577,14.3342410648275,7.60187929507666,51.9925074430295,24.9566094012093,14.3342410648275,22.6644251473861,18.2726437255246,15.4134755119807,24.9566094012093,18.2726437255246,26.8169094820051,8.7778941147191,8.7778941147191,14.3342410648275,26.8169094820051

Set 8: Participating droplet centre x-coordinate [µm]
2023.34269797341,2083.97560901146,2016.60570785807,2036.81667820409,1935.761826474,1969.4467770507,1980.6750939096,2079.4842822679,1931.27049973045,2027.83402471697,1924.53350961511,1895.33988578197,2072.74729215256,1951.48147007646,1978.42943053782,2007.62305437095,2045.7993316912,2092.95826249858,2119.90622295993,2137.87152993417,2158.08250028018,2081.72994563968,2218.71541131823,2133.38020319061,2149.09984679307,2164.81949039552,2227.69806480535,2117.66055958815,2286.08531247162,2304.05061944586,2281.59398572806,2330.99857990721,2335.48990665077,2348.96388688145,2384.89450082992,2380.40317408636,2481.45802581644,2396.12281768882,2396.12281768882,2447.77307523975,2400.61414443238,2425.31644152195,2454.51006535509,2461.24705547043,2499.42333279068,2517.38863976492,2508.4059862778,2537.59961011093,2560.05624382873,2551.07359034161,2573.53022405941,2591.49553103364,2604.96951126432,2492.68634267534,2528.61695662382,2589.24986766186,2604.96951126432,2636.40879846924,2681.32206590483,2690.30471939195,2699.28737287906,2587.00420429009

Set 8: Participating droplet centre z-coordinate [µm]
3087.78713619693,3090.03279956871,3009.18891818465,3051.85652224846,3031.64555190244,3078.80448270982,3054.10218562024,3036.136878646,2919.36238331346,2921.60804668524,2993.46927458219,2977.74963097973,2876.69477924965,2881.18610599321,2863.22079901897,2829.53584844228,2822.79885832694,2780.13125426313,2887.92309610855,2851.99248216008,2926.0993734288,2939.57335365948,2802.58788798093,2798.09656123737,2777.88559089135,2757.67462054533,2892.41442285211,2638.65446184102,2645.39145195635,2676.83073916127,2604.96951126432,2631.91747172568,2582.51287754653,2546.58226359805,2587.00420429009,2542.09093685449,2553.31925371339,2494.93200604712,2661.11109555881,2640.9001252128,2306.29628281764,2429.80776826551,2423.07077815018,2362.43786711213,2369.17485722747,2373.66618397102,2333.24424327899,2375.9118473428,2429.80776826551,2483.70368918822,2456.75572872687,2384.89450082992,2429.80776826551,2290.57663921518,2281.59398572806,2306.29628281764,2506.16032290602,2492.68634267534,2326.50725316365,2348.96388688145,2371.42052059924,2537.59961011093

Set 8: Participating droplet radius [µm]
29.6592386354617,22.6644251473861,36.5452874510492,7.60187929507666,26.8169094820051,11.6120624312021,8.7778941147191,8.7778941147191,45.0446540744049,24.9566094012093,11.6120624312021,14.3342410648275,29.6592386354617,7.60187929507666,11.6120624312021,14.3342410648275,15.4134755119807,31.6491473212133,14.3342410648275,18.2726437255246,43.374404463867,11.6120624312021,53.6338189640102,8.7778941147191,11.6120624312021,8.7778941147191,18.2726437255246,91.8188983552887,14.3342410648275,14.3342410648275,14.3342410648275,22.6644251473861,8.7778941147191,8.7778941147191,22.6644251473861,14.3342410648275,87.8155080894758,21.0486506518355,29.6592386354617,18.2726437255246,74.3534783998136,8.7778941147191,11.6120624312021,8.7778941147191,7.60187929507666,7.60187929507666,15.4134755119807,8.7778941147191,14.3342410648275,8.7778941147191,14.3342410648275,18.2726437255246,8.7778941147191,14.3342410648275,18.2726437255246,11.6120624312021,8.7778941147191,8.7778941147191,8.7778941147191,8.7778941147191,8.7778941147191,8.7778941147191

Set 9: Participating droplet centre x-coordinate [µm]
1944.74447996112,2025.58836134519,1978.42943053782,1969.4467770507,2023.34269797341,1958.2184601918,2005.37739099917,1899.83121252553,1913.30519275621,2070.50162878078,2086.22127238324,2131.13453981883,2079.4842822679,2128.88887644705,2169.31081713908,2151.34551016485,2202.99576771578,2207.48709445933,2261.38301538204,2153.59117353662,2272.61133224094,2146.85418342129,2097.44958924214,2151.34551016485,2315.27893630476,2382.64883745814,2360.19220374035,2375.9118473428,2387.1401642017,2441.03608512441,2416.33378803484,2371.42052059924,2425.31644152195,2335.48990665077,2501.66899616246,2497.1776694189,2551.07359034161,2524.12562988026,2569.03889731585,2600.47818452076,2638.65446184102,2645.39145195635,2569.03889731585,2672.33941241771,2672.33941241771

Set 9: Participating droplet centre z-coordinate [µm]
1648.31691488622,1666.28222186045,1686.49319220647,1726.9151328985,1619.12329105308,1580.94701373283,1524.80542943834,1589.92966721995,1553.99905327147,1612.38630093774,1574.21002361749,1623.61461779664,1531.54241955368,1527.05109281012,1545.01639978436,1491.12047886165,1583.19267710461,1538.27940966902,1439.47022131072,1457.43552828495,1540.5250730408,1428.24190445182,1441.7158846825,1383.32863701623,1596.66665733529,1556.24471664325,1479.89216200275,1464.17251840029,1497.85746897699,1417.01358759292,1495.61180560521,1369.85465678555,1293.50210214504,1320.4500626064,1428.24190445182,1383.32863701623,1473.15517188741,1347.39802306775,1338.41536958063,1392.31129050334,1372.10032015733,1464.17251840029,1275.53679517081,1392.31129050334,1369.85465678555

Set 9: Participating droplet radius [µm]
36.5452874510492,36.5452874510492,11.6120624312021,24.9566094012093,11.6120624312021,18.2726437255246,56.0343249480684,8.7778941147191,18.2726437255246,14.3342410648275,21.0486506518355,38.0093964753833,14.3342410648275,22.6644251473861,14.3342410648275,14.3342410648275,11.6120624312021,11.6120624312021,87.8155080894758,11.6120624312021,18.2726437255246,8.7778941147191,22.6644251473861,22.6644251473861,21.0486506518355,47.338274996858,11.6120624312021,8.7778941147191,7.60187929507666,38.0093964753833,8.7778941147191,22.6644251473861,53.6338189640102,26.8169094820051,14.3342410648275,14.3342410648275,49.6552676244429,18.2726437255246,14.3342410648275,8.7778941147191,15.4134755119807,26.8169094820051,36.5452874510492,14.3342410648275,8.7778941147191

Set 10: Participating droplet centre x-coordinate [µm]
2234.43505492069,2241.17204503603,2256.89168863849,2281.59398572806,2225.45240143357,2234.43505492069,2288.3309758434,2308.54194618942,2245.66337177959,2288.3309758434,2322.01592642009,2250.15469852315,2306.29628281764,2202.99576771578,2209.73275783111,2270.36566886916,2299.5592927023,2241.17204503603,2281.59398572806,2185.03046074154,2270.36566886916,2131.13453981883,2090.7125991268,2194.01311422866,2234.43505492069

Set 10: Participating droplet centre z-coordinate [µm]
671.453348162097,642.259724328962,657.979367931419,651.242377816081,711.875288854129,747.805902802603,693.909981879893,772.508199892178,812.930140584211,828.649784186668,853.352081276243,884.791368481158,909.493665570733,846.615091160905,934.195962660309,936.441626032088,992.583210326578,1028.51382427505,1024.02249753149,1066.6901015953,1071.18142833886,1012.79418067259,1080.16408182598,1134.06000274869,1107.11204228734

Set 10: Participating droplet radius [µm]
21.0486506518355,8.7778941147191,7.60187929507666,8.7778941147191,11.6120624312021,21.0486506518355,21.0486506518355,26.8169094820051,18.2726437255246,15.4134755119807,18.2726437255246,22.6644251473861,21.0486506518355,21.0486506518355,31.6491473212133,15.4134755119807,22.6644251473861,8.7778941147191,8.7778941147191,29.6592386354617,29.6592386354617,21.0486506518355,47.338274996858,24.9566094012093,11.6120624312021

Set 11: Participating droplet centre x-coordinate [µm]
2674.58507578949,2701.53303625084,2735.21798682754,2730.72666008398,2728.4809967122,2667.84808567415,2679.07640253305,2746.44630368644,2789.11390775025,2780.13125426313,2818.30753158338,2784.62258100669,2845.25549204474,2858.72947227542,2874.44911587787,2887.92309610855,2908.13406645457,2912.62539319813,2930.59070017236,2759.92028391711,2782.37691763491,2939.57335365948,2908.13406645457,2986.73228446685,2975.50396760795,2910.37972982635,2856.48380890364,2872.20345250609,2946.31034377482,3022.66289841533,2986.73228446685,2959.7843240055,3049.61085887668,3069.8218292227,2988.97794783863,3103.50677979939,3083.29580945337

Set 11: Participating droplet centre z-coordinate [µm]
1169.99061669717,1178.97327018428,1185.71026029962,1203.67556727386,1156.51663646649,1190.20158704318,1228.37786436343,1241.85184459411,1172.23628006895,1230.62352773521,1228.37786436343,1271.04546842725,1250.83449808123,1313.71307249106,1248.58883470945,1203.67556727386,1250.83449808123,1277.78245854259,1277.78245854259,1313.71307249106,1390.06562713156,1340.66103295241,1417.01358759292,1423.75057770826,1345.15235969597,1455.18986491317,1446.20721142605,1493.36614223343,1491.12047886165,1486.62915211809,1527.05109281012,1545.01639978436,1522.55976606656,1461.92685502851,1574.21002361749,1540.5250730408,1583.19267710461

Set 11: Participating droplet radius [µm]
7.60187929507666,21.0486506518355,8.7778941147191,8.7778941147191,11.6120624312021,5.0679195300511,24.9566094012093,29.6592386354617,36.5452874510492,5.0679195300511,15.4134755119807,8.7778941147191,11.6120624312021,56.0343249480684,5.0679195300511,22.6644251473861,7.60187929507666,7.60187929507666,7.60187929507666,15.4134755119807,33.7121420272577,11.6120624312021,11.6120624312021,62.8912274320775,15.4134755119807,8.7778941147191,18.2726437255246,15.4134755119807,18.2726437255246,14.3342410648275,14.3342410648275,14.3342410648275,18.2726437255246,11.6120624312021,11.6120624312021,14.3342410648275,21.0486506518355

Set 12: Participating droplet centre x-coordinate [µm]
1340.66103295241,1331.6783794653,1358.62633992665,1349.64368643953,1360.87200329843,1318.20439923462,1284.51944865792,1239.60618122233,1266.55414168369,1241.85184459411,1181.21893355606,1145.28831960759,1205.92123064564,1136.30566612047,1082.40974519776,1064.44443822352,1102.62071554378,1059.95311147997,1017.28550741615,1006.05719055726,961.143923121664,1012.79418067259,1073.42709171064,860.089071391582,979.1092300959

Set 12: Participating droplet centre z-coordinate [µm]
1080.16408182598,1053.21612136463,1057.70744810819,1035.25081439039,1010.54851730081,1003.81152718548,1050.97045799285,1006.05719055726,970.126576608782,922.967645801411,938.687289403868,893.774021968276,869.071724878701,812.930140584211,844.369427789125,920.721982429631,783.736516751076,785.982180122856,819.66713069955,866.826061506921,799.456160353533,738.823249315484,741.068912687264,738.823249315484,691.664318508113

Set 12: Participating droplet radius [µm]
7.60187929507666,7.60187929507666,7.60187929507666,7.60187929507666,8.7778941147191,24.9566094012093,18.2726437255246,26.8169094820051,14.3342410648275,24.9566094012093,26.8169094820051,26.8169094820051,24.9566094012093,26.8169094820051,18.2726437255246,26.8169094820051,11.6120624312021,22.6644251473861,11.6120624312021,31.6491473212133,22.6644251473861,29.6592386354617,8.7778941147191,74.3534783998136,8.7778941147191

Set 13: Participating droplet centre x-coordinate [µm]
1372.10032015733,1336.16970620885,1318.20439923462,1356.38067655487,1405.78527073402,1403.53960736224,1358.62633992665,1289.01077540148,1333.92404283708,1280.02812191437,1363.11766667021,1223.88653761988,1185.71026029962,1156.51663646649,1107.11204228734,1136.30566612047,1295.74776551682,1340.66103295241,1116.09469577446,1147.53398297937,1190.20158704318,1086.90107194132,1026.26816090327,1059.95311147997,1071.18142833886,1077.9184184542,1250.83449808123,1313.71307249106,1169.99061669717,1232.86919110699,1089.1467353131,1057.70744810819,983.60055683946,974.617903352341,999.320200441917,1282.27378528614

Set 13: Participating droplet centre z-coordinate [µm]
1628.1059445402,1623.61461779664,1596.66665733529,1571.96436024571,1567.47303350215,1610.14063756596,1524.80542943834,1571.96436024571,1504.59445909232,1459.68119165673,1475.40083525919,1403.53960736224,1437.22455793894,1354.13501318309,1434.97889456716,1504.59445909232,1250.83449808123,1367.60899341377,1268.79980505547,1223.88653761988,1190.20158704318,1149.77964635115,1089.1467353131,1239.60618122233,1277.78245854259,1306.97608237572,1134.06000274869,1152.02530972293,1084.65540856954,1080.16408182598,1057.70744810819,945.424279519206,1033.00515101861,1082.40974519776,1134.06000274869,1044.23346787751

Set 13: Participating droplet radius [µm]
21.0486506518355,11.6120624312021,7.60187929507666,22.6644251473861,18.2726437255246,7.60187929507666,15.4134755119807,22.6644251473861,8.7778941147191,58.8839038194217,11.6120624312021,11.6120624312021,14.3342410648275,74.3534783998136,15.4134755119807,22.6644251473861,74.3534783998136,15.4134755119807,15.4134755119807,21.0486506518355,14.3342410648275,72.2067385893027,15.4134755119807,18.2726437255246,11.6120624312021,8.7778941147191,21.0486506518355,11.6120624312021,15.4134755119807,15.4134755119807,11.6120624312021,74.3534783998136,22.6644251473861,18.2726437255246,15.4134755119807,21.0486506518355
