# Supplementary material for: Condensate droplet roaming on nanostructured superhydrophobic surfaces
Source: Nat Commun. 2025 Jan 30;16:1167. doi: 10.1038/s41467-025-56562-x (PMC11782698; doi:10.1038/s41467-025-56562-x)
Supplement: Supplementary file 12 — Source Data [file 41467_2025_56562_MOESM12_ESM.zip › source_data/SupplementaryFigure32d.txt]

Supplementary Figure 32d data
Plot data downsampled from simulation output

* Left y-axis (KE_{cm})

D1 wetted and dewetted: Time [ms]
0,0.0018,0.0036,0.0054,0.0072,0.009,0.0108,0.0126,0.0144,0.0162,0.018,0.0198,0.0216,0.0234,0.0252,0.027,0.0288,0.0306,0.0324,0.0342,0.036,0.0378,0.0396,0.0414,0.0432,0.045,0.0468,0.0486,0.0504,0.0522,0.054,0.0558,0.0576,0.0594,0.0612,0.063,0.0648,0.0666,0.0684,0.0702,0.072,0.0738,0.0756,0.0774,0.0792,0.081,0.0828,0.0846,0.0864,0.0882,0.09,0.0918,0.0936,0.0954,0.0972,0.099,0.1008,0.1026,0.1044,0.1062,0.108,0.1098,0.1116,0.1134,0.1152,0.117,0.1188,0.1206,0.1224,0.1242,0.126,0.1278,0.1296,0.1314,0.1332,0.135,0.1368,0.1386,0.1404,0.1422,0.144,0.1458,0.1476,0.1494,0.1512,0.153,0.1548,0.1566,0.1584,0.1602,0.162,0.1638,0.1656,0.1674,0.1692,0.171,0.1728,0.1746,0.1764,0.1782,0.18,0.1818,0.1836,0.1854,0.1872,0.189,0.1908,0.1926,0.1944,0.1962,0.198,0.1998,0.2016,0.2034,0.2052,0.207,0.2088,0.2106,0.2124,0.2142,0.216,0.2178,0.2196,0.2214,0.2232,0.225,0.2268,0.2286,0.2304,0.2322,0.234,0.2358,0.2376,0.2394,0.2412,0.243,0.2448,0.2466,0.2484,0.2502,0.252,0.2538,0.2556,0.2574,0.2592,0.261,0.2628,0.2646,0.2664,0.2682,0.27,0.2718,0.2736,0.2754,0.2772,0.279,0.2808,0.2826,0.2844,0.2862,0.288,0.2898,0.2916,0.2934,0.2952,0.297,0.2988,0.3006,0.3024,0.3042,0.306,0.3078,0.3096,0.3114,0.3132,0.315,0.3168,0.3186,0.3204,0.3222,0.324,0.3258,0.3276,0.3294,0.3312,0.333,0.3348,0.3366,0.3384,0.3402,0.342,0.3438,0.3456,0.3474,0.3492,0.351,0.3528,0.3546,0.3564,0.3582,0.36,0.3618,0.3636,0.3654,0.3672,0.369,0.3708,0.3726,0.3744,0.3762,0.378,0.3798,0.3816,0.3834,0.3852,0.387,0.3888,0.3906,0.3924,0.3942,0.396,0.3978,0.3996,0.4014,0.4032,0.405,0.4068,0.4086,0.4104,0.4122,0.414,0.4158,0.4176,0.4194,0.4212,0.423,0.4248,0.4266,0.4284,0.4302,0.432,0.4338,0.4356,0.4374,0.4392,0.441,0.4428,0.4446,0.4464,0.4482,0.45,0.4518,0.4536,0.4554,0.4572,0.459,0.4608,0.4626,0.4644,0.4662,0.468,0.4698,0.4716,0.4734,0.4752,0.477,0.4788,0.4806,0.4824,0.4842,0.486,0.4878,0.4896,0.4914,0.4932,0.495,0.4968,0.4986,0.5004,0.5022,0.504,0.5058,0.5076,0.5094,0.5112,0.513,0.5148,0.5166,0.5184,0.5202,0.522,0.5238,0.5256,0.5274,0.5292,0.531,0.5328,0.5346,0.5364,0.5382,0.54,0.5418,0.5436,0.5454,0.5472,0.549,0.5508,0.5526,0.5544,0.5562,0.558,0.5598,0.5616,0.5634,0.5652,0.567,0.5688,0.5706,0.5724,0.5742,0.576,0.5778,0.5796,0.5814,0.5832,0.585,0.5868,0.5886,0.5904,0.5922,0.594,0.5958,0.5976,0.5994,0.6012,0.603,0.6048,0.6066,0.6084,0.6102,0.612,0.6138,0.6156,0.6174,0.6192,0.621,0.6228,0.6246,0.6264,0.6282,0.63,0.6318,0.6336,0.6354,0.6372,0.639,0.6408,0.6426,0.6444,0.6462,0.648,0.6498,0.6516,0.6534,0.6552,0.657,0.6588,0.6606,0.6624,0.6642,0.666,0.6678,0.6696,0.6714,0.6732,0.675,0.6768,0.6786,0.6804,0.6822,0.684,0.6858,0.6876,0.6894,0.6912,0.693,0.6948,0.6966,0.6984,0.7002,0.702,0.7038,0.7056,0.7074,0.7092,0.711,0.7128,0.7146,0.7164,0.7182,0.72,0.7218,0.7236,0.7254,0.7272,0.729,0.7308,0.7326,0.7344,0.7362,0.738,0.7398,0.7416,0.7434,0.7452,0.747,0.7488,0.7506,0.7524,0.7542,0.756,0.7578,0.7596,0.7614,0.7632,0.765,0.7668,0.7686,0.7704,0.7722,0.774,0.7758,0.7776,0.7794,0.7812,0.783,0.7848,0.7866,0.7884,0.7902,0.792,0.7938,0.7956,0.7974,0.7992,0.801,0.8028,0.8046,0.8064,0.8082,0.81,0.8118,0.8136,0.8154,0.8172,0.819,0.8208,0.8226,0.8244,0.8262,0.828,0.8298,0.8316,0.8334,0.8352,0.837,0.8388,0.8406,0.8424,0.8442,0.846,0.8478,0.8496,0.8514,0.8532,0.855,0.8568,0.8586,0.8604,0.8622,0.864,0.8658,0.8676,0.8694,0.8712,0.873,0.8748,0.8766,0.8784,0.8802,0.882,0.8838,0.8856,0.8874,0.8892,0.891,0.8928,0.8946,0.8964,0.8982,0.9,0.9018,0.9036,0.9054,0.9072,0.909,0.9108,0.9126,0.9144,0.9162,0.918,0.9198,0.9216,0.9234,0.9252,0.927,0.9288,0.9306,0.9324,0.9342,0.936,0.9378,0.9396,0.9414,0.9432,0.945,0.9468,0.9486,0.9504,0.9522,0.954,0.9558,0.9576,0.9594,0.9612,0.963,0.9648,0.9666,0.9684,0.9702,0.972,0.9738,0.9756,0.9774,0.9792,0.981,0.9828,0.9846,0.9864,0.9882,0.99,0.9918,0.9936,0.9954,0.9972,0.999,1.0008,1.0026,1.0044,1.0062,1.008,1.0098,1.0116,1.0134,1.0152,1.017,1.0188,1.0206,1.0224,1.0242,1.026,1.0278,1.0296,1.0314,1.0332,1.035,1.0368,1.0386,1.0404,1.0422,1.044,1.0458,1.0476,1.0494,1.0512,1.053,1.0548,1.0566,1.0584,1.0602,1.062,1.0638,1.0656,1.0674,1.0692,1.071,1.0728,1.0746,1.0764,1.0782,1.08,1.0818,1.0836,1.0854,1.0872,1.089,1.0908,1.0926,1.0944,1.0962,1.098,1.0998,1.1016,1.1034,1.1052,1.107,1.1088,1.1106,1.1124,1.1142,1.116,1.1178,1.1196,1.1214,1.1232,1.125,1.1268,1.1286,1.1304,1.1322,1.134,1.1358,1.1376,1.1394,1.1412,1.143,1.1448,1.1466,1.1484,1.1502,1.152,1.1538,1.1556,1.1574,1.1592,1.161,1.1628,1.1646,1.1664,1.1682,1.17,1.1718,1.1736,1.1754,1.1772,1.179,1.1808,1.1826,1.1844,1.1862,1.188,1.1898,1.1916,1.1934,1.1952,1.197,1.1988,1.2006,1.2024,1.2042,1.206,1.2078,1.2096,1.2114,1.2132,1.215,1.2168,1.2186,1.2204,1.2222,1.224,1.2258,1.2276,1.2294,1.2312,1.233,1.2348,1.2366,1.2384,1.2402,1.242,1.2438,1.2456,1.2474,1.2492,1.251,1.2528,1.2546,1.2564,1.2582,1.26,1.2618,1.2636,1.2654,1.2672,1.269,1.2708,1.2726,1.2744,1.2762,1.278,1.2798,1.2816,1.2834,1.2852,1.287,1.2888,1.2906,1.2924,1.2942,1.296,1.2978,1.2996,1.3014,1.3032,1.305,1.3068,1.3086,1.3104,1.3122,1.314,1.3158,1.3176,1.3194,1.3212,1.323,1.3248,1.3266,1.3284,1.3302,1.332,1.3338,1.3356,1.3374,1.3392,1.341,1.3428,1.3446,1.3464,1.3482,1.35,1.3518,1.3536,1.3554,1.3572,1.359,1.3608,1.3626,1.3644,1.3662,1.368,1.3698,1.3716,1.3734,1.3752,1.377,1.3788,1.3806,1.3824,1.3842,1.386,1.3878,1.3896,1.3914,1.3932,1.395,1.3968,1.3986,1.4004,1.4022,1.404,1.4058,1.4076,1.4094,1.4112,1.413,1.4148,1.4166,1.4184,1.4202,1.422,1.4238,1.4256,1.4274,1.4292,1.431,1.4328,1.4346,1.4364,1.4382,1.44,1.4418,1.4436,1.4454,1.4472,1.449,1.4508,1.4526,1.4544,1.4562,1.458,1.4598,1.4616,1.4634,1.4652,1.467,1.4688,1.4706,1.4724,1.4742,1.476,1.4778,1.4796,1.4814,1.4832,1.485,1.4868,1.4886,1.4904,1.4922,1.494,1.4958,1.4976,1.4994,1.5012,1.503,1.5048,1.5066,1.5084,1.5102,1.512,1.5138,1.5156,1.5174,1.5192,1.521,1.5228,1.5246,1.5264,1.5282,1.53,1.5318,1.5336,1.5354,1.5372,1.539,1.5408,1.5426,1.5444,1.5462,1.548,1.5498,1.5516,1.5534,1.5552,1.557,1.5588,1.5606,1.5624,1.5642,1.566,1.5678,1.5696,1.5714,1.5732,1.575,1.5768,1.5786,1.5804,1.5822,1.584,1.5858,1.5876,1.5894,1.5912,1.593,1.5948,1.5966,1.5984,1.6002,1.602,1.6038,1.6056,1.6074,1.6092,1.611,1.6128,1.6146,1.6164,1.6182,1.62,1.6218,1.6236,1.6254,1.6272,1.629,1.6308,1.6326,1.6344,1.6362,1.638,1.6398,1.6416,1.6434,1.6452,1.647,1.6488,1.6506,1.6524,1.6542,1.656,1.6578,1.6596,1.6614,1.6632,1.665,1.6668,1.6686,1.6704,1.6722,1.674,1.6758,1.6776,1.6794,1.6812,1.683,1.6848,1.6866,1.6884,1.6902,1.692,1.6938,1.6956,1.6974,1.6992,1.701,1.7028,1.7046,1.7064,1.7082,1.71,1.7118,1.7136,1.7154,1.7172,1.719,1.7208,1.7226,1.7244,1.7262,1.728,1.7298,1.7316,1.7334,1.7352,1.737,1.7388,1.7406,1.7424,1.7442,1.746,1.7478,1.7496,1.7514,1.7532,1.755,1.7568,1.7586,1.7604,1.7622,1.764,1.7658,1.7676,1.7694,1.7712,1.773,1.7748,1.7766,1.7784,1.7802,1.782,1.7838,1.7856,1.7874,1.7892,1.791,1.7928,1.7946,1.7964,1.7982,1.8,1.8018,1.8036,1.8054,1.8072,1.809,1.8108,1.8126,1.8144,1.8162,1.818,1.8198,1.8216,1.8234,1.8252,1.827,1.8288,1.8306,1.8324,1.8342,1.836,1.8378,1.8396,1.8414,1.8432,1.845,1.8468,1.8486,1.8504,1.8522,1.854,1.8558,1.8576,1.8594,1.8612,1.863,1.8648,1.8666,1.8684,1.8702,1.872,1.8738,1.8756,1.8774,1.8792,1.881,1.8828,1.8846,1.8864,1.8882,1.89,1.8918,1.8936,1.8954,1.8972,1.899,1.9008,1.9026,1.9044,1.9062,1.908,1.9098,1.9116,1.9134,1.9152,1.917,1.9188,1.9206,1.9224,1.9242,1.926,1.9278,1.9296,1.9314,1.9332,1.935,1.9368,1.9386,1.9404,1.9422,1.944,1.9458,1.9476,1.9494,1.9512,1.953,1.9548,1.9566,1.9584,1.9602,1.962,1.9638,1.9656,1.9674,1.9692,1.971,1.9728,1.9746,1.9764,1.9782,1.98,1.9818,1.9836,1.9854,1.9872,1.989,1.9908,1.9926,1.9944,1.9962,1.998,1.9998

D1 wetted and dewetted: KE_{cm} [J]
3.76045370145474e-25,1.16988498994696e-13,3.12593649992402e-13,5.74284630115595e-13,8.87961193034711e-13,1.25717184224199e-12,1.65964149812319e-12,2.06359256439928e-12,2.47195444283049e-12,2.86640767368592e-12,3.26277171218795e-12,3.70987998278287e-12,4.19734763610924e-12,4.74709947305656e-12,5.40897009506541e-12,6.20503051153182e-12,7.10075907502183e-12,8.1798321581179e-12,9.39038887690899e-12,1.06805364548532e-11,1.21658871456733e-11,1.37221840600536e-11,1.54165268464602e-11,1.7207778107611e-11,1.90818963584267e-11,2.09786266552835e-11,2.27874843435681e-11,2.45328477377729e-11,2.60507127049867e-11,2.73308366861525e-11,2.79869963205931e-11,2.84986249523286e-11,2.88534224036351e-11,2.91052029577976e-11,2.9226104247552e-11,2.92667217132978e-11,2.92157662462171e-11,2.90479126446699e-11,2.88104946103291e-11,2.84517541290441e-11,2.80282707148404e-11,2.75142893947063e-11,2.68981622383919e-11,2.62095122189768e-11,2.5416090577244e-11,2.45448582187148e-11,2.36091498861616e-11,2.259013339308e-11,2.15020647763985e-11,2.03772069589108e-11,1.92408615146233e-11,1.81548303438467e-11,1.71252365131012e-11,1.61657977295828e-11,1.52841620927658e-11,1.44973535154699e-11,1.37460669649208e-11,1.29702608149405e-11,1.21245167243268e-11,1.12210961950725e-11,1.02854595171917e-11,9.39537613358078e-12,8.52678576947843e-12,7.67911926672264e-12,6.80505136650939e-12,5.84844757920281e-12,4.78235435238072e-12,3.63924502033262e-12,2.50652261125294e-12,1.54015552305326e-12,9.33530333243819e-13,9.20594233225737e-13,1.69707218547445e-12,3.36331670945199e-12,5.96136534514178e-12,9.41439790801518e-12,1.36042090739842e-11,1.83192206803434e-11,2.33664358787918e-11,2.86075020019559e-11,3.40182811246914e-11,3.94418938396355e-11,4.49119578287626e-11,5.03718755038594e-11,5.57250501196253e-11,6.09670117926022e-11,6.58942506343485e-11,7.068728991064e-11,7.52125984385318e-11,7.93263060326337e-11,8.3352873157191e-11,8.65674779787373e-11,8.95986633919955e-11,9.1945474092937e-11,9.35952824437369e-11,9.45057262803979e-11,9.47265696395918e-11,9.41393632945193e-11,9.29851348724123e-11,9.11301007524141e-11,8.87763183798138e-11,8.6043104987764e-11,8.30264048895648e-11,7.98441581885236e-11,7.66122923134801e-11,7.33486526042063e-11,7.01201371039592e-11,6.69747790632666e-11,6.40522970871817e-11,6.12771768855823e-11,5.86868606271866e-11,5.62765042087503e-11,5.40483024201941e-11,5.20402376076389e-11,5.02513798909688e-11,4.87396848014356e-11,4.7482871899258e-11,4.65168265461553e-11,4.58325304194098e-11,4.54557763203827e-11,4.53285970710823e-11,4.54573086433405e-11,4.58700028851221e-11,4.64985831048326e-11,4.74077512154762e-11,4.84006918052651e-11,4.95040490325222e-11,5.06358879270744e-11,5.16949747919877e-11,5.28350314511575e-11,5.39770223452422e-11,5.49991235806899e-11,5.60800118453802e-11,5.70359044622141e-11,5.80163962175888e-11,5.8954118748873e-11,5.99112670515117e-11,6.08080453645259e-11,6.18613878498829e-11,6.27657962719423e-11,6.37926954862576e-11,6.48351006613438e-11,6.59428320033737e-11,6.65172679073493e-11,6.70080988546589e-11,6.71847381169605e-11,6.74330827655825e-11,6.77104334027977e-11,6.80955691380525e-11,6.8465054597707e-11,6.89678467911829e-11,6.95308927179205e-11,7.01287599508796e-11,7.08288810225357e-11,7.15810451715004e-11,7.24020774516406e-11,7.32830087493562e-11,7.4214748257807e-11,7.52196787931021e-11,7.63001364098693e-11,7.73929585665679e-11,7.85613503037729e-11,7.96808191456883e-11,8.08839420948112e-11,8.20553891168809e-11,8.32507798855535e-11,8.43969075419658e-11,8.55365814691986e-11,8.66767127429036e-11,8.77322498734767e-11,8.88126680041192e-11,8.97957620550567e-11,9.07784826810867e-11,9.1659798657501e-11,9.24272824804583e-11,9.31733392999897e-11,9.37652319610465e-11,9.42565000434194e-11,9.46415411816703e-11,9.49224999633333e-11,9.50439363619049e-11,9.50316404513988e-11,9.48770492349561e-11,9.45668544141742e-11,9.41937859829548e-11,9.36687295344231e-11,9.3099654691985e-11,9.24246936854064e-11,9.16927101320869e-11,9.0895389505651e-11,9.00437522359725e-11,8.92147666634761e-11,8.83985129212156e-11,8.77193186834784e-11,8.71903316788834e-11,8.68216110738096e-11,8.66211488206534e-11,8.65407521232841e-11,8.65099022027967e-11,8.64660366502199e-11,8.64206989732891e-11,8.63734024060641e-11,8.63240276409546e-11,8.62502708700164e-11,8.6175875708902e-11,8.60382725392942e-11,8.58203788543326e-11,8.55347040523581e-11,8.51427010803359e-11,8.4670786272067e-11,8.41082687430495e-11,8.34621596332732e-11,8.27661645765724e-11,8.19458829739315e-11,8.11339571350225e-11,8.02698522022215e-11,7.94370409947376e-11,7.85603565309305e-11,7.76907000801456e-11,7.67968414428431e-11,7.5969138105124e-11,7.52421196024583e-11,7.45460945263648e-11,7.39493904464992e-11,7.33684722098824e-11,7.287289366155e-11,7.24554546083848e-11,7.2069085824219e-11,7.18307895213561e-11,7.16223119429264e-11,7.14291893881134e-11,7.12188774302035e-11,7.10646749335832e-11,7.08590100955154e-11,7.06675789408252e-11,7.04655860391435e-11,7.0204042048908e-11,7.00276592991252e-11,6.97522426315128e-11,6.94993710098287e-11,6.92372228481343e-11,6.90009341926912e-11,6.87926424537212e-11,6.85545224112744e-11,6.83446978593454e-11,6.80862430583202e-11,6.79583708543062e-11,6.77317320554207e-11,6.75885734854163e-11,6.73486654331875e-11,6.71244323388497e-11,6.68681660241035e-11,6.6639993804816e-11,6.64603478167003e-11,6.62953026761785e-11,6.58485379769799e-11,6.57842880040964e-11,6.54106630284401e-11,6.51840287362622e-11,6.47954232314686e-11,6.45218042811015e-11,6.42242179668101e-11,6.38734251075916e-11,6.35594170844147e-11,6.32202393642998e-11,6.29619647787072e-11,6.27041263577561e-11,6.24394636021325e-11,6.22174721183991e-11,6.20014725068206e-11,6.17664166536879e-11,6.15769668303078e-11,6.13994898892309e-11,6.11992175749004e-11,6.1056933584458e-11,6.08939579217673e-11,6.07406161489886e-11,6.06503947993188e-11,6.052528370007e-11,6.04547062186455e-11,6.03867275161699e-11,6.03023303533579e-11,6.02391327474285e-11,6.02091011027437e-11,6.01784329778412e-11,6.01720440591251e-11,6.01728791488341e-11,6.02303272185472e-11,6.02080963575712e-11,6.02628068402392e-11,6.02039931928132e-11,6.02120875197059e-11,6.02008749926791e-11,6.02388359518794e-11,6.01314000388881e-11,6.0142161683795e-11,6.00181046086792e-11,6.00390116910907e-11,5.99943785762105e-11,5.99597753645105e-11,5.99861998755738e-11,5.9973555934902e-11,5.99685093408811e-11,6.0000418719892e-11,6.00582912431788e-11,6.00635795106076e-11,6.00663866143605e-11,6.01116544875438e-11,6.01412779786204e-11,6.01526695530379e-11,6.01919900787295e-11,6.02121929242473e-11,6.02022380629654e-11,6.03090646284753e-11,6.03768166181844e-11,6.04764236840019e-11,6.05185974312012e-11,6.06253918329609e-11,6.07502676481797e-11,6.08726772544656e-11,6.09851533743523e-11,6.11454895711417e-11,6.12889346948167e-11,6.14757122776066e-11,6.16389266785305e-11,6.18167961146901e-11,6.19859999444082e-11,6.21405529371879e-11,6.22762752459873e-11,6.24283662612832e-11,6.25885185529441e-11,6.27609189774866e-11,6.2961699066888e-11,6.31546212059409e-11,6.33604324054623e-11,6.35989096749329e-11,6.38504349912788e-11,6.4126619320566e-11,6.44362746051284e-11,6.47582532349377e-11,6.50715621993829e-11,6.53841115777981e-11,6.56828015162579e-11,6.59822546302981e-11,6.62480702418792e-11,6.64870846099898e-11,6.67131090965938e-11,6.69265419214327e-11,6.71447370895737e-11,6.73198676805321e-11,6.74911973562191e-11,6.76887421716295e-11,6.78604911652493e-11,6.80199510118757e-11,6.82076874724235e-11,6.84005929684049e-11,6.86201438242933e-11,6.8859245387628e-11,6.90752443434185e-11,6.93094220392224e-11,6.95451980006575e-11,6.9781347041794e-11,7.00391554068865e-11,7.02619172115965e-11,7.05024516147725e-11,7.07644602158204e-11,7.10151443353258e-11,7.1246834006525e-11,7.13756426850527e-11,7.15088963667531e-11,7.15639949189709e-11,7.16233557414443e-11,7.15944519697319e-11,7.14762919129583e-11,7.13504050797747e-11,7.10915857462624e-11,7.07602017001465e-11,7.03137420957495e-11,6.97648775131907e-11,6.91361634248757e-11,6.8496195164873e-11,6.7788887627922e-11,6.70331171839148e-11,6.62462877650276e-11,6.5464781528243e-11,6.46835031435984e-11,6.38246262064616e-11,6.30059130858242e-11,6.22207306871097e-11,6.14174276284594e-11,6.05751096678967e-11,5.98095747106984e-11,5.90141057107155e-11,5.82508507788965e-11,5.74348488687888e-11,5.67031364040343e-11,5.59831918950342e-11,5.52813058111682e-11,5.45541034205814e-11,5.3901991772132e-11,5.32685676671989e-11,5.25779056677584e-11,5.20418802115315e-11,5.14335661537662e-11,5.08964268483281e-11,5.03608698691368e-11,4.99111278967477e-11,4.94363888624695e-11,4.89662786483193e-11,4.86274813206953e-11,4.82838639141433e-11,4.7938135741003e-11,4.76226218453494e-11,4.73739574160487e-11,4.71422565142322e-11,4.69403865400511e-11,4.67367132473239e-11,4.65465593383421e-11,4.637861343192e-11,4.62237289112039e-11,4.60718740934781e-11,4.59220365700972e-11,4.58309058608048e-11,4.57094422401403e-11,4.55831481939283e-11,4.54821605908629e-11,4.53905828520592e-11,4.52922900234767e-11,4.52416788516999e-11,4.52286960175413e-11,4.51993825842412e-11,4.52012466744462e-11,4.51759282801629e-11,4.51388568848944e-11,4.51383594218786e-11,4.51450694805536e-11,4.51107612268225e-11,4.50899601062727e-11,4.50822202143224e-11,4.50671682357727e-11,4.50929614850999e-11,4.50859470869438e-11,4.50783304775623e-11,4.50840716480967e-11,4.50589227895398e-11,4.50412609907024e-11,4.50450707977736e-11,4.50472333912416e-11,4.50237729799248e-11,4.50132900952645e-11,4.49598482346904e-11,4.49262494154063e-11,4.48577441981595e-11,4.47906405935569e-11,4.47186408922348e-11,4.46034598880569e-11,4.45080647665496e-11,4.43743015614475e-11,4.42964347100302e-11,4.41617550787567e-11,4.41066982835417e-11,4.39813939579403e-11,4.39199169563125e-11,4.38240053382332e-11,4.37149804422045e-11,4.36074029180624e-11,4.34650480424376e-11,4.33527695880547e-11,4.32659118939271e-11,4.31872648828528e-11,4.30929652607983e-11,4.30453125089248e-11,4.29401871272899e-11,4.28515345050839e-11,4.27384313637481e-11,4.26618701548265e-11,4.25723814849831e-11,4.24943929289366e-11,4.24540321893727e-11,4.24239766739193e-11,4.23921906793605e-11,4.23470399249603e-11,4.2296001808506e-11,4.22446053095226e-11,4.22325667771713e-11,4.22485022413831e-11,4.22870879143259e-11,4.23462021522606e-11,4.24266895548871e-11,4.25393954792231e-11,4.2654727159107e-11,4.27922256978953e-11,4.29563855405906e-11,4.31400470392831e-11,4.3351663189941e-11,4.35784094402532e-11,4.38232754589459e-11,4.4059839762287e-11,4.43161559377481e-11,4.45590352389546e-11,4.48152442054458e-11,4.50804873200897e-11,4.53408351101013e-11,4.55839831866955e-11,4.58371383036876e-11,4.60914355893465e-11,4.63152952129492e-11,4.6541700071497e-11,4.67700720084752e-11,4.69849950531774e-11,4.71966490987465e-11,4.73848236656157e-11,4.75559264329836e-11,4.76740176564068e-11,4.77803887916728e-11,4.78138357945642e-11,4.78153970988866e-11,4.78090617204931e-11,4.77757478549509e-11,4.77289188068734e-11,4.76803867484484e-11,4.76092680015786e-11,4.75319093588469e-11,4.74225015394762e-11,4.72716480736353e-11,4.71308410012091e-11,4.69757118381055e-11,4.68144254882893e-11,4.66240744743815e-11,4.64250983634676e-11,4.61872949328984e-11,4.59457008341565e-11,4.57272376727389e-11,4.55181948755777e-11,4.52638015690753e-11,4.50161271617923e-11,4.47093445696512e-11,4.44094083573675e-11,4.41129620348106e-11,4.37872920908011e-11,4.35046873986577e-11,4.3233672078908e-11,4.29309909682917e-11,4.26352478360748e-11,4.23309998458973e-11,4.20671281569687e-11,4.1806863569421e-11,4.15768973573407e-11,4.1291154946667e-11,4.10488827085972e-11,4.0792317548231e-11,4.05343356256761e-11,4.03080965683273e-11,4.00711621253955e-11,3.98698945030929e-11,3.96491568366532e-11,3.94630426670997e-11,3.92312386889315e-11,3.90195362340694e-11,3.88078654672865e-11,3.85914768623086e-11,3.83560733929995e-11,3.81798100626738e-11,3.79536845484816e-11,3.77784806072891e-11,3.76001695016122e-11,3.74138437851417e-11,3.72341618562738e-11,3.70305618752407e-11,3.68712706620327e-11,3.67265116608329e-11,3.65727984662752e-11,3.64295935988577e-11,3.62976059660134e-11,3.61632250860917e-11,3.60063125781917e-11,3.5863103274528e-11,3.57238548047519e-11,3.55821019367354e-11,3.53956969030953e-11,3.52302309500725e-11,3.50724893681526e-11,3.49109527728871e-11,3.47532098873909e-11,3.45884833280403e-11,3.44321390831364e-11,3.43013881225786e-11,3.41856654173972e-11,3.40949340907298e-11,3.39983091110356e-11,3.39250667506557e-11,3.38633415123902e-11,3.3812926407279e-11,3.37673380294384e-11,3.37111540077515e-11,3.36764793843167e-11,3.36493013130276e-11,3.35999860535532e-11,3.35683677906358e-11,3.3574820038543e-11,3.3561321128508e-11,3.35197599757053e-11,3.34885606140932e-11,3.34431460847255e-11,3.33947614831352e-11,3.33431140048911e-11,3.32623767929503e-11,3.32189174921779e-11,3.31697146635632e-11,3.3132562720319e-11,3.30382911884026e-11,3.29781813200609e-11,3.28955614551674e-11,3.28189891411829e-11,3.2694108503538e-11,3.26354116292853e-11,3.2503378025037e-11,3.24114329858746e-11,3.229550628209e-11,3.21446660629873e-11,3.20501174847991e-11,3.1901028718865e-11,3.17957666751235e-11,3.16605425332408e-11,3.15437049638143e-11,3.13892431073269e-11,3.12787664951183e-11,3.11111769583578e-11,3.09427523470939e-11,3.07623110912955e-11,3.06011965145175e-11,3.04309702434957e-11,3.0273812540417e-11,3.01092061665958e-11,2.99435449958854e-11,2.97810521215911e-11,2.96251464619548e-11,2.94941150823486e-11,2.93700710508271e-11,2.92323279764057e-11,2.9108380928671e-11,2.90223674663357e-11,2.89173665476664e-11,2.8814617771783e-11,2.87249567880558e-11,2.864126745239e-11,2.85483546015664e-11,2.84578795541874e-11,2.83827255708274e-11,2.83055078713209e-11,2.82292419020943e-11,2.81455288327895e-11,2.80875448476808e-11,2.80240480230046e-11,2.79671210636482e-11,2.79006487123162e-11,2.78521323992449e-11,2.78010469332394e-11,2.77489775151606e-11,2.76962110133405e-11,2.76506503280904e-11,2.76247684691019e-11,2.76019167648374e-11,2.75728044458891e-11,2.75489024849506e-11,2.75457786402193e-11,2.75539924366828e-11,2.75720695230807e-11,2.75824727322329e-11,2.7596482364353e-11,2.75997971566288e-11,2.76007748031343e-11,2.75938405610657e-11,2.75944575286753e-11,2.76009961836829e-11,2.76051612176144e-11,2.76260154818114e-11,2.76607235255422e-11,2.76708798004612e-11,2.76754036474389e-11,2.77018485579737e-11,2.77139102260818e-11,2.77356849483792e-11,2.77701222575968e-11,2.77760694100877e-11,2.77993339193169e-11,2.77852308435248e-11,2.77878355730869e-11,2.77499327720791e-11,2.7755739552987e-11,2.77045398307409e-11,2.7689994050719e-11,2.76499380146512e-11,2.7609790146189e-11,2.75590696919574e-11,2.75131012927592e-11,2.74731825570568e-11,2.74103631361144e-11,2.73432455448566e-11,2.72511477399544e-11,2.72021960634481e-11,2.71188673124512e-11,2.7025261970832e-11,2.69161103790978e-11,2.68577902551113e-11,2.67608220327474e-11,2.66604647334704e-11,2.65721840582177e-11,2.64702627754529e-11,2.63815474829098e-11,2.62831204063025e-11,2.61904044299727e-11,2.61073245150859e-11,2.60193549647358e-11,2.59075624563581e-11,2.58274742248672e-11,2.57469228604699e-11,2.56608049061269e-11,2.55818881750349e-11,2.5511809901039e-11,2.54314128654855e-11,2.53786659233786e-11,2.53032728949327e-11,2.52427005988428e-11,2.51944922573669e-11,2.51332935913735e-11,2.50579026706048e-11,2.49778052529994e-11,2.48974848763277e-11,2.48407395575262e-11,2.47613588520652e-11,2.46994469635571e-11,2.46306797783227e-11,2.45928721237424e-11,2.45539969827559e-11,2.45066320294078e-11,2.44773841599662e-11,2.44622468151861e-11,2.44570063543446e-11,2.44620661446715e-11,2.44687781058012e-11,2.45029120139755e-11,2.4532928958774e-11,2.45625061205079e-11,2.45867397149295e-11,2.46407899530732e-11,2.46844545562262e-11,2.47288854518596e-11,2.47887169688633e-11,2.48425411584115e-11,2.48973275291258e-11,2.49640497215285e-11,2.50209432154404e-11,2.50528165581292e-11,2.50989678297932e-11,2.5136790760188e-11,2.51585658879988e-11,2.52098059518007e-11,2.52281483902732e-11,2.52446073280186e-11,2.52705955685959e-11,2.52834238491612e-11,2.53152190531491e-11,2.53038181388805e-11,2.53194337546888e-11,2.53268897495395e-11,2.52948259594763e-11,2.52722112358575e-11,2.52351170401297e-11,2.52026813242958e-11,2.51522606028732e-11,2.5085402055064e-11,2.50403033471539e-11,2.49667009243562e-11,2.49024755796017e-11,2.48270314858178e-11,2.47347432237459e-11,2.46737464441854e-11,2.46058805639429e-11,2.45086186027103e-11,2.44289266745443e-11,2.43300433157746e-11,2.42272235705548e-11,2.4133824631875e-11,2.40295932436225e-11,2.39200063575869e-11,2.37973305746066e-11,2.36715728138031e-11,2.35269258134777e-11,2.33994294418473e-11,2.32669287171507e-11,2.31534009758461e-11,2.30350762788625e-11,2.29008844700813e-11,2.27731564744874e-11,2.26404628481954e-11,2.25024683752456e-11,2.23422657085207e-11,2.21850016623213e-11,2.202746646504e-11,2.1869372800568e-11,2.17276038485433e-11,2.15857483849671e-11,2.14271473179759e-11,2.12634027372862e-11,2.11093330146994e-11,2.09426957917627e-11,2.07743545814992e-11,2.06155540687334e-11,2.04670970070835e-11,2.0315738515609e-11,2.01568066760795e-11,2.00053351403387e-11,1.9861982779141e-11,1.97252995511145e-11,1.95848758997605e-11,1.94502223872692e-11,1.93170320990826e-11,1.91875537271479e-11,1.90718711883489e-11,1.8961428294812e-11,1.88494667012716e-11,1.874737788977e-11,1.86541446840023e-11,1.85724363852482e-11,1.8485994190833e-11,1.84118346046775e-11,1.83392648471078e-11,1.82692497829326e-11,1.81984465766542e-11,1.81332805595537e-11,1.80911646252381e-11,1.80326251077994e-11,1.79840134731425e-11,1.79428167531419e-11,1.78811360853063e-11,1.78314812174557e-11,1.7795613832191e-11,1.77628006144569e-11,1.77169644908812e-11,1.7683474186641e-11,1.76441597715221e-11,1.76047714601838e-11,1.75633261673876e-11,1.75170229592656e-11,1.74654652069708e-11,1.74292169531476e-11,1.73972348807067e-11,1.73547429627315e-11,1.73099575850752e-11,1.72826213986516e-11,1.72437298789041e-11,1.72134201722531e-11,1.7194661797343e-11,1.7161426901174e-11,1.71217308029442e-11,1.70933800748194e-11,1.70515707228895e-11,1.70323806520054e-11,1.704063113636e-11,1.70038250489192e-11,1.69825888444952e-11,1.69731542859488e-11,1.69427377574811e-11,1.69077289505173e-11,1.68673704071544e-11,1.68232052601667e-11,1.67680390311959e-11,1.67236971026897e-11,1.66901534822693e-11,1.66560957595055e-11,1.66218545590801e-11,1.65960141687379e-11,1.65672534342817e-11,1.65473817127249e-11,1.65142645830327e-11,1.64671552541895e-11,1.64344066840127e-11,1.63910981328048e-11,1.63501233448979e-11,1.63171624984528e-11,1.6274816783632e-11,1.62183578155961e-11,1.61625594282925e-11,1.61222753179485e-11,1.60687018286469e-11,1.60342013860918e-11,1.59895400637936e-11,1.59454363231732e-11,1.59022462020465e-11,1.58653697708647e-11,1.58165702986329e-11,1.57817767350389e-11,1.57476526292828e-11,1.57145291721472e-11,1.56937902653348e-11,1.56711286525818e-11,1.56458143535738e-11,1.56303011718785e-11,1.562614221374e-11,1.56282272935801e-11,1.56268388867686e-11,1.56341698805148e-11,1.5657552850807e-11,1.56834662735778e-11,1.57063658700604e-11,1.57362259681088e-11,1.5764253512784e-11,1.57983310333023e-11,1.58290959240857e-11,1.58688619786026e-11,1.59091400315189e-11,1.59643996713487e-11,1.60073218909631e-11,1.60390389973415e-11,1.60493257802585e-11,1.60845862628215e-11,1.61068771992237e-11,1.61433482922462e-11,1.61757137483625e-11,1.61887019711478e-11,1.6205785865864e-11,1.62386966508832e-11,1.62683507403883e-11,1.62953367720689e-11,1.63233394606444e-11,1.63465388661477e-11,1.63766464497129e-11,1.64056666592289e-11,1.64144453851226e-11,1.64189107958124e-11,1.64280695428091e-11,1.64286403387396e-11,1.6415938171937e-11,1.63953759400243e-11,1.63827052749679e-11,1.637587031228e-11,1.63609439832349e-11,1.6334558793672e-11,1.63126552533273e-11,1.62815956952073e-11,1.62513911570022e-11,1.62185042611296e-11,1.61786230508882e-11,1.61293621302067e-11,1.60817334256865e-11,1.60286150236577e-11,1.59811062946268e-11,1.59209317674784e-11,1.58463614492091e-11,1.57720942368455e-11,1.56819307453796e-11,1.56101331781062e-11,1.55368584201869e-11,1.54567450910669e-11,1.53601272129524e-11,1.52699552376372e-11,1.5188091452671e-11,1.50978881714831e-11,1.50041858237981e-11,1.49068426979034e-11,1.48197016075805e-11,1.47251005766528e-11,1.46243393795499e-11,1.45296820360242e-11,1.44293655258008e-11,1.43301843513219e-11,1.42322809886067e-11,1.41391144611423e-11,1.40331730103383e-11,1.39299471127911e-11,1.38222020565986e-11,1.37317095293641e-11,1.36283259016742e-11,1.35333856689866e-11,1.34397155058e-11,1.33476240909033e-11,1.32592388199794e-11,1.31783613415552e-11,1.30869694554938e-11,1.30047968315918e-11,1.29203783658226e-11,1.28327699505138e-11,1.27347504750308e-11,1.26425577143831e-11,1.25633928207881e-11,1.24813184739121e-11,1.23965031801876e-11,1.23220198476956e-11,1.224888643889e-11,1.21744500094356e-11,1.20939456469512e-11,1.20365080365244e-11,1.19698102846875e-11,1.19190720875447e-11,1.18662221777682e-11,1.1814948276246e-11,1.17600914683789e-11,1.17073994254199e-11,1.16598489457118e-11,1.16095794101665e-11,1.15661468020053e-11,1.15141627830946e-11,1.14626788119081e-11,1.13939751232547e-11,1.13362884721346e-11,1.12917256974503e-11,1.1231332200927e-11,1.11762283688581e-11,1.11197862858069e-11,1.10660213896325e-11,1.10052172249086e-11,1.09469288901265e-11,1.08928568087519e-11,1.08389511889916e-11,1.0780694527685e-11,1.07237159330042e-11,1.06728681216888e-11,1.06160071250538e-11,1.05626804790466e-11,1.0502885868093e-11,1.04437701316004e-11,1.03952799134586e-11,1.03520538864469e-11,1.03058356623216e-11,1.024876810377e-11,1.01887985733358e-11,1.01337424526347e-11,1.00793795588941e-11,1.00269866581308e-11,9.96883692665643e-12,9.91365041593275e-12,9.85132735745356e-12,9.7900966349168e-12,9.72550919475782e-12,9.66657819744254e-12,9.59952890811649e-12,9.53431511215335e-12,9.47487036012869e-12,9.42163910851338e-12,9.36387993813834e-12,9.30510974718897e-12,9.24838458655379e-12,9.20224909375623e-12,9.16650873874952e-12,9.13112145379289e-12,9.09861460483346e-12,9.06232348472463e-12,9.03660893175877e-12,9.00754495125357e-12,8.98100497479612e-12,8.96265279772405e-12,8.95646726730041e-12,8.96115671083314e-12,8.96066850767303e-12,8.95152152545059e-12,8.95545954232477e-12,8.96557583625091e-12,8.9712001316589e-12,8.97960732403677e-12,8.98992051371862e-12,8.99516827233079e-12,9.00893255725167e-12,9.02106394366013e-12,9.03048801338885e-12,9.03564169280248e-12,9.04233790574837e-12,9.04986037957795e-12,9.05538659095602e-12,9.06641017086443e-12,9.06864769108461e-12,9.07120983080424e-12,9.07494107127627e-12,9.09148771638492e-12,9.10029696523469e-12,9.09679665591765e-12,9.09722662095853e-12,9.10700300183361e-12,9.10805379250965e-12,9.11036750495026e-12,9.1112177195339e-12,9.12684542311731e-12,9.13818314058073e-12,9.15333503826913e-12,9.16075075096267e-12,9.17543794531335e-12,9.18156434145276e-12,9.18593352024931e-12,9.19377876524088e-12,9.18836837480399e-12,9.19656777842431e-12,9.19434068913892e-12,9.18853573368786e-12,9.1857616496107e-12,9.18460536116183e-12,9.18534288974538e-12,9.19843291791101e-12,9.20715170152401e-12,9.2141351403838e-12,9.21962224934635e-12,9.2199415890259e-12,9.22620389128078e-12,9.22900957855861e-12,9.22875938462387e-12,9.22182611621416e-12,9.20649334624374e-12,9.20145464762132e-12,9.18578692060887e-12,9.17303238639174e-12,9.15241114651212e-12,9.12419952424417e-12,9.10174528345986e-12

D1 D2 Cassie: Time [ms]
0,0.0018,0.0036,0.0054,0.0072,0.009,0.0108,0.0126,0.0144,0.0162,0.018,0.0198,0.0216,0.0234,0.0252,0.027,0.0288,0.0306,0.0324,0.0342,0.036,0.0378,0.0396,0.0414,0.0432,0.045,0.0468,0.0486,0.0504,0.0522,0.054,0.0558,0.0576,0.0594,0.0612,0.063,0.0648,0.0666,0.0684,0.0702,0.072,0.0738,0.0756,0.0774,0.0792,0.081,0.0828,0.0846,0.0864,0.0882,0.09,0.0918,0.0936,0.0954,0.0972,0.099,0.1008,0.1026,0.1044,0.1062,0.108,0.1098,0.1116,0.1134,0.1152,0.117,0.1188,0.1206,0.1224,0.1242,0.126,0.1278,0.1296,0.1314,0.1332,0.135,0.1368,0.1386,0.1404,0.1422,0.144,0.1458,0.1476,0.1494,0.1512,0.153,0.1548,0.1566,0.1584,0.1602,0.162,0.1638,0.1656,0.1674,0.1692,0.171,0.1728,0.1746,0.1764,0.1782,0.18,0.1818,0.1836,0.1854,0.1872,0.189,0.1908,0.1926,0.1944,0.1962,0.198,0.1998,0.2016,0.2034,0.2052,0.207,0.2088,0.2106,0.2124,0.2142,0.216,0.2178,0.2196,0.2214,0.2232,0.225,0.2268,0.2286,0.2304,0.2322,0.234,0.2358,0.2376,0.2394,0.2412,0.243,0.2448,0.2466,0.2484,0.2502,0.252,0.2538,0.2556,0.2574,0.2592,0.261,0.2628,0.2646,0.2664,0.2682,0.27,0.2718,0.2736,0.2754,0.2772,0.279,0.2808,0.2826,0.2844,0.2862,0.288,0.2898,0.2916,0.2934,0.2952,0.297,0.2988,0.3006,0.3024,0.3042,0.306,0.3078,0.3096,0.3114,0.3132,0.315,0.3168,0.3186,0.3204,0.3222,0.324,0.3258,0.3276,0.3294,0.3312,0.333,0.3348,0.3366,0.3384,0.3402,0.342,0.3438,0.3456,0.3474,0.3492,0.351,0.3528,0.3546,0.3564,0.3582,0.36,0.3618,0.3636,0.3654,0.3672,0.369,0.3708,0.3726,0.3744,0.3762,0.378,0.3798,0.3816,0.3834,0.3852,0.387,0.3888,0.3906,0.3924,0.3942,0.396,0.3978,0.3996,0.4014,0.4032,0.405,0.4068,0.4086,0.4104,0.4122,0.414,0.4158,0.4176,0.4194,0.4212,0.423,0.4248,0.4266,0.4284,0.4302,0.432,0.4338,0.4356,0.4374,0.4392,0.441,0.4428,0.4446,0.4464,0.4482,0.45,0.4518,0.4536,0.4554,0.4572,0.459,0.4608,0.4626,0.4644,0.4662,0.468,0.4698,0.4716,0.4734,0.4752,0.477,0.4788,0.4806,0.4824,0.4842,0.486,0.4878,0.4896,0.4914,0.4932,0.495,0.4968,0.4986,0.5004,0.5022,0.504,0.5058,0.5076,0.5094,0.5112,0.513,0.5148,0.5166,0.5184,0.5202,0.522,0.5238,0.5256,0.5274,0.5292,0.531,0.5328,0.5346,0.5364,0.5382,0.54,0.5418,0.5436,0.5454,0.5472,0.549,0.5508,0.5526,0.5544,0.5562,0.558,0.5598,0.5616,0.5634,0.5652,0.567,0.5688,0.5706,0.5724,0.5742,0.576,0.5778,0.5796,0.5814,0.5832,0.585,0.5868,0.5886,0.5904,0.5922,0.594,0.5958,0.5976,0.5994,0.6012,0.603,0.6048,0.6066,0.6084,0.6102,0.612,0.6138,0.6156,0.6174,0.6192,0.621,0.6228,0.6246,0.6264,0.6282,0.63,0.6318,0.6336,0.6354,0.6372,0.639,0.6408,0.6426,0.6444,0.6462,0.648,0.6498,0.6516,0.6534,0.6552,0.657,0.6588,0.6606,0.6624,0.6642,0.666,0.6678,0.6696,0.6714,0.6732,0.675,0.6768,0.6786,0.6804,0.6822,0.684,0.6858,0.6876,0.6894,0.6912,0.693,0.6948,0.6966,0.6984,0.7002,0.702,0.7038,0.7056,0.7074,0.7092,0.711,0.7128,0.7146,0.7164,0.7182,0.72,0.7218,0.7236,0.7254,0.7272,0.729,0.7308,0.7326,0.7344,0.7362,0.738,0.7398,0.7416,0.7434,0.7452,0.747,0.7488,0.7506,0.7524,0.7542,0.756,0.7578,0.7596,0.7614,0.7632,0.765,0.7668,0.7686,0.7704,0.7722,0.774,0.7758,0.7776,0.7794,0.7812,0.783,0.7848,0.7866,0.7884,0.7902,0.792,0.7938,0.7956,0.7974,0.7992,0.801,0.8028,0.8046,0.8064,0.8082,0.81,0.8118,0.8136,0.8154,0.8172,0.819,0.8208,0.8226,0.8244,0.8262,0.828,0.8298,0.8316,0.8334,0.8352,0.837,0.8388,0.8406,0.8424,0.8442,0.846,0.8478,0.8496,0.8514,0.8532,0.855,0.8568,0.8586,0.8604,0.8622,0.864,0.8658,0.8676,0.8694,0.8712,0.873,0.8748,0.8766,0.8784,0.8802,0.882,0.8838,0.8856,0.8874,0.8892,0.891,0.8928,0.8946,0.8964,0.8982,0.9,0.9018,0.9036,0.9054,0.9072,0.909,0.9108,0.9126,0.9144,0.9162,0.918,0.9198,0.9216,0.9234,0.9252,0.927,0.9288,0.9306,0.9324,0.9342,0.936,0.9378,0.9396,0.9414,0.9432,0.945,0.9468,0.9486,0.9504,0.9522,0.954,0.9558,0.9576,0.9594,0.9612,0.963,0.9648,0.9666,0.9684,0.9702,0.972,0.9738,0.9756,0.9774,0.9792,0.981,0.9828,0.9846,0.9864,0.9882,0.99,0.9918,0.9936,0.9954,0.9972,0.999,1.0008,1.0026,1.0044,1.0062,1.008,1.0098,1.0116,1.0134,1.0152,1.017,1.0188,1.0206,1.0224,1.0242,1.026,1.0278,1.0296,1.0314,1.0332,1.035,1.0368,1.0386,1.0404,1.0422,1.044,1.0458,1.0476,1.0494,1.0512,1.053,1.0548,1.0566,1.0584,1.0602,1.062,1.0638,1.0656,1.0674,1.0692,1.071,1.0728,1.0746,1.0764,1.0782,1.08,1.0818,1.0836,1.0854,1.0872,1.089,1.0908,1.0926,1.0944,1.0962,1.098,1.0998,1.1016,1.1034,1.1052,1.107,1.1088,1.1106,1.1124,1.1142,1.116,1.1178,1.1196,1.1214,1.1232,1.125,1.1268,1.1286,1.1304,1.1322,1.134,1.1358,1.1376,1.1394,1.1412,1.143,1.1448,1.1466,1.1484,1.1502,1.152,1.1538,1.1556,1.1574,1.1592,1.161,1.1628,1.1646,1.1664,1.1682,1.17,1.1718,1.1736,1.1754,1.1772,1.179,1.1808,1.1826,1.1844,1.1862,1.188,1.1898,1.1916,1.1934,1.1952,1.197,1.1988,1.2006,1.2024,1.2042,1.206,1.2078,1.2096,1.2114,1.2132,1.215,1.2168,1.2186,1.2204,1.2222,1.224,1.2258,1.2276,1.2294,1.2312,1.233,1.2348,1.2366,1.2384,1.2402,1.242,1.2438,1.2456,1.2474,1.2492,1.251,1.2528,1.2546,1.2564,1.2582,1.26,1.2618,1.2636,1.2654,1.2672,1.269,1.2708,1.2726,1.2744,1.2762,1.278,1.2798,1.2816,1.2834,1.2852,1.287,1.2888,1.2906,1.2924,1.2942,1.296,1.2978,1.2996,1.3014,1.3032,1.305,1.3068,1.3086,1.3104,1.3122,1.314,1.3158,1.3176,1.3194,1.3212,1.323,1.3248,1.3266,1.3284,1.3302,1.332,1.3338,1.3356,1.3374,1.3392,1.341,1.3428,1.3446,1.3464,1.3482,1.35,1.3518,1.3536,1.3554,1.3572,1.359,1.3608,1.3626,1.3644,1.3662,1.368,1.3698,1.3716,1.3734,1.3752,1.377,1.3788,1.3806,1.3824,1.3842,1.386,1.3878,1.3896,1.3914,1.3932,1.395,1.3968,1.3986,1.4004,1.4022,1.404,1.4058,1.4076,1.4094,1.4112,1.413,1.4148,1.4166,1.4184,1.4202,1.422,1.4238,1.4256,1.4274,1.4292,1.431,1.4328,1.4346,1.4364,1.4382,1.44,1.4418,1.4436,1.4454,1.4472,1.449,1.4508,1.4526,1.4544,1.4562,1.458,1.4598,1.4616,1.4634,1.4652,1.467,1.4688,1.4706,1.4724,1.4742,1.476,1.4778,1.4796,1.4814,1.4832,1.485,1.4868,1.4886,1.4904,1.4922,1.494,1.4958,1.4976,1.4994,1.5012,1.503,1.5048,1.5066,1.5084,1.5102,1.512,1.5138,1.5156,1.5174,1.5192,1.521,1.5228,1.5246,1.5264,1.5282,1.53,1.5318,1.5336,1.5354,1.5372,1.539,1.5408,1.5426,1.5444,1.5462,1.548,1.5498,1.5516,1.5534,1.5552,1.557,1.5588,1.5606,1.5624,1.5642,1.566,1.5678,1.5696,1.5714,1.5732,1.575,1.5768,1.5786,1.5804,1.5822,1.584,1.5858,1.5876,1.5894,1.5912,1.593,1.5948,1.5966,1.5984,1.6002,1.602,1.6038,1.6056,1.6074,1.6092,1.611,1.6128,1.6146,1.6164,1.6182,1.62,1.6218,1.6236,1.6254,1.6272,1.629,1.6308,1.6326,1.6344,1.6362,1.638,1.6398,1.6416,1.6434,1.6452,1.647,1.6488,1.6506,1.6524,1.6542,1.656,1.6578,1.6596,1.6614,1.6632,1.665,1.6668,1.6686,1.6704,1.6722,1.674,1.6758,1.6776,1.6794,1.6812,1.683,1.6848,1.6866,1.6884,1.6902,1.692,1.6938,1.6956,1.6974,1.6992,1.701,1.7028,1.7046,1.7064,1.7082,1.71,1.7118,1.7136,1.7154,1.7172,1.719,1.7208,1.7226,1.7244,1.7262,1.728,1.7298,1.7316,1.7334,1.7352,1.737,1.7388,1.7406,1.7424,1.7442,1.746,1.7478,1.7496,1.7514,1.7532,1.755,1.7568,1.7586,1.7604,1.7622,1.764,1.7658,1.7676,1.7694,1.7712,1.773,1.7748,1.7766,1.7784,1.7802,1.782,1.7838,1.7856,1.7874,1.7892,1.791,1.7928,1.7946,1.7964,1.7982,1.8,1.8018,1.8036,1.8054,1.8072,1.809,1.8108,1.8126,1.8144,1.8162,1.818,1.8198,1.8216,1.8234,1.8252,1.827,1.8288,1.8306,1.8324,1.8342,1.836,1.8378,1.8396,1.8414,1.8432,1.845,1.8468,1.8486,1.8504,1.8522,1.854,1.8558,1.8576,1.8594,1.8612,1.863,1.8648,1.8666,1.8684,1.8702,1.872,1.8738,1.8756,1.8774,1.8792,1.881,1.8828,1.8846,1.8864,1.8882,1.89,1.8918,1.8936,1.8954,1.8972,1.899,1.9008,1.9026,1.9044,1.9062,1.908,1.9098,1.9116,1.9134,1.9152,1.917,1.9188,1.9206,1.9224,1.9242,1.926,1.9278,1.9296,1.9314,1.9332,1.935,1.9368,1.9386,1.9404,1.9422,1.944,1.9458,1.9476,1.9494,1.9512,1.953,1.9548,1.9566,1.9584,1.9602,1.962,1.9638,1.9656,1.9674,1.9692,1.971,1.9728,1.9746,1.9764,1.9782,1.98,1.9818,1.9836,1.9854,1.9872,1.989,1.9908,1.9926,1.9944,1.9962,1.998,1.9998

D1 D2 Cassie: KE_{cm} [J]
1.29970596707337e-25,7.58074216295182e-14,2.13140077655689e-13,4.09217971805909e-13,6.41573105267569e-13,9.20879400899046e-13,1.22867155164906e-12,1.53641333917815e-12,1.8447138414651e-12,2.14192762938699e-12,2.44765743664105e-12,2.78057165212108e-12,3.14927876484376e-12,3.5689844171276e-12,4.07386375418601e-12,4.67305650578908e-12,5.32899508296077e-12,6.08984782196407e-12,6.94705451237481e-12,7.85746012950547e-12,8.92369660147902e-12,1.00029995538381e-11,1.12278417787023e-11,1.25121739378183e-11,1.38536767863439e-11,1.52933929438493e-11,1.66907337088355e-11,1.81591709036029e-11,1.94857504254007e-11,2.06205228815395e-11,2.11386859709353e-11,2.15228374849269e-11,2.17693833559347e-11,2.18558195460539e-11,2.18201925981175e-11,2.17176457962217e-11,2.15546396326529e-11,2.13277823604981e-11,2.10128830332953e-11,2.06297596256815e-11,2.01838082226898e-11,1.96570679948781e-11,1.90577019969051e-11,1.83934400452004e-11,1.76634152195984e-11,1.6873392126968e-11,1.6015744184881e-11,1.50863530797147e-11,1.41151383784246e-11,1.30944468853983e-11,1.20761746055173e-11,1.10724099562163e-11,1.00834290842816e-11,9.13529409128228e-12,8.24922969441418e-12,7.41515344518795e-12,6.62305457604683e-12,5.87064473979439e-12,5.15221112982924e-12,4.46766555286068e-12,3.82498925468724e-12,3.22972933630053e-12,2.68745304860227e-12,2.21346623836702e-12,1.79386187676621e-12,1.40896465856548e-12,1.03927196470231e-12,6.65843819825656e-13,3.13733602427367e-13,5.25179737521435e-14,3.40364622912569e-14,4.57239407770247e-13,1.5429657911627e-12,3.51238088499991e-12,6.51638962604737e-12,1.05895328533685e-11,1.55798968126192e-11,2.12328167447072e-11,2.72925201786668e-11,3.3607239002911e-11,4.02070032158953e-11,4.70927976972569e-11,5.43443289699858e-11,6.19433681530715e-11,6.96727874890483e-11,7.76171886199348e-11,8.5415294563217e-11,9.30572857701308e-11,1.00405605883098e-10,1.07363534288899e-10,1.13991719939883e-10,1.20046316178579e-10,1.25633266755937e-10,1.30421467018381e-10,1.34399357625555e-10,1.37601991368077e-10,1.39848663728018e-10,1.41049248968981e-10,1.41359926777446e-10,1.40708301795686e-10,1.39237971866698e-10,1.36910165957922e-10,1.33947190350878e-10,1.30375000630324e-10,1.2629719583962e-10,1.21872858684591e-10,1.17198397025844e-10,1.12364579911606e-10,1.07418295672842e-10,1.02450144625459e-10,9.75515412297896e-11,9.27386114655898e-11,8.79594574890618e-11,8.340948195932e-11,7.88742659663574e-11,7.45780606874679e-11,7.05375487092654e-11,6.66853159872051e-11,6.30653443269214e-11,5.97219705101509e-11,5.66644425845708e-11,5.40552608433502e-11,5.17780201362796e-11,4.98840453446394e-11,4.84346613109002e-11,4.73834147438576e-11,4.67637896799804e-11,4.65279003256196e-11,4.65923176230104e-11,4.66742570056985e-11,4.66969112973848e-11,4.65973479437553e-11,4.63453314819515e-11,4.59593359704971e-11,4.55012502924654e-11,4.49846837760967e-11,4.43948417089545e-11,4.37700109837207e-11,4.30770418103537e-11,4.23318892262176e-11,4.15020071505857e-11,4.06359856588963e-11,3.96994017389172e-11,3.87341555212486e-11,3.77339345598966e-11,3.66910332546922e-11,3.56582160566553e-11,3.46016266709676e-11,3.35578429983735e-11,3.25783069657947e-11,3.16123334929134e-11,3.07293852868103e-11,2.99951837679035e-11,2.92949358428737e-11,2.86684769293768e-11,2.81083199573246e-11,2.76229326301168e-11,2.71930122564069e-11,2.69003604128609e-11,2.67803831733206e-11,2.6821862790293e-11,2.70350927524231e-11,2.73487992765992e-11,2.77303729927001e-11,2.81633563261863e-11,2.8599097035486e-11,2.90875269286646e-11,2.95654442270529e-11,3.00341212896144e-11,3.04771085822213e-11,3.09139824616484e-11,3.1337779544584e-11,3.17921338706677e-11,3.22262148665877e-11,3.26350047276704e-11,3.3004376289128e-11,3.33457088891055e-11,3.36322155012666e-11,3.38223367910238e-11,3.39682214582056e-11,3.40595154362652e-11,3.40599902356011e-11,3.40181436917847e-11,3.391293479005e-11,3.3741587607838e-11,3.35114385536124e-11,3.32244765883895e-11,3.28759398614736e-11,3.24473419330986e-11,3.19382348541517e-11,3.13646753332618e-11,3.07372795749811e-11,3.00270974751058e-11,2.92801439436678e-11,2.84967345634802e-11,2.76532610648153e-11,2.67839743156163e-11,2.58870374568658e-11,2.49830492456126e-11,2.40718683556711e-11,2.31726585335911e-11,2.2299134491419e-11,2.15058604229208e-11,2.0803363722324e-11,2.02161153454702e-11,1.97154206802139e-11,1.92898097657884e-11,1.89101577705802e-11,1.85733026447511e-11,1.82854720567876e-11,1.80437605586618e-11,1.78065093666837e-11,1.75702150212179e-11,1.73170979902198e-11,1.70235041848928e-11,1.67093599008633e-11,1.63559775449586e-11,1.5975592401462e-11,1.556542516175e-11,1.51191469565878e-11,1.46622680416711e-11,1.4163039515672e-11,1.36581597693334e-11,1.31112724947862e-11,1.25499186958194e-11,1.19552589551314e-11,1.13631766465942e-11,1.07660062444208e-11,1.01969567636893e-11,9.63842017785837e-12,9.1110862912433e-12,8.63671762206689e-12,8.20235654722625e-12,7.81654933651721e-12,7.47221173595383e-12,7.16311649621233e-12,6.88151597559914e-12,6.64045434856173e-12,6.42773358846164e-12,6.23823213162924e-12,6.08704401422836e-12,5.9796681563878e-12,5.92995075629555e-12,5.93100935232387e-12,5.93394945846147e-12,5.951917972813e-12,5.95260205442199e-12,5.93797799594118e-12,5.94613455474887e-12,5.95672470682706e-12,5.9385233463625e-12,5.9127728972387e-12,5.94697764300141e-12,5.93182852930125e-12,5.94160821947384e-12,5.9600833560572e-12,5.96468106055096e-12,5.9809579442359e-12,6.01154820426665e-12,6.03661325672006e-12,6.08055953069837e-12,6.12121123483921e-12,6.16862267702421e-12,6.21197917099879e-12,6.25621501774417e-12,6.29978129752873e-12,6.33531730870754e-12,6.36286441999923e-12,6.38286509712079e-12,6.39838558288441e-12,6.41719620230746e-12,6.43019028920488e-12,6.44379410179423e-12,6.45472819750206e-12,6.47595441438616e-12,6.48997959488281e-12,6.50314914300079e-12,6.52175773588259e-12,6.54497198161638e-12,6.5659140401268e-12,6.57785592773299e-12,6.57874677273546e-12,6.60389482668679e-12,6.6298728150888e-12,6.66135928895315e-12,6.68291476708615e-12,6.69905504594265e-12,6.70532240990433e-12,6.70147488380816e-12,6.69209988324762e-12,6.68213332236939e-12,6.66111409402307e-12,6.64707889734668e-12,6.62754725097161e-12,6.60941033462774e-12,6.595569446145e-12,6.56778411153948e-12,6.5369270678114e-12,6.52038282741033e-12,6.48975825629835e-12,6.45464249633297e-12,6.43137563703361e-12,6.40655028182266e-12,6.37874145410679e-12,6.3552659370393e-12,6.34045127183845e-12,6.31821297774592e-12,6.30402219208273e-12,6.29563062904658e-12,6.2828539251191e-12,6.26690352813101e-12,6.25252415814134e-12,6.23894413003061e-12,6.2287235190684e-12,6.22062445657025e-12,6.21120491479348e-12,6.20591386374305e-12,6.19735981681411e-12,6.18650419688289e-12,6.2047460779985e-12,6.15853197783965e-12,6.18075699724584e-12,6.16650176571385e-12,6.1497750247539e-12,6.14566841934448e-12,6.1403225314838e-12,6.13303668307505e-12,6.1229836971336e-12,6.12818933145692e-12,6.14200098273343e-12,6.14555251409866e-12,6.1698790965672e-12,6.18032540102772e-12,6.1993695311403e-12,6.22012346839472e-12,6.23709309269935e-12,6.24965548955109e-12,6.2552353308798e-12,6.26543090795806e-12,6.28053187460428e-12,6.27820731700544e-12,6.28368501709613e-12,6.27566637333121e-12,6.26879622641255e-12,6.26283930266911e-12,6.23956669351395e-12,6.22572592737969e-12,6.20009410246764e-12,6.17826144994049e-12,6.15495015818454e-12,6.13556643976198e-12,6.13025884765352e-12,6.11533189270975e-12,6.09685636851475e-12,6.08340183832752e-12,6.05828416134199e-12,6.0203314325105e-12,5.98004529271063e-12,5.93387655847363e-12,5.89238479406038e-12,5.84918256255821e-12,5.81547601056163e-12,5.7923562454956e-12,5.7848715125772e-12,5.7819434422373e-12,5.78041605118023e-12,5.78631781065069e-12,5.79753011917976e-12,5.80840675502957e-12,5.81831465961237e-12,5.81627520673565e-12,5.80790844840928e-12,5.79454084967429e-12,5.78300486342108e-12,5.77286932093924e-12,5.76593117783795e-12,5.77007398754998e-12,5.76543135073947e-12,5.76341501085429e-12,5.74391139617783e-12,5.73466147711438e-12,5.70639598867347e-12,5.69260634357545e-12,5.67604280452343e-12,5.65251818365716e-12,5.64066340255879e-12,5.60621254247714e-12,5.57304979891742e-12,5.55325898738021e-12,5.52310612717124e-12,5.49327469377432e-12,5.46435797957481e-12,5.4378238755042e-12,5.41764316094668e-12,5.39447584996225e-12,5.36606992184883e-12,5.34332243728502e-12,5.31238338454023e-12,5.30322240056418e-12,5.28343107032425e-12,5.27076826981466e-12,5.2546903037341e-12,5.23090435938257e-12,5.22636088811308e-12,5.21233089933515e-12,5.20347637879844e-12,5.19546788965108e-12,5.18623047846526e-12,5.18378828302153e-12,5.18748461439406e-12,5.19702269363366e-12,5.20089634136316e-12,5.21248556172933e-12,5.22697699512098e-12,5.24277286957186e-12,5.2709425030476e-12,5.29696850481198e-12,5.32529525412359e-12,5.36003133882726e-12,5.38605069101362e-12,5.42251111149663e-12,5.45774714048333e-12,5.49417359736974e-12,5.5368753041047e-12,5.55689856086464e-12,5.60061923140558e-12,5.62137298498233e-12,5.64511350602849e-12,5.6723808008522e-12,5.68352466354665e-12,5.68669239311749e-12,5.69431498522399e-12,5.70194034721653e-12,5.70223811278906e-12,5.69851670970482e-12,5.68675220041191e-12,5.67142984710478e-12,5.66005702389557e-12,5.6455975762223e-12,5.63776771953214e-12,5.62659763686393e-12,5.61970685948893e-12,5.61783393312758e-12,5.61245145676441e-12,5.61304496761381e-12,5.61183176106474e-12,5.61595833762222e-12,5.617654243828e-12,5.61673555489447e-12,5.61639233668678e-12,5.61913351345729e-12,5.61237567764031e-12,5.59956692428712e-12,5.59074968341039e-12,5.5838262452423e-12,5.58157255112335e-12,5.58137252452987e-12,5.57925018933298e-12,5.56820520633036e-12,5.55603994812599e-12,5.54401231473955e-12,5.53087839981844e-12,5.5189789877732e-12,5.50953865644948e-12,5.49465774549008e-12,5.47969448706374e-12,5.47054732708058e-12,5.45849518143974e-12,5.44006913482262e-12,5.41266074500851e-12,5.4063370238522e-12,5.38909018719614e-12,5.37573961952079e-12,5.37487090030616e-12,5.35781789197585e-12,5.35932484249808e-12,5.35905351323145e-12,5.35646977930496e-12,5.36642478773444e-12,5.36755731233269e-12,5.38718480136947e-12,5.38483300712762e-12,5.39795464732137e-12,5.41301736765421e-12,5.42948336180465e-12,5.43656678557671e-12,5.4531339148202e-12,5.46464070821747e-12,5.48037112086288e-12,5.48075257942179e-12,5.4872916884841e-12,5.49823194580654e-12,5.51344116775437e-12,5.51716254499488e-12,5.53307629846925e-12,5.53667340299373e-12,5.54721420275574e-12,5.55705730009187e-12,5.56100891654382e-12,5.56361737878781e-12,5.55706956473556e-12,5.55419366125252e-12,5.5482847610536e-12,5.54346933443078e-12,5.53358363899512e-12,5.52540063179589e-12,5.51120596754671e-12,5.5006761259527e-12,5.48680621475984e-12,5.46986553561709e-12,5.44819699666624e-12,5.42178225839314e-12,5.39643683293665e-12,5.36522221732184e-12,5.32883602264233e-12,5.29797323992378e-12,5.25674994405777e-12,5.21990668009467e-12,5.19396982795146e-12,5.1683262758708e-12,5.14470466533556e-12,5.11895947584734e-12,5.09745891285247e-12,5.08164168959961e-12,5.06916422140507e-12,5.06430609409378e-12,5.05526348985592e-12,5.05250234533997e-12,5.04384653143583e-12,5.04097652757466e-12,5.03892924182834e-12,5.03145038864083e-12,5.02891790938853e-12,5.02975264217347e-12,5.01916932127234e-12,5.01404468581463e-12,5.00757820229414e-12,4.99265234317891e-12,4.98219592890722e-12,4.96025805308937e-12,4.94622347499716e-12,4.92217921732032e-12,4.90411469445129e-12,4.88205311965977e-12,4.85782594992219e-12,4.83602285869429e-12,4.81595890933756e-12,4.79221754372071e-12,4.76081543114035e-12,4.74028512370051e-12,4.71478516308021e-12,4.69143867714161e-12,4.67320524805517e-12,4.65413498669775e-12,4.63364726668586e-12,4.61862698377344e-12,4.60339700670335e-12,4.58744939008418e-12,4.57250116363335e-12,4.56387628345679e-12,4.54917444740762e-12,4.53225976573899e-12,4.5153368994534e-12,4.50719165618903e-12,4.50472150429715e-12,4.49935217145739e-12,4.50814464454514e-12,4.50832780142482e-12,4.52111477461271e-12,4.52451909729732e-12,4.53455480249122e-12,4.54356171566007e-12,4.54149721492708e-12,4.56216506609055e-12,4.57254929715275e-12,4.58551822685679e-12,4.60289509621953e-12,4.60734750329624e-12,4.62745254275349e-12,4.64539480278687e-12,4.65078069799183e-12,4.66410081095322e-12,4.67791586768173e-12,4.69141653936439e-12,4.70566113618577e-12,4.72525792400439e-12,4.74563842091453e-12,4.7613881773544e-12,4.76987815900458e-12,4.78331203847134e-12,4.79672063628468e-12,4.80807181851779e-12,4.81383376509192e-12,4.81321589231088e-12,4.80903093765714e-12,4.80266070101458e-12,4.79248219342082e-12,4.77919279639342e-12,4.76841862112657e-12,4.75620263863764e-12,4.74285171063489e-12,4.73144024373663e-12,4.72059614479995e-12,4.71399131072776e-12,4.71456298280131e-12,4.7099626656779e-12,4.71209416293524e-12,4.72126657333614e-12,4.72505151305482e-12,4.73102127763369e-12,4.72592342818711e-12,4.72424142030449e-12,4.72735485501519e-12,4.72284276730249e-12,4.7272323636909e-12,4.73374130845371e-12,4.73085586373624e-12,4.73830420800951e-12,4.73358020913986e-12,4.72754856899578e-12,4.710690213139e-12,4.70730753480225e-12,4.70479388367058e-12,4.70583985254936e-12,4.70585879041637e-12,4.70548481521418e-12,4.70209578029591e-12,4.70470235562544e-12,4.70438955153593e-12,4.69924640340536e-12,4.70407555515518e-12,4.70384860613295e-12,4.70665842884502e-12,4.7077685816256e-12,4.7089698033549e-12,4.71502372406824e-12,4.71083314352497e-12,4.70654679568738e-12,4.71757358929808e-12,4.71779450128308e-12,4.72385125224956e-12,4.72361749042744e-12,4.7307017584239e-12,4.74244555738333e-12,4.74621042528576e-12,4.75977896454974e-12,4.76250691523571e-12,4.76608692946633e-12,4.77204469814368e-12,4.76732127240738e-12,4.76478597041942e-12,4.76182025114846e-12,4.75705792577041e-12,4.7588324623782e-12,4.7554091718879e-12,4.75505017838286e-12,4.75530000250724e-12,4.753164412295e-12,4.74299228171688e-12,4.73352397399311e-12,4.72085364648769e-12,4.70954165432052e-12,4.69396304890824e-12,4.66836477929919e-12,4.64912982606003e-12,4.62552579363526e-12,4.59539395339456e-12,4.57167698302546e-12,4.54588523691756e-12,4.51575455947271e-12,4.48531188341725e-12,4.45449008209842e-12,4.42817179820546e-12,4.40304266557319e-12,4.38441620604914e-12,4.37768315375604e-12,4.36876729678624e-12,4.36432326326059e-12,4.36085784590015e-12,4.35132712810223e-12,4.34406681459591e-12,4.33286035299756e-12,4.32640681966388e-12,4.31727864732439e-12,4.30459814359528e-12,4.29543142751611e-12,4.28444171431203e-12,4.27431816932642e-12,4.26044719828824e-12,4.25211924944386e-12,4.23895555492448e-12,4.23127718758538e-12,4.21748738786285e-12,4.20483125901724e-12,4.19031906251217e-12,4.17316489717678e-12,4.15926407434531e-12,4.14371558988259e-12,4.12980443224939e-12,4.11737422275398e-12,4.10524236485678e-12,4.08626761479786e-12,4.07376538822703e-12,4.05689657902073e-12,4.04221117908406e-12,4.02525262247465e-12,4.00973849288702e-12,3.99814322694977e-12,3.98267289836911e-12,3.97376826906829e-12,3.96235834151122e-12,3.94476084842256e-12,3.94075142822359e-12,3.92452044633972e-12,3.91067228742552e-12,3.90605431292285e-12,3.89066320747411e-12,3.88408338110795e-12,3.88024544560838e-12,3.8700551621447e-12,3.8593192188457e-12,3.85805268615596e-12,3.85036719758303e-12,3.84558316024259e-12,3.84479409689822e-12,3.84216031502377e-12,3.83903072887976e-12,3.83801219671896e-12,3.83663875260763e-12,3.83369027559232e-12,3.83829634193706e-12,3.84868673050338e-12,3.85395309311973e-12,3.86067474392998e-12,3.87136651242109e-12,3.87416613143024e-12,3.88178114012162e-12,3.89112348305627e-12,3.90303003947344e-12,3.91193610858401e-12,3.92305564569821e-12,3.93487902638148e-12,3.94432405135007e-12,3.95257494290375e-12,3.95954675965012e-12,3.96242201677164e-12,3.9646584176296e-12,3.96521324898253e-12,3.95739084367132e-12,3.94775832988528e-12,3.93608423459546e-12,3.92099921406273e-12,3.91051617632055e-12,3.89635417259945e-12,3.88258354540318e-12,3.87698612955698e-12,3.8736871641535e-12,3.87492881396279e-12,3.87337988888872e-12,3.87478521229928e-12,3.8784081726415e-12,3.88269275826199e-12,3.88410887502011e-12,3.89293977891753e-12,3.89789066166629e-12,3.89662926148999e-12,3.8986982839377e-12,3.89986614073981e-12,3.89996391606491e-12,3.89985616651387e-12,3.89840873488462e-12,3.89919687353679e-12,3.90148836094056e-12,3.89801418840756e-12,3.89231952262733e-12,3.89206615586319e-12,3.89248805598483e-12,3.88345800236928e-12,3.88173428027442e-12,3.88263713140006e-12,3.87005960191585e-12,3.86560025442538e-12,3.85732725002335e-12,3.83965555862424e-12,3.83393816660374e-12,3.83128967629032e-12,3.82359506988241e-12,3.81554489583475e-12,3.80612497483149e-12,3.80045804148271e-12,3.79902765232769e-12,3.794060871972e-12,3.78415945797731e-12,3.79017306255355e-12,3.78892318226639e-12,3.78333393986805e-12,3.79134932284981e-12,3.79588849329471e-12,3.79490846656675e-12,3.79900181533481e-12,3.80104893649043e-12,3.80597613343248e-12,3.81085410553794e-12,3.81891056192558e-12,3.8180594560777e-12,3.81598582693638e-12,3.82237942975542e-12,3.82681048980254e-12,3.82051634615716e-12,3.81950896346582e-12,3.82032708113821e-12,3.82281197758536e-12,3.8188211867005e-12,3.81639719549427e-12,3.81248568309813e-12,3.80842486408067e-12,3.80364070669147e-12,3.78811297504807e-12,3.76701693220505e-12,3.74837273819372e-12,3.73007225409903e-12,3.70855616417973e-12,3.68445363454552e-12,3.6602020449075e-12,3.63895708480847e-12,3.61845997841469e-12,3.59888869806581e-12,3.58257108797783e-12,3.57012872252058e-12,3.56402702764025e-12,3.55673077958269e-12,3.54525176136918e-12,3.53888080041936e-12,3.53053449669304e-12,3.52113660494529e-12,3.51403026761275e-12,3.50449886210286e-12,3.50179050500936e-12,3.49683030614885e-12,3.48806066961974e-12,3.47995693996896e-12,3.47388321166204e-12,3.46339436561847e-12,3.4565979721744e-12,3.44440533351204e-12,3.43799991333398e-12,3.42749751160209e-12,3.41898971340406e-12,3.40779274628333e-12,3.39431114444233e-12,3.38560810224397e-12,3.37480483565042e-12,3.35920488982291e-12,3.34823056681493e-12,3.33401009346377e-12,3.32473552271121e-12,3.31035497030439e-12,3.29532052477581e-12,3.27646899437453e-12,3.26531180089571e-12,3.24947783374499e-12,3.23140667477614e-12,3.2170450564235e-12,3.21254122706457e-12,3.19938784699007e-12,3.18240153982475e-12,3.16935604895904e-12,3.15761791174682e-12,3.14543479843854e-12,3.13250749473204e-12,3.12804721831131e-12,3.11918381241747e-12,3.10690184049445e-12,3.10106393920953e-12,3.09566313798957e-12,3.08230393777734e-12,3.07554994571272e-12,3.06796670661514e-12,3.05998537339316e-12,3.05035445177064e-12,3.04579885151662e-12,3.03963565162822e-12,3.03340279399162e-12,3.02223159071848e-12,3.01483974007322e-12,3.00643550168055e-12,2.99969378774069e-12,2.99361854083997e-12,2.99007286138203e-12,2.98885398100059e-12,2.99042877207516e-12,2.99702255158235e-12,3.0009259335853e-12,3.00201471289459e-12,3.00572982080728e-12,3.00732228060582e-12,3.00954145990528e-12,3.00768938538576e-12,3.00519902296523e-12,3.00430249143337e-12,2.99924679545535e-12,2.99399494447641e-12,2.99295292444939e-12,2.98984518797688e-12,2.98530850648366e-12,2.97930991579694e-12,2.97322337332167e-12,2.96541420355436e-12,2.95862321451956e-12,2.95661705957996e-12,2.95051270138365e-12,2.94966762867724e-12,2.94733916879044e-12,2.94904105966419e-12,2.9538149186532e-12,2.95921910045741e-12,2.96297323544667e-12,2.96329380963047e-12,2.96396906353337e-12,2.96064743314848e-12,2.95933854058517e-12,2.9630468851108e-12,2.96464857425078e-12,2.96643951684388e-12,2.96748412725522e-12,2.96151189012084e-12,2.9585279805569e-12,2.95682907415445e-12,2.95829982460394e-12,2.95934328029381e-12,2.95448182730318e-12,2.94747648469831e-12,2.94377155057354e-12,2.93528447267332e-12,2.92849544853348e-12,2.92123613890608e-12,2.9167275248613e-12,2.9140921555995e-12,2.91354755702103e-12,2.9083202660174e-12,2.90463758902258e-12,2.89877874736054e-12,2.89721664902284e-12,2.89919613999964e-12,2.89566935424365e-12,2.89228800259342e-12,2.89502150451294e-12,2.89647978421438e-12,2.89340903935415e-12,2.89623628751092e-12,2.89526859094825e-12,2.89903013119195e-12,2.89832853256475e-12,2.89738433483675e-12,2.89631090799231e-12,2.89788265615805e-12,2.89364016302863e-12,2.88819695386282e-12,2.88919826799868e-12,2.88834641346379e-12,2.8840424452121e-12,2.88376296345035e-12,2.8776237680944e-12,2.871467456323e-12,2.86452664983774e-12,2.85894902561279e-12,2.84952103846818e-12,2.84030763691455e-12,2.8305098894542e-12,2.81986168928521e-12,2.80354992583375e-12,2.78688191902492e-12,2.77145861501207e-12,2.75474389717355e-12,2.73786127565918e-12,2.72406597197084e-12,2.70777318553278e-12,2.69394680773113e-12,2.68305746711963e-12,2.6707894114899e-12,2.66251253627051e-12,2.65694130705559e-12,2.65374068649732e-12,2.64930086743282e-12,2.64805448922223e-12,2.64620997908608e-12,2.64507037127541e-12,2.64357835779815e-12,2.6399780475075e-12,2.6353266607106e-12,2.62910865637431e-12,2.62862226131899e-12,2.62674659392008e-12,2.61956410249434e-12,2.60986913578507e-12,2.60959327420968e-12,2.60217626700788e-12,2.59890597479661e-12,2.5901624473241e-12,2.58049880781426e-12,2.5751476594094e-12,2.56623118368947e-12,2.55440607703407e-12,2.54317667940826e-12,2.53907905532594e-12,2.52875338516332e-12,2.5214065012492e-12,2.50976727304681e-12,2.50127643228351e-12,2.49370691194444e-12,2.48929953675918e-12,2.47934798966652e-12,2.46623850345182e-12,2.45567861976647e-12,2.4450726512424e-12,2.43261773052141e-12,2.4199454419721e-12,2.40742846434771e-12,2.39518534632838e-12,2.38466848320796e-12,2.3750957274363e-12,2.36590249936092e-12,2.3546216827901e-12,2.34391786592553e-12,2.33414861125298e-12,2.32694390682175e-12,2.31556174031034e-12,2.29901074359173e-12,2.28273095525218e-12,2.27276117606305e-12,2.26358678173229e-12,2.25509251253906e-12,2.24533520341746e-12,2.23461419805517e-12,2.22802461925357e-12,2.22040913030474e-12,2.21263684288572e-12,2.2063173088717e-12,2.19994997510158e-12,2.19411583890285e-12,2.19108485960957e-12,2.18641911512595e-12,2.18121943049375e-12,2.18068128965053e-12,2.17878646689571e-12,2.1768133404197e-12,2.17431876597882e-12,2.16996870760617e-12,2.16780452705139e-12,2.16479852901791e-12,2.16270928653787e-12,2.15848596134105e-12,2.15599438822643e-12,2.15430577305343e-12,2.151072182132e-12,2.14834605541501e-12,2.14718136137142e-12,2.14198020228171e-12,2.13906049771696e-12,2.13717225471608e-12,2.13551780034521e-12,2.13538405857511e-12,2.13330045204361e-12,2.13604926104198e-12,2.14146381554825e-12,2.14166348014121e-12,2.14389727286179e-12,2.14790569055516e-12,2.15106257061931e-12,2.15189980870221e-12,2.15351098191814e-12,2.15750643416826e-12,2.15884925187749e-12,2.16270461364896e-12,2.15927520900832e-12,2.15690181281389e-12,2.15740435334237e-12,2.16154355541438e-12,2.16328711662966e-12,2.16128735717678e-12,2.15671230014417e-12,2.1573289018659e-12,2.15607860354687e-12,2.15095575833692e-12,2.14293048395711e-12,2.14498430260839e-12,2.140782836443e-12,2.135393157061e-12,2.13289789524505e-12,2.1343059319652e-12,2.13334951850691e-12,2.12521027207054e-12,2.11761822628808e-12,2.1157361119967e-12,2.11854378258095e-12,2.11531693635514e-12,2.11295625726447e-12,2.11031379356861e-12,2.10839164174491e-12,2.10430819227354e-12,2.10414063881291e-12,2.10280583819748e-12,2.10089695887919e-12,2.1013271164576e-12,2.10711311766967e-12,2.10388102775462e-12,2.101943392651e-12,2.10450308852904e-12,2.10464187983416e-12,2.10788822012571e-12,2.11003822909124e-12,2.11187629451747e-12

* Right y-axis (KE_{tot})

D1 wetted and dewetted: Time [ms]
0,0.0018,0.0036,0.0054,0.0072,0.009,0.0108,0.0126,0.0144,0.0162,0.018,0.0198,0.0216,0.0234,0.0252,0.027,0.0288,0.0306,0.0324,0.0342,0.036,0.0378,0.0396,0.0414,0.0432,0.045,0.0468,0.0486,0.0504,0.0522,0.054,0.0558,0.0576,0.0594,0.0612,0.063,0.0648,0.0666,0.0684,0.0702,0.072,0.0738,0.0756,0.0774,0.0792,0.081,0.0828,0.0846,0.0864,0.0882,0.09,0.0918,0.0936,0.0954,0.0972,0.099,0.1008,0.1026,0.1044,0.1062,0.108,0.1098,0.1116,0.1134,0.1152,0.117,0.1188,0.1206,0.1224,0.1242,0.126,0.1278,0.1296,0.1314,0.1332,0.135,0.1368,0.1386,0.1404,0.1422,0.144,0.1458,0.1476,0.1494,0.1512,0.153,0.1548,0.1566,0.1584,0.1602,0.162,0.1638,0.1656,0.1674,0.1692,0.171,0.1728,0.1746,0.1764,0.1782,0.18,0.1818,0.1836,0.1854,0.1872,0.189,0.1908,0.1926,0.1944,0.1962,0.198,0.1998,0.2016,0.2034,0.2052,0.207,0.2088,0.2106,0.2124,0.2142,0.216,0.2178,0.2196,0.2214,0.2232,0.225,0.2268,0.2286,0.2304,0.2322,0.234,0.2358,0.2376,0.2394,0.2412,0.243,0.2448,0.2466,0.2484,0.2502,0.252,0.2538,0.2556,0.2574,0.2592,0.261,0.2628,0.2646,0.2664,0.2682,0.27,0.2718,0.2736,0.2754,0.2772,0.279,0.2808,0.2826,0.2844,0.2862,0.288,0.2898,0.2916,0.2934,0.2952,0.297,0.2988,0.3006,0.3024,0.3042,0.306,0.3078,0.3096,0.3114,0.3132,0.315,0.3168,0.3186,0.3204,0.3222,0.324,0.3258,0.3276,0.3294,0.3312,0.333,0.3348,0.3366,0.3384,0.3402,0.342,0.3438,0.3456,0.3474,0.3492,0.351,0.3528,0.3546,0.3564,0.3582,0.36,0.3618,0.3636,0.3654,0.3672,0.369,0.3708,0.3726,0.3744,0.3762,0.378,0.3798,0.3816,0.3834,0.3852,0.387,0.3888,0.3906,0.3924,0.3942,0.396,0.3978,0.3996,0.4014,0.4032,0.405,0.4068,0.4086,0.4104,0.4122,0.414,0.4158,0.4176,0.4194,0.4212,0.423,0.4248,0.4266,0.4284,0.4302,0.432,0.4338,0.4356,0.4374,0.4392,0.441,0.4428,0.4446,0.4464,0.4482,0.45,0.4518,0.4536,0.4554,0.4572,0.459,0.4608,0.4626,0.4644,0.4662,0.468,0.4698,0.4716,0.4734,0.4752,0.477,0.4788,0.4806,0.4824,0.4842,0.486,0.4878,0.4896,0.4914,0.4932,0.495,0.4968,0.4986,0.5004,0.5022,0.504,0.5058,0.5076,0.5094,0.5112,0.513,0.5148,0.5166,0.5184,0.5202,0.522,0.5238,0.5256,0.5274,0.5292,0.531,0.5328,0.5346,0.5364,0.5382,0.54,0.5418,0.5436,0.5454,0.5472,0.549,0.5508,0.5526,0.5544,0.5562,0.558,0.5598,0.5616,0.5634,0.5652,0.567,0.5688,0.5706,0.5724,0.5742,0.576,0.5778,0.5796,0.5814,0.5832,0.585,0.5868,0.5886,0.5904,0.5922,0.594,0.5958,0.5976,0.5994,0.6012,0.603,0.6048,0.6066,0.6084,0.6102,0.612,0.6138,0.6156,0.6174,0.6192,0.621,0.6228,0.6246,0.6264,0.6282,0.63,0.6318,0.6336,0.6354,0.6372,0.639,0.6408,0.6426,0.6444,0.6462,0.648,0.6498,0.6516,0.6534,0.6552,0.657,0.6588,0.6606,0.6624,0.6642,0.666,0.6678,0.6696,0.6714,0.6732,0.675,0.6768,0.6786,0.6804,0.6822,0.684,0.6858,0.6876,0.6894,0.6912,0.693,0.6948,0.6966,0.6984,0.7002,0.702,0.7038,0.7056,0.7074,0.7092,0.711,0.7128,0.7146,0.7164,0.7182,0.72,0.7218,0.7236,0.7254,0.7272,0.729,0.7308,0.7326,0.7344,0.7362,0.738,0.7398,0.7416,0.7434,0.7452,0.747,0.7488,0.7506,0.7524,0.7542,0.756,0.7578,0.7596,0.7614,0.7632,0.765,0.7668,0.7686,0.7704,0.7722,0.774,0.7758,0.7776,0.7794,0.7812,0.783,0.7848,0.7866,0.7884,0.7902,0.792,0.7938,0.7956,0.7974,0.7992,0.801,0.8028,0.8046,0.8064,0.8082,0.81,0.8118,0.8136,0.8154,0.8172,0.819,0.8208,0.8226,0.8244,0.8262,0.828,0.8298,0.8316,0.8334,0.8352,0.837,0.8388,0.8406,0.8424,0.8442,0.846,0.8478,0.8496,0.8514,0.8532,0.855,0.8568,0.8586,0.8604,0.8622,0.864,0.8658,0.8676,0.8694,0.8712,0.873,0.8748,0.8766,0.8784,0.8802,0.882,0.8838,0.8856,0.8874,0.8892,0.891,0.8928,0.8946,0.8964,0.8982,0.9,0.9018,0.9036,0.9054,0.9072,0.909,0.9108,0.9126,0.9144,0.9162,0.918,0.9198,0.9216,0.9234,0.9252,0.927,0.9288,0.9306,0.9324,0.9342,0.936,0.9378,0.9396,0.9414,0.9432,0.945,0.9468,0.9486,0.9504,0.9522,0.954,0.9558,0.9576,0.9594,0.9612,0.963,0.9648,0.9666,0.9684,0.9702,0.972,0.9738,0.9756,0.9774,0.9792,0.981,0.9828,0.9846,0.9864,0.9882,0.99,0.9918,0.9936,0.9954,0.9972,0.999,1.0008,1.0026,1.0044,1.0062,1.008,1.0098,1.0116,1.0134,1.0152,1.017,1.0188,1.0206,1.0224,1.0242,1.026,1.0278,1.0296,1.0314,1.0332,1.035,1.0368,1.0386,1.0404,1.0422,1.044,1.0458,1.0476,1.0494,1.0512,1.053,1.0548,1.0566,1.0584,1.0602,1.062,1.0638,1.0656,1.0674,1.0692,1.071,1.0728,1.0746,1.0764,1.0782,1.08,1.0818,1.0836,1.0854,1.0872,1.089,1.0908,1.0926,1.0944,1.0962,1.098,1.0998,1.1016,1.1034,1.1052,1.107,1.1088,1.1106,1.1124,1.1142,1.116,1.1178,1.1196,1.1214,1.1232,1.125,1.1268,1.1286,1.1304,1.1322,1.134,1.1358,1.1376,1.1394,1.1412,1.143,1.1448,1.1466,1.1484,1.1502,1.152,1.1538,1.1556,1.1574,1.1592,1.161,1.1628,1.1646,1.1664,1.1682,1.17,1.1718,1.1736,1.1754,1.1772,1.179,1.1808,1.1826,1.1844,1.1862,1.188,1.1898,1.1916,1.1934,1.1952,1.197,1.1988,1.2006,1.2024,1.2042,1.206,1.2078,1.2096,1.2114,1.2132,1.215,1.2168,1.2186,1.2204,1.2222,1.224,1.2258,1.2276,1.2294,1.2312,1.233,1.2348,1.2366,1.2384,1.2402,1.242,1.2438,1.2456,1.2474,1.2492,1.251,1.2528,1.2546,1.2564,1.2582,1.26,1.2618,1.2636,1.2654,1.2672,1.269,1.2708,1.2726,1.2744,1.2762,1.278,1.2798,1.2816,1.2834,1.2852,1.287,1.2888,1.2906,1.2924,1.2942,1.296,1.2978,1.2996,1.3014,1.3032,1.305,1.3068,1.3086,1.3104,1.3122,1.314,1.3158,1.3176,1.3194,1.3212,1.323,1.3248,1.3266,1.3284,1.3302,1.332,1.3338,1.3356,1.3374,1.3392,1.341,1.3428,1.3446,1.3464,1.3482,1.35,1.3518,1.3536,1.3554,1.3572,1.359,1.3608,1.3626,1.3644,1.3662,1.368,1.3698,1.3716,1.3734,1.3752,1.377,1.3788,1.3806,1.3824,1.3842,1.386,1.3878,1.3896,1.3914,1.3932,1.395,1.3968,1.3986,1.4004,1.4022,1.404,1.4058,1.4076,1.4094,1.4112,1.413,1.4148,1.4166,1.4184,1.4202,1.422,1.4238,1.4256,1.4274,1.4292,1.431,1.4328,1.4346,1.4364,1.4382,1.44,1.4418,1.4436,1.4454,1.4472,1.449,1.4508,1.4526,1.4544,1.4562,1.458,1.4598,1.4616,1.4634,1.4652,1.467,1.4688,1.4706,1.4724,1.4742,1.476,1.4778,1.4796,1.4814,1.4832,1.485,1.4868,1.4886,1.4904,1.4922,1.494,1.4958,1.4976,1.4994,1.5012,1.503,1.5048,1.5066,1.5084,1.5102,1.512,1.5138,1.5156,1.5174,1.5192,1.521,1.5228,1.5246,1.5264,1.5282,1.53,1.5318,1.5336,1.5354,1.5372,1.539,1.5408,1.5426,1.5444,1.5462,1.548,1.5498,1.5516,1.5534,1.5552,1.557,1.5588,1.5606,1.5624,1.5642,1.566,1.5678,1.5696,1.5714,1.5732,1.575,1.5768,1.5786,1.5804,1.5822,1.584,1.5858,1.5876,1.5894,1.5912,1.593,1.5948,1.5966,1.5984,1.6002,1.602,1.6038,1.6056,1.6074,1.6092,1.611,1.6128,1.6146,1.6164,1.6182,1.62,1.6218,1.6236,1.6254,1.6272,1.629,1.6308,1.6326,1.6344,1.6362,1.638,1.6398,1.6416,1.6434,1.6452,1.647,1.6488,1.6506,1.6524,1.6542,1.656,1.6578,1.6596,1.6614,1.6632,1.665,1.6668,1.6686,1.6704,1.6722,1.674,1.6758,1.6776,1.6794,1.6812,1.683,1.6848,1.6866,1.6884,1.6902,1.692,1.6938,1.6956,1.6974,1.6992,1.701,1.7028,1.7046,1.7064,1.7082,1.71,1.7118,1.7136,1.7154,1.7172,1.719,1.7208,1.7226,1.7244,1.7262,1.728,1.7298,1.7316,1.7334,1.7352,1.737,1.7388,1.7406,1.7424,1.7442,1.746,1.7478,1.7496,1.7514,1.7532,1.755,1.7568,1.7586,1.7604,1.7622,1.764,1.7658,1.7676,1.7694,1.7712,1.773,1.7748,1.7766,1.7784,1.7802,1.782,1.7838,1.7856,1.7874,1.7892,1.791,1.7928,1.7946,1.7964,1.7982,1.8,1.8018,1.8036,1.8054,1.8072,1.809,1.8108,1.8126,1.8144,1.8162,1.818,1.8198,1.8216,1.8234,1.8252,1.827,1.8288,1.8306,1.8324,1.8342,1.836,1.8378,1.8396,1.8414,1.8432,1.845,1.8468,1.8486,1.8504,1.8522,1.854,1.8558,1.8576,1.8594,1.8612,1.863,1.8648,1.8666,1.8684,1.8702,1.872,1.8738,1.8756,1.8774,1.8792,1.881,1.8828,1.8846,1.8864,1.8882,1.89,1.8918,1.8936,1.8954,1.8972,1.899,1.9008,1.9026,1.9044,1.9062,1.908,1.9098,1.9116,1.9134,1.9152,1.917,1.9188,1.9206,1.9224,1.9242,1.926,1.9278,1.9296,1.9314,1.9332,1.935,1.9368,1.9386,1.9404,1.9422,1.944,1.9458,1.9476,1.9494,1.9512,1.953,1.9548,1.9566,1.9584,1.9602,1.962,1.9638,1.9656,1.9674,1.9692,1.971,1.9728,1.9746,1.9764,1.9782,1.98,1.9818,1.9836,1.9854,1.9872,1.989,1.9908,1.9926,1.9944,1.9962,1.998,1.9998

D1 wetted and dewetted: KE_{tot} [J]
0,3.2450620068206e-11,7.04225166926892e-11,9.40808373529956e-11,1.16921712923268e-10,1.397623566866e-10,1.59086911641562e-10,1.75272983873354e-10,1.9148804892536e-10,2.09570572659153e-10,2.29333791309744e-10,2.49737279404156e-10,2.69865152386447e-10,2.89115387336015e-10,3.073536464763e-10,3.24631828439592e-10,3.41075761401551e-10,3.57156595970353e-10,3.73110952521916e-10,3.89227561140695e-10,4.05579241526575e-10,4.22298701031779e-10,4.39359181227593e-10,4.56735291974295e-10,4.73883600311574e-10,4.90270704618351e-10,5.05739674422822e-10,5.20807713848841e-10,5.36211096617345e-10,5.52278923880054e-10,5.68759933445531e-10,5.86646087009343e-10,6.04996681862843e-10,6.21204148516133e-10,6.34682264753653e-10,6.47659479837527e-10,6.63358056251954e-10,6.81797445115916e-10,6.99903424916394e-10,7.1498564381706e-10,7.2614938865821e-10,7.33576207461453e-10,7.38006750935621e-10,7.40312762619443e-10,7.40466098591914e-10,7.38774163249486e-10,7.35536949569054e-10,7.31673226924282e-10,7.28181803033604e-10,7.25999873108973e-10,7.2616628120195e-10,7.29490431269175e-10,7.35739323583113e-10,7.44832218287726e-10,7.56852311449796e-10,7.72600990142926e-10,7.92806173086317e-10,8.17448789329344e-10,8.46117168157885e-10,8.78356411951634e-10,9.13345039342827e-10,9.51067023443467e-10,9.91012481479866e-10,1.03272718109236e-09,1.07514199011109e-09,1.11693544674693e-09,1.15611983783171e-09,1.19084284304442e-09,1.21883358001299e-09,1.2374299424227e-09,1.24419377001847e-09,1.23733116592193e-09,1.21678652002379e-09,1.18452820277998e-09,1.14345622099323e-09,1.09778108584796e-09,1.05108262853995e-09,1.00645441751001e-09,9.6512817356854e-10,9.27496303269522e-10,8.92199620105113e-10,8.58381718124876e-10,8.26136203920395e-10,7.96036391529132e-10,7.69112674173754e-10,7.46049680763332e-10,7.27073380005315e-10,7.12095652011848e-10,7.00598098091569e-10,6.91540555021957e-10,6.83552283104671e-10,6.74374024246183e-10,6.61506302832239e-10,6.42858296442271e-10,6.17029466052901e-10,5.83449458185592e-10,5.43146022857446e-10,4.98397866600568e-10,4.52910755905336e-10,4.10054642412922e-10,3.7236679450848e-10,3.41039598564642e-10,3.15905489252771e-10,2.96307783044758e-10,2.81580248813844e-10,2.7009668684762e-10,2.59805266616011e-10,2.48521072662994e-10,2.35210082195582e-10,2.20519918390001e-10,2.06194369327218e-10,1.94082853755587e-10,1.85347189738679e-10,1.80488420277284e-10,1.79428649182897e-10,1.81709849460482e-10,1.86777331449074e-10,1.94035983206122e-10,2.03249457150483e-10,2.14029550438469e-10,2.25807528473867e-10,2.38203698837566e-10,2.50780310996273e-10,2.63253311019767e-10,2.75680571995823e-10,2.88438478785553e-10,3.02273616217623e-10,3.17930603500567e-10,3.35949071953648e-10,3.56540763765359e-10,3.7932247801382e-10,4.03491896671848e-10,4.27352282437961e-10,4.49171461577936e-10,4.67905097758008e-10,4.83745044323558e-10,4.97836957542751e-10,5.11195148805259e-10,5.2495709588157e-10,5.40002745227035e-10,5.57007736341669e-10,5.76427601592316e-10,5.98341341199985e-10,6.293562836818e-10,6.52869789881958e-10,6.70814094448174e-10,6.86620231551656e-10,7.00724898382596e-10,7.12714043037781e-10,7.2211657024032e-10,7.28895369443719e-10,7.33535555647343e-10,7.36465942710233e-10,7.3843325604439e-10,7.40466490404148e-10,7.43145253214834e-10,7.46697733703013e-10,7.50930511249573e-10,7.55030189411726e-10,7.57862743673094e-10,7.5860677081159e-10,7.56246706882529e-10,7.50157098345375e-10,7.40041489126123e-10,7.2555960266765e-10,7.0664891922576e-10,6.8365668874693e-10,6.57255762183288e-10,6.28148653320372e-10,5.97241672097551e-10,5.65830207095124e-10,5.35246632460338e-10,5.06765741916711e-10,4.80956426867165e-10,4.57577056251823e-10,4.35668361941678e-10,4.13747045075165e-10,3.90602514693131e-10,3.65906581613977e-10,3.4026096983899e-10,3.14736361856569e-10,2.90884229033321e-10,2.69922543774466e-10,2.52848210367428e-10,2.40325184666342e-10,2.32492413970718e-10,2.29091014667383e-10,2.29291951455906e-10,2.32285235740088e-10,2.37243933446492e-10,2.43348730662272e-10,2.50063531224361e-10,2.56870703371568e-10,2.63575148251118e-10,2.69557498678053e-10,2.7445927457369e-10,2.78236197462942e-10,2.81233667170123e-10,2.83979381083726e-10,2.86763872638094e-10,2.90122063779437e-10,2.94519796607883e-10,3.00293101447716e-10,3.07445531708503e-10,3.16040741031308e-10,3.25812997041374e-10,3.36183770098223e-10,3.46432049054561e-10,3.55654480089496e-10,3.63220152131455e-10,3.68803821569066e-10,3.7248307257568e-10,3.74686322459742e-10,3.76087402593954e-10,3.77481212399223e-10,3.79472757529816e-10,3.8270634229962e-10,3.87635826816315e-10,3.94410393359841e-10,4.03285575098656e-10,4.14329624203086e-10,4.27504039576222e-10,4.42336372614814e-10,4.5827352537857e-10,4.74706688244354e-10,4.90742559034475e-10,5.05647554116704e-10,5.18396984934959e-10,5.28759129214763e-10,5.36477048190022e-10,5.41154301176562e-10,5.43120996051976e-10,5.42624080244774e-10,5.40123099443012e-10,5.36069087586675e-10,5.30767965128589e-10,5.24474545147578e-10,5.17356212357191e-10,5.09276540955287e-10,5.00298772577567e-10,4.90184871480955e-10,4.78936185695077e-10,4.66677074120251e-10,4.53584580391915e-10,4.39864345301755e-10,4.25794585327197e-10,4.1166184393345e-10,3.97762170173799e-10,3.84123478807162e-10,3.7073048748051e-10,3.57530761237711e-10,3.44461032839909e-10,3.31377413213237e-10,3.18255157924993e-10,3.04902403309713e-10,2.91224665203061e-10,2.77354071754143e-10,2.63243002991422e-10,2.49023468431839e-10,2.34867598943101e-10,2.20720304025208e-10,2.06703642393586e-10,1.92981549544076e-10,1.7975545910838e-10,1.66977806257195e-10,1.54940166383276e-10,1.43747137362884e-10,1.33658468232831e-10,1.24978635853612e-10,1.18097136556103e-10,1.13272839089009e-10,1.10918982742908e-10,1.1109967276591e-10,1.13853362104636e-10,1.19133489523674e-10,1.2671750752819e-10,1.36397847770678e-10,1.4792196436773e-10,1.60879307867191e-10,1.74984964507389e-10,1.89966545552118e-10,2.05435930136979e-10,2.21259094019647e-10,2.37280930947187e-10,2.53376998532387e-10,2.69579674220099e-10,2.85763390633016e-10,3.01767192165922e-10,3.17565365506089e-10,3.33141800215352e-10,3.48421315512332e-10,3.63369878881843e-10,3.77901252160153e-10,3.91922461529067e-10,4.05221251450834e-10,4.17658332463864e-10,4.28983425244719e-10,4.38987678694976e-10,4.47554107101252e-10,4.54548271084973e-10,4.59952264303846e-10,4.63652689630054e-10,4.65720442691712e-10,4.66239399139685e-10,4.65264064000739e-10,4.62757784258133e-10,4.58735622135815e-10,4.53169247486084e-10,4.46364845250807e-10,4.38303731682002e-10,4.29140981407983e-10,4.18976454982313e-10,4.07894590120685e-10,3.96004724136145e-10,3.83324382990519e-10,3.70162955892898e-10,3.56540044200345e-10,3.42623197611735e-10,3.28686185091975e-10,3.14733347083787e-10,3.00893269033453e-10,2.87355253673003e-10,2.7413749374368e-10,2.61365518540546e-10,2.49108139756504e-10,2.37369328791858e-10,2.26225751332013e-10,2.15557547591549e-10,2.05366941939141e-10,1.95525576745618e-10,1.85989790495985e-10,1.76788127468807e-10,1.67703716239799e-10,1.58737271189175e-10,1.49957781830047e-10,1.41442868326665e-10,1.33189924870862e-10,1.25343660815353e-10,1.18045012213739e-10,1.11387649942707e-10,1.05480395358621e-10,1.00508687670171e-10,9.65835494114885e-11,9.37055664147263e-11,9.19191936227826e-11,9.12140144236588e-11,9.1692491115451e-11,9.32616507612144e-11,9.59642436161749e-11,9.96417344081768e-11,1.04266493810773e-10,1.09767085370322e-10,1.16013711105346e-10,1.22897374305142e-10,1.30358831113184e-10,1.38409182345805e-10,1.4690108081662e-10,1.55780423822792e-10,1.64945101651422e-10,1.74388755575462e-10,1.8407251395585e-10,1.93907536867091e-10,2.03889236514e-10,2.14010875170236e-10,2.24219985786812e-10,2.34530923504132e-10,2.44890548829933e-10,2.55164393986279e-10,2.65365001523789e-10,2.75457314884641e-10,2.85398753762115e-10,2.95150783081569e-10,3.04601816793211e-10,3.13770982135781e-10,3.22635175185211e-10,3.31071251393465e-10,3.3883256099887e-10,3.45963433011432e-10,3.52349652946671e-10,3.58064754022419e-10,3.63109625237694e-10,3.67490924212872e-10,3.71028198629626e-10,3.73677732352896e-10,3.75555165463268e-10,3.76461140601651e-10,3.76319410220265e-10,3.75197090597698e-10,3.73104609270087e-10,3.69881755720246e-10,3.65663586441685e-10,3.6047496160243e-10,3.543135711174e-10,3.47140668622965e-10,3.39068212312702e-10,3.30114204624464e-10,3.20339027283874e-10,3.09907320677977e-10,2.98825439702117e-10,2.87165078479605e-10,2.75121871218562e-10,2.62826938880927e-10,2.50235665542961e-10,2.37552747842083e-10,2.24890671423548e-10,2.12362352082834e-10,2.00033127777592e-10,1.88035118082871e-10,1.76360483383637e-10,1.65224919014878e-10,1.54568717279127e-10,1.44463655195021e-10,1.34991997573521e-10,1.26111699184803e-10,1.17901604258347e-10,1.10399484257539e-10,1.03646918603703e-10,9.75378009576689e-11,9.2119520352304e-11,8.75348608582099e-11,8.37082321898816e-11,8.06231133098041e-11,7.83093816561268e-11,7.680016992346e-11,7.60457171815828e-11,7.60521200786031e-11,7.68532627203586e-11,7.84115340256248e-11,8.07551402861941e-11,8.38424999099491e-11,8.76144830267926e-11,9.20222992727599e-11,9.69502211218028e-11,1.02370166037417e-10,1.08180989285063e-10,1.14293179585704e-10,1.20701025807546e-10,1.27241287641961e-10,1.33952843985091e-10,1.40838106791957e-10,1.47731212431424e-10,1.54578399432158e-10,1.61379601596203e-10,1.680504314491e-10,1.74555816743468e-10,1.80909167067218e-10,1.86994782978522e-10,1.92983153734345e-10,1.98824159884093e-10,2.04363781830412e-10,2.09773588118969e-10,2.15066946765124e-10,2.20127022828158e-10,2.25028213085805e-10,2.29785178571575e-10,2.34364382614162e-10,2.38722061690033e-10,2.42878269203305e-10,2.46844094701862e-10,2.50551899316469e-10,2.54063744063149e-10,2.57317654135878e-10,2.60236595356068e-10,2.62686084560669e-10,2.64723980481655e-10,2.66306835138916e-10,2.67282731316198e-10,2.67802775771944e-10,2.67859597930604e-10,2.67398627974358e-10,2.66455882790032e-10,2.64808805048274e-10,2.62487730364909e-10,2.59526529457591e-10,2.55854607950118e-10,2.51490721659493e-10,2.46463351942546e-10,2.40827813990494e-10,2.34690063530274e-10,2.27918182660091e-10,2.20620193339015e-10,2.12749818616204e-10,2.04405982545331e-10,1.95524622175741e-10,1.86332827541917e-10,1.76935455883818e-10,1.67378029983688e-10,1.57676472190404e-10,1.48004453817617e-10,1.38407695539908e-10,1.28936901628927e-10,1.19727220538948e-10,1.10840737473247e-10,1.02320750224038e-10,9.43770679956602e-11,8.69897554086374e-11,8.03213077220216e-11,7.4358798254164e-11,6.91818405564714e-11,6.49344002199857e-11,6.15792741842743e-11,5.92450587130435e-11,5.7910480757403e-11,5.75185655098562e-11,5.81186020111542e-11,5.9675138313729e-11,6.21248763207951e-11,6.53916074004235e-11,6.94688324180302e-11,7.42106541948235e-11,7.95199043734514e-11,8.53238838241943e-11,9.15264404624212e-11,9.80201921693045e-11,1.04637565999118e-10,1.11275534021331e-10,1.17909628478437e-10,1.24497060485298e-10,1.31040619068804e-10,1.37526760945712e-10,1.43831068496383e-10,1.49904960880638e-10,1.55700176721158e-10,1.61204211971211e-10,1.66399323165281e-10,1.71405894548184e-10,1.76227410020207e-10,1.80775680222744e-10,1.85059099801492e-10,1.89124072260717e-10,1.92846945720555e-10,1.96297195213145e-10,1.99611519209263e-10,2.02833202530323e-10,2.05789582012568e-10,2.08461105370116e-10,2.10887958521812e-10,2.13123721377345e-10,2.15001443749755e-10,2.16653762276729e-10,2.18107792029189e-10,2.1920715827816e-10,2.19913259732612e-10,2.20169031510921e-10,2.20028303972476e-10,2.19474354972008e-10,2.18487317806049e-10,2.17068981544656e-10,2.15166623868946e-10,2.12867901761613e-10,2.10122655054315e-10,2.06908746016662e-10,2.03290914220529e-10,1.99402138313428e-10,1.9517358522736e-10,1.90545761767736e-10,1.8561218423222e-10,1.80411911658794e-10,1.74963905729328e-10,1.69229017577964e-10,1.63355260143252e-10,1.57329917633474e-10,1.5113964811686e-10,1.44849650510978e-10,1.38449028793124e-10,1.32038319278577e-10,1.25564687512561e-10,1.19154343117353e-10,1.12763978209836e-10,1.06489261043645e-10,1.00418612945737e-10,9.44868112780503e-11,8.87383147695449e-11,8.32762136825904e-11,7.8120836658757e-11,7.33717652416323e-11,6.89926248052676e-11,6.4994300413266e-11,6.14927222312245e-11,5.85016687663712e-11,5.60307951056795e-11,5.41731890708088e-11,5.29320779922682e-11,5.23100854418741e-11,5.23730844033821e-11,5.30959390762417e-11,5.45301611608043e-11,5.66584172798593e-11,5.94506431318756e-11,6.28908937875686e-11,6.6949863454603e-11,7.15208154104735e-11,7.65737159498186e-11,8.20930570821163e-11,8.79864150945492e-11,9.41415628192654e-11,1.00504942850871e-10,1.07006874233321e-10,1.13695219300626e-10,1.20482323299566e-10,1.27288421606195e-10,1.3388352696958e-10,1.40304473243849e-10,1.46514765406989e-10,1.52600347841053e-10,1.58455525009269e-10,1.64016025082937e-10,1.69216588027103e-10,1.74025613103797e-10,1.78406762662245e-10,1.82303249474441e-10,1.85731867309313e-10,1.88655761434114e-10,1.91086974701956e-10,1.92914336765391e-10,1.9415733195375e-10,1.94778228962317e-10,1.94856293457645e-10,1.94402466471562e-10,1.93384698103501e-10,1.91831894995118e-10,1.89647448668752e-10,1.86949914992465e-10,1.83806362702145e-10,1.80133832508553e-10,1.7604755031443e-10,1.7168773556112e-10,1.66945101283504e-10,1.61857290721409e-10,1.56514688015442e-10,1.50887186681738e-10,1.45132257602082e-10,1.39241819962537e-10,1.33239905997844e-10,1.2721160748e-10,1.21132610934628e-10,1.15029208841238e-10,1.08998505769031e-10,1.03011530848026e-10,9.71182192089968e-11,9.13727640090018e-11,8.58178971756459e-11,8.03464249130017e-11,7.51282942611544e-11,7.0133621214964e-11,6.53793312227366e-11,6.09102643226565e-11,5.67240751234039e-11,5.2886387627056e-11,4.94028595311181e-11,4.62781321984137e-11,4.35588245874468e-11,4.12772415928336e-11,3.94617141630579e-11,3.80836014834729e-11,3.71649468936551e-11,3.67028970934449e-11,3.6742277148083e-11,3.72410163270611e-11,3.82061362994441e-11,3.96510292511722e-11,4.15753728347236e-11,4.39228338535356e-11,4.66515475082207e-11,4.98072322578045e-11,5.33134607653596e-11,5.71949620490289e-11,6.13902115556203e-11,6.58147903101634e-11,7.04305738592724e-11,7.52044722013731e-11,8.01179967995022e-11,8.51251159550714e-11,9.02163954850982e-11,9.52883769542896e-11,1.0039713218278e-10,1.05531119400898e-10,1.10575185226624e-10,1.1557572280379e-10,1.2041013601969e-10,1.25137048852184e-10,1.29717781153503e-10,1.34107477938604e-10,1.38307025335657e-10,1.42293360382086e-10,1.46038313035948e-10,1.49497577221023e-10,1.52584203829119e-10,1.55364670180705e-10,1.57763107309003e-10,1.5972317497076e-10,1.61301112180075e-10,1.62444709765457e-10,1.63172868333223e-10,1.63432182728023e-10,1.63232186598257e-10,1.62564687519662e-10,1.61361584053857e-10,1.59755633213774e-10,1.57676089734107e-10,1.55153993269522e-10,1.52200872893029e-10,1.48785959126204e-10,1.45006326900453e-10,1.40934433357387e-10,1.36543703546736e-10,1.31801510229976e-10,1.26868426239406e-10,1.21717337678988e-10,1.16401849653412e-10,1.10928789622359e-10,1.05394785516946e-10,9.9847450479818e-11,9.43184765694974e-11,8.88360596381281e-11,8.3452762800865e-11,7.81626999940917e-11,7.30194182999379e-11,6.81302217712966e-11,6.3495424143182e-11,5.91087780195639e-11,5.50505874277124e-11,5.13482360153939e-11,4.7945913025855e-11,4.49691864115702e-11,4.23654688175574e-11,4.01669036776491e-11,3.84057031382191e-11,3.70878685759937e-11,3.62132582930434e-11,3.58062800916585e-11,3.58116926968489e-11,3.62420232212005e-11,3.71216010514002e-11,3.83924687514012e-11,4.0048836885965e-11,4.20654445505757e-11,4.43840390748123e-11,4.70355210707106e-11,4.99707748042173e-11,5.31214383825007e-11,5.65093794497621e-11,6.00622563604722e-11,6.37593692261199e-11,6.75800941628931e-11,7.15005276185229e-11,7.54511315357152e-11,7.94274357338285e-11,8.3436975514692e-11,8.74032423388826e-11,9.13308730973782e-11,9.51486280987663e-11,9.88488887601968e-11,1.0242848430799e-10,1.05854086248253e-10,1.09151589594673e-10,1.12285127807996e-10,1.15211480520735e-10,1.17907192057553e-10,1.20383085693169e-10,1.22641914271086e-10,1.2470394695138e-10,1.26499907206425e-10,1.27972620902537e-10,1.29277633906445e-10,1.30318031316492e-10,1.30969622303225e-10,1.31368175722548e-10,1.31455327860279e-10,1.31299842062957e-10,1.30820972505248e-10,1.30033190691226e-10,1.28968880819621e-10,1.27649016208669e-10,1.26092426796808e-10,1.24279653417559e-10,1.22198772780631e-10,1.19925028030266e-10,1.17444710098856e-10,1.14761208474066e-10,1.11860407249872e-10,1.08751838158862e-10,1.05525386376922e-10,1.02163081298853e-10,9.86200438010523e-11,9.49978853451528e-11,9.12808093549394e-11,8.75037365093539e-11,8.36286306115253e-11,7.97333293152293e-11,7.5800855034808e-11,7.19461491925829e-11,6.80609882587665e-11,6.421598133716e-11,6.04587411320066e-11,5.67841105067409e-11,5.3233828711008e-11,4.98216186033659e-11,4.65995101725253e-11,4.35887393009963e-11,4.08125595390687e-11,3.83071447614742e-11,3.60411691654787e-11,3.40379830063532e-11,3.23488957335154e-11,3.09623037944665e-11,2.98900519544698e-11,2.91841606806892e-11,2.88227540450265e-11,2.88119249642156e-11,2.91451537570276e-11,2.9804166137229e-11,3.07791827491214e-11,3.20831276061384e-11,3.36931286652081e-11,3.55902340799626e-11,3.77151809159757e-11,4.00938996996864e-11,4.27052039150399e-11,4.55230907352963e-11,4.84912982006138e-11,5.15798233544868e-11,5.47653982208724e-11,5.80549427887942e-11,6.14165546391893e-11,6.48161680507129e-11,6.81611914758619e-11,7.14951870833438e-11,7.47809782341762e-11,7.79931204391299e-11,8.10654517097573e-11,8.40748849873838e-11,8.69471168431449e-11,8.96503408007154e-11,9.21558931716967e-11,9.45324743433461e-11,9.66941496287114e-11,9.86472483318878e-11,1.00405192162595e-10,1.01935984243731e-10,1.03309151920669e-10,1.04397741069971e-10,1.05241817137603e-10,1.05835616041598e-10,1.0618852887436e-10,1.06302749996901e-10,1.06214053704361e-10,1.0584371719608e-10,1.05278374336159e-10,1.04436590412167e-10,1.03385068574106e-10,1.02103173691928e-10,1.00646480994908e-10,9.89549581409735e-11,9.70704621569423e-11,9.50333655803359e-11,9.28131896631087e-11,9.04119409940315e-11,8.79361645406418e-11,8.53191017532483e-11,8.25680797449739e-11,7.97517867368942e-11,7.68243522908203e-11,7.38499763124179e-11,7.08063205646393e-11,6.77467448336251e-11,6.4670746504433e-11,6.15649945765753e-11,5.85397261833176e-11,5.55235658359877e-11,5.25808024837332e-11,4.96966051027185e-11,4.69569596769691e-11,4.4313813392988e-11,4.17730861166295e-11,3.93862941154894e-11,3.71316606718277e-11,3.50808598350668e-11,3.32061231013263e-11,3.15381550352797e-11,3.0076020495318e-11,2.88049464453949e-11,2.77716567160355e-11,2.70053592706483e-11,2.6461679644053e-11,2.61790432499315e-11,2.61283443311826e-11,2.63087011483892e-11,2.67374173800266e-11,2.74119637458272e-11,2.83198345295889e-11,2.94149780206959e-11,3.07422547414056e-11,3.22549542066661e-11,3.39802133682017e-11,3.58994438917393e-11,3.79788693984554e-11,4.01950794857009e-11,4.25821931339394e-11,4.50832501337374e-11,4.77026911637561e-11,5.038443875175e-11,5.31390124440842e-11,5.59554400241095e-11,5.87934902919453e-11,6.16097681870318e-11,6.44264152064354e-11,6.7179997601099e-11,6.98796058642835e-11,7.2555017934614e-11,7.5161583935024e-11,7.76423339486932e-11,7.9992409107608e-11,8.22149884429779e-11,8.42305071223423e-11,8.60232123407251e-11,8.7713317945441e-11,8.91755026940835e-11,9.04722792339709e-11,9.15412854782555e-11,9.23104295342878e-11,9.29435255817671e-11,9.33584400203787e-11,9.35676987343621e-11,9.35236275162856e-11,9.32386670447352e-11,9.26774006555153e-11,9.19371118038556e-11,9.09770873648384e-11,8.97762806178886e-11,8.83661253191342e-11,8.67880991871588e-11,8.50498361694369e-11,8.30755463406475e-11,8.09575990176487e-11,7.87144866806803e-11,7.63601026449642e-11,7.38906869280711e-11,7.13280912541765e-11,6.86816220177895e-11,6.59608902667723e-11,6.32331616009863e-11,6.04733637456712e-11,5.76718721617539e-11,5.48970823160142e-11,5.21867655175343e-11,4.94926659274195e-11,4.6849491771155e-11,4.42937186426214e-11,4.18283269112721e-11,3.94464839849905e-11,3.72164875437624e-11,3.51485074133944e-11,3.32235436674514e-11,3.14555008519101e-11,2.9836420735945e-11,2.84253946732541e-11,2.72164318165518e-11,2.61962443750953e-11,2.54059896486412e-11,2.48559776837984e-11,2.44924010924789e-11,2.43399405548506e-11,2.44075858715923e-11,2.46895044295542e-11,2.51885898408812e-11,2.58997106835555e-11,2.6814551184618e-11,2.78834917398331e-11,2.91490020417533e-11,3.05654009566557e-11,3.21335537704859e-11,3.38453913861805e-11,3.56800979666972e-11,3.76384236221401e-11,3.96381694786692e-11,4.17662643701138e-11,4.39294009341326e-11,4.61386564404093e-11,4.83708012998417e-11,5.06108688350825e-11,5.28653062548659e-11,5.51179592991919e-11,5.72628133276237e-11,5.9366582866255e-11,6.14303687853909e-11,6.34449030917783e-11,6.53231191246291e-11,6.7124044865118e-11,6.88152701460925e-11,7.04351344127976e-11,7.18639156007997e-11,7.31729223012712e-11,7.42933473343962e-11,7.52399772493991e-11,7.60426279247497e-11,7.66397313873863e-11,7.70925372407829e-11,7.72998064419393e-11,7.731023570774e-11,7.71686997669506e-11,7.68488866134698e-11,7.63443017353246e-11,7.55992000985753e-11,7.4664599965462e-11,7.35843352077366e-11,7.23120249671795e-11,7.09301680166593e-11,6.93406837733257e-11,6.75935131992897e-11,6.56955198053523e-11,6.3699146542421e-11,6.16243765390871e-11,5.94484002755318e-11,5.71864957423303e-11,5.48255725341527e-11,5.24517470967909e-11,5.00202191849892e-11,4.76017847807896e-11,4.51654213077631e-11,4.27357563276806e-11,4.03442578852381e-11,3.80413844440644e-11,3.58262123810599e-11,3.36590708916367e-11,3.15996216673483e-11,2.9636010698858e-11,2.78134149037249e-11,2.61350267571743e-11,2.46081231879246e-11,2.32819209741955e-11,2.21110644636835e-11,2.11234443524538e-11,2.03183815391374e-11,1.96977707984798e-11,1.92744698903186e-11,1.90483181804145e-11,1.89771540262984e-11,1.91233297701649e-11,1.95032440245551e-11,2.00322686395213e-11,2.07093217381515e-11,2.15837317039371e-11,2.26144756592705e-11,2.38078881635013e-11,2.51359329905578e-11,2.65593687454331e-11,2.80901004749163e-11,2.97620626166971e-11,3.1496335670501e-11,3.32977450796822e-11,3.51787202406572e-11,3.71094764386397e-11,3.90560528329416e-11,4.09681132675754e-11,4.28814673976927e-11,4.48452657826781e-11,4.67803350024019e-11,4.86583960688153e-11,5.04778888222459e-11,5.22311488161602e-11,5.3891052713752e-11,5.54750683534303e-11,5.69722720672366e-11,5.83471454573182e-11,5.95617944945454e-11,6.06321646457441e-11,6.15961191738543e-11,6.24382992631651e-11,6.31264886818952e-11,6.36247351473168e-11,6.39729583703057e-11,6.42016216426923e-11,6.42537577798155e-11,6.41407090452589e-11,6.38622856998754e-11,6.34222331690102e-11,6.28478294144921e-11,6.21031977482249e-11,6.12160661988982e-11,6.02007204579509e-11,5.90525708074218e-11,5.78100850029591e-11,5.64749733340881e-11,5.50320294106334e-11,5.34456210687123e-11,5.17946052616597e-11,5.01068792699212e-11,4.83329854760822e-11,4.65066823555444e-11,4.46376492413125e-11,4.27623658446009e-11,4.08733815726595e-11,3.89863513022215e-11,3.71109108915201e-11,3.52784714592865e-11,3.35214352922046e-11,3.17801760909104e-11,3.01162834996918e-11,2.85121075135039e-11,2.69710870132718e-11,2.55393990316226e-11,2.42192046605346e-11,2.30636939511014e-11,2.19569728551894e-11,2.09857065586734e-11,2.01488910844267e-11,1.94546257761702e-11,1.89095560882407e-11,1.84891617431907e-11,1.82226811810174e-11,1.81025351038836e-11

D1 D2 Cassie: Time [ms]
0,0.0018,0.0036,0.0054,0.0072,0.009,0.0108,0.0126,0.0144,0.0162,0.018,0.0198,0.0216,0.0234,0.0252,0.027,0.0288,0.0306,0.0324,0.0342,0.036,0.0378,0.0396,0.0414,0.0432,0.045,0.0468,0.0486,0.0504,0.0522,0.054,0.0558,0.0576,0.0594,0.0612,0.063,0.0648,0.0666,0.0684,0.0702,0.072,0.0738,0.0756,0.0774,0.0792,0.081,0.0828,0.0846,0.0864,0.0882,0.09,0.0918,0.0936,0.0954,0.0972,0.099,0.1008,0.1026,0.1044,0.1062,0.108,0.1098,0.1116,0.1134,0.1152,0.117,0.1188,0.1206,0.1224,0.1242,0.126,0.1278,0.1296,0.1314,0.1332,0.135,0.1368,0.1386,0.1404,0.1422,0.144,0.1458,0.1476,0.1494,0.1512,0.153,0.1548,0.1566,0.1584,0.1602,0.162,0.1638,0.1656,0.1674,0.1692,0.171,0.1728,0.1746,0.1764,0.1782,0.18,0.1818,0.1836,0.1854,0.1872,0.189,0.1908,0.1926,0.1944,0.1962,0.198,0.1998,0.2016,0.2034,0.2052,0.207,0.2088,0.2106,0.2124,0.2142,0.216,0.2178,0.2196,0.2214,0.2232,0.225,0.2268,0.2286,0.2304,0.2322,0.234,0.2358,0.2376,0.2394,0.2412,0.243,0.2448,0.2466,0.2484,0.2502,0.252,0.2538,0.2556,0.2574,0.2592,0.261,0.2628,0.2646,0.2664,0.2682,0.27,0.2718,0.2736,0.2754,0.2772,0.279,0.2808,0.2826,0.2844,0.2862,0.288,0.2898,0.2916,0.2934,0.2952,0.297,0.2988,0.3006,0.3024,0.3042,0.306,0.3078,0.3096,0.3114,0.3132,0.315,0.3168,0.3186,0.3204,0.3222,0.324,0.3258,0.3276,0.3294,0.3312,0.333,0.3348,0.3366,0.3384,0.3402,0.342,0.3438,0.3456,0.3474,0.3492,0.351,0.3528,0.3546,0.3564,0.3582,0.36,0.3618,0.3636,0.3654,0.3672,0.369,0.3708,0.3726,0.3744,0.3762,0.378,0.3798,0.3816,0.3834,0.3852,0.387,0.3888,0.3906,0.3924,0.3942,0.396,0.3978,0.3996,0.4014,0.4032,0.405,0.4068,0.4086,0.4104,0.4122,0.414,0.4158,0.4176,0.4194,0.4212,0.423,0.4248,0.4266,0.4284,0.4302,0.432,0.4338,0.4356,0.4374,0.4392,0.441,0.4428,0.4446,0.4464,0.4482,0.45,0.4518,0.4536,0.4554,0.4572,0.459,0.4608,0.4626,0.4644,0.4662,0.468,0.4698,0.4716,0.4734,0.4752,0.477,0.4788,0.4806,0.4824,0.4842,0.486,0.4878,0.4896,0.4914,0.4932,0.495,0.4968,0.4986,0.5004,0.5022,0.504,0.5058,0.5076,0.5094,0.5112,0.513,0.5148,0.5166,0.5184,0.5202,0.522,0.5238,0.5256,0.5274,0.5292,0.531,0.5328,0.5346,0.5364,0.5382,0.54,0.5418,0.5436,0.5454,0.5472,0.549,0.5508,0.5526,0.5544,0.5562,0.558,0.5598,0.5616,0.5634,0.5652,0.567,0.5688,0.5706,0.5724,0.5742,0.576,0.5778,0.5796,0.5814,0.5832,0.585,0.5868,0.5886,0.5904,0.5922,0.594,0.5958,0.5976,0.5994,0.6012,0.603,0.6048,0.6066,0.6084,0.6102,0.612,0.6138,0.6156,0.6174,0.6192,0.621,0.6228,0.6246,0.6264,0.6282,0.63,0.6318,0.6336,0.6354,0.6372,0.639,0.6408,0.6426,0.6444,0.6462,0.648,0.6498,0.6516,0.6534,0.6552,0.657,0.6588,0.6606,0.6624,0.6642,0.666,0.6678,0.6696,0.6714,0.6732,0.675,0.6768,0.6786,0.6804,0.6822,0.684,0.6858,0.6876,0.6894,0.6912,0.693,0.6948,0.6966,0.6984,0.7002,0.702,0.7038,0.7056,0.7074,0.7092,0.711,0.7128,0.7146,0.7164,0.7182,0.72,0.7218,0.7236,0.7254,0.7272,0.729,0.7308,0.7326,0.7344,0.7362,0.738,0.7398,0.7416,0.7434,0.7452,0.747,0.7488,0.7506,0.7524,0.7542,0.756,0.7578,0.7596,0.7614,0.7632,0.765,0.7668,0.7686,0.7704,0.7722,0.774,0.7758,0.7776,0.7794,0.7812,0.783,0.7848,0.7866,0.7884,0.7902,0.792,0.7938,0.7956,0.7974,0.7992,0.801,0.8028,0.8046,0.8064,0.8082,0.81,0.8118,0.8136,0.8154,0.8172,0.819,0.8208,0.8226,0.8244,0.8262,0.828,0.8298,0.8316,0.8334,0.8352,0.837,0.8388,0.8406,0.8424,0.8442,0.846,0.8478,0.8496,0.8514,0.8532,0.855,0.8568,0.8586,0.8604,0.8622,0.864,0.8658,0.8676,0.8694,0.8712,0.873,0.8748,0.8766,0.8784,0.8802,0.882,0.8838,0.8856,0.8874,0.8892,0.891,0.8928,0.8946,0.8964,0.8982,0.9,0.9018,0.9036,0.9054,0.9072,0.909,0.9108,0.9126,0.9144,0.9162,0.918,0.9198,0.9216,0.9234,0.9252,0.927,0.9288,0.9306,0.9324,0.9342,0.936,0.9378,0.9396,0.9414,0.9432,0.945,0.9468,0.9486,0.9504,0.9522,0.954,0.9558,0.9576,0.9594,0.9612,0.963,0.9648,0.9666,0.9684,0.9702,0.972,0.9738,0.9756,0.9774,0.9792,0.981,0.9828,0.9846,0.9864,0.9882,0.99,0.9918,0.9936,0.9954,0.9972,0.999,1.0008,1.0026,1.0044,1.0062,1.008,1.0098,1.0116,1.0134,1.0152,1.017,1.0188,1.0206,1.0224,1.0242,1.026,1.0278,1.0296,1.0314,1.0332,1.035,1.0368,1.0386,1.0404,1.0422,1.044,1.0458,1.0476,1.0494,1.0512,1.053,1.0548,1.0566,1.0584,1.0602,1.062,1.0638,1.0656,1.0674,1.0692,1.071,1.0728,1.0746,1.0764,1.0782,1.08,1.0818,1.0836,1.0854,1.0872,1.089,1.0908,1.0926,1.0944,1.0962,1.098,1.0998,1.1016,1.1034,1.1052,1.107,1.1088,1.1106,1.1124,1.1142,1.116,1.1178,1.1196,1.1214,1.1232,1.125,1.1268,1.1286,1.1304,1.1322,1.134,1.1358,1.1376,1.1394,1.1412,1.143,1.1448,1.1466,1.1484,1.1502,1.152,1.1538,1.1556,1.1574,1.1592,1.161,1.1628,1.1646,1.1664,1.1682,1.17,1.1718,1.1736,1.1754,1.1772,1.179,1.1808,1.1826,1.1844,1.1862,1.188,1.1898,1.1916,1.1934,1.1952,1.197,1.1988,1.2006,1.2024,1.2042,1.206,1.2078,1.2096,1.2114,1.2132,1.215,1.2168,1.2186,1.2204,1.2222,1.224,1.2258,1.2276,1.2294,1.2312,1.233,1.2348,1.2366,1.2384,1.2402,1.242,1.2438,1.2456,1.2474,1.2492,1.251,1.2528,1.2546,1.2564,1.2582,1.26,1.2618,1.2636,1.2654,1.2672,1.269,1.2708,1.2726,1.2744,1.2762,1.278,1.2798,1.2816,1.2834,1.2852,1.287,1.2888,1.2906,1.2924,1.2942,1.296,1.2978,1.2996,1.3014,1.3032,1.305,1.3068,1.3086,1.3104,1.3122,1.314,1.3158,1.3176,1.3194,1.3212,1.323,1.3248,1.3266,1.3284,1.3302,1.332,1.3338,1.3356,1.3374,1.3392,1.341,1.3428,1.3446,1.3464,1.3482,1.35,1.3518,1.3536,1.3554,1.3572,1.359,1.3608,1.3626,1.3644,1.3662,1.368,1.3698,1.3716,1.3734,1.3752,1.377,1.3788,1.3806,1.3824,1.3842,1.386,1.3878,1.3896,1.3914,1.3932,1.395,1.3968,1.3986,1.4004,1.4022,1.404,1.4058,1.4076,1.4094,1.4112,1.413,1.4148,1.4166,1.4184,1.4202,1.422,1.4238,1.4256,1.4274,1.4292,1.431,1.4328,1.4346,1.4364,1.4382,1.44,1.4418,1.4436,1.4454,1.4472,1.449,1.4508,1.4526,1.4544,1.4562,1.458,1.4598,1.4616,1.4634,1.4652,1.467,1.4688,1.4706,1.4724,1.4742,1.476,1.4778,1.4796,1.4814,1.4832,1.485,1.4868,1.4886,1.4904,1.4922,1.494,1.4958,1.4976,1.4994,1.5012,1.503,1.5048,1.5066,1.5084,1.5102,1.512,1.5138,1.5156,1.5174,1.5192,1.521,1.5228,1.5246,1.5264,1.5282,1.53,1.5318,1.5336,1.5354,1.5372,1.539,1.5408,1.5426,1.5444,1.5462,1.548,1.5498,1.5516,1.5534,1.5552,1.557,1.5588,1.5606,1.5624,1.5642,1.566,1.5678,1.5696,1.5714,1.5732,1.575,1.5768,1.5786,1.5804,1.5822,1.584,1.5858,1.5876,1.5894,1.5912,1.593,1.5948,1.5966,1.5984,1.6002,1.602,1.6038,1.6056,1.6074,1.6092,1.611,1.6128,1.6146,1.6164,1.6182,1.62,1.6218,1.6236,1.6254,1.6272,1.629,1.6308,1.6326,1.6344,1.6362,1.638,1.6398,1.6416,1.6434,1.6452,1.647,1.6488,1.6506,1.6524,1.6542,1.656,1.6578,1.6596,1.6614,1.6632,1.665,1.6668,1.6686,1.6704,1.6722,1.674,1.6758,1.6776,1.6794,1.6812,1.683,1.6848,1.6866,1.6884,1.6902,1.692,1.6938,1.6956,1.6974,1.6992,1.701,1.7028,1.7046,1.7064,1.7082,1.71,1.7118,1.7136,1.7154,1.7172,1.719,1.7208,1.7226,1.7244,1.7262,1.728,1.7298,1.7316,1.7334,1.7352,1.737,1.7388,1.7406,1.7424,1.7442,1.746,1.7478,1.7496,1.7514,1.7532,1.755,1.7568,1.7586,1.7604,1.7622,1.764,1.7658,1.7676,1.7694,1.7712,1.773,1.7748,1.7766,1.7784,1.7802,1.782,1.7838,1.7856,1.7874,1.7892,1.791,1.7928,1.7946,1.7964,1.7982,1.8,1.8018,1.8036,1.8054,1.8072,1.809,1.8108,1.8126,1.8144,1.8162,1.818,1.8198,1.8216,1.8234,1.8252,1.827,1.8288,1.8306,1.8324,1.8342,1.836,1.8378,1.8396,1.8414,1.8432,1.845,1.8468,1.8486,1.8504,1.8522,1.854,1.8558,1.8576,1.8594,1.8612,1.863,1.8648,1.8666,1.8684,1.8702,1.872,1.8738,1.8756,1.8774,1.8792,1.881,1.8828,1.8846,1.8864,1.8882,1.89,1.8918,1.8936,1.8954,1.8972,1.899,1.9008,1.9026,1.9044,1.9062,1.908,1.9098,1.9116,1.9134,1.9152,1.917,1.9188,1.9206,1.9224,1.9242,1.926,1.9278,1.9296,1.9314,1.9332,1.935,1.9368,1.9386,1.9404,1.9422,1.944,1.9458,1.9476,1.9494,1.9512,1.953,1.9548,1.9566,1.9584,1.9602,1.962,1.9638,1.9656,1.9674,1.9692,1.971,1.9728,1.9746,1.9764,1.9782,1.98,1.9818,1.9836,1.9854,1.9872,1.989,1.9908,1.9926,1.9944,1.9962,1.998,1.9998

D1 D2 Cassie: KE_{tot} [J]
0,3.29544803687032e-11,6.96604828378524e-11,9.25445255823184e-11,1.14730807410455e-10,1.37288070378026e-10,1.56592288514829e-10,1.73187086018395e-10,1.89858250152515e-10,2.08114427253384e-10,2.27810822115525e-10,2.48120472187477e-10,2.68166012691827e-10,2.87394443553346e-10,3.05440220145242e-10,3.22577673119848e-10,3.38966471879202e-10,3.54755741661102e-10,3.70191988108482e-10,3.85493667338249e-10,4.00849479272039e-10,4.16202037729277e-10,4.31770920276039e-10,4.47632504169739e-10,4.63437820895479e-10,4.78646741726497e-10,4.93164141670528e-10,5.07382166573343e-10,5.21758126351897e-10,5.36485357959341e-10,5.51750527061323e-10,5.68695147280152e-10,5.86378923653311e-10,6.02247062007464e-10,6.14966657388555e-10,6.27112979962682e-10,6.42272418823587e-10,6.60382526483867e-10,6.78490338821138e-10,6.93926179813728e-10,7.05425877766049e-10,7.13184864192589e-10,7.17917319237705e-10,7.2027338654367e-10,7.20756637534105e-10,7.19702935716169e-10,7.17320691738763e-10,7.14136592746014e-10,7.10942664932801e-10,7.08487268726285e-10,7.0768598134251e-10,7.09292473241524e-10,7.13619629908606e-10,7.20773678904e-10,7.30823746292575e-10,7.44334537994961e-10,7.62015263529924e-10,7.84279047011831e-10,8.10904272054374e-10,8.41429341614285e-10,8.75270093272627e-10,9.11976522629337e-10,9.51443599357745e-10,9.93587713986192e-10,1.03816369356526e-09,1.08441709780054e-09,1.13111501682283e-09,1.17668501648415e-09,1.21898335112797e-09,1.2552271104171e-09,1.28211190034885e-09,1.29634575660598e-09,1.29552249119748e-09,1.27818045943385e-09,1.2448640958483e-09,1.19842137012278e-09,1.14355048432247e-09,1.08632123413848e-09,1.0324083206758e-09,9.8534553792167e-10,9.4589919967486e-10,9.12878107046427e-10,8.84851267159439e-10,8.60761622857723e-10,8.4037055281558e-10,8.23966678717585e-10,8.11398594853122e-10,8.01920455843908e-10,7.94812389036431e-10,7.89187606129146e-10,7.84310538165394e-10,7.78710877282528e-10,7.7068373021649e-10,7.57956903312772e-10,7.38812453131563e-10,7.11882910523992e-10,6.7670058541399e-10,6.33460751186999e-10,5.83719936136012e-10,5.30795098438689e-10,4.78773208891568e-10,4.31564267646975e-10,3.91608655121256e-10,3.59308847248962e-10,3.33980736170207e-10,3.14594428207153e-10,3.00330375666478e-10,2.90169808966469e-10,2.82326852698123e-10,2.74664435605995e-10,2.6526060744102e-10,2.53383496580595e-10,2.39560989718419e-10,2.25267725467813e-10,2.11979849908319e-10,2.01281591373717e-10,1.93995098370371e-10,1.90554017880304e-10,1.91025743652081e-10,1.95101313681719e-10,2.02182697349427e-10,2.11545906111269e-10,2.22356721906278e-10,2.33528786124464e-10,2.44015761783876e-10,2.52888184148486e-10,2.59607514633334e-10,2.64474779287297e-10,2.68327861967453e-10,2.7260266486634e-10,2.7893855998834e-10,2.88775731440217e-10,3.02918278928612e-10,3.21678473942234e-10,3.4504076076211e-10,3.71831088529048e-10,3.9975998048084e-10,4.25785440778385e-10,4.47368152379339e-10,4.63965861264213e-10,4.76358501982114e-10,4.86325304621446e-10,4.95357686950932e-10,5.04955933500111e-10,5.16293842734882e-10,5.2976809844697e-10,5.45530994861334e-10,5.6296882449944e-10,5.81466273333828e-10,6.00132274310876e-10,6.17897932494397e-10,6.34218161356698e-10,6.48627752973486e-10,6.6074398737665e-10,6.7073058572334e-10,6.79454145709136e-10,6.87623113234851e-10,6.9589789343045e-10,7.04516445728032e-10,7.13459167038663e-10,7.22115986841864e-10,7.29849428214067e-10,7.35847460712932e-10,7.39583984964305e-10,7.40672304219756e-10,7.39086587858623e-10,7.35025470619312e-10,7.28353032382214e-10,7.18971165044462e-10,7.06537376481325e-10,6.91144544973625e-10,6.72756327509049e-10,6.51709536200673e-10,6.28916637405456e-10,6.0528831154025e-10,5.81698246736888e-10,5.58596549723131e-10,5.36043375233588e-10,5.13777507977403e-10,4.91352543858028e-10,4.68568632295917e-10,4.45257395393337e-10,4.21613748811872e-10,3.97530721991447e-10,3.72472603070745e-10,3.45758206357607e-10,3.16633264416214e-10,2.84727972631753e-10,2.50789438851458e-10,2.16279185309624e-10,1.82818265924657e-10,1.52260402266093e-10,1.26012647640239e-10,1.04912561494424e-10,8.93937808010065e-11,7.9432843704074e-11,7.47274104703941e-11,7.49365153720817e-11,7.94157286800403e-11,8.76834955974192e-11,9.92226520288462e-11,1.13554569455169e-10,1.30244632654982e-10,1.48783608212419e-10,1.6861734532332e-10,1.89331152498374e-10,2.10625959467811e-10,2.32400222711681e-10,2.54591323664839e-10,2.76959745945108e-10,2.9915283363188e-10,3.20477809757027e-10,3.40478710565034e-10,3.58768766186158e-10,3.75216996016715e-10,3.89847690968864e-10,4.02623041306904e-10,4.13691276199432e-10,4.22998489288095e-10,4.31005688008708e-10,4.38256974844191e-10,4.45567263006318e-10,4.53611877914422e-10,4.6293120971063e-10,4.73834058549974e-10,4.8604957622227e-10,4.98984350983903e-10,5.11890564296215e-10,5.24061219695503e-10,5.34720610326258e-10,5.43165303368888e-10,5.49055414460831e-10,5.5228033747438e-10,5.52755637938466e-10,5.50485057129879e-10,5.45789081228216e-10,5.38968246543499e-10,5.30418544216412e-10,5.20634168242895e-10,5.1007459035066e-10,4.99274832592868e-10,4.88645649378151e-10,4.78560982096937e-10,4.69380814321199e-10,4.60187457482179e-10,4.49797523593102e-10,4.37937030166853e-10,4.24223221404756e-10,4.08659565161603e-10,3.9129182593646e-10,3.7229058587666e-10,3.51984506685656e-10,3.30796254612973e-10,3.090435446184e-10,2.87254855837071e-10,2.65886585558169e-10,2.45304846873933e-10,2.25715261247531e-10,2.07393588559683e-10,1.90204394248426e-10,1.74188304788217e-10,1.59148962891976e-10,1.44977002217383e-10,1.31496979757864e-10,1.18585015055255e-10,1.06293677885164e-10,9.44885925640635e-11,8.31917870979512e-11,7.23220189705597e-11,6.18532382196769e-11,5.19147450468501e-11,4.28401366912076e-11,3.50730513548401e-11,2.91366719904347e-11,2.54340186937224e-11,2.41742599809945e-11,2.53307782185198e-11,2.86668129270161e-11,3.37556240579977e-11,4.02961582127815e-11,4.78142912449601e-11,5.60755137568896e-11,6.48125798167095e-11,7.37623529293283e-11,8.28879913500989e-11,9.21614736922802e-11,1.0160932350402e-10,1.11213409819875e-10,1.21192226292475e-10,1.31652835707648e-10,1.42711280034995e-10,1.54385607839514e-10,1.66702703555393e-10,1.79585633206011e-10,1.92958725666722e-10,2.06806823733546e-10,2.21002010456083e-10,2.35354708462095e-10,2.49635881001788e-10,2.63669941709897e-10,2.77178762714678e-10,2.89962816408068e-10,3.019678410538e-10,3.13031673554793e-10,3.23143979633804e-10,3.32305384697344e-10,3.40596379663449e-10,3.48274665742003e-10,3.55508679786825e-10,3.62406561265371e-10,3.69093940937619e-10,3.75598612401633e-10,3.81897565678898e-10,3.88157150238233e-10,3.94232642578746e-10,4.0006224782379e-10,4.05508761901344e-10,4.10415772005084e-10,4.14632440548778e-10,4.17984444825335e-10,4.20236781135883e-10,4.21241827384925e-10,4.21031463542122e-10,4.19463484554948e-10,4.16651040924204e-10,4.12641805345438e-10,4.07633861132377e-10,4.01850170328066e-10,3.95320996372151e-10,3.88327818936847e-10,3.80817456890717e-10,3.72883262076337e-10,3.64498133870406e-10,3.55609520062484e-10,3.45921373289324e-10,3.35398246415099e-10,3.23751377995999e-10,3.10830554226834e-10,2.96387503645242e-10,2.80586250235611e-10,2.63388962985983e-10,2.4500112851066e-10,2.25602459177186e-10,2.05429904385841e-10,1.84835659436628e-10,1.64104432942887e-10,1.43630486990153e-10,1.23736473371866e-10,1.04815054356965e-10,8.71810403358219e-11,7.11387866204365e-11,5.69343307113561e-11,4.48241563334297e-11,3.50053232558124e-11,2.77754029330973e-11,2.324182157986e-11,2.14040138501547e-11,2.23862645770399e-11,2.61127455384541e-11,3.24781657585338e-11,4.12915159980963e-11,5.23464678097563e-11,6.53704742821217e-11,8.00985910514736e-11,9.61871809481611e-11,1.13267748043201e-10,1.31047433195354e-10,1.49252147094364e-10,1.67524577211071e-10,1.85647356395965e-10,2.03186517855164e-10,2.19964498470286e-10,2.35903543752519e-10,2.5095753243471e-10,2.65104278170436e-10,2.78431831528207e-10,2.9092719143051e-10,3.02562319089969e-10,3.13331143380612e-10,3.23314704719226e-10,3.32481965847904e-10,3.40792230474764e-10,3.48368316513003e-10,3.54979149380415e-10,3.6080651863807e-10,3.65827146204387e-10,3.69824084908183e-10,3.72855011902287e-10,3.74814483456455e-10,3.75710973689876e-10,3.75631792534693e-10,3.74312286785829e-10,3.71950042374155e-10,3.68489522140453e-10,3.63889977382581e-10,3.5839012032851e-10,3.51953518764206e-10,3.44763473671782e-10,3.36840206923769e-10,3.28406165335561e-10,3.19378838462318e-10,3.09868755990007e-10,2.99871490128576e-10,2.8936240524231e-10,2.78314664027575e-10,2.66807847229681e-10,2.54915564681127e-10,2.42708666830601e-10,2.30223583705573e-10,2.1757759552055e-10,2.04803990926912e-10,1.92090356426771e-10,1.7946589785975e-10,1.66987075647737e-10,1.54657891977901e-10,1.42595572443062e-10,1.30855926717912e-10,1.19499252093228e-10,1.086216695216e-10,9.83056372159503e-11,8.85676554775198e-11,7.94354740535021e-11,7.10011948151128e-11,6.32548861997105e-11,5.62356226863366e-11,4.99312113477477e-11,4.43366705135357e-11,3.94635143254571e-11,3.52991183821018e-11,3.18960363269621e-11,2.9219344199227e-11,2.72783640681808e-11,2.61082870061496e-11,2.56746026710868e-11,2.59848699391059e-11,2.70005267056309e-11,2.87097086403256e-11,3.10701113774097e-11,3.40905544102558e-11,3.77932787302011e-11,4.2081129508283e-11,4.70090590523478e-11,5.25790270343665e-11,5.8764348220431e-11,6.55490724284853e-11,7.28657821972391e-11,8.06507219909549e-11,8.88408961114837e-11,9.73545667137149e-11,1.06186709945911e-10,1.15264796514393e-10,1.245707931172e-10,1.34074389065152e-10,1.43800577548239e-10,1.53811644922787e-10,1.64072568358515e-10,1.74474847744162e-10,1.84939397012212e-10,1.95398263801522e-10,2.05888988582725e-10,2.16315708973438e-10,2.26577593266072e-10,2.36534528465073e-10,2.46216090839846e-10,2.55469502263103e-10,2.64338366139649e-10,2.72678350266292e-10,2.80365551784234e-10,2.87352613173115e-10,2.93696129225451e-10,2.99380957772848e-10,3.04223085540525e-10,3.08336367553185e-10,3.11625602629679e-10,3.14090266555632e-10,3.15772729299046e-10,3.16690457053133e-10,3.16733644215825e-10,3.16035618278379e-10,3.14592084599237e-10,3.12280563301208e-10,3.09187801864079e-10,3.053385258716e-10,3.00650250296557e-10,2.95127002516743e-10,2.88835029477473e-10,2.81764785224709e-10,2.73969838051416e-10,2.65449819218766e-10,2.562430844126e-10,2.46379621907086e-10,2.35926802670191e-10,2.24785470540812e-10,2.13141683770279e-10,2.00986363526286e-10,1.88320541446195e-10,1.75256778756757e-10,1.61916548296974e-10,1.48273249678146e-10,1.34525330462873e-10,1.20812745766944e-10,1.07220795776129e-10,9.399906327804e-11,8.13101281891381e-11,6.93003835890585e-11,5.81266787150474e-11,4.79929463691625e-11,3.90517573179312e-11,3.14958545336967e-11,2.54369162388247e-11,2.10402201387415e-11,1.83365132425527e-11,1.73676866421559e-11,1.81237884341383e-11,2.06025063949477e-11,2.47086987221831e-11,3.04157432475191e-11,3.75716940461079e-11,4.60424661241059e-11,5.57075874297475e-11,6.63764013349389e-11,7.79100551231476e-11,9.00986664638981e-11,1.02787288388735e-10,1.15850851557851e-10,1.29080198605238e-10,1.42324353279109e-10,1.55484458301547e-10,1.6839656818677e-10,1.80899415499954e-10,1.92942869806882e-10,2.04343155052808e-10,2.15055120215104e-10,2.25021475872258e-10,2.34151507800929e-10,2.4239092266233e-10,2.49667742252934e-10,2.56027442713501e-10,2.61386025605237e-10,2.65791670975331e-10,2.69327117107829e-10,2.71851457294393e-10,2.73463682697712e-10,2.7422275634217e-10,2.74119845745125e-10,2.73156463083312e-10,2.71427837202042e-10,2.68996806711579e-10,2.65768624375514e-10,2.61844979072999e-10,2.57340184570552e-10,2.52206017585725e-10,2.46454633394661e-10,2.40311647187143e-10,2.33623810604597e-10,2.26599468995781e-10,2.19188378543871e-10,2.11454050309268e-10,2.03456833318721e-10,1.9524588381291e-10,1.86899273355161e-10,1.78508159196013e-10,1.7001325209808e-10,1.61463221607894e-10,1.5297015946983e-10,1.44551021406735e-10,1.36234457696965e-10,1.28068373505468e-10,1.20021370709954e-10,1.12167487920086e-10,1.04529589728064e-10,9.71592671566441e-11,9.00083317653035e-11,8.30683859260496e-11,7.64062637038194e-11,7.00305644362568e-11,6.39683332317867e-11,5.8221453698012e-11,5.28024895596225e-11,4.77372633638292e-11,4.31115002020316e-11,3.88836833754877e-11,3.50863546762897e-11,3.17496063555581e-11,2.88543546377416e-11,2.64266240607808e-11,2.4469435657871e-11,2.29784003925415e-11,2.19816991748839e-11,2.15108692913773e-11,2.1557530356501e-11,2.21059020298585e-11,2.31622227957774e-11,2.47438609790629e-11,2.68274115407223e-11,2.94629121415694e-11,3.25888285695304e-11,3.62701893403386e-11,4.044196378599e-11,4.51663111863123e-11,5.03999063668405e-11,5.61557956542387e-11,6.23907249507629e-11,6.9120268512213e-11,7.63317313485704e-11,8.39160308736597e-11,9.18539354961729e-11,1.00161188303233e-10,1.0866901086113e-10,1.17366855285026e-10,1.26142896689785e-10,1.34984132406514e-10,1.43856530798419e-10,1.52678015880273e-10,1.61422708564395e-10,1.70007039243444e-10,1.78399790940669e-10,1.86440878353905e-10,1.94127774390008e-10,2.01355999746954e-10,2.0806565007747e-10,2.14266179214493e-10,2.19894581671912e-10,2.24917674669905e-10,2.29285083647771e-10,2.32950902235618e-10,2.3591857549673e-10,2.38092516926763e-10,2.39490281270344e-10,2.40150788775179e-10,2.39995299144186e-10,2.3908913731917e-10,2.3743891719553e-10,2.35091548540504e-10,2.31999889933949e-10,2.28274584213971e-10,2.23856070122521e-10,2.18814170914502e-10,2.13163174338492e-10,2.06987078174351e-10,2.00262648885682e-10,1.93069719448471e-10,1.8538289619773e-10,1.77305346577946e-10,1.68845600589479e-10,1.60071278411645e-10,1.50995812257266e-10,1.4167326795936e-10,1.32175712961167e-10,1.22636879343065e-10,1.12987390294139e-10,1.03361183098607e-10,9.3842229772011e-11,8.45190762357185e-11,7.54722064277549e-11,6.67355095198584e-11,5.84112237475199e-11,5.06850602236093e-11,4.34626238903632e-11,3.69516845646736e-11,3.11612546095322e-11,2.62220238278259e-11,2.21873788334569e-11,1.90717634553354e-11,1.69678002528069e-11,1.5812307359193e-11,1.57075295205641e-11,1.66722562136183e-11,1.86775435555644e-11,2.16883568426729e-11,2.56806928830717e-11,3.06150094957759e-11,3.64229133619131e-11,4.30389362818947e-11,5.03577718447462e-11,5.83055508165514e-11,6.67921700187426e-11,7.56966024571998e-11,8.48848255445077e-11,9.42410311292741e-11,1.03691047616622e-10,1.13129193562096e-10,1.22461512636413e-10,1.31531704115996e-10,1.40338075383117e-10,1.4875849103054e-10,1.56724806444658e-10,1.64240726372672e-10,1.71044559299186e-10,1.77253850172859e-10,1.82789147729466e-10,1.87642611654915e-10,1.91719384539363e-10,1.95103171188887e-10,1.9765658037871e-10,1.99567121947668e-10,2.00722072531613e-10,2.01126451279849e-10,2.00844355817765e-10,1.99878827942166e-10,1.98338741170558e-10,1.96167233230556e-10,1.93428092271904e-10,1.90172654609635e-10,1.86405579640872e-10,1.82207931659313e-10,1.77685521840082e-10,1.72794875947375e-10,1.67581448494098e-10,1.62104863722028e-10,1.56474784083434e-10,1.5064662951901e-10,1.4470393224867e-10,1.38650863547555e-10,1.3249578401277e-10,1.26308050553405e-10,1.20159682455322e-10,1.14018078017883e-10,1.07907521279052e-10,1.01841678212707e-10,9.5860207664059e-11,9.00064900944114e-11,8.43267270947622e-11,7.87135122728199e-11,7.32571097481825e-11,6.79379948350153e-11,6.28230097507086e-11,5.78703540632864e-11,5.31530132884057e-11,4.86010700117326e-11,4.42971679071279e-11,4.02358416316306e-11,3.64192690747672e-11,3.28894978307119e-11,2.96302053253496e-11,2.6691236592222e-11,2.4054759424617e-11,2.17628230648082e-11,1.98318230893676e-11,1.82808907177133e-11,1.71002567687017e-11,1.63169393045525e-11,1.59568616455781e-11,1.60181876426904e-11,1.65119720500779e-11,1.7423271075418e-11,1.87640787081e-11,2.05600334788938e-11,2.27838742747557e-11,2.54351902203323e-11,2.85076148883563e-11,3.19930825312818e-11,3.59119348308497e-11,4.02048883125427e-11,4.4886432402551e-11,4.99156088909893e-11,5.53642176863413e-11,6.11265125425151e-11,6.71494154757663e-11,7.34824038626185e-11,8.00089144384075e-11,8.66872878916763e-11,9.34652860894594e-11,1.00334376400319e-10,1.07253743574973e-10,1.14080440946856e-10,1.20851891299493e-10,1.27494604389632e-10,1.3391137237731e-10,1.4003034075096e-10,1.45929490838176e-10,1.5150646100122e-10,1.56623623596176e-10,1.61325306195736e-10,1.65580127567486e-10,1.69299379400935e-10,1.72480370560853e-10,1.75052964266146e-10,1.77052027280759e-10,1.78435805959847e-10,1.79217623439488e-10,1.79328397166851e-10,1.78754188237892e-10,1.77574619279072e-10,1.75807366856661e-10,1.73466131602881e-10,1.70515187069802e-10,1.66957576831488e-10,1.62910493417843e-10,1.58436789647319e-10,1.53509897969357e-10,1.48077938080568e-10,1.42291198248305e-10,1.36178953419417e-10,1.29782904318546e-10,1.23100368302459e-10,1.16257220989058e-10,1.09285859870298e-10,1.02149095357345e-10,9.49688941452987e-11,8.78121754314682e-11,8.07068507102595e-11,7.36404477017077e-11,6.67879326004819e-11,6.01201735221295e-11,5.36957768109788e-11,4.76465970314879e-11,4.19053005799804e-11,3.65523918674218e-11,3.16608119211769e-11,2.72736367783148e-11,2.33805032586006e-11,2.00343014311379e-11,1.72933560737686e-11,1.51767541608125e-11,1.37085632597768e-11,1.29021935352434e-11,1.27276283887309e-11,1.31754817309982e-11,1.42825258360503e-11,1.60342598979271e-11,1.84076183613738e-11,2.14212194532636e-11,2.494045288671e-11,2.90086070595149e-11,3.35800737247594e-11,3.8573937634913e-11,4.3970328642032e-11,4.97045170980349e-11,5.56881260143509e-11,6.19517594064404e-11,6.83234111694637e-11,7.47546333846757e-11,8.12534515730394e-11,8.76546868976525e-11,9.39684122885542e-11,1.00137972340689e-10,1.0610804617691e-10,1.1184262927967e-10,1.17275351434731e-10,1.22276603360119e-10,1.26886507476323e-10,1.31066644589557e-10,1.34853407294452e-10,1.38104665630652e-10,1.40842613319089e-10,1.43097289509409e-10,1.44799780550457e-10,1.45955101483513e-10,1.46633331118266e-10,1.46796829674466e-10,1.46460148025305e-10,1.45639076807813e-10,1.44329358311333e-10,1.42604267376818e-10,1.40467815778658e-10,1.37967335559173e-10,1.35082357796817e-10,1.31831139662333e-10,1.28341916411467e-10,1.24602223650374e-10,1.20636825171461e-10,1.16437781223348e-10,1.12042277577095e-10,1.07521102493321e-10,1.02933765538213e-10,9.8263543603364e-11,9.34906300377449e-11,8.87441236235329e-11,8.3975887272375e-11,7.91956628880603e-11,7.44954132390881e-11,6.98354199411211e-11,6.52540731690938e-11,6.07264214033978e-11,5.632179314413e-11,5.20349150028023e-11,4.79095166642805e-11,4.39220203863441e-11,4.00872355911274e-11,3.64097169582772e-11,3.29527497103522e-11,2.97183498985665e-11,2.66738608655988e-11,2.38998575139674e-11,2.13594213372691e-11,1.9066059907092e-11,1.70515569423458e-11,1.53330844018388e-11,1.39183124381568e-11,1.28100925608468e-11,1.20316631172205e-11,1.1588244836838e-11,1.14595092722272e-11,1.16717491266019e-11,1.2234825871378e-11,1.31264040020664e-11,1.43775443427761e-11,1.59456472036666e-11,1.78352640669689e-11,2.00553052799427e-11,2.2581246559535e-11,2.54219952201868e-11,2.85533831320678e-11,3.19639634559232e-11,3.56186171451035e-11,3.95295345456607e-11,4.36794263977493e-11,4.80466754338575e-11,5.25786543208016e-11,5.72723358388946e-11,6.21160786242351e-11,6.70316667469991e-11,7.20571870135771e-11,7.70983236668511e-11,8.21282740633146e-11,8.71157850034445e-11,9.19947407370649e-11,9.6767193281889e-11,1.01328389372858e-10,1.05739907505563e-10,1.09905692082547e-10,1.13779941381046e-10,1.17368763195454e-10,1.20584153017894e-10,1.23434350727389e-10,1.25931993153307e-10,1.27983788384385e-10,1.29584013539237e-10,1.30731296274804e-10,1.31404572809604e-10,1.31606657989145e-10,1.31334566449637e-10,1.30593830419385e-10,1.29339296061154e-10,1.27569078540599e-10,1.25449917022574e-10,1.22913157016666e-10,1.19899072577758e-10,1.16503794012508e-10,1.12735652867796e-10,1.08610714921512e-10,1.04246019025982e-10,9.96414569786281e-11,9.47150046915973e-11,8.96133112096858e-11,8.4422477077103e-11,7.91053751990068e-11,7.37214394951889e-11,6.83315030356208e-11,6.28885595964233e-11,5.75818099821765e-11,5.23840023799494e-11,4.73318822456824e-11,4.24008796031222e-11,3.77296384555113e-11,3.3307452051813e-11,2.92101870474042e-11,2.5424870774646e-11,2.1988909366589e-11,1.89170454935342e-11,1.62380225110838e-11,1.39774977927347e-11,1.2122286269528e-11,1.07155936448371e-11,9.75608181459748e-12,9.26075308067988e-12,9.21257173526458e-12,9.60017778809379e-12,1.04252578715094e-11,1.16730271122981e-11,1.33151641368086e-11,1.53496758316559e-11,1.77780558657129e-11,2.05448064880401e-11,2.36288256185786e-11,2.70044307080785e-11,3.06742645418717e-11,3.45322116528019e-11,3.8585814939726e-11,4.28264874679298e-11,4.71758954389109e-11,5.15984393054693e-11,5.60192530321757e-11,6.04667352673509e-11,6.48861654188308e-11,6.92797595766816e-11,7.34954504803058e-11,7.75916244968895e-11,8.15003834513872e-11,8.52250380853931e-11,8.87430737570778e-11,9.19827858941276e-11,9.4953689157146e-11,9.76059541728303e-11,9.99404714938227e-11,1.01904589874074e-10,1.03574381392734e-10,1.04911475253571e-10,1.05868475402088e-10,1.06453179406208e-10,1.06709669243608e-10,1.06561578397702e-10,1.06109578673633e-10,1.05357251822801e-10,1.042730889022e-10,1.02820716205418e-10,1.01073137740282e-10,9.90284044565612e-11,9.67553470993887e-11,9.42955165757033e-11,9.15247354718266e-11,8.85734353356479e-11,8.54427005109293e-11,8.21625849189682e-11,7.87793416586949e-11,7.52553092035478e-11,7.16670444666353e-11,6.80126644115271e-11,6.43470960979703e-11,6.06672513111184e-11,5.69599134248395e-11,5.32524992063903e-11,4.96085112356525e-11,4.60067608993103e-11,4.24838781159886e-11,3.9068192446245e-11,3.57389731035421e-11,3.25535572692568e-11,2.94737479279058e-11,2.65622191127464e-11,2.37898083331752e-11,2.11972541452119e-11,1.88161731003571e-11,1.66439173337022e-11,1.46949510078169e-11,1.29770484186811e-11,1.14809965362457e-11,1.0233056203833e-11,9.23899987667287e-12,8.51026044613418e-12,8.05063138953741e-12,7.85370390690282e-12,7.92380018823942e-12,8.28974826836292e-12,8.89070111333615e-12,9.75990355403396e-12,1.08978584962425e-11,1.22689969614216e-11,1.38901111857507e-11,1.57413386089411e-11,1.78127161733833e-11,2.01105242226254e-11,2.26200295696823e-11,2.53339875091682e-11,2.81720245474178e-11,3.1171667172815e-11,3.43309799833065e-11,3.76184518511873e-11,4.10082803614126e-11,4.44481644233881e-11,4.79793523272636e-11,5.15467685234542e-11,5.51638457323969e-11,5.87479711240244e-11,6.23099023804666e-11,6.58024291278427e-11,6.92549745445816e-11,7.25769967278439e-11,7.57584391100579e-11,7.87840130778054e-11,8.16644179384976e-11,8.42683771419208e-11,8.66459246699897e-11,8.87271011237373e-11,9.05529691171831e-11,9.21191107904538e-11,9.34079521824601e-11,9.4395599491848e-11,9.49914393670128e-11,9.5289677125498e-11,9.51680339453301e-11,9.47306057466513e-11,9.40046681911554e-11,9.28818102811135e-11,9.14727894744028e-11,8.96554587460347e-11,8.75940447546879e-11,8.52779804461684e-11,8.26160310791832e-11,7.97413610759603e-11,7.66252935468269e-11,7.32550695150548e-11,6.97477845865153e-11,6.60725806952392e-11,6.2314781724337e-11,5.83796521139236e-11,5.44448305623346e-11,5.04560563093365e-11,4.64887892702336e-11,4.25598301438111e-11,3.87458213283059e-11,3.50023286545218e-11,3.13669074895274e-11,2.79077465264409e-11,2.45874358422098e-11,2.15028570762994e-11,1.86907890314929e-11,1.61295453728629e-11,1.38285952132268e-11,1.17946841313927e-11,1.00622488441119e-11
