# Supplementary material for: Condensate droplet roaming on nanostructured superhydrophobic surfaces
Source: Nat Commun. 2025 Jan 30;16:1167. doi: 10.1038/s41467-025-56562-x (PMC11782698; doi:10.1038/s41467-025-56562-x)
Supplement: Supplementary file 12 — Source Data [file 41467_2025_56562_MOESM12_ESM.zip › source_data/Figure2c.txt]

Figure 2c data

Set 1: Time [ms]
0.1,0.2,0.3,0.4,0.5,0.6,0.7,0.8,0.9,1,1.1,1.2,1.3,1.4,1.5,1.6,1.7,1.8,1.9,2,2.1,2.2,2.3,2.4,2.5,2.6,2.7,2.8,2.9,3,3.1,3.2,3.3,3.4,3.5,3.6,3.7,3.8,3.9,4,4.1,4.2,4.3,4.4,4.5,4.6,4.7,4.8,4.9,5,5.1

Set 1: Distance travelled by the main droplet [mm]
0,0.00437541856427546,0.0503857247257951,0.0783844999576311,0.0898410640498891,0.0988537596492509,0.119529260390838,0.130569956550751,0.165377133542392,0.177871380471906,0.199733885235865,0.215841343586174,0.230628196438305,0.238819284293451,0.248017800983698,0.25895290655571,0.269665630524824,0.279174684614977,0.286508415878255,0.316944709627248,0.333479226453449,0.360059237363586,0.425397642485006,0.438627460502062,0.449393855691544,0.462455146400482,0.468180488662794,0.481058585997992,0.492772043606546,0.512069120908616,0.525952864098192,0.538907424670235,0.544097785997777,0.546942671950512,0.548075383219592,0.549140916200581,0.551496330411589,0.553101641423913,0.553557197915427,0.55414725860476,0.555909026160681,0.557691742828256,0.559310743771196,0.560742670025843,0.563279338687404,0.563633713475241,0.564736811942495,0.566646096071749,0.568952764050781,0.570237485279215,0.571360656188684

Set 2: Time [ms]
0.3,0.4,0.5,0.6,0.7,0.8,0.9,1,1.1,1.2,1.3,1.4,1.5,1.6,1.7,1.8,1.9,2,2.1,2.2,2.3,2.4,2.5,2.6,2.7,2.8,2.9,3,3.1,3.2,3.3,3.4,3.5,3.6,3.7,3.8,3.9,4,4.1,4.2,4.3,4.4,4.5,4.6,4.7,4.8,4.9,5,5.1,5.2,5.3,5.4,5.5,5.6,5.7,5.8,5.9,6

Set 2: Distance travelled by the main droplet [mm]
0,0.00998361968120163,0.0161820408973545,0.053565110224218,0.108538552949344,0.127781598249769,0.163123507020392,0.212564523623156,0.250256192760444,0.258419470708109,0.266554788265639,0.278965455900466,0.298435635954649,0.308138169117388,0.31765312016991,0.329647990894638,0.344510485749022,0.354638511267359,0.381652142495953,0.394598950039998,0.409204072884374,0.419559946901,0.431678090804016,0.448857178348761,0.460316283010932,0.48002801877944,0.499753632651144,0.510494339100941,0.536914252438931,0.544325182242568,0.562781184401224,0.569478344359587,0.585202755289363,0.591610658696483,0.603451612233644,0.612193206546908,0.619198197211859,0.625121573147683,0.632469297565547,0.637493742725959,0.639220428196033,0.641126410161309,0.643437607017147,0.644964248551714,0.645203852309492,0.645367411235721,0.647748423965811,0.651311089347044,0.65276745320647,0.65398886495203,0.656327213264085,0.658781376655073,0.660156846038578,0.661133517130408,0.665391972815949,0.665940968942154,0.667183739503941,0.669226981470154

Set 3: Time [ms]
0.1,0.2,0.3,0.4,0.5,0.6,0.7,0.8,0.9,1,1.1,1.2,1.3,1.4,1.5,1.6,1.7,1.8,1.9,2,2.1,2.2,2.3,2.4,2.5,2.6,2.7,2.8,2.9,3,3.1,3.2,3.3,3.4,3.5,3.6,3.7,3.8,3.9,4,4.1,4.2,4.3,4.4,4.5,4.6,4.7,4.8,4.9,5,5.1,5.2,5.3,5.4,5.5,5.6,5.7,5.8,5.9,6,6.1,6.2,6.3,6.4,6.5,6.6,6.7,6.8,6.9,7,7.1,7.2,7.3,7.4,7.5,7.6,7.7,7.8,7.9,8,8.1,8.2,8.3,8.4,8.5,8.6

Set 3: Distance travelled by the main droplet [mm]
0,0.00965077349478419,0.0199034801004225,0.0640517996941932,0.0740265715254549,0.086483442977567,0.0978309229292093,0.105757833263426,0.116655833630229,0.126937643320096,0.133598866166113,0.157624362413451,0.165492233811496,0.171885747118086,0.17954225725039,0.190464940513266,0.209777964731592,0.221587247710197,0.270816184708844,0.331965878703923,0.3432361375871,0.354834703819155,0.358269824839794,0.370352001280883,0.37461848907866,0.382289723330457,0.387975085250658,0.39683337226511,0.405800791660429,0.410401551787196,0.416065890945098,0.423323966595183,0.430459411701172,0.437876333978346,0.444351280486937,0.448545779033409,0.458029891275715,0.462148261009974,0.548428983251789,0.554613053875396,0.556967280373718,0.561432876370867,0.569875477465511,0.581240351859139,0.591234957057376,0.594565390708316,0.600695412562516,0.602884810201604,0.605921471942086,0.612798499377836,0.618313383684836,0.621280505504382,0.629339809342362,0.631465906174871,0.635560968078643,0.639509200638275,0.643386254911116,0.645934092258585,0.653130800495143,0.662537755215575,0.664573807581088,0.67099299277108,0.673648012378758,0.679759881910493,0.682103516499147,0.684681559019822,0.688030938679093,0.695456855954223,0.702046645115106,0.708101328936078,0.713501804501149,0.717101644913253,0.71969390988815,0.721648281240089,0.722066489363837,0.725136606384213,0.728001156483503,0.733018665870015,0.736267289229735,0.738629818672029,0.740479678337039,0.74176418459432,0.7431213458976,0.746004808203628,0.749463035127037,0.751358565139663

Set 4: Time [ms]
0.2,0.3,0.4,0.5,0.6,0.7,0.8,0.9,1,1.1,1.2,1.3,1.4,1.5,1.6,1.7,1.8,1.9,2,2.1,2.2,2.3,2.4,2.5,2.6,2.7,2.8,2.9,3,3.1,3.2,3.3,3.4,3.5,3.6,3.7,3.8,3.9,4,4.1,4.2,4.3,4.4,4.5,4.6,4.7,4.8,4.9,5,5.1,5.2,5.3,5.4,5.5,5.6

Set 4: Distance travelled by the main droplet [mm]
0,0.0122806129095466,0.045975398430339,0.0665946033417101,0.147959294220875,0.154272657185867,0.170225284566106,0.181449184432257,0.190116974922986,0.255079909501225,0.267573702811364,0.277418900721879,0.288659157990413,0.298254704934204,0.311168184871822,0.318350888176344,0.407581732009093,0.411372754042618,0.427263732891995,0.433573654882469,0.438172752085775,0.442371752067596,0.454608684924674,0.463138467248233,0.474633505855502,0.48575793154786,0.49407751730579,0.50403993496975,0.512772971734954,0.524476582358311,0.531504633695409,0.542365437119055,0.681436046668847,0.68568073192574,0.688367015890097,0.697689896668477,0.70698965362553,0.717062639047867,0.720408246939902,0.722221401776494,0.731084589659245,0.733914863557417,0.740162737358369,0.742222831581928,0.744746903547075,0.747510307654563,0.750167932295823,0.751639607873191,0.755703031911419,0.762979109681251,0.767442972835683,0.774568018748502,0.776382573950733,0.779878805071187,0.785547386576308

Set 5: Time [ms]
0.1,0.2,0.3,0.4,0.5,0.6,0.7,0.8,0.9,1,1.1,1.2,1.3,1.4,1.5,1.6,1.7,1.8,1.9,2,2.1,2.2,2.3,2.4,2.5,2.6,2.7,2.8,2.9,3,3.1,3.2,3.3,3.4,3.5,3.6,3.7,3.8,3.9,4,4.1,4.2,4.3,4.4,4.5,4.6,4.7,4.8,4.9,5,5.1,5.2,5.3,5.4,5.5,5.6,5.7,5.8,5.9,6,6.1,6.2,6.3,6.4,6.5,6.6,6.7,6.8,6.9,7,7.1,7.2,7.3,7.4,7.5,7.6,7.7,7.8,7.9,8,8.1,8.2,8.3,8.4,8.5,8.6,8.7,8.8,8.9

Set 5: Distance travelled by the main droplet [mm]
0,0.00740932751732748,0.015328419853675,0.0274297848216703,0.034444405732824,0.043246487270742,0.0542832367960685,0.083255208048648,0.0883371076415409,0.0984210426578711,0.109103850267148,0.123456702153514,0.158564421114505,0.169339290151065,0.269692659628249,0.280191717288274,0.289485709314756,0.300136176103751,0.307161691852012,0.32074419251285,0.324848725301819,0.335369964054949,0.348032068065323,0.362618341459804,0.370072440054961,0.380314085973683,0.38588017026436,0.395125655035708,0.50210420390959,0.525291781836642,0.537990516912504,0.552314406863661,0.554605324642174,0.574440698997224,0.582829241828632,0.592900821828441,0.611090367879993,0.615144319959174,0.631363821681669,0.639873192556891,0.650751977845002,0.660815026943637,0.670592862194897,0.682889394684462,0.690319349398382,0.705818570009539,0.719122226752442,0.729110117991908,0.738671181923589,0.745442376503608,0.766857293425494,0.776018472435848,0.78234035614307,0.794801932274359,0.802258563409136,0.804463483060294,0.813598197855094,0.820788303418098,0.82614984408968,0.839658216388114,0.84713078050469,0.850340919243738,0.857431609600897,0.86634876469711,0.871858312284054,0.879143759735758,0.882600907376214,0.891806079365957,0.897698344108535,0.900770042587584,0.905238610933274,0.906752100615722,0.909671826048405,0.916191309664375,0.918301648324735,0.922809560646915,0.928013515353418,0.930030947836074,0.931608014915916,0.933414646953312,0.934292315751045,0.937387735829268,0.940383652264123,0.943378564109851,0.94506969028158,0.949026405504259,0.950270110972751,0.951965005701793,0.954821640806494

Set 6: Time [ms]
0.1,0.2,0.3,0.4,0.5,0.6,0.7,0.8,0.9,1,1.1,1.2,1.3,1.4,1.5,1.6,1.7,1.8,1.9,2,2.1,2.2,2.3,2.4,2.5,2.6,2.7,2.8,2.9,3,3.1,3.2,3.3,3.4,3.5,3.6,3.7,3.8,3.9,4,4.1,4.2,4.3,4.4,4.5,4.6,4.7,4.8,4.9,5,5.1,5.2,5.3,5.4,5.5,5.6,5.7,5.8,5.9,6,6.1,6.2,6.3,6.4,6.5,6.6,6.7

Set 6: Distance travelled by the main droplet [mm]
0,0.00358836022313567,0.00514480356947644,0.00842916123581089,0.0141880877835407,0.0214239688890834,0.0291863957251633,0.0863927081209355,0.095047273006786,0.100589539526013,0.110277024181042,0.121266281316614,0.128940405193192,0.141215078135489,0.17679447712477,0.238445776778182,0.247595697946199,0.261304447254555,0.281354904918161,0.298814149181588,0.309174091747563,0.328526923067698,0.342461675885921,0.359464409363326,0.375647691614071,0.391942842684462,0.403346799003866,0.421636546872226,0.486234528203568,0.492310639537008,0.500432803113352,0.528818462265686,0.544293313569969,0.563741547857226,0.579853146256231,0.601651538800937,0.618147027167429,0.634060199384785,0.652175449798868,0.664985761877816,0.672862865014836,0.684254764558421,0.692366991176824,0.698298583364426,0.704919719246339,0.71703697241567,0.723137324880519,0.738260516783416,0.744951294893933,0.747132327046789,0.75818327179282,0.762941011208245,0.77006614133288,0.774926186598154,0.779201705109378,0.781082382099248,0.785621877509773,0.791271694014462,0.794509522085015,0.799611431132844,0.802558247049827,0.805339728639279,0.807962085827753,0.812628631157994,0.816198234834365,0.817734102839138,0.820087489910464

Set 7: Time [ms]
0.2,0.3,0.4,0.5,0.6,0.7,0.8,0.9,1,1.1,1.2,1.3,1.4

Set 7: Distance travelled by the main droplet [mm]
0,0.0169450910616753,0.0333700885132094,0.0530070618261744,0.0867996420127553,0.101609883539735,0.114303482898473,0.142424208852516,0.164157487675318,0.174100572310395,0.188463055482609,0.196823055559723,0.233931914983341

Set 8: Time [ms]
0.2,0.3,0.4,0.5,0.6,0.7,0.8,0.9,1,1.1,1.2,1.3,1.4,1.5,1.6,1.7,1.8,1.9,2,2.1,2.2,2.3,2.4,2.5,2.6,2.7,2.8,2.9,3,3.1,3.2,3.3,3.4,3.5,3.6,3.7,3.8,3.9,4,4.1,4.2,4.3,4.4,4.5,4.6,4.7,4.8,4.9,5,5.1,5.2,5.3,5.4

Set 8: Distance travelled by the main droplet [mm]
0,0.00203420062016699,0.00695567237684577,0.0102075283275329,0.0165266855581055,0.0222480507636385,0.0285629428605098,0.0321562295444722,0.0379222538191292,0.0444135549370111,0.0505093940751746,0.0539495441111926,0.0616423273924402,0.0679368893282328,0.0715758868157071,0.0781795687748759,0.0853040422078062,0.0886583524138865,0.116263032889249,0.131033811806221,0.142475433055532,0.145353961927274,0.153854814880621,0.158408100336013,0.168493735508476,0.17311698293143,0.177229420468961,0.185031384836291,0.191505704621695,0.195601150902902,0.270167098806846,0.278017933291108,0.28104146780168,0.288900435049459,0.299837356063806,0.31153867127599,0.313368931891814,0.324668729137673,0.329748655821276,0.341230318374042,0.349943983892472,0.356736780850101,0.365008102184735,0.376453846146854,0.383842005659002,0.38804626503817,0.398323299078087,0.409943707260133,0.419000153217917,0.427250117908806,0.518118461749287,0.526379093300429,0.545858647936896

Set 9: Time [ms]
0.2,0.3,0.4,0.5,0.6,0.7,0.8,0.9,1,1.1,1.2,1.3

Set 9: Distance travelled by the main droplet [mm]
0,0.0445897301441881,0.126137828854922,0.139034157879949,0.154186845889769,0.184365042192814,0.202869765815523,0.239801659635751,0.257658996345456,0.308696241042797,0.321941444059403,0.33197798433955

Set 10: Time [ms]
0.1,0.2,0.3,0.4,0.5,0.6,0.7,0.8,0.9,1,1.1,1.2,1.3,1.4,1.5,1.6,1.7,1.8,1.9,2,2.1,2.2,2.3,2.4,2.5,2.6,2.7,2.8,2.9,3,3.1,3.2,3.3,3.4,3.5,3.6,3.7,3.8,3.9,4,4.1,4.2,4.3,4.4,4.5,4.6,4.7,4.8,4.9,5,5.1,5.2,5.3,5.4,5.5,5.6,5.7,5.8,5.9,6,6.1,6.2,6.3,6.4,6.5,6.6,6.7,6.8,6.9,7,7.1,7.2,7.3,7.4,7.5,7.6,7.7,7.8,7.9,8,8.1,8.2,8.3,8.4,8.5,8.6,8.7,8.8,8.9,9,9.1,9.2,9.3,9.4,9.5,9.6,9.7,9.8,9.9,10,10.1,10.2,10.3,10.4,10.5,10.6,10.7,10.8,10.9,11,11.1,11.2,11.3,11.4,11.5,11.6,11.7,11.8,11.9,12,12.1,12.2,12.3,12.4,12.5,12.6,12.7

Set 10: Distance travelled by the main droplet [mm]
0,0.0437190695385111,0.0519956857425593,0.105022492927743,0.111736970004673,0.152408377327299,0.159297816550321,0.168992926590795,0.177701957570646,0.188295803853244,0.264086849732849,0.268724941677756,0.27937560369879,0.283669835066632,0.295394203245261,0.306528301435381,0.3128508871965,0.321651632736346,0.331181430895255,0.33854031989226,0.348632731528742,0.35572037216683,0.365666121388336,0.386336347844297,0.390541647971707,0.409728731784324,0.417944746093627,0.571332873448239,0.614522344846152,0.635411526606162,0.656557644662604,0.669117360404514,0.678505519535004,0.681174740562386,0.69421108264744,0.700979287941884,0.704105561215777,0.708849754991184,0.718156517901476,0.725351356229115,0.73050910811867,0.735617731213326,0.73623507743043,0.739436610092253,0.750553613213583,0.755022947530971,0.758608534461085,0.768944964849203,0.778307331526224,0.778689750262165,0.783657923015735,0.787355984608494,0.797075954709162,0.802241760275457,0.806767917168722,0.811882203079913,0.828406555644834,0.83284908149377,0.838084016523659,0.845701614129151,0.853503632067955,0.853970559218072,0.857422047300916,0.86857350089725,0.87687796914711,0.879301406654504,0.882759877857485,0.892627923729155,0.898216317288363,0.903733779553596,0.904059646898067,0.911462812649887,0.922603033675444,0.924683908397575,0.93390741966899,0.93677318421185,0.946574735717668,0.954068476972696,0.959406456446,0.964459367983411,0.971891788148998,0.983788109366573,0.988081394184172,0.995243415185222,1.00212857989741,1.00514830839495,1.01203660270436,1.01361465283775,1.02203298331322,1.02553689436931,1.0312547941384,1.07835869091927,1.08940403600502,1.09798017202876,1.09987905791627,1.10554772354525,1.10599400438024,1.11484443781933,1.11675849363334,1.11941467979997,1.12133131474411,1.12439183295274,1.13314286133773,1.13322169531761,1.14039125179933,1.14436708529663,1.14744257191173,1.14983178352519,1.15592213276839,1.16262527332438,1.16646196652806,1.17260405152738,1.17864547176163,1.17980611028267,1.18090327806978,1.18454235088978,1.18802109383408,1.19253358531197,1.19721730857279,1.20276176675855,1.20652741900621,1.20912678013083,1.21224503311987,1.21337462760062,1.21562980880863,1.21758544268976,1.22008024253976

Set 11: Time [ms]
0.2,0.3,0.4,0.5,0.6,0.7,0.8,0.9,1,1.1,1.2,1.3,1.4,1.5,1.6,1.7,1.8,1.9,2,2.1,2.2,2.3,2.4,2.5,2.6,2.7,2.8,2.9,3,3.1,3.2,3.3,3.4,3.5,3.6,3.7,3.8,3.9,4,4.1,4.2,4.3,4.4,4.5

Set 11: Distance travelled by the main droplet [mm]
0,0.0453090220443198,0.0529537676622942,0.0902027949060677,0.102457889747104,0.113836730261659,0.146402531361381,0.165113277192399,0.178761860694599,0.19637513363949,0.210146694321983,0.233715612163431,0.251572817559902,0.266791388481781,0.292085477310498,0.306417859328039,0.321982753200279,0.336695877399962,0.353861608450589,0.370193784002366,0.382082423455932,0.389846842283769,0.397926888563606,0.404936098162526,0.412386024132177,0.419777563740489,0.424306419625625,0.425376474428443,0.425654469776644,0.427242453597477,0.429129075264833,0.42968768672561,0.43064601851117,0.432661860098581,0.435665890328284,0.43800006537439,0.440426829462466,0.442905604451526,0.443406132541536,0.446158091585023,0.449900792230981,0.45106210073538,0.453084680611431,0.45495962254926

Set 12: Time [ms]
0.1,0.2,0.3,0.4,0.5,0.6,0.7,0.8,0.9,1,1.1,1.2,1.3,1.4,1.5,1.6,1.7,1.8,1.9,2,2.1,2.2,2.3,2.4,2.5,2.6,2.7,2.8,2.9,3,3.1,3.2,3.3,3.4,3.5,3.6,3.7,3.8,3.9,4,4.1,4.2,4.3,4.4,4.5,4.6,4.7,4.8

Set 12: Distance travelled by the main droplet [mm]
0,0.037264282078997,0.0505181250886636,0.0598624138040397,0.104243270906185,0.121934572309146,0.13591153601971,0.168701272909899,0.198020601224671,0.206525421496459,0.221411473967724,0.233929226006673,0.246300799805724,0.302531477471437,0.311110972626621,0.321982948636967,0.336347830715678,0.34723110455712,0.367090203123737,0.375543147955408,0.392077961213161,0.396867306392146,0.409365719339918,0.413748415834149,0.432893283471876,0.440680687362401,0.449138875529071,0.456716709438969,0.459343862481737,0.467705868721893,0.472902337568425,0.478193459217335,0.47920948945233,0.480006900325864,0.482864716251087,0.486319247711768,0.489562299438444,0.493220198734341,0.494319884289327,0.495834419470514,0.499613497056482,0.501942502591031,0.504385577019675,0.505394267913586,0.507573765514106,0.510726997918431,0.511698765145104,0.513799782881115

Set 13: Time [ms]
0.2,0.3,0.4,0.5,0.6,0.7,0.8,0.9,1,1.1,1.2,1.3,1.4,1.5,1.6,1.7,1.8,1.9,2,2.1,2.2,2.3,2.4,2.5,2.6,2.7,2.8,2.9,3,3.1,3.2,3.3,3.4,3.5,3.6,3.7,3.8,3.9,4,4.1,4.2,4.3,4.4,4.5

Set 13: Distance travelled by the main droplet [mm]
0,0.0113353363317201,0.0254328828552166,0.0371653178697956,0.0682085522334918,0.0722494112848801,0.0810700188163632,0.119068551471809,0.132608832588437,0.138356001574764,0.144507933405309,0.148608169888897,0.154957345818353,0.161001760284325,0.214559868919761,0.231872050441063,0.238676218721153,0.244811836771952,0.248478550919134,0.261940812261755,0.273263236363629,0.278943776605189,0.28739168643404,0.309578451112137,0.316408421732824,0.339006986843038,0.341800603233618,0.351546088684336,0.357261460280384,0.365909837548999,0.369321494309593,0.374368285936875,0.37702442046141,0.380735437855439,0.383017389881446,0.386797555931282,0.388911831239735,0.389954268467177,0.390857275035855,0.392156357504288,0.394995595806407,0.397005402648271,0.399473607163607,0.402034613580086

Set 14: Time [ms]
0.1,0.2,0.3,0.4,0.5,0.6,0.7,0.8,0.9,1,1.1,1.2,1.3,1.4,1.5,1.6,1.7,1.8,1.9,2,2.1,2.2,2.3,2.4,2.5,2.6,2.7,2.8,2.9,3,3.1,3.2,3.3,3.4,3.5,3.6,3.7,3.8,3.9,4,4.1,4.2,4.3,4.4,4.5,4.6,4.7,4.8,4.9,5,5.1,5.2,5.3,5.4,5.5,5.6,5.7,5.8,5.9,6,6.1,6.2,6.3,6.4,6.5,6.6,6.7,6.8,6.9,7,7.1,7.2,7.3,7.4,7.5,7.6,7.7,7.8,7.9,8,8.1,8.2,8.3,8.4,8.5,8.6,8.7,8.8,8.9

Set 14: Distance travelled by the main droplet [mm]
0,0.0248663701265095,0.0543649611863244,0.122893070702597,0.142116004320123,0.17141831827422,0.182277156286963,0.203216582746623,0.214423540754898,0.232009908586378,0.249788062667972,0.276924792926728,0.31956539236808,0.34740897450482,0.359631766297921,0.460962210679444,0.470573233268112,0.489433775653757,0.50504787251576,0.511779582654295,0.520790230188912,0.538334958128569,0.541048614773623,0.554127049692154,0.563370962271452,0.578637834395053,0.587751054087553,0.604737053093479,0.621377093147942,0.629165439748232,0.644543320302747,0.661471540519091,0.668836470221478,0.677154649337871,0.764662754472349,0.769341522770584,0.776792497459213,0.848362082662844,0.852778571398156,0.864665396084482,0.875180892927735,0.888822582888127,0.892837006256253,0.90142823812588,0.907223352050478,0.920338440390805,0.929184984969981,0.938386544256411,0.943600578862613,0.958340260275599,0.971394837228439,0.974964860979297,0.992166989056664,1.00219125336756,1.01245771038723,1.01958895059486,1.03132617309086,1.04277932770957,1.05197194834929,1.06396638519077,1.0735537735503,1.0816449136873,1.08796865606323,1.0946613059829,1.10143141084231,1.10778444689622,1.11627307156323,1.12056148573292,1.12836380598686,1.13835860857195,1.14227164660177,1.14659781676295,1.15223488181762,1.15746134088998,1.16264727266438,1.16384704425016,1.16878144830265,1.172888985424,1.17996769299492,1.18157936809567,1.1845447793242,1.18817687935647,1.19154667919128,1.19395555237092,1.19502011941341,1.19584517026836,1.19968600127742,1.20096606564462,1.20193815996349

Set 15: Time [ms]
0.1,0.2,0.3,0.4,0.5,0.6,0.7,0.8,0.9,1,1.1,1.2,1.3,1.4,1.5,1.6,1.7,1.8,1.9,2,2.1,2.2,2.3,2.4,2.5,2.6,2.7,2.8,2.9,3,3.1,3.2,3.3,3.4,3.5,3.6,3.7,3.8,3.9,4,4.1,4.2,4.3,4.4,4.5,4.6,4.7,4.8,4.9,5,5.1,5.2,5.3,5.4,5.5,5.6,5.7,5.8,5.9,6,6.1,6.2,6.3,6.4,6.5,6.6,6.7,6.8,6.9,7,7.1,7.2,7.3,7.4,7.5,7.6,7.7,7.8,7.9,8,8.1,8.2,8.3

Set 15: Distance travelled by the main droplet [mm]
0,0.107408887158759,0.144295381639034,0.155362763754114,0.164835680198696,0.17277387519102,0.182836153054599,0.190528700517791,0.2024178264867,0.208513173468944,0.216032736383208,0.227159453254136,0.237894352985549,0.248641861217578,0.25660115528389,0.268659967295252,0.281425094408574,0.386227375048941,0.392278767066146,0.419654383260401,0.427427676187244,0.440980876195998,0.448244863490728,0.450762984578963,0.46076891362084,0.467732297383364,0.480592986976618,0.49256069708796,0.498813194629454,0.513614514437278,0.528913694557013,0.536382266592276,0.550807479461319,0.558475015823121,0.567246007021518,0.576514902182287,0.60405169551968,0.62028261735715,0.626879439977537,0.645222334047588,0.651252198316941,0.660884428729341,0.674977829645753,0.681566595339581,0.681982460183187,0.692978538723342,0.701205568398465,0.70360475468303,0.714193812349403,0.719748954147014,0.723961402469905,0.726681248859409,0.731556090072015,0.739578880102604,0.742007341635756,0.746173289303412,0.748746546349382,0.757204192885693,0.762160916086244,0.767592059334572,0.771024856081156,0.779079505607945,0.783173618567832,0.787026675009382,0.791765617137501,0.795353321017003,0.797386628565422,0.80169253718247,0.802204373673042,0.803168302591243,0.806075647499081,0.808986876852823,0.810436683943317,0.812042418430049,0.813217230091925,0.817027671409997,0.822034659289878,0.825859614695866,0.827320711834314,0.828000973348522,0.830725830783807,0.831758589272956,0.835519154089813

Set 16: Time [ms]
0.2,0.3,0.4,0.5,0.6,0.7,0.8,0.9,1,1.1,1.2,1.3,1.4,1.5,1.6,1.7,1.8,1.9,2,2.1,2.2,2.3,2.4,2.5,2.6,2.7,2.8,2.9,3,3.1,3.2,3.3,3.4,3.5,3.6,3.7,3.8,3.9,4,4.1,4.2,4.3,4.4,4.5,4.6,4.7,4.8,4.9,5,5.1,5.2,5.3,5.4,5.5,5.6,5.7,5.8,5.9,6,6.1,6.2,6.3,6.4,6.5,6.6,6.7,6.8,6.9,7,7.1,7.2,7.3,7.4,7.5,7.6,7.7,7.8,7.9,8,8.1,8.2,8.3,8.4,8.5,8.6,8.7,8.8,8.9,9,9.1,9.2,9.3,9.4,9.5,9.6,9.7,9.8,9.9,10,10.1,10.2,10.3,10.4,10.5,10.6,10.7,10.8

Set 16: Distance travelled by the main droplet [mm]
0,0.0500218751677418,0.0797689072527142,0.0887368355330844,0.100746868187509,0.118384434030712,0.137078920811081,0.215483776903951,0.221715133185166,0.235282217814191,0.239979960821615,0.258902244371572,0.264517995756417,0.273890305110457,0.286072195548541,0.295632728943555,0.307424007415954,0.318844174872481,0.325710773397463,0.332629709243605,0.365121687075129,0.376083140840725,0.381740495627919,0.387349633473461,0.395762988155849,0.400224089077783,0.406925284190583,0.41307564683261,0.417925812137686,0.425115502078308,0.431912118673271,0.435998608850084,0.437822843686178,0.444885567079912,0.449726838073318,0.454968740960698,0.460263179792014,0.464072752285464,0.480953266045646,0.499956976684717,0.507065503595926,0.50964166628794,0.517029293724097,0.519881006810829,0.528538829371717,0.531943121989624,0.532585633084835,0.538855098158271,0.543124793700864,0.549839075858759,0.550661506955405,0.668421733379255,0.675113642056509,0.683350038923201,0.688862889206226,0.689100157118137,0.699813896124623,0.711613746908631,0.717951133560173,0.728081916842848,0.731389935709593,0.733383032483606,0.740283324389652,0.752211530690948,0.757389278668515,0.763245981554783,0.768460896024167,0.774996036433933,0.77735542048784,0.783954811650908,0.786397596041676,0.792199877666842,0.798034387512124,0.80678280404538,0.815814826716372,0.823625833145702,0.830452408574901,0.838835116896548,0.846305208854953,0.852705305780313,0.858199483094757,0.864130353185662,0.87007603609253,0.878724582976157,0.881274019711868,0.887302867443913,0.894039224671644,0.896985715553007,0.901344641546609,0.905490906762196,0.907214812829626,0.912961024234153,0.916395988167526,0.922214142663908,0.924269691467537,0.925720473294484,0.927384361711391,0.929955119065715,0.933979749871832,0.936658262446233,0.939071894334327,0.943933931304777,0.945971262167564,0.947056736213675,0.948029535710047,0.949634287258328,0.951529698078073

Set 17: Time [ms]
0.2,0.3,0.4,0.5,0.6,0.7,0.8,0.9,1,1.1,1.2,1.3,1.4,1.5,1.6,1.7,1.8,1.9,2,2.1,2.2,2.3,2.4,2.5,2.6,2.7,2.8,2.9,3,3.1,3.2,3.3,3.4,3.5,3.6,3.7,3.8,3.9,4,4.1,4.2,4.3,4.4,4.5

Set 17: Distance travelled by the main droplet [mm]
0,0.00720552901323376,0.0600348979417496,0.085279105948514,0.10545971512186,0.119688966153515,0.133937314780937,0.151412157539103,0.180329719307057,0.190621973007847,0.215429713089412,0.229975907973449,0.243261845556618,0.255465263312902,0.264237557570358,0.273034293313819,0.298383667177013,0.305485811032457,0.311860134689725,0.316655996225837,0.319768430116535,0.329335720313348,0.334872239781774,0.335854562043393,0.357589864560847,0.364844154633892,0.373597078886954,0.376854221400823,0.3824580186594,0.383098561847825,0.384732287121214,0.386078601100768,0.387994563450914,0.391247358435298,0.396327157491718,0.398298583964228,0.398723679914282,0.399698564156243,0.401744251226337,0.404464805327099,0.404637277537245,0.40522784601711,0.405361722214182,0.406240913620842

Set 18: Time [ms]
0.2,0.3,0.4,0.5,0.6,0.7,0.8,0.9,1,1.1,1.2,1.3,1.4,1.5,1.6,1.7,1.8,1.9,2,2.1,2.2,2.3,2.4,2.5,2.6,2.7,2.8,2.9,3,3.1,3.2,3.3,3.4,3.5,3.6,3.7,3.8,3.9,4,4.1,4.2,4.3,4.4,4.5,4.6,4.7,4.8,4.9,5,5.1,5.2,5.3,5.4,5.5,5.6,5.7,5.8,5.9,6,6.1,6.2,6.3,6.4,6.5,6.6,6.7,6.8,6.9,7,7.1,7.2,7.3,7.4,7.5

Set 18: Distance travelled by the main droplet [mm]
0,0.00254097817739039,0.0212902233385695,0.0268020664199219,0.0394181681785239,0.089623841428577,0.0916960119210317,0.105432611443234,0.1233731683174,0.129703304601405,0.144489754576672,0.20522012244097,0.221955407715639,0.230613530399701,0.242626470966443,0.245317688942219,0.253129680460191,0.257977862289366,0.264671051477129,0.27026419954556,0.276866355402565,0.283158690032695,0.286082993013387,0.292813429670572,0.29929051001332,0.30781819626455,0.311693104361873,0.318840479311372,0.323770331158591,0.333038224987243,0.338050913719181,0.347142033631931,0.350600683309077,0.35994101695549,0.365186207504014,0.371596122680371,0.398731300253995,0.407427660630075,0.442595607318226,0.450975168244599,0.455666110848467,0.459434292873587,0.465000679894772,0.474285929927085,0.479966649495026,0.487035662130362,0.491567198172679,0.492805685329454,0.49427187012249,0.502850386997899,0.504902985283355,0.512410399892617,0.514766966464701,0.519949588438657,0.524407941999193,0.528818860365925,0.537808450476657,0.539448778066246,0.54319850295123,0.547712230465888,0.547994727777543,0.550705305794422,0.553688040655727,0.555656738770164,0.557184914130168,0.558275036944406,0.560819402086001,0.562899554430689,0.566076679255449,0.56914384285566,0.571880665486426,0.575882439757264,0.579754121932044,0.583705926913185

Set 19: Time [ms]
0.2,0.3,0.4,0.5,0.6,0.7,0.8,0.9,1,1.1,1.2,1.3,1.4,1.5,1.6,1.7,1.8,1.9,2,2.1,2.2,2.3,2.4,2.5,2.6,2.7,2.8,2.9,3,3.1,3.2,3.3,3.4,3.5,3.6,3.7,3.8,3.9,4,4.1,4.2,4.3,4.4,4.5,4.6,4.7,4.8,4.9,5,5.1

Set 19: Distance travelled by the main droplet [mm]
0,0.036374238355991,0.0485472969941097,0.0659911284155311,0.0856317663048647,0.0992518332652063,0.12134928116419,0.14347573019411,0.15318211973077,0.166982858048719,0.1999993290212,0.210638050786615,0.223935530917476,0.234590046807605,0.243134991593941,0.253996207994707,0.264353917337483,0.277285830065339,0.287396681857054,0.296273869925135,0.301259589806277,0.326278253958709,0.334911846171055,0.346162730260928,0.355970003535247,0.361419347893483,0.365908756992554,0.371760197455749,0.372873303903992,0.375040805207799,0.417716157158702,0.421683987303433,0.426933649893818,0.433839427929204,0.434797592044062,0.440010999945655,0.445942915147165,0.450084405748328,0.452976216324587,0.457276395782091,0.461126000150795,0.466065011781551,0.47081497154968,0.473920199148503,0.477629395377284,0.480093411769288,0.483467323114596,0.484814393605279,0.485242896306049,0.486406871529188

Set 20: Time [ms]
0.2,0.3,0.4,0.5,0.6,0.7,0.8,0.9,1,1.1,1.2,1.3,1.4,1.5,1.6,1.7,1.8,1.9,2,2.1,2.2,2.3,2.4,2.5,2.6,2.7,2.8,2.9,3,3.1,3.2,3.3,3.4,3.5,3.6,3.7,3.8,3.9,4,4.1,4.2,4.3,4.4,4.5,4.6,4.7,4.8,4.9,5,5.1,5.2,5.3,5.4,5.5,5.6,5.7,5.8,5.9

Set 20: Distance travelled by the main droplet [mm]
0,0.041226030444191,0.0553857684576335,0.0676703646104836,0.142352068755828,0.16573689668287,0.178424632031812,0.187324984907669,0.196967649139101,0.201816986704431,0.212469821463111,0.222758165836926,0.290450598077385,0.298421326798547,0.306228113748941,0.311734556901043,0.320606088248202,0.329894271674768,0.3409539495903,0.347653722031391,0.354543755019511,0.361451579812565,0.366629986467909,0.376274238069362,0.381762447509651,0.392663510157103,0.401011308842774,0.41610087782914,0.420719543398114,0.430266994520786,0.438244168966202,0.441698589945723,0.448212038053007,0.450558052042561,0.457321999095044,0.459315325854185,0.465585535735074,0.470312986214915,0.473733589184289,0.479312007227017,0.48134427381817,0.486449087047324,0.486825266429779,0.49053167234587,0.491682376991347,0.492624288737209,0.494939082899265,0.498505530056421,0.499704011964022,0.501444771239015,0.50518079550859,0.506406375217723,0.508051931693729,0.508229926548149,0.50927443766867,0.513424672879751,0.515195844479703,0.516306983557274

Set 21: Time [ms]
0.2,0.3,0.4,0.5,0.6,0.7,0.8,0.9,1,1.1,1.2,1.3,1.4,1.5,1.6,1.7,1.8,1.9,2,2.1,2.2,2.3,2.4,2.5,2.6,2.7,2.8,2.9,3,3.1,3.2,3.3,3.4,3.5,3.6,3.7,3.8,3.9,4,4.1,4.2,4.3,4.4,4.5,4.6,4.7,4.8,4.9,5,5.1,5.2,5.3,5.4,5.5,5.6,5.7,5.8,5.9,6,6.1,6.2,6.3,6.4,6.5,6.6,6.7,6.8,6.9,7,7.1,7.2,7.3,7.4,7.5,7.6,7.7,7.8,7.9,8,8.1,8.2,8.3,8.4,8.5,8.6,8.7,8.8,8.9,9,9.1,9.2,9.3,9.4,9.5,9.6,9.7,9.8,9.9,10,10.1,10.2,10.3,10.4,10.5,10.6,10.7,10.8,10.9,11,11.1,11.2,11.3,11.4,11.5,11.6,11.7,11.8,11.9,12,12.1,12.2,12.3,12.4,12.5,12.6,12.7,12.8,12.9,13,13.1,13.2,13.3,13.4,13.5,13.6,13.7,13.8,13.9,14,14.1,14.2,14.3,14.4,14.5,14.6,14.7,14.8,14.9,15,15.1,15.2,15.3,15.4,15.5,15.6,15.7,15.8,15.9,16,16.1,16.2,16.3,16.4,16.5,16.6,16.7,16.8,16.9,17,17.1,17.2,17.3,17.4,17.5,17.6,17.7,17.8,17.9,18,18.1,18.2,18.3,18.4,18.5,18.6,18.7,18.8,18.9,19,19.1,19.2,19.3,19.4,19.5,19.6,19.7,19.8,19.9,20,20.1,20.2

Set 21: Distance travelled by the main droplet [mm]
0,0.0112047697607951,0.0220196590300349,0.0280819641242749,0.0343230732565292,0.042333349076803,0.0611416506246727,0.0747100431519472,0.0802419397792864,0.091376118355721,0.0981609099091799,0.10459513801443,0.112168933508318,0.115615589298087,0.20026151707063,0.328722589590652,0.338222935504284,0.461188230727211,0.474819890295474,0.47988736915399,0.484086109807626,0.502792509180993,0.508168310827163,0.520650288466072,0.539989095109399,0.550062935639558,0.559204029432111,0.571043816291445,0.58267115428912,0.589916582094496,0.607684096084587,0.616228902249736,0.633390953652894,0.634866004095715,0.641671074994287,0.649616036518083,0.656695340971004,0.665350431959548,0.67859858591509,0.690858721770756,0.701345119552256,0.712960233973236,0.715569879753042,0.727331446482671,0.733055868723576,0.737383510420318,0.745640378319532,0.749430486787469,0.756918684876106,0.762164173908824,0.766375687188425,0.77380468518453,0.777903938762418,0.784829247477514,0.790937428351804,0.796431649540811,0.802583751105031,0.809908304361788,0.86797386475026,0.896239397984877,0.92032363731031,0.945371363391471,0.948685991070537,0.951316653200641,0.953036177220902,0.956631065223171,0.972350198410138,0.980029533508765,0.98965744617827,0.996424662694707,0.997924626643258,1.00595561109557,1.0134632321266,1.01900379332591,1.0273145913473,1.03466783047401,1.04258196256246,1.04757035616596,1.05883481607047,1.05992113803384,1.06765793273285,1.07128209994498,1.08046257480619,1.08683486520132,1.09799329840483,1.10241007620351,1.1120489876481,1.11771681201795,1.12170729357735,1.13493344347936,1.13928472151681,1.14749873517806,1.15954036049175,1.16416957634791,1.17300263109916,1.24425871908655,1.25745149379324,1.26986012056671,1.27700699664367,1.29051743329775,1.29396884350255,1.30008512686956,1.30186255505772,1.3095998279829,1.32146323803995,1.33806833840517,1.34494599028606,1.35377953584713,1.35815836650501,1.36699698260154,1.37203237999454,1.38102569882308,1.38905883636809,1.3918087334638,1.40429702616788,1.41119298181166,1.41234008328011,1.42311101973046,1.43121627683108,1.43316025182461,1.44532947077133,1.45520959751973,1.45889365314622,1.46044036467946,1.47877529241995,1.48326377637684,1.49349223741453,1.50058427632009,1.50592471495262,1.51696703840075,1.52807909721858,1.53347257547123,1.5434867406218,1.54864078244504,1.55334308883206,1.56582353690841,1.5664452900077,1.5748700628296,1.57775451500595,1.58451881646386,1.58575163624121,1.59296850607,1.59858275565468,1.60365721653452,1.60694813006572,1.61268265622778,1.61750553858303,1.62442040845832,1.63095787940467,1.6347431351583,1.63933719159227,1.6495764075157,1.65724375294235,1.66143572558247,1.66841243870052,1.67316548553001,1.67678346511144,1.67890097135046,1.68333912156805,1.68941705330579,1.69054270245914,1.69366668609355,1.69773974769415,1.70264308938151,1.70671191948501,1.70722232413977,1.71106437612182,1.71857774922135,1.72542200012633,1.72837803679509,1.73608532570499,1.74005804803615,1.74269357253766,1.74278599024841,1.74961960475679,1.75624623214487,1.75953995560745,1.76338605311777,1.76548803630747,1.77072764588291,1.77454489997111,1.77688955548975,1.779877945728,1.78188965589923,1.78493722711953,1.78611467663139,1.7896173501745,1.79175757976585,1.79265171087852,1.79520931833569,1.79678548180344,1.79808037188537,1.80144335441902,1.80157681636782,1.80650916988564,1.81105078003456,1.81505063432033,1.81865771280861,1.82423719120271,1.83133287924045,1.83716307574534

Set 22: Time [ms]
0.3,0.4,0.5,0.6,0.7,0.8,0.9,1,1.1,1.2,1.3,1.4,1.5,1.6,1.7,1.8,1.9,2,2.1,2.2,2.3,2.4,2.5,2.6,2.7,2.8,2.9,3,3.1,3.2,3.3,3.4,3.5,3.6,3.7,3.8,3.9,4,4.1,4.2,4.3,4.4,4.5,4.6,4.7,4.8

Set 22: Distance travelled by the main droplet [mm]
0,0.0410685260980828,0.0499576940098477,0.0565801328898591,0.0705024493946872,0.101584168155832,0.117990653454497,0.133808602423158,0.164251008638872,0.180477440593892,0.189982988933975,0.200477758847582,0.233262546025934,0.256615195321702,0.27199019268922,0.285136826787283,0.318436150399149,0.324916917401039,0.344681574572428,0.352457224166111,0.373983680163559,0.385838252127246,0.405573302397101,0.414185231700901,0.502982028432004,0.506774577762833,0.514998148952594,0.525264897433501,0.527152779923948,0.532066873187251,0.534831169502311,0.540326925896825,0.545946370285215,0.548422964742194,0.556067118640294,0.559952549519559,0.565650608388738,0.568120500694354,0.568900326563522,0.572525088061504,0.574502270488233,0.577956522819507,0.578698513514106,0.579670489129497,0.582338494369173,0.583551956187986

Set 23: Time [ms]
0.1,0.2,0.3,0.4,0.5,0.6,0.7,0.8,0.9,1,1.1,1.2,1.3,1.4,1.5,1.6,1.7,1.8,1.9,2,2.1,2.2,2.3,2.4,2.5,2.6,2.7,2.8,2.9,3,3.1,3.2,3.3,3.4,3.5,3.6,3.7,3.8,3.9,4,4.1,4.2,4.3,4.4,4.5,4.6,4.7,4.8,4.9,5,5.1,5.2,5.3,5.4,5.5,5.6,5.7,5.8,5.9,6,6.1,6.2,6.3,6.4,6.5,6.6,6.7,6.8,6.9,7,7.1,7.2,7.3,7.4

Set 23: Distance travelled by the main droplet [mm]
0,0.0358996597415084,0.117744739716684,0.167698322307078,0.186055647362146,0.199996616821114,0.213247252573196,0.224077779844413,0.256603278801979,0.291713965946281,0.293967542030376,0.304457978007017,0.31491700361447,0.327039896692302,0.413676170445549,0.422834310889086,0.437873670115837,0.447745803481393,0.460218677460851,0.475394756947786,0.656678215956305,0.658178880601111,0.69063952816056,0.715249277083047,0.72597749338418,0.730161927798107,0.735965940773034,0.753868111725366,0.762839537176685,0.76621686706501,0.772133326953129,0.780803475046389,0.788221617796563,0.791973517695033,0.797927470618702,0.8026807986485,0.811803301724384,0.816504542551219,0.824138044254589,0.833762520028535,0.835902872803234,0.841488117664133,0.855798721097964,0.863062654310624,0.869773793128414,0.87591003012157,0.883838345466633,0.899312133134237,0.902694785196385,0.912233643883647,0.924827138427578,0.928113111677412,0.938124122143757,0.94615449987932,0.951781969659759,0.956676791313866,0.962302539577949,0.963271765079524,0.970023034413285,0.972980550122707,0.977966259868713,0.983839141594224,0.990066512297079,0.991636610365626,0.996241644684345,0.99905001731877,1.00010953767109,1.00251075892915,1.006006568465,1.00903892602483,1.01177794288711,1.01228385132234,1.01485383656106,1.01685216961045

Set 24: Time [ms]
0.2,0.3,0.4,0.5,0.6,0.7,0.8,0.9,1,1.1,1.2,1.3,1.4,1.5,1.6,1.7,1.8,1.9,2,2.1,2.2,2.3,2.4,2.5,2.6,2.7,2.8,2.9,3,3.1,3.2,3.3,3.4,3.5,3.6,3.7,3.8,3.9,4,4.1,4.2,4.3,4.4,4.5,4.6,4.7,4.8,4.9,5,5.1,5.2,5.3,5.4,5.5,5.6,5.7,5.8,5.9,6,6.1,6.2,6.3,6.4,6.5,6.6,6.7,6.8

Set 24: Distance travelled by the main droplet [mm]
0,0.0314317347381827,0.12017727787464,0.125528448215897,0.129932689755037,0.138999679803626,0.145280555017164,0.150896461935283,0.156728166701189,0.166568202665944,0.167554858833798,0.256432979252739,0.319642082714811,0.334411863450027,0.347402853978978,0.356733237401687,0.372893305071014,0.380342921966115,0.393252807011181,0.40562766571988,0.410222605341235,0.419649180776628,0.424738848017129,0.490539136672181,0.5015244595423,0.516444193586057,0.518417388411616,0.52178603676975,0.523854100589129,0.54161122782525,0.5493552697242,0.558815776431874,0.565595641010983,0.56781040968167,0.5819167497847,0.589262529900069,0.600296305024048,0.606542955170853,0.616746328808235,0.630255747994443,0.634537360308495,0.640290627239495,0.65128850604889,0.654340319772692,0.659288114553172,0.707217611327385,0.714109821704347,0.727427439094964,0.736999979321487,0.744211831829225,0.747442803540854,0.764799257089729,0.765650506175291,0.766476359070413,0.770556515844682,0.780479814516352,0.785117594634474,0.7892201372525,0.789954945211289,0.797624300723748,0.799131205169206,0.800127646774558,0.800351418087001,0.804929535036937,0.806593538864787,0.809927729383433,0.813297509553791

Set 25: Time [ms]
0.2,0.3,0.4,0.5,0.6,0.7,0.8,0.9,1,1.1,1.2,1.3,1.4,1.5,1.6,1.7,1.8,1.9,2,2.1,2.2,2.3,2.4,2.5,2.6,2.7,2.8,2.9,3,3.1,3.2,3.3,3.4,3.5,3.6,3.7,3.8,3.9,4,4.1,4.2,4.3,4.4,4.5,4.6,4.7,4.8,4.9,5,5.1,5.2,5.3,5.4,5.5,5.6,5.7,5.8,5.9,6,6.1,6.2,6.3,6.4,6.5,6.6,6.7,6.8,6.9,7,7.1,7.2,7.3,7.4,7.5,7.6,7.7,7.8,7.9,8,8.1,8.2,8.3,8.4,8.5,8.6,8.7,8.8,8.9,9,9.1,9.2,9.3,9.4,9.5

Set 25: Distance travelled by the main droplet [mm]
0,0.0372805280793841,0.0789502529063489,0.106042520110363,0.119480305986652,0.135593230781839,0.157865926527518,0.177561312397019,0.208361161948166,0.226333747692036,0.237813031696698,0.252689015306429,0.284534251763736,0.296209173105965,0.30843642468049,0.330266579946737,0.341124261356672,0.450920735690617,0.471049159156895,0.479664495613494,0.486878401559445,0.493211577334357,0.495334243213365,0.502334026101214,0.506372248809909,0.510543207478442,0.521961076814509,0.525591669589326,0.53260622279156,0.542842055883416,0.547299235803798,0.550961250349609,0.562482235387275,0.563978970883746,0.572941527860536,0.580618753552492,0.584950278340055,0.588393015494902,0.591477083859701,0.593590854157545,0.622139124067709,0.658821216440367,0.676139924213039,0.678373651783278,0.692252119342645,0.701273219041062,0.708949223748533,0.720161667144053,0.729193629022004,0.735748228770921,0.739994472757251,0.749197900551263,0.758584465064452,0.762805102836018,0.770417622814772,0.781167101322014,0.787894727774848,0.797703912728754,0.802669092339967,0.808416703451994,0.819798654346025,0.827034801302945,0.830908652269422,0.842825353049244,0.850821879013646,0.856707937135108,0.871460403713094,0.883345150598511,0.889882614787401,0.893976907089017,0.905081844131583,0.907016983741568,0.914132401229894,0.917864931905415,0.925118591009829,0.931930097584097,0.93641424488517,0.940725526509158,0.944498326655526,0.947178166437199,0.951527945435461,0.952390890610852,0.952647590268188,0.956607641984974,0.958809572579173,0.959619153379577,0.960657841221982,0.969361097518844,0.971498104671061,0.975337111492505,0.978113873770432,0.97831382862571,0.981920871826142,0.98368516307313

Set 26: Time [ms]
0.1,0.2,0.3,0.4,0.5,0.6,0.7,0.8,0.9,1,1.1,1.2,1.3,1.4,1.5,1.6,1.7,1.8,1.9,2,2.1,2.2,2.3,2.4,2.5,2.6,2.7,2.8,2.9,3,3.1,3.2,3.3,3.4,3.5,3.6,3.7,3.8,3.9,4,4.1,4.2,4.3,4.4,4.5,4.6,4.7,4.8,4.9,5,5.1,5.2,5.3,5.4,5.5,5.6,5.7,5.8,5.9,6,6.1,6.2,6.3,6.4,6.5,6.6,6.7,6.8,6.9,7,7.1,7.2,7.3,7.4,7.5,7.6,7.7,7.8,7.9,8,8.1,8.2,8.3,8.4,8.5,8.6,8.7,8.8,8.9,9,9.1,9.2

Set 26: Distance travelled by the main droplet [mm]
0,0.0275624929686512,0.0738320811898629,0.0810775444089403,0.100978250499529,0.180670443058799,0.18872591494903,0.301857334785284,0.342366276224295,0.362140508464522,0.375540945198806,0.381879247697607,0.386127752465075,0.391177448574481,0.403239362441732,0.410077885404959,0.414794673094517,0.422953320133108,0.426803464919865,0.430329963415477,0.436450365560011,0.439699375711547,0.444777416986853,0.45408748823691,0.456324396576325,0.459492781118388,0.465665286496796,0.46936561229205,0.472979410095893,0.482681829606898,0.485926413846073,0.48995516460313,0.496014885831155,0.497382111938834,0.502731308713996,0.510231107517667,0.514582918672186,0.522202845967954,0.532472577756988,0.53606665194363,0.539663559925434,0.545891493050215,0.600726614418564,0.616786967826056,0.630707564498697,0.638409335299027,0.652099374957166,0.663692367815854,0.669669646177924,0.675547039428017,0.68546624054486,0.689050438884091,0.693044621008526,0.700919684811183,0.704748007263806,0.712742338746614,0.716668055872451,0.722165784809629,0.733538921182617,0.738276596085713,0.743577181151728,0.748625720303717,0.753597944812068,0.759500012306977,0.763391800913934,0.771734017661085,0.775465167694399,0.780151559505768,0.786446065631924,0.790703251180205,0.796853250867838,0.803123794918135,0.808436314674748,0.81576122942991,0.821506713801132,0.825812679758884,0.833203687575476,0.836661698960914,0.840088564254498,0.841568658137611,0.843750595748861,0.84663821236376,0.849386336434887,0.853287571330528,0.85510855493134,0.857811573020004,0.862116926179728,0.86552510179186,0.86853569710515,0.871273801919399,0.872993771138304,0.875880182713459

Set 27: Time [ms]
0.1,0.2,0.3,0.4,0.5,0.6,0.7,0.8,0.9,1,1.1,1.2,1.3,1.4,1.5,1.6,1.7,1.8,1.9,2,2.1,2.2,2.3,2.4,2.5,2.6,2.7,2.8,2.9,3,3.1,3.2,3.3,3.4,3.5,3.6,3.7,3.8,3.9,4,4.1,4.2,4.3,4.4,4.5,4.6,4.7,4.8,4.9,5,5.1,5.2,5.3,5.4,5.5,5.6,5.7,5.8,5.9,6,6.1,6.2,6.3,6.4,6.5,6.6,6.7,6.8,6.9,7,7.1,7.2,7.3,7.4,7.5,7.6,7.7,7.8,7.9,8,8.1,8.2,8.3

Set 27: Distance travelled by the main droplet [mm]
0,0.0216058819488713,0.039303361000918,0.0554904389135414,0.107438554314525,0.111482568483347,0.124586810895535,0.136565928870455,0.150057183624669,0.192202475613385,0.197824525488617,0.217220697642694,0.221903942196044,0.240292340069844,0.250204912123839,0.257723077955258,0.27346983226708,0.286383123042042,0.294722733639821,0.309844240894182,0.322744005178573,0.334147416277698,0.345042857729959,0.355736895383818,0.376431028577242,0.384918700568051,0.394876232703265,0.412897586118175,0.531637463191932,0.552374855187914,0.571624325707074,0.575594584496686,0.587373153575436,0.592557618470494,0.6023434108179,0.606722357586434,0.619330689445834,0.621562667409686,0.629016826812108,0.636236870640034,0.642468655039656,0.646815300871009,0.654213036374228,0.659509136426526,0.667923003788072,0.671387989280383,0.677708260777934,0.685196899929657,0.691410065313264,0.698641152978623,0.706253808628352,0.716040899987922,0.721065376684291,0.725896051240561,0.73503347281001,0.736512056865755,0.748764465970908,0.756190006304056,0.762177805791795,0.768788503835525,0.779534042003637,0.796527354225944,0.802113566639486,0.809993473873062,0.82462197619321,0.831240203950331,0.841192973981532,0.851947474625814,0.854738551514488,0.865834299560552,0.87183384793478,0.872447452593415,0.886983066845094,0.887875225689734,0.897458987386777,0.906604803199467,0.912237771055818,0.915965171285799,0.92111043122391,0.927605942586705,0.932336313350561,0.935882034905375,0.941843176205087

Set 28: Time [ms]
0.1,0.2,0.3,0.4,0.5,0.6,0.7,0.8,0.9,1,1.1,1.2,1.3,1.4,1.5,1.6,1.7,1.8,1.9,2,2.1,2.2,2.3,2.4,2.5,2.6,2.7,2.8,2.9,3,3.1,3.2,3.3,3.4,3.5,3.6,3.7,3.8,3.9,4,4.1,4.2,4.3,4.4,4.5,4.6,4.7,4.8,4.9,5,5.1

Set 28: Distance travelled by the main droplet [mm]
0,0.0412222352338242,0.0568794999558702,0.0761514136441571,0.0951405318109989,0.11400072533774,0.131629874085081,0.180799549336239,0.196380346623168,0.212870890893747,0.227534946327877,0.258950606962117,0.272098900647441,0.295200856970464,0.315921261844592,0.32694532557814,0.34585319264084,0.374584224847811,0.39065397614276,0.407092701336589,0.418849155530886,0.426940744350987,0.443060643108289,0.448357911223105,0.460980962194742,0.463489630047486,0.470502041720332,0.47646189626462,0.479343700693095,0.48332519925591,0.488485419262264,0.491102985026054,0.492218305444935,0.49564381511899,0.496896568610552,0.49886084408466,0.500358459190927,0.501225765086539,0.505715568225922,0.508043880760229,0.509264961493758,0.511734958826871,0.511982971581416,0.515766626800408,0.517530051976214,0.520916963647427,0.524065429953065,0.5252487411361,0.52682445641203,0.529787892542149,0.53664008302103
