# Supplementary material for: Condensate droplet roaming on nanostructured superhydrophobic surfaces
Source: Nat Commun. 2025 Jan 30;16:1167. doi: 10.1038/s41467-025-56562-x (PMC11782698; doi:10.1038/s41467-025-56562-x)
Supplement: Supplementary file 12 — Source Data [file 41467_2025_56562_MOESM12_ESM.zip › source_data/Figure2b.txt]

Figure 2b data

Set 1: Starting location x-coordinate [µm]
915.502162488267

Set 1: Starting location z-coordinate [µm]
1723.21293226379

Set 1: Main droplet trajectory x-coordinate [µm]
915.502162488267,914.398643507374,898.328676418919,900.511012083615,897.200455140937,897.816216037479,884.920718691372,886.900046387259,869.8738758351,865.094655047279,848.22927399254,837.106503312116,828.745000313631,825.116008304836,818.130198687904,809.346510975525,799.617848116302,791.974059131438,785.004418290783,755.723213586149,739.796519820814,717.869862658758,681.127665967723,679.988665505557,673.139841354303,678.904010096987,679.792843659537,679.211216846247,677.915019948055,669.399913574942,658.017095076065,655.823531094511,660.654402139883,659.304758453444,660.227726099245,660.098825021705,662.349428852902,662.330565280579,662.546598096945,662.45542416405,661.166862521323,662.551538556363,661.953742966795,661.937574190518,661.321813293976,661.395021919896,660.799921126374,660.808903779862,661.655968003697,660.385371667944,660.869985823574

Set 1: Main droplet trajectory z-coordinate [µm]
1723.21293226379,1727.44690598494,1770.55960052904,1798.47319624026,1809.44101614803,1818.43265228864,1834.59379330999,1845.45561790661,1875.81429189702,1887.35834902599,1901.26978448149,1912.92028605429,1925.11603469375,1932.45935391947,1938.44359767258,1944.95691971609,1949.44195860221,1955.09833550305,1957.38037862145,1949.07501720726,1953.51693935664,1968.54087644652,2022.56974064084,2035.75043723517,2044.05759518005,2055.77816145004,2061.43408921821,2074.29904554246,2085.94056446176,2103.25732385423,2111.20652305766,2123.97401759157,2125.8720522734,2128.37641606561,2127.7197840957,2128.77749154381,2129.47229979104,2127.86709961289,2128.26817509109,2128.8511493024,2127.6497193985,2126.52688771261,2125.02229325352,2123.59045828767,2126.05125621047,2125.70452578587,2126.63333215643,2128.54259515512,2130.68810194052,2130.49811881927,2129.48487550592

Set 2: Starting location x-coordinate [µm]
1392.22146396847

Set 2: Starting location z-coordinate [µm]
1806.32178972463

Set 2: Main droplet trajectory x-coordinate [µm]
1392.22146396847,1400.9535014233,1406.80614930283,1442.10887577256,1489.38458107526,1506.13588243071,1537.83027699466,1537.60975285155,1563.75286756046,1566.90712633246,1571.48199175345,1577.10109064232,1587.74867895328,1594.18160624808,1598.93432820811,1605.43956586348,1611.14624562385,1612.33240501682,1634.94668430332,1636.73153755121,1645.80491583854,1650.97847511445,1660.28674979048,1667.69609151933,1674.27947826004,1693.12643267403,1712.20648694602,1715.00054131319,1732.47629367238,1734.91957542087,1749.15663206528,1750.48067518928,1762.19630099986,1765.96182934166,1775.40394555464,1780.53663375718,1785.18246214072,1788.34031397412,1791.93607016501,1794.90259147913,1795.46086339335,1796.71888401423,1798.66407762686,1798.62545221687,1798.59446206234,1798.43097776887,1797.35395761576,1796.21360975558,1794.99511281005,1796.11839362861,1794.09639832866,1794.30210109352,1793.36655773283,1792.91742505848,1796.30343629045,1796.3496969559,1797.25739409078,1797.6580204363

Set 2: Main droplet trajectory z-coordinate [µm]
1806.32178972463,1811.16164342349,1813.20295142844,1825.49975491963,1853.55482742327,1863.02523899474,1878.66224218511,1928.10276697821,1955.25418454105,1962.78344469395,1969.51055389046,1980.57628472124,1996.87710600431,2004.140479614,2012.38341158645,2022.46105053365,2036.18429939859,2046.24262564079,2061.01864149443,2073.84182847996,2085.2866272879,2094.25760332549,2102.01681940766,2117.51593886701,2126.89517650558,2132.66967529978,2137.6748098228,2148.04573240635,2167.86011860091,2174.85670740203,2186.60107770376,2193.16605000482,2203.65419621638,2208.83898380915,2215.98423552547,2223.06032080995,2228.30304651771,2233.31446889817,2239.72224476321,2243.77746367997,2245.41140834927,2243.97957338343,2242.73143368139,2241.20528085393,2241.44287203867,2241.44781249808,2239.32431321373,2242.69954526151,2241.90188563186,2241.42221193565,2242.59669387909,2245.04222129095,2246.05052414488,2246.91779933906,2244.33528646152,2243.78824286415,2244.63710361868,2242.63352275838

Set 3: Starting location x-coordinate [µm]
1523.80745663592

Set 3: Starting location z-coordinate [µm]
1527.61250865306

Set 3: Main droplet trajectory x-coordinate [µm]
1523.80745663592,1526.36167415498,1519.6201927129,1514.57778017791,1479.24406355365,1477.61371194574,1468.3705615075,1464.43795581084,1464.68677531243,1522.14027614871,1524.62263243988,1533.69601072722,1544.16529336645,1552.432927636,1564.30170768853,1571.46402644648,1657.49404282133,1658.75520737092,1674.55749138546,1680.80627428378,1684.78738630927,1688.90144160637,1699.1097781618,1707.46319677215,1716.36500637788,1722.99689944742,1730.61868093124,1740.54136910579,1747.46385101564,1757.69913553153,1764.57086544918,1772.47560051784,1892.56828804852,1896.17167949488,1893.69875498988,1902.44067336354,1901.42428612147,1908.15992883879,1909.04606760529,1907.42200385482,1915.98337089339,1914.39254296082,1919.95954245947,1921.89844821466,1919.38375437094,1922.12346368451,1924.78098171868,1926.20203750034,1922.79401876733,1929.93747395296,1926.32779464916,1932.99516919997,1932.67314107246,1934.60575897021,1933.77531265533

Set 3: Main droplet trajectory z-coordinate [µm]
1527.61250865306,1515.60045527742,1482.58695804888,1462.59381704993,1389.30165245249,1383.20243073473,1370.2004889448,1359.68808956883,1351.02387114783,1320.70427170008,1308.45956759912,1304.6383468057,1300.54719727499,1295.67680255427,1290.5885784865,1290.04782274657,1266.36281116441,1262.78771507654,1261.11110280317,1260.2348449555,1257.93214173408,1257.09181450036,1250.34404520083,1248.61847746596,1241.34567207011,1232.41421970787,1229.0789604681,1229.96779403065,1224.64377530884,1218.968085703,1220.44213914024,1212.9941720014,1142.86300316607,1140.61958545766,1141.66875938496,1138.42916540483,1129.18511670123,1136.67485317879,1133.44873317889,1134.25492632936,1136.54819776462,1134.20731826588,1131.37104542732,1130.67488978207,1130.89226999646,1131.25337266664,1131.27717669838,1130.89451565983,1128.68163897328,1127.29875946894,1129.9248382159,1127.41239003555,1129.19814154879,1132.11166520734,1126.504243768

Set 4: Starting location x-coordinate [µm]
1145.41093282769

Set 4: Starting location z-coordinate [µm]
2800.75048621014

Set 4: Main droplet trajectory x-coordinate [µm]
1145.41093282769,1142.12597644745,1144.32582828645,1140.60970453882,1134.50913542305,1130.04161271123,1128.80604872408,1145.42665247129,1150.41561821804,1159.73512121092,1169.92369592869,1182.95752613849,1216.68155125786,1227.44456666612,1315.97041331237,1312.48424549402,1321.20101243792,1331.85039727957,1338.78141271023,1350.96772956353,1354.74134229347,1364.48707219432,1373.54967129747,1383.63808942886,1388.63019910432,1397.77184555816,1401.61956517937,1404.86769268031,1507.00360675757,1498.88194060719,1511.3238139522,1523.91255368172,1526.17708062582,1546.0121269234,1549.87332052484,1559.94062942053,1578.11792701706,1581.91983510548,1597.45084298471,1605.82043037133,1614.74155268207,1623.80010959115,1633.43265805806,1645.70475925216,1651.56728805053,1667.06461097918,1680.34815895593,1690.32564131675,1698.87083957905,1705.52968060905,1726.04561204095,1734.93260026843,1739.29053460771,1751.70725652295,1759.16330804993,1759.52441072011,1768.59374681338,1775.7794204704,1780.02372424307,1793.47165477863,1798.7265070686,1801.74961909969,1806.69726464039,1815.60266730752,1820.47351116091,1827.54824904736,1830.90461752283,1839.26477312329,1843.60249649222,1846.45179417833,1850.69924187971,1852.175990113,1853.61770599768,1860.12923151049,1859.8453796603,1864.10764873994,1864.93584939145,1866.93224412896,1867.51027788086,1866.55632008052,1867.41416348854,1865.39665951534,1863.25788972005,1860.86535996376,1859.78025542252,1855.85663237934,1855.36438296825,1857.05896054859,1855.27186163733

Set 4: Main droplet trajectory z-coordinate [µm]
2800.75048621014,2794.10916135443,2786.50175211619,2774.98509208036,2771.52272829375,2763.93867395458,2752.97130317948,2729.24092919721,2728.27349741665,2724.42218473405,2721.21043697973,2715.2001435315,2705.44093965042,2704.93566539176,2657.67073927325,2667.57411474279,2670.79843821199,2670.64663136806,2669.49819911973,2675.49636598576,2677.11099795007,2681.07549206661,2689.918465292,2700.45332130169,2705.98888151313,2710.60641453818,2714.62839763704,2723.2845316699,2691.46213429376,2713.18084302759,2715.7220356991,2708.88848205877,2708.54175163417,2708.42767193488,2700.98060306139,2701.27388669774,2701.94129785183,2700.53416518308,2695.85869404303,2697.39472778933,2691.16885065741,2686.78621402104,2685.10690695163,2684.33215308836,2679.76761771888,2679.52508607473,2678.79389808088,2678.33802841641,2674.04926050898,2675.27763837335,2681.41728203179,2683.64183616788,2679.06203028747,2680.11839033755,2680.02541987396,2677.85027033206,2676.75932706605,2677.01173962903,2673.73576590228,2672.45933084176,2667.14654043681,2666.06682548765,2660.98758407336,2661.44525026853,2664.02012789062,2662.28063704283,2663.10928682702,2666.96194690765,2662.97409789204,2664.12163187502,2665.50990097145,2665.17844105778,2667.71738806591,2668.03941619343,2670.13057792523,2668.66281234543,2673.80044100739,2674.0910298477,2675.55834629482,2674.02410907922,2674.20960087373,2676.55721736259,2674.45931864067,2672.65784748383,2671.36075232029,2670.85008846955,2669.70794407866,2669.74073076389,2667.51213443373

Set 5: Starting location x-coordinate [µm]
1038.88339946058

Set 5: Starting location z-coordinate [µm]
2372.16293690996

Set 5: Main droplet trajectory x-coordinate [µm]
1038.88339946058,1040.05788140402,1042.54922034867,1044.75401264709,1048.42252833123,1051.78967599087,1055.91361220681,1059.05080393718,1062.19877485175,1067.28789718487,1070.24139365144,1072.71027596237,1074.38958303179,1079.0902056016,1080.85394961379,1085.88154077053,1090.21791674144,1093.33938882821,1083.34798335449,1080.98285069133,1091.85320880877,1094.65265276803,1103.14664990545,1107.49739812193,1116.71539713042,1121.18920769967,1125.29832253736,1133.10020622359,1139.43881565678,1143.47741666459,1202.79930942619,1204.17635020577,1206.96995544026,1214.57511901513,1225.11222068819,1236.4752773494,1236.11417467922,1246.96701662235,1250.22233024608,1261.70395793332,1269.91769628194,1275.75731931391,1284.02630098148,1294.52522637723,1301.73156013727,1305.03897315122,1314.64322625965,1326.24611976896,1334.24786749529,1342.21637940371,1415.36212674931,1421.84850083236,1438.50234039748

Set 5: Main droplet trajectory z-coordinate [µm]
2372.16293690996,2373.82382953972,2369.57952576706,2367.18924167414,2362.04397775672,2357.41836034352,2352.63599562698,2350.88392906432,2346.05305801895,2342.02343966463,2336.690887422,2334.29521373698,2326.78796108513,2322.60159542745,2319.41859216429,2315.13701037966,2309.48422654021,2308.25629780853,2282.5232412313,2267.94304722369,2271.51320285214,2272.18330880228,2271.84196796977,2273.1848746661,2277.27737159483,2278.44332001745,2278.60860084162,2278.57311936034,2279.89177289225,2280.57175976123,2325.74911720934,2318.01999301635,2319.17650965282,2321.1576338794,2324.0877754469,2326.88093154872,2328.67521658277,2331.82184009931,2335.72165911074,2335.74995446922,2338.65898680103,2342.1289858431,2342.32570595447,2346.88395346651,2348.5129576764,2351.1084954015,2354.76578276878,2354.12801437119,2358.36962334781,2360.50614747972,2414.42048284208,2419.53565487032,2409.43106796266

Set 6: Starting location x-coordinate [µm]
2259.52450437556

Set 6: Starting location z-coordinate [µm]
306.416724885256

Set 6: Main droplet trajectory x-coordinate [µm]
2259.52450437556,2233.63065830092,2232.28281114518,2228.37580601095,2224.67630017228,2190.26330553046,2187.9489248595,2180.88451702456,2174.60204917567,2168.69954756928,2111.18092249522,2106.8378095342,2096.2679211759,2092.04382837359,2082.41756776412,2076.90536245175,2070.63187725634,2062.32786324018,2054.59963731253,2047.79033683662,2040.02573116236,2033.22361680924,2023.67146309104,2005.56108626298,2005.09713221037,1986.82057629281,1982.72718109873,1837.47183548726,1830.97872441409,1820.57321861462,1832.46220963749,1821.44767993159,1812.06080703755,1814.73000252125,1811.33994909521,1804.65236357405,1801.64227639052,1802.43634295878,1797.44468241598,1790.75080903738,1788.24464871448,1783.16944949426,1782.93769703429,1782.69651278816,1771.89577023525,1770.7109582403,1767.22254475857,1766.05929113199,1756.78515053922,1756.77257482434,1756.48378251473,1754.94685050308,1751.19344874349,1746.64777694633,1747.24647080125,1742.25615765648,1731.7473513419,1732.81763450489,1729.58163358615,1725.09210337329,1719.65804714626,1719.19633875702,1719.47884320919,1708.62016254129,1708.19707956205,1705.77445791657,1705.19372936863,1698.27663705087,1694.06916215751,1692.55333938156,1692.66202948875,1689.90884619495,1680.52960855637,1678.55836524862,1672.97429870836,1673.31653780622,1666.20497104047,1664.15108732064,1659.31662321387,1661.22184401849,1654.9708154568,1650.60479672939,1650.31330962373,1645.93696084481,1639.86828014891,1638.86177382568,1639.01672459833,1638.22939502018,1632.12074151627,1631.94782543664,1627.08776076744,1642.84917370861,1632.82902374373,1635.14250614934,1633.55122908409,1627.97524693196,1628.2653866396,1626.32064215964,1625.3545577771,1624.58294784255,1622.7711466342,1624.45719069373,1620.60138668439,1620.67863750438,1620.34672845803,1616.587038841,1615.25311479816,1617.43006087076,1612.35396338519,1612.85429718442,1615.2400899506,1609.49792870896,1608.55654662351,1609.67353958463,1609.46424375838,1605.85321705656,1602.52244914354,1604.24532208237,1599.59365497406,1604.95135864646,1602.78698828874,1600.48877639406,1597.93186407895,1597.78948902118,1599.37896955572,1600.65585374892,1598.31317771948

Set 6: Main droplet trajectory z-coordinate [µm]
306.416724885256,341.642649667665,349.808779952804,402.691457562167,408.294836807431,429.97222533522,436.461294214314,443.101271671992,449.132674355918,457.929836048527,507.284576500824,508.91223331269,507.603011566943,508.375968899509,515.068944012761,524.742812685713,523.956381372916,526.871252429486,532.447234581615,535.237695887388,541.684995427767,543.676449705861,546.446700041289,556.4102592892,560.589887956756,566.430409254081,573.55410260204,524.27122337764,566.969817595982,548.856745971882,566.344175780604,560.30873090261,560.153330997283,560.165008446816,572.752849910989,573.79438858282,574.63875801061,569.961490339867,577.816371681678,580.45412787817,584.96207253068,584.378649186692,583.806454159563,586.998889208884,589.631704945959,593.941132956404,593.112034039543,603.382800036714,604.665073822,605.047285727877,610.007057850789,606.643503252538,615.609538830705,613.155477898024,617.641864182166,618.761102806661,631.513326829648,627.201653155831,631.31660671828,637.470622622305,643.069061408152,642.999445843626,646.439352996518,648.977850871978,657.271534836634,657.334413411044,660.74377954208,667.781688549237,671.459636019538,676.76479116903,676.45758441977,683.32976347009,689.34095518367,690.007468072414,697.348541634762,700.193797126806,706.938871630284,714.145654522999,716.408834069078,721.088796535867,725.109432236701,736.175612200156,740.458990515489,746.128392263883,749.380561958895,752.227613981637,759.114165277536,757.746556284122,763.539020385291,767.038662183872,770.050995030777,814.439675502721,809.79249972116,818.050702204543,817.014553124804,818.035431693615,817.696336524476,826.330463056294,827.982822165249,830.524463969429,831.149656652133,833.703874171195,841.559653778354,841.575373421957,848.737243047236,850.030296016707,852.801444617483,851.816945795295,855.182296924244,861.866738516683,858.862040925242,861.042130926565,867.009756770732,867.32504790813,868.402068061236,867.951138856183,868.954950383368,873.125596397437,873.672639994803,875.099534501231,878.181033779987,879.395488531446,877.610635283555,878.731221306073,880.331031892129,881.812271452155,882.670114860175

Set 7: Starting location x-coordinate [µm]
2128.75997536951

Set 7: Starting location z-coordinate [µm]
2092.72606090593

Set 7: Main droplet trajectory x-coordinate [µm]
2128.75997536951,2161.49860340134,2152.02998836056,2150.49620027764,2113.5806383743,2095.89289539282,2082.4826920019,2073.16633293773,2044.39983427791,2037.31656287064,2023.46396379548,2013.03779789299,2004.73558040752,1950.00831490457,1942.05103131301,1934.7355583131,1920.52185656776,1909.85944687855,1890.4196373344,1882.5436467569,1868.48085359014,1865.36432196278,1853.07021326764,1849.55036049871,1831.8787862935,1825.52849941079,1817.39605407622,1811.28111271487,1809.25777001689,1803.22007947553,1798.02361443323,1795.20710343234,1794.28009359247,1794.12154975843,1795.30276869198,1796.13141847617,1798.9506242731,1802.47901056284,1802.84101149837,1802.09051079952,1798.38516623609,1798.45837486201,1796.59312686541,1796.40628767287,1796.11120750582,1797.59065053515,1798.52260083444,1798.56481930583

Set 7: Main droplet trajectory z-coordinate [µm]
2092.72606090593,2110.52518879066,2119.79932938343,2129.01687925924,2153.65225558034,2154.00707039308,2157.94686221253,2189.38525115209,2195.05195810444,2199.75931766437,2205.209093535,2212.13651590427,2221.30870337996,2208.39299506351,2205.18528950326,2213.22790830295,2215.30649431987,2217.48793171922,2221.54719283005,2224.6165655266,2233.31357063282,2236.95019789708,2239.20080172828,2241.81205909699,2249.17693669107,2253.68443221091,2256.00914293338,2260.48475003333,2262.16046404136,2267.94574201973,2267.95202987717,2272.43123003853,2272.01533318207,2272.79682403545,2270.19454932023,2266.84087564082,2265.23792112604,2264.27318414153,2265.31157888464,2266.62708848782,2267.36995393121,2269.6978085824,2271.27561166741,2270.2843758551,2272.44380575341,2269.6591831724,2269.38386484302,2267.28327132506

Set 8: Starting location x-coordinate [µm]
2031.01478231676

Set 8: Starting location z-coordinate [µm]
3067.12254184982

Set 8: Main droplet trajectory x-coordinate [µm]
2031.01478231676,2015.34319591046,2001.96308440872,1969.92061202214,1987.96496634707,2005.23771073745,2012.04431641731,2024.3218072035,2033.3170364055,2044.55433591789,2055.47724255823,2080.7243375818,2121.9821141808,2144.8766522561,2156.64572485492,2144.04710420656,2151.50091007017,2151.43533669972,2163.41505252281,2161.5727102926,2169.49675806627,2180.6491715032,2182.4232455669,2184.32442417745,2192.66841100164,2203.92457408634,2203.60209682616,2212.27889096204,2223.4658876149,2229.90106057307,2239.70472858891,2252.56294792304,2256.45019121959,2264.51616491835,2350.63331303203,2355.25309172045,2362.70375365535,2368.54517321802,2372.43376391259,2374.97765138014,2381.88621017709,2393.00808259216,2395.23892458569,2396.35636667949,2400.85712520921,2411.45171586459,2420.28301164045,2426.52775234469,2431.72466651966,2434.22364071978,2447.2660044504,2446.35067206007,2455.85836164351,2463.15497107109,2471.16076099149,2476.12592270649,2483.04346415692,2492.16714530379,2493.71305996892,2505.6352868097,2513.14433599225,2521.21525015043,2527.52825902118,2532.8293719766,2539.59196265438,2544.52658334753,2552.99497992251,2557.24108022587,2563.19927428387,2571.95870883184,2575.62093665853,2579.94698257793,2584.95930322374,2589.75289625714,2592.80071058532,2593.43892811558,2597.58038050582,2601.50759661039,2606.9403054394,2606.57111838107,2609.37101147301,2610.43815070728,2611.94768562579,2609.59602694286,2610.34383284567,2610.07929370047,2609.78780659481,2610.50282581239,2610.68741934155

Set 8: Main droplet trajectory z-coordinate [µm]
3067.12254184982,3047.81612470995,3021.5265927492,2960.95117069347,2954.32376895068,2930.65357874677,2922.19281742726,2905.23042371486,2898.54598212242,2885.01810597082,2870.99124341801,2861.04205641567,2850.27095661927,2834.42465760264,2831.12532897683,2730.58114109749,2736.64847439536,2717.78804600113,2707.77373476102,2701.2990381275,2697.00937195473,2683.46532702685,2681.4118924397,2668.47238009151,2664.49396286206,2654.18008012815,2645.07256775756,2630.46991711623,2618.15155525667,2613.76442729356,2601.91675647672,2590.90626896489,2584.65074907646,2582.61797459233,2567.07753492694,2566.33691514692,2566.26864698042,2494.93784477189,2497.03170129974,2508.64312832986,2500.7154874948,2492.81614201823,2489.47863711509,2480.96038681326,2477.30983643609,2469.57936484508,2470.09856221663,2463.3404628656,2462.91827815171,2448.39198006501,2447.82742029335,2444.37673395627,2430.04086812351,2436.91439457185,2430.48730600181,2425.36854091218,2415.88645189118,2422.80983206637,2413.74813122857,2412.4339690234,2406.47308016935,2405.9013342749,2405.53304548193,2401.44773467598,2401.76661887478,2397.76529587894,2398.3509648863,2398.95190440459,2393.91443232901,2398.72778720009,2397.34939902249,2397.38218570771,2399.96155465654,2402.04418286753,2406.23998031136,2407.25591842075,2409.93858788468,2411.14226345196,2415.68029999365,2417.24912042517,2418.2259839919,2421.69777956467,2424.71056154425,2424.18866937665,2424.94635619829,2424.16486534491,2427.99461965914,2426.93287001696,2425.97846308396

Set 9: Starting location x-coordinate [µm]
1975.26618911233

Set 9: Starting location z-coordinate [µm]
1671.17192928617

Set 9: Main droplet trajectory x-coordinate [µm]
1975.26618911233,1994.67635589997,2018.58683208465,2028.15111238506,2037.47106451062,2039.35966740629,2049.24148450747,2056.72942445433,2068.61706807918,2074.53439106382,2081.27003378114,2092.37349175656,2102.3716342204,2113.10365947414,2118.05220328019,2130.1105173213,2141.9483072193,2219.74347600983,2222.57885058304,2248.82571493973,2250.71027564133,2264.18919633142,2271.13997359975,2272.41865432364,2280.51651644228,2284.27620605931,2296.75625568164,2306.75080508408,2312.99509665566,2325.78729348666,2340.08992350152,2347.35105144784,2359.0581437376,2366.55461720527,2375.26509629173,2384.22798794118,2395.07813508827,2411.1274420737,2415.38252503055,2432.8326768273,2437.02488120974,2446.59275457154,2460.57066166285,2459.31937803209,2458.92414127866,2469.73970520982,2477.00173142149,2478.39988143676,2488.83098779867,2494.33196479418,2498.30813636026,2500.88660704373,2505.48707302716,2513.24853477271,2515.59345646552,2519.61993089112,2521.66034063072,2529.71463687994,2531.76178360966,2536.78129037826,2539.41545351336,2547.38980414654,2550.74617262201,2552.69855235743,2557.1301444553,2560.70254574713,2561.66324053758,2563.06228881819,2562.66121333999,2562.89341493264,2562.61270701116,2563.69870981776,2562.2565448004,2560.79282141467,2559.80158560237,2556.84135214569,2551.84385287813,2553.96286083574,2554.44747499137,2553.93187068121,2553.69517776183,2553.75940373426,2551.66554720641

Set 9: Main droplet trajectory z-coordinate [µm]
1671.17192928617,1565.53143295091,1593.61884300711,1588.05004697777,1589.74552282346,1582.03526220279,1583.93239861927,1582.1700020051,1581.98226454722,1580.51988855952,1577.17699406429,1576.45793265264,1572.5495801204,1573.12626647427,1566.89230495421,1567.00189332675,1562.22536733498,1492.00122803606,1486.6552018132,1494.43507799839,1486.89369126328,1488.31070485088,1486.20067954675,1484.03136872961,1478.15401855299,1484.01519995334,1480.90944751016,1474.32650990213,1474.64674149895,1467.20102002347,1461.76965859249,1460.02163422389,1451.59365958961,1449.98306981937,1451.01158364364,1448.6495949092,1423.34051957657,1420.91924532912,1415.87818019215,1421.53096403159,1417.19683372406,1418.30843709309,1420.10900998458,1413.64015207583,1413.51080186562,1411.52653371031,1415.39266777117,1413.44298283179,1415.26511409165,1416.03896968957,1417.42993358205,1416.56445491856,1418.1768412195,1416.14586326606,1416.77734380621,1417.84627957118,1419.41420173735,1416.8334853905,1412.31925288055,1414.39334757073,1412.19214833371,1411.05763919829,1413.40211175842,1410.08032649889,1411.75918443563,1412.09019521663,1410.29815584595,1414.37044180434,1414.68842773778,1413.7528843771,1416.64664619797,1413.94556229439,1413.79689937918,1414.45712441049,1413.82654213569,1416.2258088821,1416.53391389671,1419.71826455789,1418.33987638029,1418.78361946256,1416.06906157875,1417.0998210664,1413.97610331625

Set 10: Starting location x-coordinate [µm]
2246.60699952841

Set 10: Starting location z-coordinate [µm]
722.665252222856

Set 10: Main droplet trajectory x-coordinate [µm]
2246.60699952841,2278.18821265842,2283.6617925608,2283.1030715139,2282.42398291027,2281.47137250796,2283.16235702691,2284.41364065767,2278.38583103514,2275.11120470641,2253.48411903815,2252.74484665616,2245.91623347525,2243.39929396816,2242.59040602164,2242.377517134,2239.97196253015,2241.45544775355,2239.34272765338,2237.06248106567,2233.18242389191,2227.03918717207,2233.1231383789,2222.73290309035,2217.89080372812,2214.80481312262,2210.80977798422,2205.99013525571,2206.72626370898,2204.67193085647,2165.14645898245,2168.85315094391,2168.80733941113,2165.34138256312,2165.11322316455,2162.60661370897,2161.40787860112,2159.24889783549,2160.6672588211,2157.3535579497,2156.70321383724,2154.00931605645,2154.92150451807,2154.67493067985,2155.38231464196,2154.37221525733,2153.8718814581,2155.12945294629,2155.08992927095,2155.98639808896

Set 10: Main droplet trajectory z-coordinate [µm]
722.665252222856,740.7127504765,751.585803389982,769.020684675805,788.649579075856,802.236291607796,824.268944081,846.35998380187,853.967842172785,867.37445250231,892.321526899409,902.934531994439,914.344747586451,924.69770486303,933.204277715331,944.063407515908,954.137902534386,966.984444418988,976.872100244934,985.45143259048,988.582336463415,1012.83505174596,1018.9607722915,1023.27648815939,1031.80506851273,1036.29639525629,1038.34444025135,1041.6626324495,1042.49757009112,1043.18878527696,1059.27986160111,1060.69552779068,1055.4460650928,1061.41908052906,1060.4884776278,1065.05974998739,1070.86928113019,1074.40350614469,1076.9235895805,1079.66419715942,1083.45846999238,1087.59812585192,1092.25967387906,1095.35509627072,1098.99621486173,1101.2436747642,1104.58028140199,1104.09746377706,1103.67078773642,1104.41320404713

Set 11: Starting location x-coordinate [µm]
2728.81694795262

Set 11: Starting location z-coordinate [µm]
1231.90355585713

Set 11: Main droplet trajectory x-coordinate [µm]
2728.81694795262,2763.51020138324,2777.56670669256,2789.40045439649,2833.01348273982,2830.59310675771,2842.88721545286,2851.6453026028,2855.26216802939,2856.7209509557,2862.17746381645,2869.34337563579,2917.94536972587,2922.78567255741,2930.59070017236,2927.66325340091,2936.31085391296,2936.26369498215,2944.87671227828,2943.7273817646,2950.00086696,2953.1901580806,2955.76773049873,2958.61343512345,2963.15641212456,2967.43574824582,2974.22708341476,2982.2512877748,2981.45362814515,2986.84950809486,2994.0522487935,2993.15443257747,2998.53683854695,2997.60219345161,3002.99133641121,3003.99694446909,3008.66208555763,3009.70182769876,3012.3283555784,3016.9256776331,3018.37188484453,3022.4706696307,3022.77607984926,3024.6530052954,3025.52567008167,3025.40889558634,3027.00017265158,3025.136272053,3024.6179729468,3022.90318439611,3019.79967761631,3018.58387546683,3019.14035085035,3018.97596829154,3018.79901001784,3021.89937286892,3021.08329879962,3021.51671183037

Set 11: Main droplet trajectory z-coordinate [µm]
1231.90355585713,1209.63331219919,1211.34001636174,1214.63754845686,1275.26147684143,1298.5207106483,1301.65655498065,1303.24154418845,1312.18018267348,1316.80490182133,1325.95418353063,1333.33657729902,1380.45463703302,1386.78740774144,1386.6216777846,1391.28547147512,1393.26614656903,1402.55421027471,1409.49196269548,1416.09241647782,1418.94126503126,1425.06878210749,1429.56010885105,1438.77496393081,1441.8542175462,1451.88020623584,1456.73443218028,1469.51360416373,1474.06286902228,1481.93930873246,1485.3679875685,1488.70369594094,1492.3717624924,1494.52355713524,1498.61111360455,1500.33219001269,1504.52169959908,1509.13339389936,1511.32471221755,1514.48436058164,1513.05656780986,1516.09944167863,1516.31906755639,1519.5150956671,1518.76504410093,1519.69968919626,1521.38079279638,1518.34016459099,1517.25955137649,1517.55912287028,1515.47918945534,1515.32468781536,1513.77607835418,1513.84434652068,1512.81493443106,1515.57395644963,1514.00199208938,1515.02511632157

Set 12: Starting location x-coordinate [µm]
1312.52511656739

Set 12: Starting location z-coordinate [µm]
1018.7330620256

Set 12: Main droplet trajectory x-coordinate [µm]
1312.52511656739,1272.3843329295,1265.82924154728,1260.47423267093,1250.89153793087,1242.74741514678,1227.97229755849,1215.14955970563,1193.61679189898,1189.53911634851,1182.02557583921,1174.45813940898,1155.21010951679,1133.18688882974,1124.26846131506,1111.8975509326,1078.77087227013,1076.32893791966,1058.46782972587,1051.85075803458,1034.0772307123,1023.64432781968,1010.86829976496,1002.35813385126,921.452721290808,919.372787875866,911.545303627191,905.582169109767,906.744075338326,902.117559659786,900.917028021232,896.573915060211,894.412239498536,896.176432643406,889.385995739819,886.141012167597,880.680906245452,878.212473067192,877.672166459942,874.053504502656,872.079117266188,868.632922255855,867.909369517467,867.042992588635,864.677859925477,865.702331555682

Set 12: Main droplet trajectory z-coordinate [µm]
1018.7330620256,1010.053123961,1004.04911837021,1000.15289242017,990.053245971931,960.057471182397,952.925244313625,943.663230303057,922.143936476642,906.43821598709,900.61565999674,893.344201998917,866.804503138552,874.571354476189,862.047289851774,857.598181579604,854.211721214961,848.208613889519,839.745606906631,835.662092631387,823.517545116803,817.8885653091,802.84711204492,801.527111114988,764.932229941143,761.760904127516,764.28233496135,755.924874156935,754.436897606794,756.093298909818,753.603307363189,756.97090415551,751.783870899373,750.045727449616,753.556148432382,751.419175167796,753.048628510359,752.963742434906,753.5260565432,753.736250634798,753.631153588999,753.395358934962,753.559741493777,753.119142340233,751.884476618429,752.534820730896

Set 13: Starting location x-coordinate [µm]
1365.00357476983

Set 13: Starting location z-coordinate [µm]
1571.6791609975

Set 13: Main droplet trajectory x-coordinate [µm]
1365.00357476983,1337.74885669189,1290.25936423619,1293.81649501709,1291.70197838622,1286.68247161762,1287.91623907408,1282.78669480026,1279.9189826745,1272.31920869172,1272.71938590457,1205.50533378919,1233.39287980529,1238.41957269668,1231.69650569425,1224.95457511949,1234.5067288377,1228.57278794411,1218.69860609839,1228.19506736497,1228.87819816267,1224.48523147479,1229.26579966064,1184.04622374113,1193.33473657949,1186.81647407656,1185.90024342088,1185.22474787864,1186.14008026898,1179.02716610521,1182.63729454168,1178.19133019823,1175.62363869894,1173.9218749958,1175.33484638933,1170.64590126905,1169.25897957064,1171.80960402831,1163.41261954855,1163.68030262246,1166.23631667222,1166.06429885795,1160.68189288846,1157.83484086572,1158.13531062487,1133.02924326105,1134.95871723008,1136.03977957725,1126.4710079501,1133.62209839119,1131.26999057559,1122.8788448206,1122.59903516448,1122.356952653,1122.61026348134,1115.15196629098,1113.87822602651,1117.97296861861,1117.23818756337,1113.58314585946,1114.96872015984,1115.53597472756,1115.75739713601,1111.93887113864,1112.20565594721,1115.42997941641,1112.75674173864

Set 13: Main droplet trajectory z-coordinate [µm]
1571.6791609975,1556.02239596945,1481.05227170061,1485.05000163505,1481.18656237024,1473.63574384897,1467.4772366182,1465.19115130573,1460.11325728946,1453.86267786045,1454.76453627056,1396.61308325833,1339.88852475252,1326.00044419609,1337.1164778864,1330.66648354997,1317.63175507481,1322.13565753326,1313.81906780221,1305.88468997704,1301.34081471058,1293.00042094779,1291.25374397722,1243.45345171087,1249.31867530528,1235.89814186285,1234.15056662693,1230.85033973576,1232.70480854818,1216.43452828696,1209.58345847234,1201.23273465804,1194.95790206461,1193.54043934434,1179.50504327072,1173.85046290058,1162.90420136118,1157.20201292755,1151.40550663232,1137.89873971641,1134.46377302294,1128.71307826048,1119.12229913229,1118.02327147814,1113.08460859092,1072.25665196127,1078.87327451988,1065.59960746197,1065.3310261227,1064.39683016004,1066.61195250997,1051.41869240185,1050.61474491476,1051.40432015627,1047.33203419789,1040.78637460183,1036.32693627815,1036.07407458248,1036.08036243993,1029.33798273249,1029.93038872997,1030.749606728,1030.78194428055,1028.25647125265,1029.89894944276,1030.7478101973,1028.69617214084
