# Supplementary material for: Condensate droplet roaming on nanostructured superhydrophobic surfaces
Source: Nat Commun. 2025 Jan 30;16:1167. doi: 10.1038/s41467-025-56562-x (PMC11782698; doi:10.1038/s41467-025-56562-x)
Supplement: Supplementary file 12 — Source Data [file 41467_2025_56562_MOESM12_ESM.zip › source_data/SupplementaryFigure32c.txt]

Supplementary Figure 32c data
Plot data downsampled from simulation output

* Left y-axis (KE_{cm})

D1 wetted and dewetted: Time [ms]
0,0.0018,0.0036,0.0054,0.0072,0.009,0.0108,0.0126,0.0144,0.0162,0.018,0.0198,0.0216,0.0234,0.0252,0.027,0.0288,0.0306,0.0324,0.0342,0.036,0.0378,0.0396,0.0414,0.0432,0.045,0.0468,0.0486,0.0504,0.0522,0.054,0.0558,0.0576,0.0594,0.0612,0.063,0.0648,0.0666,0.0684,0.0702,0.072,0.0738,0.0756,0.0774,0.0792,0.081,0.0828,0.0846,0.0864,0.0882,0.09,0.0918,0.0936,0.0954,0.0972,0.099,0.1008,0.1026,0.1044,0.1062,0.108,0.1098,0.1116,0.1134,0.1152,0.117,0.1188,0.1206,0.1224,0.1242,0.126,0.1278,0.1296,0.1314,0.1332,0.135,0.1368,0.1386,0.1404,0.1422,0.144,0.1458,0.1476,0.1494,0.1512,0.153,0.1548,0.1566,0.1584,0.1602,0.162,0.1638,0.1656,0.1674,0.1692,0.171,0.1728,0.1746,0.1764,0.1782,0.18,0.1818,0.1836,0.1854,0.1872,0.189,0.1908,0.1926,0.1944,0.1962,0.198,0.1998,0.2016,0.2034,0.2052,0.207,0.2088,0.2106,0.2124,0.2142,0.216,0.2178,0.2196,0.2214,0.2232,0.225,0.2268,0.2286,0.2304,0.2322,0.234,0.2358,0.2376,0.2394,0.2412,0.243,0.2448,0.2466,0.2484,0.2502,0.252,0.2538,0.2556,0.2574,0.2592,0.261,0.2628,0.2646,0.2664,0.2682,0.27,0.2718,0.2736,0.2754,0.2772,0.279,0.2808,0.2826,0.2844,0.2862,0.288,0.2898,0.2916,0.2934,0.2952,0.297,0.2988,0.3006,0.3024,0.3042,0.306,0.3078,0.3096,0.3114,0.3132,0.315,0.3168,0.3186,0.3204,0.3222,0.324,0.3258,0.3276,0.3294,0.3312,0.333,0.3348,0.3366,0.3384,0.3402,0.342,0.3438,0.3456,0.3474,0.3492,0.351,0.3528,0.3546,0.3564,0.3582,0.36,0.3618,0.3636,0.3654,0.3672,0.369,0.3708,0.3726,0.3744,0.3762,0.378,0.3798,0.3816,0.3834,0.3852,0.387,0.3888,0.3906,0.3924,0.3942,0.396,0.3978,0.3996,0.4014,0.4032,0.405,0.4068,0.4086,0.4104,0.4122,0.414,0.4158,0.4176,0.4194,0.4212,0.423,0.4248,0.4266,0.4284,0.4302,0.432,0.4338,0.4356,0.4374,0.4392,0.441,0.4428,0.4446,0.4464,0.4482,0.45,0.4518,0.4536,0.4554,0.4572,0.459,0.4608,0.4626,0.4644,0.4662,0.468,0.4698,0.4716,0.4734,0.4752,0.477,0.4788,0.4806,0.4824,0.4842,0.486,0.4878,0.4896,0.4914,0.4932,0.495,0.4968,0.4986,0.5004,0.5022,0.504,0.5058,0.5076,0.5094,0.5112,0.513,0.5148,0.5166,0.5184,0.5202,0.522,0.5238,0.5256,0.5274,0.5292,0.531,0.5328,0.5346,0.5364,0.5382,0.54,0.5418,0.5436,0.5454,0.5472,0.549,0.5508,0.5526,0.5544,0.5562,0.558,0.5598,0.5616,0.5634,0.5652,0.567,0.5688,0.5706,0.5724,0.5742,0.576,0.5778,0.5796,0.5814,0.5832,0.585,0.5868,0.5886,0.5904,0.5922,0.594,0.5958,0.5976,0.5994,0.6012,0.603,0.6048,0.6066,0.6084,0.6102,0.612,0.6138,0.6156,0.6174,0.6192,0.621,0.6228,0.6246,0.6264,0.6282,0.63,0.6318,0.6336,0.6354,0.6372,0.639,0.6408,0.6426,0.6444,0.6462,0.648,0.6498,0.6516,0.6534,0.6552,0.657,0.6588,0.6606,0.6624,0.6642,0.666,0.6678,0.6696,0.6714,0.6732,0.675,0.6768,0.6786,0.6804,0.6822,0.684,0.6858,0.6876,0.6894,0.6912,0.693,0.6948,0.6966,0.6984,0.7002,0.702,0.7038,0.7056,0.7074,0.7092,0.711,0.7128,0.7146,0.7164,0.7182,0.72,0.7218,0.7236,0.7254,0.7272,0.729,0.7308,0.7326,0.7344,0.7362,0.738,0.7398,0.7416,0.7434,0.7452,0.747,0.7488,0.7506,0.7524,0.7542,0.756,0.7578,0.7596,0.7614,0.7632,0.765,0.7668,0.7686,0.7704,0.7722,0.774,0.7758,0.7776,0.7794,0.7812,0.783,0.7848,0.7866,0.7884,0.7902,0.792,0.7938,0.7956,0.7974,0.7992,0.801,0.8028,0.8046,0.8064,0.8082,0.81,0.8118,0.8136,0.8154,0.8172,0.819,0.8208,0.8226,0.8244,0.8262,0.828,0.8298,0.8316,0.8334,0.8352,0.837,0.8388,0.8406,0.8424,0.8442,0.846,0.8478,0.8496,0.8514,0.8532,0.855,0.8568,0.8586,0.8604,0.8622,0.864,0.8658,0.8676,0.8694,0.8712,0.873,0.8748,0.8766,0.8784,0.8802,0.882,0.8838,0.8856,0.8874,0.8892,0.891,0.8928,0.8946,0.8964,0.8982,0.9,0.9018,0.9036,0.9054,0.9072,0.909,0.9108,0.9126,0.9144,0.9162,0.918,0.9198,0.9216,0.9234,0.9252,0.927,0.9288,0.9306,0.9324,0.9342,0.936,0.9378,0.9396,0.9414,0.9432,0.945,0.9468,0.9486,0.9504,0.9522,0.954,0.9558,0.9576,0.9594,0.9612,0.963,0.9648,0.9666,0.9684,0.9702,0.972,0.9738,0.9756,0.9774,0.9792,0.981,0.9828,0.9846,0.9864,0.9882,0.99,0.9918,0.9936,0.9954,0.9972,0.999,1.0008,1.0026,1.0044,1.0062,1.008,1.0098,1.0116,1.0134,1.0152,1.017,1.0188,1.0206,1.0224,1.0242,1.026,1.0278,1.0296,1.0314,1.0332,1.035,1.0368,1.0386,1.0404,1.0422,1.044,1.0458,1.0476,1.0494,1.0512,1.053,1.0548,1.0566,1.0584,1.0602,1.062,1.0638,1.0656,1.0674,1.0692,1.071,1.0728,1.0746,1.0764,1.0782,1.08,1.0818,1.0836,1.0854,1.0872,1.089,1.0908,1.0926,1.0944,1.0962,1.098,1.0998,1.1016,1.1034,1.1052,1.107,1.1088,1.1106,1.1124,1.1142,1.116,1.1178,1.1196,1.1214,1.1232,1.125,1.1268,1.1286,1.1304,1.1322,1.134,1.1358,1.1376,1.1394,1.1412,1.143,1.1448,1.1466,1.1484,1.1502,1.152,1.1538,1.1556,1.1574,1.1592,1.161,1.1628,1.1646,1.1664,1.1682,1.17,1.1718,1.1736,1.1754,1.1772,1.179,1.1808,1.1826,1.1844,1.1862,1.188,1.1898,1.1916,1.1934,1.1952,1.197,1.1988,1.2006,1.2024,1.2042,1.206,1.2078,1.2096,1.2114,1.2132,1.215,1.2168,1.2186,1.2204,1.2222,1.224,1.2258,1.2276,1.2294,1.2312,1.233,1.2348,1.2366,1.2384,1.2402,1.242,1.2438,1.2456,1.2474,1.2492,1.251,1.2528,1.2546,1.2564,1.2582,1.26,1.2618,1.2636,1.2654,1.2672,1.269,1.2708,1.2726,1.2744,1.2762,1.278,1.2798,1.2816,1.2834,1.2852,1.287,1.2888,1.2906,1.2924,1.2942,1.296,1.2978,1.2996,1.3014,1.3032,1.305,1.3068,1.3086,1.3104,1.3122,1.314,1.3158,1.3176,1.3194,1.3212,1.323,1.3248,1.3266,1.3284,1.3302,1.332,1.3338,1.3356,1.3374,1.3392,1.341,1.3428,1.3446,1.3464,1.3482,1.35,1.3518,1.3536,1.3554,1.3572,1.359,1.3608,1.3626,1.3644,1.3662,1.368,1.3698,1.3716,1.3734,1.3752,1.377,1.3788,1.3806,1.3824,1.3842,1.386,1.3878,1.3896,1.3914,1.3932,1.395,1.3968,1.3986,1.4004,1.4022,1.404,1.4058,1.4076,1.4094,1.4112,1.413,1.4148,1.4166,1.4184,1.4202,1.422,1.4238,1.4256,1.4274,1.4292,1.431,1.4328,1.4346,1.4364,1.4382,1.44,1.4418,1.4436,1.4454,1.4472,1.449,1.4508,1.4526,1.4544,1.4562,1.458,1.4598,1.4616,1.4634,1.4652,1.467,1.4688,1.4706,1.4724,1.4742,1.476,1.4778,1.4796,1.4814,1.4832,1.485,1.4868,1.4886,1.4904,1.4922,1.494,1.4958,1.4976,1.4994,1.5012,1.503,1.5048,1.5066,1.5084,1.5102,1.512,1.5138,1.5156,1.5174,1.5192,1.521,1.5228,1.5246,1.5264,1.5282,1.53,1.5318,1.5336,1.5354,1.5372,1.539,1.5408,1.5426,1.5444,1.5462,1.548,1.5498,1.5516,1.5534,1.5552,1.557,1.5588,1.5606,1.5624,1.5642,1.566,1.5678,1.5696,1.5714,1.5732,1.575,1.5768,1.5786,1.5804,1.5822,1.584,1.5858,1.5876,1.5894,1.5912,1.593,1.5948,1.5966,1.5984,1.6002,1.602,1.6038,1.6056,1.6074,1.6092,1.611,1.6128,1.6146,1.6164,1.6182,1.62,1.6218,1.6236,1.6254,1.6272,1.629,1.6308,1.6326,1.6344,1.6362,1.638,1.6398,1.6416,1.6434,1.6452,1.647,1.6488,1.6506,1.6524,1.6542,1.656,1.6578,1.6596,1.6614,1.6632,1.665,1.6668,1.6686,1.6704,1.6722,1.674,1.6758,1.6776,1.6794,1.6812,1.683,1.6848,1.6866,1.6884,1.6902,1.692,1.6938,1.6956,1.6974,1.6992,1.701,1.7028,1.7046,1.7064,1.7082,1.71,1.7118,1.7136,1.7154,1.7172,1.719,1.7208,1.7226,1.7244,1.7262,1.728,1.7298,1.7316,1.7334,1.7352,1.737,1.7388,1.7406,1.7424,1.7442,1.746,1.7478,1.7496,1.7514,1.7532,1.755,1.7568,1.7586,1.7604,1.7622,1.764,1.7658,1.7676,1.7694,1.7712,1.773,1.7748,1.7766,1.7784,1.7802,1.782,1.7838,1.7856,1.7874,1.7892,1.791,1.7928,1.7946,1.7964,1.7982,1.8,1.8018,1.8036,1.8054,1.8072,1.809,1.8108,1.8126,1.8144,1.8162,1.818,1.8198,1.8216,1.8234,1.8252,1.827,1.8288,1.8306,1.8324,1.8342,1.836,1.8378,1.8396,1.8414,1.8432,1.845,1.8468,1.8486,1.8504,1.8522,1.854,1.8558,1.8576,1.8594,1.8612,1.863,1.8648,1.8666,1.8684,1.8702,1.872,1.8738,1.8756,1.8774,1.8792,1.881,1.8828,1.8846,1.8864,1.8882,1.89,1.8918,1.8936,1.8954,1.8972,1.899,1.9008,1.9026,1.9044,1.9062,1.908,1.9098,1.9116,1.9134,1.9152,1.917,1.9188,1.9206,1.9224,1.9242,1.926,1.9278,1.9296,1.9314,1.9332,1.935,1.9368,1.9386,1.9404,1.9422,1.944,1.9458,1.9476,1.9494,1.9512,1.953,1.9548,1.9566,1.9584,1.9602,1.962,1.9638,1.9656,1.9674,1.9692,1.971,1.9728,1.9746,1.9764,1.9782,1.98,1.9818,1.9836,1.9854,1.9872,1.989,1.9908,1.9926,1.9944,1.9962,1.998,1.9998

D1 wetted and dewetted: KE_{cm} [J]
3.76045370145474e-25,1.16988498994696e-13,3.12593649992402e-13,5.74284630115595e-13,8.87961193034711e-13,1.25717184224199e-12,1.65964149812319e-12,2.06359256439928e-12,2.47195444283049e-12,2.86640767368592e-12,3.26277171218795e-12,3.70987998278287e-12,4.19734763610924e-12,4.74709947305656e-12,5.40897009506541e-12,6.20503051153182e-12,7.10075907502183e-12,8.1798321581179e-12,9.39038887690899e-12,1.06805364548532e-11,1.21658871456733e-11,1.37221840600536e-11,1.54165268464602e-11,1.7207778107611e-11,1.90818963584267e-11,2.09786266552835e-11,2.27874843435681e-11,2.45328477377729e-11,2.60507127049867e-11,2.73308366861525e-11,2.79869963205931e-11,2.84986249523286e-11,2.88534224036351e-11,2.91052029577976e-11,2.9226104247552e-11,2.92667217132978e-11,2.92157662462171e-11,2.90479126446699e-11,2.88104946103291e-11,2.84517541290441e-11,2.80282707148404e-11,2.75142893947063e-11,2.68981622383919e-11,2.62095122189768e-11,2.5416090577244e-11,2.45448582187148e-11,2.36091498861616e-11,2.259013339308e-11,2.15020647763985e-11,2.03772069589108e-11,1.92408615146233e-11,1.81548303438467e-11,1.71252365131012e-11,1.61657977295828e-11,1.52841620927658e-11,1.44973535154699e-11,1.37460669649208e-11,1.29702608149405e-11,1.21245167243268e-11,1.12210961950725e-11,1.02854595171917e-11,9.39537613358078e-12,8.52678576947843e-12,7.67911926672264e-12,6.80505136650939e-12,5.84844757920281e-12,4.78235435238072e-12,3.63924502033262e-12,2.50652261125294e-12,1.54015552305326e-12,9.33530333243819e-13,9.20594233225737e-13,1.69707218547445e-12,3.36331670945199e-12,5.96136534514178e-12,9.41439790801518e-12,1.36042090739842e-11,1.83192206803434e-11,2.33664358787918e-11,2.86075020019559e-11,3.40182811246914e-11,3.94418938396355e-11,4.49119578287626e-11,5.03718755038594e-11,5.57250501196253e-11,6.09670117926022e-11,6.58942506343485e-11,7.068728991064e-11,7.52125984385318e-11,7.93263060326337e-11,8.3352873157191e-11,8.65674779787373e-11,8.95986633919955e-11,9.1945474092937e-11,9.35952824437369e-11,9.45057262803979e-11,9.47265696395918e-11,9.41393632945193e-11,9.29851348724123e-11,9.11301007524141e-11,8.87763183798138e-11,8.6043104987764e-11,8.30264048895648e-11,7.98441581885236e-11,7.66122923134801e-11,7.33486526042063e-11,7.01201371039592e-11,6.69747790632666e-11,6.40522970871817e-11,6.12771768855823e-11,5.86868606271866e-11,5.64629860897847e-11,5.59783266575175e-11,5.452429383705e-11,5.29853651500052e-11,5.1420591293705e-11,4.9955552631171e-11,4.86012511580799e-11,4.73870031637511e-11,4.64156123335277e-11,4.56513004372484e-11,4.51386986025125e-11,4.49629467387238e-11,4.5061096455112e-11,4.5495930426406e-11,4.60355611100768e-11,4.66015690271522e-11,4.71774754778531e-11,4.76720200164911e-11,4.80269434292345e-11,4.82768116378919e-11,4.83945562626677e-11,4.84085006650855e-11,4.8359781045675e-11,4.81284462272701e-11,4.7846633627403e-11,4.75261918982678e-11,4.71108258220921e-11,4.65588973764689e-11,4.59970301842571e-11,4.5350741016551e-11,4.46645488958953e-11,4.39556703343433e-11,4.32272905454081e-11,4.25515672571806e-11,4.19338710344801e-11,4.13253499692752e-11,4.08644689424378e-11,4.05002230511544e-11,4.03027857242594e-11,4.02301283388189e-11,4.02374688215823e-11,4.0500615959409e-11,4.08741240307625e-11,4.14117472027685e-11,4.20900710337324e-11,4.283962523464e-11,4.37827033843645e-11,4.47859793738999e-11,4.58099498485616e-11,4.69190000571935e-11,4.79953101235388e-11,4.91578532648532e-11,5.03355939226992e-11,5.14477065567998e-11,5.25614700534561e-11,5.3672398762899e-11,5.47757335748393e-11,5.58513053669817e-11,5.68843328433656e-11,5.788227758748e-11,5.88297065863488e-11,5.97452846034755e-11,6.05954811739106e-11,6.13891215512567e-11,6.20988779148847e-11,6.26993937409196e-11,6.32265579287865e-11,6.36153680330537e-11,6.39238896015001e-11,6.4069080303725e-11,6.41157610509878e-11,6.3963012201959e-11,6.37265647651341e-11,6.33141698159098e-11,6.28115200172301e-11,6.22323087168487e-11,6.15586020331693e-11,6.08186912758765e-11,6.00174927909773e-11,5.91401295368697e-11,5.82124641124576e-11,5.72739561963013e-11,5.63457941047623e-11,5.54776005015954e-11,5.47079725848512e-11,5.40791277110439e-11,5.35999243596037e-11,5.32729408841843e-11,5.3080418907089e-11,5.29787020919438e-11,5.29149312337911e-11,5.2855453591681e-11,5.27923746641587e-11,5.27227829309643e-11,5.26125179390625e-11,5.24934773278429e-11,5.23376043416514e-11,5.21262284582273e-11,5.18279464590998e-11,5.14043104701378e-11,5.08706799295552e-11,5.02562352744953e-11,4.95591644803974e-11,4.8765132327398e-11,4.78725684800322e-11,4.69235757676339e-11,4.59101448564638e-11,4.48895060046389e-11,4.38647955791475e-11,4.28635913221153e-11,4.18533891747902e-11,4.09244506863313e-11,4.00390683335782e-11,3.92607860358035e-11,3.85507880846876e-11,3.79404976826608e-11,3.73535114108881e-11,3.68365953810656e-11,3.6350166683382e-11,3.58513900506916e-11,3.53498511085512e-11,3.48760793622476e-11,3.44120592468894e-11,3.39475785813543e-11,3.34683512491732e-11,3.30057888122092e-11,3.25333756103882e-11,3.20883611149829e-11,3.16811383225995e-11,3.12339131015873e-11,3.08372522507617e-11,3.04737999639006e-11,3.01037713391059e-11,2.98210520125003e-11,2.95038046414371e-11,2.92688182905554e-11,2.90355378586413e-11,2.88375469409002e-11,2.86766287133562e-11,2.84511368958603e-11,2.83170954404035e-11,2.81994791744123e-11,2.79947274593625e-11,2.79537178583666e-11,2.77833610905372e-11,2.76820164574384e-11,2.74940420801786e-11,2.73503884823903e-11,2.71577855587163e-11,2.70124169078533e-11,2.68121554924893e-11,2.66338861615408e-11,2.64584465685605e-11,2.62618341227824e-11,2.60856934287265e-11,2.59388058784608e-11,2.5818618906237e-11,2.57285073230358e-11,2.56366385912453e-11,2.55814259874122e-11,2.55598117280994e-11,2.55341095259706e-11,2.55130975784467e-11,2.54998954372629e-11,2.5501242187965e-11,2.55076607258801e-11,2.55428086519631e-11,2.55826939152988e-11,2.56593366194552e-11,2.57625758970977e-11,2.58342807570768e-11,2.59172350284748e-11,2.59829151556936e-11,2.60612940257462e-11,2.61317115392203e-11,2.61973137212677e-11,2.62573005908203e-11,2.62806138782069e-11,2.63082022880519e-11,2.63621016718652e-11,2.64384416806925e-11,2.64649411655116e-11,2.64714867432668e-11,2.64719470476446e-11,2.65058566913155e-11,2.64911677281471e-11,2.65661632274708e-11,2.65380166657725e-11,2.65926097952996e-11,2.66442692439861e-11,2.67203806081329e-11,2.67689436595389e-11,2.68071205831793e-11,2.69146213563509e-11,2.70124919163523e-11,2.70634261267193e-11,2.71664248576269e-11,2.73095427818966e-11,2.73763663172395e-11,2.74618731565872e-11,2.75909194310774e-11,2.77192923890098e-11,2.78689780382506e-11,2.79861848861374e-11,2.81177712973176e-11,2.82874408749646e-11,2.84831563967256e-11,2.86387534731801e-11,2.88521483691474e-11,2.90750580128588e-11,2.93080923709021e-11,2.95528677667316e-11,2.98011370974646e-11,3.00130671546264e-11,3.02578363910067e-11,3.04818919670906e-11,3.07091645790834e-11,3.09388908031705e-11,3.11607218729304e-11,3.13871848192406e-11,3.16510811505359e-11,3.18923454712796e-11,3.21428043837808e-11,3.23933631383393e-11,3.26587065498003e-11,3.29278766913604e-11,3.32111781987759e-11,3.35191174394438e-11,3.38048557018882e-11,3.40902599444258e-11,3.43810733843095e-11,3.46985135141463e-11,3.50246986654788e-11,3.53299376829367e-11,3.56171886605699e-11,3.58895467975839e-11,3.61551358194608e-11,3.64094364988339e-11,3.66438142277147e-11,3.68603616287762e-11,3.7050035113253e-11,3.7226449151653e-11,3.73688466492525e-11,3.75090092957414e-11,3.76366934364625e-11,3.77758967934727e-11,3.79405118029269e-11,3.81495624591019e-11,3.84009309695055e-11,3.86850805752614e-11,3.89894384282099e-11,3.93380697585516e-11,3.97290553566676e-11,4.01526410232849e-11,4.06021298872623e-11,4.10888719924761e-11,4.1584195185487e-11,4.20904305015265e-11,4.25864128952363e-11,4.3078717735354e-11,4.35138834723775e-11,4.39522285637118e-11,4.437039330524e-11,4.47012256515774e-11,4.50376200303258e-11,4.53137880987172e-11,4.55942233118837e-11,4.5825208719791e-11,4.59982761678344e-11,4.6174231122034e-11,4.62950987708242e-11,4.63566327967008e-11,4.645910389938e-11,4.65030713040835e-11,4.65440384656805e-11,4.65523344507748e-11,4.65566125012585e-11,4.65463280954497e-11,4.6493084035272e-11,4.64602479183668e-11,4.63438873158835e-11,4.62527836681015e-11,4.60971181440253e-11,4.58945933871849e-11,4.57297421952826e-11,4.5466495515569e-11,4.52239545339816e-11,4.49151924387483e-11,4.4595370462541e-11,4.42569740532425e-11,4.38921474639861e-11,4.35588302053975e-11,4.31057583900919e-11,4.27069175385925e-11,4.22419697711889e-11,4.17699846595928e-11,4.13250706487454e-11,4.08636333516614e-11,4.03977701859207e-11,3.99404259926158e-11,3.94799676689551e-11,3.90196880441703e-11,3.85874861270652e-11,3.81748158962057e-11,3.77747507654529e-11,3.73830973632303e-11,3.70303493556534e-11,3.66676871894653e-11,3.63472763182264e-11,3.60156818247037e-11,3.57002934579064e-11,3.54305719404855e-11,3.51760465988749e-11,3.49489944452902e-11,3.47537279053459e-11,3.45541929269923e-11,3.43803449777502e-11,3.42446584847715e-11,3.41170814440327e-11,3.3993276334338e-11,3.38904326714367e-11,3.38046732784695e-11,3.37148323730509e-11,3.36533291062395e-11,3.35781954158605e-11,3.3473065366587e-11,3.33753664369597e-11,3.32589173711313e-11,3.3108197492085e-11,3.29576753024728e-11,3.2810859383688e-11,3.26301453369251e-11,3.24175171380175e-11,3.22509650655277e-11,3.20775449810298e-11,3.19088188926003e-11,3.17373528412722e-11,3.15532862406993e-11,3.1363137098138e-11,3.11378634086745e-11,3.08791063003458e-11,3.06211414643646e-11,3.033499265549e-11,3.00919098332858e-11,2.97647558449686e-11,2.94604257901162e-11,2.90751794675016e-11,2.87325538294017e-11,2.83387234092659e-11,2.79846503955746e-11,2.75799741758605e-11,2.72215655154183e-11,2.68262045865565e-11,2.64509299159548e-11,2.60456566110641e-11,2.5664852700798e-11,2.5261487932735e-11,2.48754019817896e-11,2.44999666145082e-11,2.41287808134473e-11,2.37395122480696e-11,2.33609018101797e-11,2.29694579924266e-11,2.2602643151103e-11,2.22355055888088e-11,2.18832527311297e-11,2.1533137702984e-11,2.11840613002285e-11,2.08708664781799e-11,2.05569457913271e-11,2.02628868658705e-11,1.99895168453874e-11,1.97111016055829e-11,1.94684167581377e-11,1.92582002039928e-11,1.90468462107734e-11,1.88617377444239e-11,1.87026736606496e-11,1.85562724739606e-11,1.84452200145442e-11,1.833861363292e-11,1.82494707576065e-11,1.81799362880024e-11,1.8150212265887e-11,1.8135511051077e-11,1.81241287698623e-11,1.81428596582617e-11,1.81786093218541e-11,1.8228432695012e-11,1.82948520570361e-11,1.83676176554414e-11,1.84691428962893e-11,1.85823070366688e-11,1.86959798350931e-11,1.88107444934496e-11,1.89313207458608e-11,1.90458705149378e-11,1.9156000934311e-11,1.92755475205515e-11,1.94056604461303e-11,1.95159435719119e-11,1.96298640734259e-11,1.97399017338913e-11,1.98638232010514e-11,1.99977215159136e-11,2.01355513676932e-11,2.02781420545648e-11,2.0439745437029e-11,2.0584344384718e-11,2.07339412446306e-11,2.08447599427322e-11,2.09890956480533e-11,2.11192650687436e-11,2.12672987295952e-11,2.14268387445186e-11,2.15913147470387e-11,2.17649616809753e-11,2.19274894822475e-11,2.20725341603574e-11,2.22561346194602e-11,2.24435545395245e-11,2.26320340449731e-11,2.28033883632402e-11,2.2969040942357e-11,2.31513414531481e-11,2.33266764880424e-11,2.34763350923956e-11,2.3645320338428e-11,2.38232549548742e-11,2.39743763438216e-11,2.41241963691107e-11,2.42629532549625e-11,2.44279153616406e-11,2.45672734790627e-11,2.47516405088256e-11,2.4893757314669e-11,2.50462309010921e-11,2.51938567862255e-11,2.53330929313038e-11,2.54827394313645e-11,2.56171080495371e-11,2.57463498034002e-11,2.58866545996998e-11,2.59796206095695e-11,2.61041977301395e-11,2.62186930328635e-11,2.633398885279e-11,2.6457565596422e-11,2.65769675711599e-11,2.66885211288464e-11,2.67639831719172e-11,2.68660193995233e-11,2.69479576040987e-11,2.70030342414194e-11,2.70936530502277e-11,2.71717335141481e-11,2.72222231613543e-11,2.72933208430463e-11,2.73869053734043e-11,2.7473555353927e-11,2.7554084977348e-11,2.76472406793138e-11,2.77350937609179e-11,2.78102256714729e-11,2.78782931580585e-11,2.79155407009468e-11,2.79582760443332e-11,2.79857080857221e-11,2.80078199148541e-11,2.80218309102399e-11,2.80166687715081e-11,2.80260402436578e-11,2.80224580461356e-11,2.80138658983343e-11,2.80221309992868e-11,2.80174453880544e-11,2.80111737969827e-11,2.80121661492796e-11,2.79901821992798e-11,2.79433633582412e-11,2.78972326062222e-11,2.78501889702327e-11,2.77826589913846e-11,2.77053236661962e-11,2.76290894398002e-11,2.75486361343092e-11,2.74550300279632e-11,2.73722764251165e-11,2.72848932061583e-11,2.7173536445861e-11,2.70838261667536e-11,2.69940114436076e-11,2.68874158052099e-11,2.67652604024852e-11,2.66567514981368e-11,2.65500368057193e-11,2.64194586022181e-11,2.62656596393256e-11,2.6098335811926e-11,2.59145022904572e-11,2.5735150357918e-11,2.55256765877644e-11,2.52917016782017e-11,2.50788438401588e-11,2.48070760011792e-11,2.45616172891588e-11,2.43115707792794e-11,2.40276455349728e-11,2.37505802382532e-11,2.34860945529941e-11,2.31923065848955e-11,2.29106565617798e-11,2.26313240242336e-11,2.23203225898797e-11,2.20307401322021e-11,2.17226300054205e-11,2.14228902976568e-11,2.10961966292991e-11,2.07768568791961e-11,2.04684056658415e-11,2.01543115793329e-11,1.98519590922447e-11,1.95798203599556e-11,1.92859583342051e-11,1.89801346161566e-11,1.8694765408751e-11,1.84105159830529e-11,1.81360180024896e-11,1.78674840289649e-11,1.76024178567708e-11,1.73344727710499e-11,1.70801158867145e-11,1.68401017095549e-11,1.66048941109988e-11,1.63619204695576e-11,1.61407886351046e-11,1.59221328172596e-11,1.57015593770484e-11,1.54774228404495e-11,1.52559596273793e-11,1.5038615861885e-11,1.48248509072257e-11,1.46143141130997e-11,1.44012887048685e-11,1.41894035980021e-11,1.39814245244356e-11,1.37776000856584e-11,1.35907779217014e-11,1.34039316915604e-11,1.32208862756791e-11,1.30465596725636e-11,1.28777969463001e-11,1.27113185678232e-11,1.25648672661729e-11,1.24310577167286e-11,1.23015959306608e-11,1.2177582470059e-11,1.20627670603532e-11,1.19617274676198e-11,1.18561386333332e-11,1.17609186524379e-11,1.1673423834767e-11,1.15869758143967e-11,1.15159949260034e-11,1.14412301557091e-11,1.1361912551905e-11,1.13042497589847e-11,1.12497631038925e-11,1.11870550841479e-11,1.11364835114363e-11,1.11010327208506e-11,1.1062987164596e-11,1.1027179822296e-11,1.09911310527626e-11,1.09666950304649e-11,1.09459855000651e-11,1.09203467187399e-11,1.08978635001064e-11,1.08757013397712e-11,1.08527439629181e-11,1.08149688868429e-11,1.08005920211401e-11,1.07820002774954e-11,1.07464265994874e-11,1.07272096356128e-11,1.07046562949821e-11,1.06867166881214e-11,1.06833976817062e-11,1.06657758362366e-11,1.06756339111881e-11,1.06720616375365e-11,1.06698217473661e-11,1.06844744961534e-11,1.06811635124169e-11,1.0696576329702e-11,1.0707492198696e-11,1.07109528788934e-11,1.07238775987055e-11,1.07473084012538e-11,1.07604499411409e-11,1.07891989835429e-11,1.08245595728773e-11,1.08741553453306e-11,1.09243515275123e-11,1.09698092755764e-11,1.10257328286605e-11,1.10767602119726e-11,1.1136751087376e-11,1.11989239286763e-11,1.12628478767306e-11,1.13382025043256e-11,1.14065461706671e-11,1.14794294680772e-11,1.15586267885382e-11,1.16354842978626e-11,1.1706801425997e-11,1.17765306960604e-11,1.18458674664059e-11,1.19317125022848e-11,1.20130538637173e-11,1.2107085463285e-11,1.22048009817141e-11,1.23115769460412e-11,1.24362369711223e-11,1.25612815106365e-11,1.26950626196316e-11,1.28305302359747e-11,1.29783181792435e-11,1.3138268496084e-11,1.329637115096e-11,1.34536368101324e-11,1.36165225204743e-11,1.37904988880062e-11,1.39738907725862e-11,1.41605128692272e-11,1.43383755745849e-11,1.45220506364386e-11,1.47093705927702e-11,1.49006417498572e-11,1.50803630137037e-11,1.52648167085192e-11,1.5456574075064e-11,1.56297827050304e-11,1.58049944280771e-11,1.59777033007171e-11,1.61337909097866e-11,1.62724543051596e-11,1.64157874767659e-11,1.65546737307675e-11,1.66755741682736e-11,1.68039239618591e-11,1.69256694022148e-11,1.70290528197352e-11,1.71508212255013e-11,1.72373355987875e-11,1.7336642741601e-11,1.74157190399634e-11,1.74836868619521e-11,1.75539130174623e-11,1.76232319686716e-11,1.76724518943355e-11,1.77249986506854e-11,1.77599596341049e-11,1.77894986216523e-11,1.7815637591933e-11,1.78317343574206e-11,1.78382879024126e-11,1.78430532504639e-11,1.78573297331498e-11,1.78431532119531e-11,1.78157018013469e-11,1.77954692085837e-11,1.77647129933136e-11,1.77215493441927e-11,1.76621736780563e-11,1.76080120609784e-11,1.75627669786178e-11,1.75090536500066e-11,1.74288208531334e-11,1.73642251646075e-11,1.73049021817158e-11,1.7229411938298e-11,1.71586582074818e-11,1.7084347223286e-11,1.69819443770828e-11,1.68764148585746e-11,1.67784616691963e-11,1.66700370704023e-11,1.65564859225381e-11,1.64389993619973e-11,1.63134866663239e-11,1.61860257807503e-11,1.60667693759537e-11,1.59399094715775e-11,1.58003325786664e-11,1.56696936878018e-11,1.55388436047072e-11,1.54002885939653e-11,1.52661629703823e-11,1.51383354867174e-11,1.50133306176075e-11,1.4893356401359e-11,1.47729941861463e-11,1.4661991345272e-11,1.45535777700709e-11,1.4440900504029e-11,1.43317749624484e-11,1.42235343550573e-11,1.4108864398999e-11,1.39860146863934e-11,1.38680586866884e-11,1.37523916804104e-11,1.36363718667927e-11,1.35253777787951e-11,1.34035309513416e-11,1.32791314583815e-11,1.31666878762714e-11,1.30340463504705e-11,1.29124886967437e-11,1.27997353776095e-11,1.26719961427465e-11,1.2534255025881e-11,1.2401948264325e-11,1.22644985597589e-11,1.2122811771178e-11,1.19849446710143e-11,1.18556992861798e-11,1.17139631324365e-11,1.15738299128379e-11,1.14350363648498e-11,1.12942178041227e-11,1.11405013494611e-11,1.09890775023193e-11,1.08425554480158e-11,1.06846203450395e-11,1.05225796536395e-11,1.03769440168553e-11,1.02232779311753e-11,1.00685015741587e-11,9.91318683735504e-12,9.7599401759257e-12,9.61009411744066e-12,9.46580353999435e-12,9.31680083610997e-12,9.17302257463499e-12,9.03520516504795e-12,8.90168431732722e-12,8.77838487986108e-12,8.66044920986371e-12,8.54901575239648e-12,8.43627799343393e-12,8.32756181010049e-12,8.21953014200698e-12,8.11304179063501e-12,8.00978943299808e-12,7.90984814595695e-12,7.81794207529636e-12,7.72110919251673e-12,7.62630091570418e-12,7.5385949038766e-12,7.44922171516164e-12,7.37017351183181e-12,7.30244867255505e-12,7.23424004829618e-12,7.16537065640755e-12,7.10202815354429e-12,7.03994685813381e-12,6.98794447124097e-12,6.93928761570812e-12,6.88991925814267e-12,6.84620025208851e-12,6.80253640384023e-12,6.75605356806412e-12,6.71172615214024e-12,6.66568146412002e-12,6.63042742547087e-12,6.60378048672046e-12,6.58234564080604e-12,6.57340304346809e-12,6.56968563127628e-12,6.56303355808617e-12,6.54743793935115e-12,6.54892723822796e-12,6.55446952499039e-12,6.5701359978644e-12,6.58815798885916e-12,6.61362061099082e-12,6.63552477797981e-12,6.66538582226849e-12,6.70601698910543e-12,6.7461711027931e-12,6.79590576931264e-12,6.85192939645813e-12,6.91182950449429e-12,6.9795155717633e-12,7.05022993318887e-12,7.12050082256065e-12,7.19742932957547e-12,7.27551423307823e-12,7.35270646061656e-12,7.43449762639334e-12,7.51376028559895e-12,7.60546414036433e-12,7.71009411077209e-12,7.80498380167812e-12,7.89441454744014e-12,7.99457324683577e-12,8.08805078057267e-12,8.18749198358753e-12,8.28105021980398e-12,8.37513209826781e-12,8.46779760625334e-12,8.55883676554451e-12,8.65720142990842e-12,8.75653785401599e-12,8.84032867301265e-12,8.93368034368646e-12,9.03702223429192e-12,9.13926582823115e-12,9.23792072285285e-12,9.32880473220993e-12,9.41234825782804e-12,9.50760104263706e-12,9.59602032100377e-12,9.67305543672877e-12,9.74621421293323e-12,9.81663782737047e-12,9.8930733472785e-12,9.96246545106838e-12,1.00307007364627e-11,1.00976538290772e-11,1.01657757663517e-11,1.02271529303264e-11,1.02932366023181e-11,1.03617722324953e-11,1.04298951945039e-11,1.04934517438892e-11,1.05575051476019e-11,1.06113162499385e-11,1.06597376127577e-11,1.06928432101658e-11,1.07344972957955e-11,1.07621811792619e-11,1.07913780295993e-11,1.08146139110126e-11,1.08323411002511e-11,1.08506036339491e-11,1.08688851835438e-11,1.08802423379319e-11,1.08887269807764e-11,1.08842091593482e-11,1.08849106648553e-11,1.08782958577319e-11,1.08732906982401e-11,1.0868322555059e-11,1.08583374539062e-11,1.08421314109412e-11,1.08107456450607e-11,1.07872156454709e-11,1.07383567563612e-11,1.06857275670735e-11,1.06351311309938e-11,1.05779871202637e-11,1.05112720747881e-11,1.04474755861029e-11,1.03924988416578e-11,1.03406665759579e-11,1.02895061339082e-11,1.02382660390803e-11,1.01955111284039e-11,1.01547803824516e-11,1.01028159801338e-11,1.00659484751889e-11,1.00323630890153e-11,9.99587201896761e-12,9.95784617528832e-12,9.92562041141515e-12,9.88589767984687e-12,9.84095355387721e-12,9.79864764891532e-12,9.75881327577322e-12,9.72563979770134e-12,9.6854272261418e-12,9.64647230724153e-12,9.60448715029751e-12,9.55672454807953e-12,9.50943414583737e-12,9.44781757776418e-12,9.38622724471956e-12,9.31759151019817e-12,9.26245731214922e-12,9.19801070015017e-12,9.12593634124331e-12,9.04875390379191e-12,8.97678841788809e-12,8.90763448976403e-12,8.83121038912499e-12,8.75487424553372e-12,8.68315834779728e-12,8.61336788860489e-12,8.54131584820062e-12,8.46679215091475e-12,8.39012969106991e-12,8.30528088176138e-12,8.20719996355399e-12,8.11157085337038e-12,8.0184813535817e-12,7.940055635168e-12,7.8585626402664e-12,7.76860091383648e-12,7.66936526869694e-12,7.57140549513893e-12,7.47632359377625e-12,7.38613367472517e-12,7.28876697101787e-12,7.18335686713916e-12,7.07013912804349e-12,6.96422267157109e-12,6.86242280192852e-12,6.76057178597294e-12,6.65504282023181e-12,6.54764822433064e-12,6.44497921713543e-12,6.34760878421633e-12,6.23408240924054e-12,6.12500417802644e-12,6.01253500602889e-12,5.91106380896906e-12,5.80737473339594e-12,5.70342154216508e-12,5.60352525139894e-12,5.5000819064998e-12,5.40540898355781e-12,5.31352050659802e-12,5.22247385720456e-12,5.13091400931659e-12,5.04616810498939e-12,4.96973443101061e-12,4.90114923140714e-12,4.83226421046999e-12,4.76264699102144e-12,4.70226780156646e-12,4.64445915001991e-12,4.589088992193e-12,4.53788543906392e-12,4.49019538672329e-12,4.4413375573059e-12,4.39315249961247e-12,4.34618831810937e-12,4.30141722709283e-12,4.25791614774397e-12,4.21583514528143e-12,4.18102620301639e-12,4.13784637066401e-12,4.10872274720404e-12,4.07960029802105e-12,4.05527178116447e-12,4.02617871933907e-12,3.99840615310637e-12,3.97357695592099e-12,3.94915665143706e-12,3.92676882994394e-12,3.9064478121999e-12,3.896321722314e-12,3.88586357431294e-12,3.86917744896283e-12,3.85767713269618e-12,3.84573911082832e-12,3.83958708880956e-12,3.83231461892193e-12,3.82415174820493e-12,3.81970508445989e-12,3.81506191697831e-12,3.81411034903193e-12,3.81202571026716e-12,3.81821305648078e-12,3.82014581369745e-12,3.82610445609125e-12,3.8264544205466e-12,3.82247219876015e-12,3.82327494312177e-12,3.82777291361042e-12,3.82710441058339e-12,3.83107294035786e-12,3.84025366599872e-12,3.84351526928013e-12,3.85196671365659e-12,3.85897156288768e-12,3.87274967250675e-12,3.88830229198997e-12,3.90807859854678e-12,3.926596601716e-12,3.94520354526685e-12,3.96114086713834e-12,3.97844572256234e-12,3.99679435657554e-12,4.00550215707049e-12,4.0200128059974e-12,4.02870006490758e-12,4.03611652225879e-12,4.04608211364312e-12

D1 D2 Cassie: Time [ms]
0,0.0018,0.0036,0.0054,0.0072,0.009,0.0108,0.0126,0.0144,0.0162,0.018,0.0198,0.0216,0.0234,0.0252,0.027,0.0288,0.0306,0.0324,0.0342,0.036,0.0378,0.0396,0.0414,0.0432,0.045,0.0468,0.0486,0.0504,0.0522,0.054,0.0558,0.0576,0.0594,0.0612,0.063,0.0648,0.0666,0.0684,0.0702,0.072,0.0738,0.0756,0.0774,0.0792,0.081,0.0828,0.0846,0.0864,0.0882,0.09,0.0918,0.0936,0.0954,0.0972,0.099,0.1008,0.1026,0.1044,0.1062,0.108,0.1098,0.1116,0.1134,0.1152,0.117,0.1188,0.1206,0.1224,0.1242,0.126,0.1278,0.1296,0.1314,0.1332,0.135,0.1368,0.1386,0.1404,0.1422,0.144,0.1458,0.1476,0.1494,0.1512,0.153,0.1548,0.1566,0.1584,0.1602,0.162,0.1638,0.1656,0.1674,0.1692,0.171,0.1728,0.1746,0.1764,0.1782,0.18,0.1818,0.1836,0.1854,0.1872,0.189,0.1908,0.1926,0.1944,0.1962,0.198,0.1998,0.2016,0.2034,0.2052,0.207,0.2088,0.2106,0.2124,0.2142,0.216,0.2178,0.2196,0.2214,0.2232,0.225,0.2268,0.2286,0.2304,0.2322,0.234,0.2358,0.2376,0.2394,0.2412,0.243,0.2448,0.2466,0.2484,0.2502,0.252,0.2538,0.2556,0.2574,0.2592,0.261,0.2628,0.2646,0.2664,0.2682,0.27,0.2718,0.2736,0.2754,0.2772,0.279,0.2808,0.2826,0.2844,0.2862,0.288,0.2898,0.2916,0.2934,0.2952,0.297,0.2988,0.3006,0.3024,0.3042,0.306,0.3078,0.3096,0.3114,0.3132,0.315,0.3168,0.3186,0.3204,0.3222,0.324,0.3258,0.3276,0.3294,0.3312,0.333,0.3348,0.3366,0.3384,0.3402,0.342,0.3438,0.3456,0.3474,0.3492,0.351,0.3528,0.3546,0.3564,0.3582,0.36,0.3618,0.3636,0.3654,0.3672,0.369,0.3708,0.3726,0.3744,0.3762,0.378,0.3798,0.3816,0.3834,0.3852,0.387,0.3888,0.3906,0.3924,0.3942,0.396,0.3978,0.3996,0.4014,0.4032,0.405,0.4068,0.4086,0.4104,0.4122,0.414,0.4158,0.4176,0.4194,0.4212,0.423,0.4248,0.4266,0.4284,0.4302,0.432,0.4338,0.4356,0.4374,0.4392,0.441,0.4428,0.4446,0.4464,0.4482,0.45,0.4518,0.4536,0.4554,0.4572,0.459,0.4608,0.4626,0.4644,0.4662,0.468,0.4698,0.4716,0.4734,0.4752,0.477,0.4788,0.4806,0.4824,0.4842,0.486,0.4878,0.4896,0.4914,0.4932,0.495,0.4968,0.4986,0.5004,0.5022,0.504,0.5058,0.5076,0.5094,0.5112,0.513,0.5148,0.5166,0.5184,0.5202,0.522,0.5238,0.5256,0.5274,0.5292,0.531,0.5328,0.5346,0.5364,0.5382,0.54,0.5418,0.5436,0.5454,0.5472,0.549,0.5508,0.5526,0.5544,0.5562,0.558,0.5598,0.5616,0.5634,0.5652,0.567,0.5688,0.5706,0.5724,0.5742,0.576,0.5778,0.5796,0.5814,0.5832,0.585,0.5868,0.5886,0.5904,0.5922,0.594,0.5958,0.5976,0.5994,0.6012,0.603,0.6048,0.6066,0.6084,0.6102,0.612,0.6138,0.6156,0.6174,0.6192,0.621,0.6228,0.6246,0.6264,0.6282,0.63,0.6318,0.6336,0.6354,0.6372,0.639,0.6408,0.6426,0.6444,0.6462,0.648,0.6498,0.6516,0.6534,0.6552,0.657,0.6588,0.6606,0.6624,0.6642,0.666,0.6678,0.6696,0.6714,0.6732,0.675,0.6768,0.6786,0.6804,0.6822,0.684,0.6858,0.6876,0.6894,0.6912,0.693,0.6948,0.6966,0.6984,0.7002,0.702,0.7038,0.7056,0.7074,0.7092,0.711,0.7128,0.7146,0.7164,0.7182,0.72,0.7218,0.7236,0.7254,0.7272,0.729,0.7308,0.7326,0.7344,0.7362,0.738,0.7398,0.7416,0.7434,0.7452,0.747,0.7488,0.7506,0.7524,0.7542,0.756,0.7578,0.7596,0.7614,0.7632,0.765,0.7668,0.7686,0.7704,0.7722,0.774,0.7758,0.7776,0.7794,0.7812,0.783,0.7848,0.7866,0.7884,0.7902,0.792,0.7938,0.7956,0.7974,0.7992,0.801,0.8028,0.8046,0.8064,0.8082,0.81,0.8118,0.8136,0.8154,0.8172,0.819,0.8208,0.8226,0.8244,0.8262,0.828,0.8298,0.8316,0.8334,0.8352,0.837,0.8388,0.8406,0.8424,0.8442,0.846,0.8478,0.8496,0.8514,0.8532,0.855,0.8568,0.8586,0.8604,0.8622,0.864,0.8658,0.8676,0.8694,0.8712,0.873,0.8748,0.8766,0.8784,0.8802,0.882,0.8838,0.8856,0.8874,0.8892,0.891,0.8928,0.8946,0.8964,0.8982,0.9,0.9018,0.9036,0.9054,0.9072,0.909,0.9108,0.9126,0.9144,0.9162,0.918,0.9198,0.9216,0.9234,0.9252,0.927,0.9288,0.9306,0.9324,0.9342,0.936,0.9378,0.9396,0.9414,0.9432,0.945,0.9468,0.9486,0.9504,0.9522,0.954,0.9558,0.9576,0.9594,0.9612,0.963,0.9648,0.9666,0.9684,0.9702,0.972,0.9738,0.9756,0.9774,0.9792,0.981,0.9828,0.9846,0.9864,0.9882,0.99,0.9918,0.9936,0.9954,0.9972,0.999,1.0008,1.0026,1.0044,1.0062,1.008,1.0098,1.0116,1.0134,1.0152,1.017,1.0188,1.0206,1.0224,1.0242,1.026,1.0278,1.0296,1.0314,1.0332,1.035,1.0368,1.0386,1.0404,1.0422,1.044,1.0458,1.0476,1.0494,1.0512,1.053,1.0548,1.0566,1.0584,1.0602,1.062,1.0638,1.0656,1.0674,1.0692,1.071,1.0728,1.0746,1.0764,1.0782,1.08,1.0818,1.0836,1.0854,1.0872,1.089,1.0908,1.0926,1.0944,1.0962,1.098,1.0998,1.1016,1.1034,1.1052,1.107,1.1088,1.1106,1.1124,1.1142,1.116,1.1178,1.1196,1.1214,1.1232,1.125,1.1268,1.1286,1.1304,1.1322,1.134,1.1358,1.1376,1.1394,1.1412,1.143,1.1448,1.1466,1.1484,1.1502,1.152,1.1538,1.1556,1.1574,1.1592,1.161,1.1628,1.1646,1.1664,1.1682,1.17,1.1718,1.1736,1.1754,1.1772,1.179,1.1808,1.1826,1.1844,1.1862,1.188,1.1898,1.1916,1.1934,1.1952,1.197,1.1988,1.2006,1.2024,1.2042,1.206,1.2078,1.2096,1.2114,1.2132,1.215,1.2168,1.2186,1.2204,1.2222,1.224,1.2258,1.2276,1.2294,1.2312,1.233,1.2348,1.2366,1.2384,1.2402,1.242,1.2438,1.2456,1.2474,1.2492,1.251,1.2528,1.2546,1.2564,1.2582,1.26,1.2618,1.2636,1.2654,1.2672,1.269,1.2708,1.2726,1.2744,1.2762,1.278,1.2798,1.2816,1.2834,1.2852,1.287,1.2888,1.2906,1.2924,1.2942,1.296,1.2978,1.2996,1.3014,1.3032,1.305,1.3068,1.3086,1.3104,1.3122,1.314,1.3158,1.3176,1.3194,1.3212,1.323,1.3248,1.3266,1.3284,1.3302,1.332,1.3338,1.3356,1.3374,1.3392,1.341,1.3428,1.3446,1.3464,1.3482,1.35,1.3518,1.3536,1.3554,1.3572,1.359,1.3608,1.3626,1.3644,1.3662,1.368,1.3698,1.3716,1.3734,1.3752,1.377,1.3788,1.3806,1.3824,1.3842,1.386,1.3878,1.3896,1.3914,1.3932,1.395,1.3968,1.3986,1.4004,1.4022,1.404,1.4058,1.4076,1.4094,1.4112,1.413,1.4148,1.4166,1.4184,1.4202,1.422,1.4238,1.4256,1.4274,1.4292,1.431,1.4328,1.4346,1.4364,1.4382,1.44,1.4418,1.4436,1.4454,1.4472,1.449,1.4508,1.4526,1.4544,1.4562,1.458,1.4598,1.4616,1.4634,1.4652,1.467,1.4688,1.4706,1.4724,1.4742,1.476,1.4778,1.4796,1.4814,1.4832,1.485,1.4868,1.4886,1.4904,1.4922,1.494,1.4958,1.4976,1.4994,1.5012,1.503,1.5048,1.5066,1.5084,1.5102,1.512,1.5138,1.5156,1.5174,1.5192,1.521,1.5228,1.5246,1.5264,1.5282,1.53,1.5318,1.5336,1.5354,1.5372,1.539,1.5408,1.5426,1.5444,1.5462,1.548,1.5498,1.5516,1.5534,1.5552,1.557,1.5588,1.5606,1.5624,1.5642,1.566,1.5678,1.5696,1.5714,1.5732,1.575,1.5768,1.5786,1.5804,1.5822,1.584,1.5858,1.5876,1.5894,1.5912,1.593,1.5948,1.5966,1.5984,1.6002,1.602,1.6038,1.6056,1.6074,1.6092,1.611,1.6128,1.6146,1.6164,1.6182,1.62,1.6218,1.6236,1.6254,1.6272,1.629,1.6308,1.6326,1.6344,1.6362,1.638,1.6398,1.6416,1.6434,1.6452,1.647,1.6488,1.6506,1.6524,1.6542,1.656,1.6578,1.6596,1.6614,1.6632,1.665,1.6668,1.6686,1.6704,1.6722,1.674,1.6758,1.6776,1.6794,1.6812,1.683,1.6848,1.6866,1.6884,1.6902,1.692,1.6938,1.6956,1.6974,1.6992,1.701,1.7028,1.7046,1.7064,1.7082,1.71,1.7118,1.7136,1.7154,1.7172,1.719,1.7208,1.7226,1.7244,1.7262,1.728,1.7298,1.7316,1.7334,1.7352,1.737,1.7388,1.7406,1.7424,1.7442,1.746,1.7478,1.7496,1.7514,1.7532,1.755,1.7568,1.7586,1.7604,1.7622,1.764,1.7658,1.7676,1.7694,1.7712,1.773,1.7748,1.7766,1.7784,1.7802,1.782,1.7838,1.7856,1.7874,1.7892,1.791,1.7928,1.7946,1.7964,1.7982,1.8,1.8018,1.8036,1.8054,1.8072,1.809,1.8108,1.8126,1.8144,1.8162,1.818,1.8198,1.8216,1.8234,1.8252,1.827,1.8288,1.8306,1.8324,1.8342,1.836,1.8378,1.8396,1.8414,1.8432,1.845,1.8468,1.8486,1.8504,1.8522,1.854,1.8558,1.8576,1.8594,1.8612,1.863,1.8648,1.8666,1.8684,1.8702,1.872,1.8738,1.8756,1.8774,1.8792,1.881,1.8828,1.8846,1.8864,1.8882,1.89,1.8918,1.8936,1.8954,1.8972,1.899,1.9008,1.9026,1.9044,1.9062,1.908,1.9098,1.9116,1.9134,1.9152,1.917,1.9188,1.9206,1.9224,1.9242,1.926,1.9278,1.9296,1.9314,1.9332,1.935,1.9368,1.9386,1.9404,1.9422,1.944,1.9458,1.9476,1.9494,1.9512,1.953,1.9548,1.9566,1.9584,1.9602,1.962,1.9638,1.9656,1.9674,1.9692,1.971,1.9728,1.9746,1.9764,1.9782,1.98,1.9818,1.9836,1.9854,1.9872,1.989,1.9908,1.9926,1.9944,1.9962,1.998,1.9998

D1 D2 Cassie: KE_{cm} [J]
1.29970596707337e-25,7.58074216295182e-14,2.13140077655689e-13,4.09217971805909e-13,6.41573105267569e-13,9.20879400899046e-13,1.22867155164906e-12,1.53641333917815e-12,1.8447138414651e-12,2.14192762938699e-12,2.44765743664105e-12,2.78057165212108e-12,3.14927876484376e-12,3.5689844171276e-12,4.07386375418601e-12,4.67305650578908e-12,5.32899508296077e-12,6.08984782196407e-12,6.94705451237481e-12,7.85746012950547e-12,8.92369660147902e-12,1.00029995538381e-11,1.12278417787023e-11,1.25121739378183e-11,1.38536767863439e-11,1.52933929438493e-11,1.66907337088355e-11,1.81591709036029e-11,1.94857504254007e-11,2.06205228815395e-11,2.11386859709353e-11,2.15228374849269e-11,2.17693833559347e-11,2.18558195460539e-11,2.18201925981175e-11,2.17176457962217e-11,2.15546396326529e-11,2.13277823604981e-11,2.10128830332953e-11,2.06297596256815e-11,2.01838082226898e-11,1.96570679948781e-11,1.90577019969051e-11,1.83934400452004e-11,1.76634152195984e-11,1.6873392126968e-11,1.6015744184881e-11,1.50863530797147e-11,1.41151383784246e-11,1.30944468853983e-11,1.20761746055173e-11,1.10724099562163e-11,1.00834290842816e-11,9.13529409128228e-12,8.24922969441418e-12,7.41515344518795e-12,6.62305457604683e-12,5.87064473979439e-12,5.15221112982924e-12,4.46766555286068e-12,3.82498925468724e-12,3.22972933630053e-12,2.68745304860227e-12,2.21346623836702e-12,1.79386187676621e-12,1.40896465856548e-12,1.03927196470231e-12,6.65843819825656e-13,3.13733602427367e-13,5.25179737521435e-14,3.40364622912569e-14,4.57239407770247e-13,1.5429657911627e-12,3.51238088499991e-12,6.51638962604737e-12,1.05895328533685e-11,1.55798968126192e-11,2.12328167447072e-11,2.72925201786668e-11,3.3607239002911e-11,4.02070032158953e-11,4.70927976972569e-11,5.43443289699858e-11,6.19433681530715e-11,6.96727874890483e-11,7.76171886199348e-11,8.5415294563217e-11,9.30572857701308e-11,1.00405605883098e-10,1.07363534288899e-10,1.13991719939883e-10,1.20046316178579e-10,1.25633266755937e-10,1.30421467018381e-10,1.34399357625555e-10,1.37601991368077e-10,1.39848663728018e-10,1.41049248968981e-10,1.41359926777446e-10,1.40708301795686e-10,1.39237971866698e-10,1.36910165957922e-10,1.33947190350878e-10,1.30375000630324e-10,1.2629719583962e-10,1.21872858684591e-10,1.17198397025844e-10,1.12364579911606e-10,1.07418295672842e-10,1.02450144625459e-10,9.75515412297896e-11,9.27386114655898e-11,8.79594574890618e-11,8.340948195932e-11,7.88742659663574e-11,7.45780606874679e-11,7.05375487092654e-11,6.66853159872051e-11,6.30653443269214e-11,5.97219705101509e-11,5.66644425845708e-11,5.40552608433502e-11,5.17780201362796e-11,4.98840453446394e-11,4.84346613109002e-11,4.73834147438576e-11,4.67637896799804e-11,4.65279003256196e-11,4.65923176230104e-11,4.66742570056985e-11,4.66969112973848e-11,4.65973479437553e-11,4.63453314819515e-11,4.59593359704971e-11,4.55012502924654e-11,4.49846837760967e-11,4.43948417089545e-11,4.37700109837207e-11,4.30770418103537e-11,4.23318892262176e-11,4.15020071505857e-11,4.06359856588963e-11,3.96994017389172e-11,3.87341555212486e-11,3.77339345598966e-11,3.66910332546922e-11,3.56582160566553e-11,3.46016266709676e-11,3.35578429983735e-11,3.25783069657947e-11,3.16123334929134e-11,3.07293852868103e-11,2.99951837679035e-11,2.92949358428737e-11,2.86684769293768e-11,2.81083199573246e-11,2.76229326301168e-11,2.71930122564069e-11,2.69003604128609e-11,2.67803831733206e-11,2.6821862790293e-11,2.70350927524231e-11,2.73487992765992e-11,2.77303729927001e-11,2.81633563261863e-11,2.8599097035486e-11,2.90875269286646e-11,2.95654442270529e-11,3.00341212896144e-11,3.04771085822213e-11,3.09139824616484e-11,3.1337779544584e-11,3.17921338706677e-11,3.22262148665877e-11,3.26350047276704e-11,3.3004376289128e-11,3.33457088891055e-11,3.36322155012666e-11,3.38223367910238e-11,3.39682214582056e-11,3.40595154362652e-11,3.40599902356011e-11,3.40181436917847e-11,3.391293479005e-11,3.3741587607838e-11,3.35114385536124e-11,3.32244765883895e-11,3.28759398614736e-11,3.24473419330986e-11,3.19382348541517e-11,3.13646753332618e-11,3.07372795749811e-11,3.00270974751058e-11,2.92801439436678e-11,2.84967345634802e-11,2.76532610648153e-11,2.67839743156163e-11,2.58870374568658e-11,2.49830492456126e-11,2.40718683556711e-11,2.31726585335911e-11,2.2299134491419e-11,2.15058604229208e-11,2.0803363722324e-11,2.02161153454702e-11,1.97154206802139e-11,1.92898097657884e-11,1.89101577705802e-11,1.85733026447511e-11,1.82854720567876e-11,1.80437605586618e-11,1.78065093666837e-11,1.75702150212179e-11,1.73170979902198e-11,1.70235041848928e-11,1.67093599008633e-11,1.63559775449586e-11,1.5975592401462e-11,1.556542516175e-11,1.51191469565878e-11,1.46622680416711e-11,1.4163039515672e-11,1.36581597693334e-11,1.31112724947862e-11,1.25499186958194e-11,1.19552589551314e-11,1.13631766465942e-11,1.07660062444208e-11,1.01969567636893e-11,9.63842017785837e-12,9.1110862912433e-12,8.63671762206689e-12,8.20235654722625e-12,7.81654933651721e-12,7.47221173595383e-12,7.16311649621233e-12,6.88151597559914e-12,6.64045434856173e-12,6.42773358846164e-12,6.23823213162924e-12,6.08704401422836e-12,5.9796681563878e-12,5.92995075629555e-12,5.93100935232387e-12,5.93394945846147e-12,5.951917972813e-12,5.95260205442199e-12,5.93797799594118e-12,5.94613455474887e-12,5.95672470682706e-12,5.9385233463625e-12,5.9127728972387e-12,5.94697764300141e-12,5.93182852930125e-12,5.94160821947384e-12,5.9600833560572e-12,5.96468106055096e-12,5.9809579442359e-12,6.01154820426665e-12,6.03661325672006e-12,6.08055953069837e-12,6.12121123483921e-12,6.16862267702421e-12,6.21197917099879e-12,6.25621501774417e-12,6.29978129752873e-12,6.33531730870754e-12,6.36286441999923e-12,6.38286509712079e-12,6.39838558288441e-12,6.41719620230746e-12,6.43019028920488e-12,6.44379410179423e-12,6.45472819750206e-12,6.47595441438616e-12,6.48997959488281e-12,6.50314914300079e-12,6.52175773588259e-12,6.54497198161638e-12,6.5659140401268e-12,6.57785592773299e-12,6.57874677273546e-12,6.60389482668679e-12,6.6298728150888e-12,6.66135928895315e-12,6.68291476708615e-12,6.69905504594265e-12,6.70532240990433e-12,6.70147488380816e-12,6.69209988324762e-12,6.68213332236939e-12,6.66111409402307e-12,6.64707889734668e-12,6.62754725097161e-12,6.60941033462774e-12,6.595569446145e-12,6.56778411153948e-12,6.5369270678114e-12,6.52038282741033e-12,6.48975825629835e-12,6.45464249633297e-12,6.43137563703361e-12,6.40655028182266e-12,6.37874145410679e-12,6.3552659370393e-12,6.34045127183845e-12,6.31821297774592e-12,6.30402219208273e-12,6.29563062904658e-12,6.2828539251191e-12,6.26690352813101e-12,6.25252415814134e-12,6.23894413003061e-12,6.2287235190684e-12,6.22062445657025e-12,6.21120491479348e-12,6.20591386374305e-12,6.19735981681411e-12,6.18650419688289e-12,6.2047460779985e-12,6.15853197783965e-12,6.18075699724584e-12,6.16650176571385e-12,6.1497750247539e-12,6.14566841934448e-12,6.1403225314838e-12,6.13303668307505e-12,6.1229836971336e-12,6.12818933145692e-12,6.14200098273343e-12,6.14555251409866e-12,6.1698790965672e-12,6.18032540102772e-12,6.1993695311403e-12,6.22012346839472e-12,6.23709309269935e-12,6.24965548955109e-12,6.2552353308798e-12,6.26543090795806e-12,6.28053187460428e-12,6.27820731700544e-12,6.28368501709613e-12,6.27566637333121e-12,6.26879622641255e-12,6.26283930266911e-12,6.23956669351395e-12,6.22572592737969e-12,6.20009410246764e-12,6.17826144994049e-12,6.15495015818454e-12,6.13556643976198e-12,6.13025884765352e-12,6.11533189270975e-12,6.09685636851475e-12,6.08340183832752e-12,6.05828416134199e-12,6.0203314325105e-12,5.98004529271063e-12,5.93387655847363e-12,5.89238479406038e-12,5.84918256255821e-12,5.81547601056163e-12,5.7923562454956e-12,5.7848715125772e-12,5.7819434422373e-12,5.78041605118023e-12,5.78631781065069e-12,5.79753011917976e-12,5.80840675502957e-12,5.81831465961237e-12,5.81627520673565e-12,5.80790844840928e-12,5.79454084967429e-12,5.78300486342108e-12,5.77286932093924e-12,5.76593117783795e-12,5.77007398754998e-12,5.76543135073947e-12,5.76341501085429e-12,5.74391139617783e-12,5.73466147711438e-12,5.70639598867347e-12,5.69260634357545e-12,5.67604280452343e-12,5.65251818365716e-12,5.64066340255879e-12,5.60621254247714e-12,5.57304979891742e-12,5.55325898738021e-12,5.52310612717124e-12,5.49327469377432e-12,5.46435797957481e-12,5.4378238755042e-12,5.41764316094668e-12,5.39447584996225e-12,5.36606992184883e-12,5.34332243728502e-12,5.31238338454023e-12,5.30322240056418e-12,5.28343107032425e-12,5.27076826981466e-12,5.2546903037341e-12,5.23090435938257e-12,5.22636088811308e-12,5.21233089933515e-12,5.20347637879844e-12,5.19546788965108e-12,5.18623047846526e-12,5.18378828302153e-12,5.18748461439406e-12,5.19702269363366e-12,5.20089634136316e-12,5.21248556172933e-12,5.22697699512098e-12,5.24277286957186e-12,5.2709425030476e-12,5.29696850481198e-12,5.32529525412359e-12,5.36003133882726e-12,5.38605069101362e-12,5.42251111149663e-12,5.45774714048333e-12,5.49417359736974e-12,5.5368753041047e-12,5.55689856086464e-12,5.60061923140558e-12,5.62137298498233e-12,5.64511350602849e-12,5.6723808008522e-12,5.68352466354665e-12,5.68669239311749e-12,5.69431498522399e-12,5.70194034721653e-12,5.70223811278906e-12,5.69851670970482e-12,5.68675220041191e-12,5.67142984710478e-12,5.66005702389557e-12,5.6455975762223e-12,5.63776771953214e-12,5.62659763686393e-12,5.61970685948893e-12,5.61783393312758e-12,5.61245145676441e-12,5.61304496761381e-12,5.61183176106474e-12,5.61595833762222e-12,5.617654243828e-12,5.61673555489447e-12,5.61639233668678e-12,5.61913351345729e-12,5.61237567764031e-12,5.59956692428712e-12,5.59074968341039e-12,5.5838262452423e-12,5.58157255112335e-12,5.58137252452987e-12,5.57925018933298e-12,5.56820520633036e-12,5.55603994812599e-12,5.54401231473955e-12,5.53087839981844e-12,5.5189789877732e-12,5.50953865644948e-12,5.49465774549008e-12,5.47969448706374e-12,5.47054732708058e-12,5.45849518143974e-12,5.44006913482262e-12,5.41266074500851e-12,5.4063370238522e-12,5.38909018719614e-12,5.37573961952079e-12,5.37487090030616e-12,5.35781789197585e-12,5.35932484249808e-12,5.35905351323145e-12,5.35646977930496e-12,5.36642478773444e-12,5.36755731233269e-12,5.38718480136947e-12,5.38483300712762e-12,5.39795464732137e-12,5.41301736765421e-12,5.42948336180465e-12,5.43656678557671e-12,5.4531339148202e-12,5.46464070821747e-12,5.48037112086288e-12,5.48075257942179e-12,5.4872916884841e-12,5.49823194580654e-12,5.51344116775437e-12,5.51716254499488e-12,5.53307629846925e-12,5.53667340299373e-12,5.54721420275574e-12,5.55705730009187e-12,5.56100891654382e-12,5.56361737878781e-12,5.55706956473556e-12,5.55419366125252e-12,5.5482847610536e-12,5.54346933443078e-12,5.53358363899512e-12,5.52540063179589e-12,5.51120596754671e-12,5.5006761259527e-12,5.48680621475984e-12,5.46986553561709e-12,5.44819699666624e-12,5.42178225839314e-12,5.39643683293665e-12,5.36522221732184e-12,5.32883602264233e-12,5.29797323992378e-12,5.25674994405777e-12,5.21990668009467e-12,5.19396982795146e-12,5.1683262758708e-12,5.14470466533556e-12,5.11895947584734e-12,5.09745891285247e-12,5.08164168959961e-12,5.06916422140507e-12,5.06430609409378e-12,5.05526348985592e-12,5.05250234533997e-12,5.04384653143583e-12,5.04097652757466e-12,5.03892924182834e-12,5.03145038864083e-12,5.02891790938853e-12,5.02975264217347e-12,5.01916932127234e-12,5.01404468581463e-12,5.00757820229414e-12,4.99265234317891e-12,4.98219592890722e-12,4.96025805308937e-12,4.94622347499716e-12,4.92217921732032e-12,4.90411469445129e-12,4.88205311965977e-12,4.85782594992219e-12,4.83602285869429e-12,4.81595890933756e-12,4.79221754372071e-12,4.76081543114035e-12,4.74028512370051e-12,4.71478516308021e-12,4.69143867714161e-12,4.67320524805517e-12,4.65413498669775e-12,4.63364726668586e-12,4.61862698377344e-12,4.60339700670335e-12,4.58744939008418e-12,4.57250116363335e-12,4.56387628345679e-12,4.54917444740762e-12,4.53225976573899e-12,4.5153368994534e-12,4.50719165618903e-12,4.50472150429715e-12,4.49935217145739e-12,4.50814464454514e-12,4.50832780142482e-12,4.52111477461271e-12,4.52451909729732e-12,4.53455480249122e-12,4.54356171566007e-12,4.54149721492708e-12,4.56216506609055e-12,4.57254929715275e-12,4.58551822685679e-12,4.60289509621953e-12,4.60734750329624e-12,4.62745254275349e-12,4.64539480278687e-12,4.65078069799183e-12,4.66410081095322e-12,4.67791586768173e-12,4.69141653936439e-12,4.70566113618577e-12,4.72525792400439e-12,4.74563842091453e-12,4.7613881773544e-12,4.76987815900458e-12,4.78331203847134e-12,4.79672063628468e-12,4.80807181851779e-12,4.81383376509192e-12,4.81321589231088e-12,4.80903093765714e-12,4.80266070101458e-12,4.79248219342082e-12,4.77919279639342e-12,4.76841862112657e-12,4.75620263863764e-12,4.74285171063489e-12,4.73144024373663e-12,4.72059614479995e-12,4.71399131072776e-12,4.71456298280131e-12,4.7099626656779e-12,4.71209416293524e-12,4.72126657333614e-12,4.72505151305482e-12,4.73102127763369e-12,4.72592342818711e-12,4.72424142030449e-12,4.72735485501519e-12,4.72284276730249e-12,4.7272323636909e-12,4.73374130845371e-12,4.73085586373624e-12,4.73830420800951e-12,4.73358020913986e-12,4.72754856899578e-12,4.710690213139e-12,4.70730753480225e-12,4.70479388367058e-12,4.70583985254936e-12,4.70585879041637e-12,4.70548481521418e-12,4.70209578029591e-12,4.70470235562544e-12,4.70438955153593e-12,4.69924640340536e-12,4.70407555515518e-12,4.70384860613295e-12,4.70665842884502e-12,4.7077685816256e-12,4.7089698033549e-12,4.71502372406824e-12,4.71083314352497e-12,4.70654679568738e-12,4.71757358929808e-12,4.71779450128308e-12,4.72385125224956e-12,4.72361749042744e-12,4.7307017584239e-12,4.74244555738333e-12,4.74621042528576e-12,4.75977896454974e-12,4.76250691523571e-12,4.76608692946633e-12,4.77204469814368e-12,4.76732127240738e-12,4.76478597041942e-12,4.76182025114846e-12,4.75705792577041e-12,4.7588324623782e-12,4.7554091718879e-12,4.75505017838286e-12,4.75530000250724e-12,4.753164412295e-12,4.74299228171688e-12,4.73352397399311e-12,4.72085364648769e-12,4.70954165432052e-12,4.69396304890824e-12,4.66836477929919e-12,4.64912982606003e-12,4.62552579363526e-12,4.59539395339456e-12,4.57167698302546e-12,4.54588523691756e-12,4.51575455947271e-12,4.48531188341725e-12,4.45449008209842e-12,4.42817179820546e-12,4.40304266557319e-12,4.38441620604914e-12,4.37768315375604e-12,4.36876729678624e-12,4.36432326326059e-12,4.36085784590015e-12,4.35132712810223e-12,4.34406681459591e-12,4.33286035299756e-12,4.32640681966388e-12,4.31727864732439e-12,4.30459814359528e-12,4.29543142751611e-12,4.28444171431203e-12,4.27431816932642e-12,4.26044719828824e-12,4.25211924944386e-12,4.23895555492448e-12,4.23127718758538e-12,4.21748738786285e-12,4.20483125901724e-12,4.19031906251217e-12,4.17316489717678e-12,4.15926407434531e-12,4.14371558988259e-12,4.12980443224939e-12,4.11737422275398e-12,4.10524236485678e-12,4.08626761479786e-12,4.07376538822703e-12,4.05689657902073e-12,4.04221117908406e-12,4.02525262247465e-12,4.00973849288702e-12,3.99814322694977e-12,3.98267289836911e-12,3.97376826906829e-12,3.96235834151122e-12,3.94476084842256e-12,3.94075142822359e-12,3.92452044633972e-12,3.91067228742552e-12,3.90605431292285e-12,3.89066320747411e-12,3.88408338110795e-12,3.88024544560838e-12,3.8700551621447e-12,3.8593192188457e-12,3.85805268615596e-12,3.85036719758303e-12,3.84558316024259e-12,3.84479409689822e-12,3.84216031502377e-12,3.83903072887976e-12,3.83801219671896e-12,3.83663875260763e-12,3.83369027559232e-12,3.83829634193706e-12,3.84868673050338e-12,3.85395309311973e-12,3.86067474392998e-12,3.87136651242109e-12,3.87416613143024e-12,3.88178114012162e-12,3.89112348305627e-12,3.90303003947344e-12,3.91193610858401e-12,3.92305564569821e-12,3.93487902638148e-12,3.94432405135007e-12,3.95257494290375e-12,3.95954675965012e-12,3.96242201677164e-12,3.9646584176296e-12,3.96521324898253e-12,3.95739084367132e-12,3.94775832988528e-12,3.93608423459546e-12,3.92099921406273e-12,3.91051617632055e-12,3.89635417259945e-12,3.88258354540318e-12,3.87698612955698e-12,3.8736871641535e-12,3.87492881396279e-12,3.87337988888872e-12,3.87478521229928e-12,3.8784081726415e-12,3.88269275826199e-12,3.88410887502011e-12,3.89293977891753e-12,3.89789066166629e-12,3.89662926148999e-12,3.8986982839377e-12,3.89986614073981e-12,3.89996391606491e-12,3.89985616651387e-12,3.89840873488462e-12,3.89919687353679e-12,3.90148836094056e-12,3.89801418840756e-12,3.89231952262733e-12,3.89206615586319e-12,3.89248805598483e-12,3.88345800236928e-12,3.88173428027442e-12,3.88263713140006e-12,3.87005960191585e-12,3.86560025442538e-12,3.85732725002335e-12,3.83965555862424e-12,3.83393816660374e-12,3.83128967629032e-12,3.82359506988241e-12,3.81554489583475e-12,3.80612497483149e-12,3.80045804148271e-12,3.79902765232769e-12,3.794060871972e-12,3.78415945797731e-12,3.79017306255355e-12,3.78892318226639e-12,3.78333393986805e-12,3.79134932284981e-12,3.79588849329471e-12,3.79490846656675e-12,3.79900181533481e-12,3.80104893649043e-12,3.80597613343248e-12,3.81085410553794e-12,3.81891056192558e-12,3.8180594560777e-12,3.81598582693638e-12,3.82237942975542e-12,3.82681048980254e-12,3.82051634615716e-12,3.81950896346582e-12,3.82032708113821e-12,3.82281197758536e-12,3.8188211867005e-12,3.81639719549427e-12,3.81248568309813e-12,3.80842486408067e-12,3.80364070669147e-12,3.78811297504807e-12,3.76701693220505e-12,3.74837273819372e-12,3.73007225409903e-12,3.70855616417973e-12,3.68445363454552e-12,3.6602020449075e-12,3.63895708480847e-12,3.61845997841469e-12,3.59888869806581e-12,3.58257108797783e-12,3.57012872252058e-12,3.56402702764025e-12,3.55673077958269e-12,3.54525176136918e-12,3.53888080041936e-12,3.53053449669304e-12,3.52113660494529e-12,3.51403026761275e-12,3.50449886210286e-12,3.50179050500936e-12,3.49683030614885e-12,3.48806066961974e-12,3.47995693996896e-12,3.47388321166204e-12,3.46339436561847e-12,3.4565979721744e-12,3.44440533351204e-12,3.43799991333398e-12,3.42749751160209e-12,3.41898971340406e-12,3.40779274628333e-12,3.39431114444233e-12,3.38560810224397e-12,3.37480483565042e-12,3.35920488982291e-12,3.34823056681493e-12,3.33401009346377e-12,3.32473552271121e-12,3.31035497030439e-12,3.29532052477581e-12,3.27646899437453e-12,3.26531180089571e-12,3.24947783374499e-12,3.23140667477614e-12,3.2170450564235e-12,3.21254122706457e-12,3.19938784699007e-12,3.18240153982475e-12,3.16935604895904e-12,3.15761791174682e-12,3.14543479843854e-12,3.13250749473204e-12,3.12804721831131e-12,3.11918381241747e-12,3.10690184049445e-12,3.10106393920953e-12,3.09566313798957e-12,3.08230393777734e-12,3.07554994571272e-12,3.06796670661514e-12,3.05998537339316e-12,3.05035445177064e-12,3.04579885151662e-12,3.03963565162822e-12,3.03340279399162e-12,3.02223159071848e-12,3.01483974007322e-12,3.00643550168055e-12,2.99969378774069e-12,2.99361854083997e-12,2.99007286138203e-12,2.98885398100059e-12,2.99042877207516e-12,2.99702255158235e-12,3.0009259335853e-12,3.00201471289459e-12,3.00572982080728e-12,3.00732228060582e-12,3.00954145990528e-12,3.00768938538576e-12,3.00519902296523e-12,3.00430249143337e-12,2.99924679545535e-12,2.99399494447641e-12,2.99295292444939e-12,2.98984518797688e-12,2.98530850648366e-12,2.97930991579694e-12,2.97322337332167e-12,2.96541420355436e-12,2.95862321451956e-12,2.95661705957996e-12,2.95051270138365e-12,2.94966762867724e-12,2.94733916879044e-12,2.94904105966419e-12,2.9538149186532e-12,2.95921910045741e-12,2.96297323544667e-12,2.96329380963047e-12,2.96396906353337e-12,2.96064743314848e-12,2.95933854058517e-12,2.9630468851108e-12,2.96464857425078e-12,2.96643951684388e-12,2.96748412725522e-12,2.96151189012084e-12,2.9585279805569e-12,2.95682907415445e-12,2.95829982460394e-12,2.95934328029381e-12,2.95448182730318e-12,2.94747648469831e-12,2.94377155057354e-12,2.93528447267332e-12,2.92849544853348e-12,2.92123613890608e-12,2.9167275248613e-12,2.9140921555995e-12,2.91354755702103e-12,2.9083202660174e-12,2.90463758902258e-12,2.89877874736054e-12,2.89721664902284e-12,2.89919613999964e-12,2.89566935424365e-12,2.89228800259342e-12,2.89502150451294e-12,2.89647978421438e-12,2.89340903935415e-12,2.89623628751092e-12,2.89526859094825e-12,2.89903013119195e-12,2.89832853256475e-12,2.89738433483675e-12,2.89631090799231e-12,2.89788265615805e-12,2.89364016302863e-12,2.88819695386282e-12,2.88919826799868e-12,2.88834641346379e-12,2.8840424452121e-12,2.88376296345035e-12,2.8776237680944e-12,2.871467456323e-12,2.86452664983774e-12,2.85894902561279e-12,2.84952103846818e-12,2.84030763691455e-12,2.8305098894542e-12,2.81986168928521e-12,2.80354992583375e-12,2.78688191902492e-12,2.77145861501207e-12,2.75474389717355e-12,2.73786127565918e-12,2.72406597197084e-12,2.70777318553278e-12,2.69394680773113e-12,2.68305746711963e-12,2.6707894114899e-12,2.66251253627051e-12,2.65694130705559e-12,2.65374068649732e-12,2.64930086743282e-12,2.64805448922223e-12,2.64620997908608e-12,2.64507037127541e-12,2.64357835779815e-12,2.6399780475075e-12,2.6353266607106e-12,2.62910865637431e-12,2.62862226131899e-12,2.62674659392008e-12,2.61956410249434e-12,2.60986913578507e-12,2.60959327420968e-12,2.60217626700788e-12,2.59890597479661e-12,2.5901624473241e-12,2.58049880781426e-12,2.5751476594094e-12,2.56623118368947e-12,2.55440607703407e-12,2.54317667940826e-12,2.53907905532594e-12,2.52875338516332e-12,2.5214065012492e-12,2.50976727304681e-12,2.50127643228351e-12,2.49370691194444e-12,2.48929953675918e-12,2.47934798966652e-12,2.46623850345182e-12,2.45567861976647e-12,2.4450726512424e-12,2.43261773052141e-12,2.4199454419721e-12,2.40742846434771e-12,2.39518534632838e-12,2.38466848320796e-12,2.3750957274363e-12,2.36590249936092e-12,2.3546216827901e-12,2.34391786592553e-12,2.33414861125298e-12,2.32694390682175e-12,2.31556174031034e-12,2.29901074359173e-12,2.28273095525218e-12,2.27276117606305e-12,2.26358678173229e-12,2.25509251253906e-12,2.24533520341746e-12,2.23461419805517e-12,2.22802461925357e-12,2.22040913030474e-12,2.21263684288572e-12,2.2063173088717e-12,2.19994997510158e-12,2.19411583890285e-12,2.19108485960957e-12,2.18641911512595e-12,2.18121943049375e-12,2.18068128965053e-12,2.17878646689571e-12,2.1768133404197e-12,2.17431876597882e-12,2.16996870760617e-12,2.16780452705139e-12,2.16479852901791e-12,2.16270928653787e-12,2.15848596134105e-12,2.15599438822643e-12,2.15430577305343e-12,2.151072182132e-12,2.14834605541501e-12,2.14718136137142e-12,2.14198020228171e-12,2.13906049771696e-12,2.13717225471608e-12,2.13551780034521e-12,2.13538405857511e-12,2.13330045204361e-12,2.13604926104198e-12,2.14146381554825e-12,2.14166348014121e-12,2.14389727286179e-12,2.14790569055516e-12,2.15106257061931e-12,2.15189980870221e-12,2.15351098191814e-12,2.15750643416826e-12,2.15884925187749e-12,2.16270461364896e-12,2.15927520900832e-12,2.15690181281389e-12,2.15740435334237e-12,2.16154355541438e-12,2.16328711662966e-12,2.16128735717678e-12,2.15671230014417e-12,2.1573289018659e-12,2.15607860354687e-12,2.15095575833692e-12,2.14293048395711e-12,2.14498430260839e-12,2.140782836443e-12,2.135393157061e-12,2.13289789524505e-12,2.1343059319652e-12,2.13334951850691e-12,2.12521027207054e-12,2.11761822628808e-12,2.1157361119967e-12,2.11854378258095e-12,2.11531693635514e-12,2.11295625726447e-12,2.11031379356861e-12,2.10839164174491e-12,2.10430819227354e-12,2.10414063881291e-12,2.10280583819748e-12,2.10089695887919e-12,2.1013271164576e-12,2.10711311766967e-12,2.10388102775462e-12,2.101943392651e-12,2.10450308852904e-12,2.10464187983416e-12,2.10788822012571e-12,2.11003822909124e-12,2.11187629451747e-12

* Right y-axis (KE_{tot})

D1 wetted and dewetted: Time [ms]
0,0.0018,0.0036,0.0054,0.0072,0.009,0.0108,0.0126,0.0144,0.0162,0.018,0.0198,0.0216,0.0234,0.0252,0.027,0.0288,0.0306,0.0324,0.0342,0.036,0.0378,0.0396,0.0414,0.0432,0.045,0.0468,0.0486,0.0504,0.0522,0.054,0.0558,0.0576,0.0594,0.0612,0.063,0.0648,0.0666,0.0684,0.0702,0.072,0.0738,0.0756,0.0774,0.0792,0.081,0.0828,0.0846,0.0864,0.0882,0.09,0.0918,0.0936,0.0954,0.0972,0.099,0.1008,0.1026,0.1044,0.1062,0.108,0.1098,0.1116,0.1134,0.1152,0.117,0.1188,0.1206,0.1224,0.1242,0.126,0.1278,0.1296,0.1314,0.1332,0.135,0.1368,0.1386,0.1404,0.1422,0.144,0.1458,0.1476,0.1494,0.1512,0.153,0.1548,0.1566,0.1584,0.1602,0.162,0.1638,0.1656,0.1674,0.1692,0.171,0.1728,0.1746,0.1764,0.1782,0.18,0.1818,0.1836,0.1854,0.1872,0.189,0.1908,0.1926,0.1944,0.1962,0.198,0.1998,0.2016,0.2034,0.2052,0.207,0.2088,0.2106,0.2124,0.2142,0.216,0.2178,0.2196,0.2214,0.2232,0.225,0.2268,0.2286,0.2304,0.2322,0.234,0.2358,0.2376,0.2394,0.2412,0.243,0.2448,0.2466,0.2484,0.2502,0.252,0.2538,0.2556,0.2574,0.2592,0.261,0.2628,0.2646,0.2664,0.2682,0.27,0.2718,0.2736,0.2754,0.2772,0.279,0.2808,0.2826,0.2844,0.2862,0.288,0.2898,0.2916,0.2934,0.2952,0.297,0.2988,0.3006,0.3024,0.3042,0.306,0.3078,0.3096,0.3114,0.3132,0.315,0.3168,0.3186,0.3204,0.3222,0.324,0.3258,0.3276,0.3294,0.3312,0.333,0.3348,0.3366,0.3384,0.3402,0.342,0.3438,0.3456,0.3474,0.3492,0.351,0.3528,0.3546,0.3564,0.3582,0.36,0.3618,0.3636,0.3654,0.3672,0.369,0.3708,0.3726,0.3744,0.3762,0.378,0.3798,0.3816,0.3834,0.3852,0.387,0.3888,0.3906,0.3924,0.3942,0.396,0.3978,0.3996,0.4014,0.4032,0.405,0.4068,0.4086,0.4104,0.4122,0.414,0.4158,0.4176,0.4194,0.4212,0.423,0.4248,0.4266,0.4284,0.4302,0.432,0.4338,0.4356,0.4374,0.4392,0.441,0.4428,0.4446,0.4464,0.4482,0.45,0.4518,0.4536,0.4554,0.4572,0.459,0.4608,0.4626,0.4644,0.4662,0.468,0.4698,0.4716,0.4734,0.4752,0.477,0.4788,0.4806,0.4824,0.4842,0.486,0.4878,0.4896,0.4914,0.4932,0.495,0.4968,0.4986,0.5004,0.5022,0.504,0.5058,0.5076,0.5094,0.5112,0.513,0.5148,0.5166,0.5184,0.5202,0.522,0.5238,0.5256,0.5274,0.5292,0.531,0.5328,0.5346,0.5364,0.5382,0.54,0.5418,0.5436,0.5454,0.5472,0.549,0.5508,0.5526,0.5544,0.5562,0.558,0.5598,0.5616,0.5634,0.5652,0.567,0.5688,0.5706,0.5724,0.5742,0.576,0.5778,0.5796,0.5814,0.5832,0.585,0.5868,0.5886,0.5904,0.5922,0.594,0.5958,0.5976,0.5994,0.6012,0.603,0.6048,0.6066,0.6084,0.6102,0.612,0.6138,0.6156,0.6174,0.6192,0.621,0.6228,0.6246,0.6264,0.6282,0.63,0.6318,0.6336,0.6354,0.6372,0.639,0.6408,0.6426,0.6444,0.6462,0.648,0.6498,0.6516,0.6534,0.6552,0.657,0.6588,0.6606,0.6624,0.6642,0.666,0.6678,0.6696,0.6714,0.6732,0.675,0.6768,0.6786,0.6804,0.6822,0.684,0.6858,0.6876,0.6894,0.6912,0.693,0.6948,0.6966,0.6984,0.7002,0.702,0.7038,0.7056,0.7074,0.7092,0.711,0.7128,0.7146,0.7164,0.7182,0.72,0.7218,0.7236,0.7254,0.7272,0.729,0.7308,0.7326,0.7344,0.7362,0.738,0.7398,0.7416,0.7434,0.7452,0.747,0.7488,0.7506,0.7524,0.7542,0.756,0.7578,0.7596,0.7614,0.7632,0.765,0.7668,0.7686,0.7704,0.7722,0.774,0.7758,0.7776,0.7794,0.7812,0.783,0.7848,0.7866,0.7884,0.7902,0.792,0.7938,0.7956,0.7974,0.7992,0.801,0.8028,0.8046,0.8064,0.8082,0.81,0.8118,0.8136,0.8154,0.8172,0.819,0.8208,0.8226,0.8244,0.8262,0.828,0.8298,0.8316,0.8334,0.8352,0.837,0.8388,0.8406,0.8424,0.8442,0.846,0.8478,0.8496,0.8514,0.8532,0.855,0.8568,0.8586,0.8604,0.8622,0.864,0.8658,0.8676,0.8694,0.8712,0.873,0.8748,0.8766,0.8784,0.8802,0.882,0.8838,0.8856,0.8874,0.8892,0.891,0.8928,0.8946,0.8964,0.8982,0.9,0.9018,0.9036,0.9054,0.9072,0.909,0.9108,0.9126,0.9144,0.9162,0.918,0.9198,0.9216,0.9234,0.9252,0.927,0.9288,0.9306,0.9324,0.9342,0.936,0.9378,0.9396,0.9414,0.9432,0.945,0.9468,0.9486,0.9504,0.9522,0.954,0.9558,0.9576,0.9594,0.9612,0.963,0.9648,0.9666,0.9684,0.9702,0.972,0.9738,0.9756,0.9774,0.9792,0.981,0.9828,0.9846,0.9864,0.9882,0.99,0.9918,0.9936,0.9954,0.9972,0.999,1.0008,1.0026,1.0044,1.0062,1.008,1.0098,1.0116,1.0134,1.0152,1.017,1.0188,1.0206,1.0224,1.0242,1.026,1.0278,1.0296,1.0314,1.0332,1.035,1.0368,1.0386,1.0404,1.0422,1.044,1.0458,1.0476,1.0494,1.0512,1.053,1.0548,1.0566,1.0584,1.0602,1.062,1.0638,1.0656,1.0674,1.0692,1.071,1.0728,1.0746,1.0764,1.0782,1.08,1.0818,1.0836,1.0854,1.0872,1.089,1.0908,1.0926,1.0944,1.0962,1.098,1.0998,1.1016,1.1034,1.1052,1.107,1.1088,1.1106,1.1124,1.1142,1.116,1.1178,1.1196,1.1214,1.1232,1.125,1.1268,1.1286,1.1304,1.1322,1.134,1.1358,1.1376,1.1394,1.1412,1.143,1.1448,1.1466,1.1484,1.1502,1.152,1.1538,1.1556,1.1574,1.1592,1.161,1.1628,1.1646,1.1664,1.1682,1.17,1.1718,1.1736,1.1754,1.1772,1.179,1.1808,1.1826,1.1844,1.1862,1.188,1.1898,1.1916,1.1934,1.1952,1.197,1.1988,1.2006,1.2024,1.2042,1.206,1.2078,1.2096,1.2114,1.2132,1.215,1.2168,1.2186,1.2204,1.2222,1.224,1.2258,1.2276,1.2294,1.2312,1.233,1.2348,1.2366,1.2384,1.2402,1.242,1.2438,1.2456,1.2474,1.2492,1.251,1.2528,1.2546,1.2564,1.2582,1.26,1.2618,1.2636,1.2654,1.2672,1.269,1.2708,1.2726,1.2744,1.2762,1.278,1.2798,1.2816,1.2834,1.2852,1.287,1.2888,1.2906,1.2924,1.2942,1.296,1.2978,1.2996,1.3014,1.3032,1.305,1.3068,1.3086,1.3104,1.3122,1.314,1.3158,1.3176,1.3194,1.3212,1.323,1.3248,1.3266,1.3284,1.3302,1.332,1.3338,1.3356,1.3374,1.3392,1.341,1.3428,1.3446,1.3464,1.3482,1.35,1.3518,1.3536,1.3554,1.3572,1.359,1.3608,1.3626,1.3644,1.3662,1.368,1.3698,1.3716,1.3734,1.3752,1.377,1.3788,1.3806,1.3824,1.3842,1.386,1.3878,1.3896,1.3914,1.3932,1.395,1.3968,1.3986,1.4004,1.4022,1.404,1.4058,1.4076,1.4094,1.4112,1.413,1.4148,1.4166,1.4184,1.4202,1.422,1.4238,1.4256,1.4274,1.4292,1.431,1.4328,1.4346,1.4364,1.4382,1.44,1.4418,1.4436,1.4454,1.4472,1.449,1.4508,1.4526,1.4544,1.4562,1.458,1.4598,1.4616,1.4634,1.4652,1.467,1.4688,1.4706,1.4724,1.4742,1.476,1.4778,1.4796,1.4814,1.4832,1.485,1.4868,1.4886,1.4904,1.4922,1.494,1.4958,1.4976,1.4994,1.5012,1.503,1.5048,1.5066,1.5084,1.5102,1.512,1.5138,1.5156,1.5174,1.5192,1.521,1.5228,1.5246,1.5264,1.5282,1.53,1.5318,1.5336,1.5354,1.5372,1.539,1.5408,1.5426,1.5444,1.5462,1.548,1.5498,1.5516,1.5534,1.5552,1.557,1.5588,1.5606,1.5624,1.5642,1.566,1.5678,1.5696,1.5714,1.5732,1.575,1.5768,1.5786,1.5804,1.5822,1.584,1.5858,1.5876,1.5894,1.5912,1.593,1.5948,1.5966,1.5984,1.6002,1.602,1.6038,1.6056,1.6074,1.6092,1.611,1.6128,1.6146,1.6164,1.6182,1.62,1.6218,1.6236,1.6254,1.6272,1.629,1.6308,1.6326,1.6344,1.6362,1.638,1.6398,1.6416,1.6434,1.6452,1.647,1.6488,1.6506,1.6524,1.6542,1.656,1.6578,1.6596,1.6614,1.6632,1.665,1.6668,1.6686,1.6704,1.6722,1.674,1.6758,1.6776,1.6794,1.6812,1.683,1.6848,1.6866,1.6884,1.6902,1.692,1.6938,1.6956,1.6974,1.6992,1.701,1.7028,1.7046,1.7064,1.7082,1.71,1.7118,1.7136,1.7154,1.7172,1.719,1.7208,1.7226,1.7244,1.7262,1.728,1.7298,1.7316,1.7334,1.7352,1.737,1.7388,1.7406,1.7424,1.7442,1.746,1.7478,1.7496,1.7514,1.7532,1.755,1.7568,1.7586,1.7604,1.7622,1.764,1.7658,1.7676,1.7694,1.7712,1.773,1.7748,1.7766,1.7784,1.7802,1.782,1.7838,1.7856,1.7874,1.7892,1.791,1.7928,1.7946,1.7964,1.7982,1.8,1.8018,1.8036,1.8054,1.8072,1.809,1.8108,1.8126,1.8144,1.8162,1.818,1.8198,1.8216,1.8234,1.8252,1.827,1.8288,1.8306,1.8324,1.8342,1.836,1.8378,1.8396,1.8414,1.8432,1.845,1.8468,1.8486,1.8504,1.8522,1.854,1.8558,1.8576,1.8594,1.8612,1.863,1.8648,1.8666,1.8684,1.8702,1.872,1.8738,1.8756,1.8774,1.8792,1.881,1.8828,1.8846,1.8864,1.8882,1.89,1.8918,1.8936,1.8954,1.8972,1.899,1.9008,1.9026,1.9044,1.9062,1.908,1.9098,1.9116,1.9134,1.9152,1.917,1.9188,1.9206,1.9224,1.9242,1.926,1.9278,1.9296,1.9314,1.9332,1.935,1.9368,1.9386,1.9404,1.9422,1.944,1.9458,1.9476,1.9494,1.9512,1.953,1.9548,1.9566,1.9584,1.9602,1.962,1.9638,1.9656,1.9674,1.9692,1.971,1.9728,1.9746,1.9764,1.9782,1.98,1.9818,1.9836,1.9854,1.9872,1.989,1.9908,1.9926,1.9944,1.9962,1.998,1.9998

D1 wetted and dewetted: KE_{tot} [J]
0,3.2450620068206e-11,7.04225166926892e-11,9.40808373529956e-11,1.16921712923268e-10,1.397623566866e-10,1.59086911641562e-10,1.75272983873354e-10,1.9148804892536e-10,2.09570572659153e-10,2.29333791309744e-10,2.49737279404156e-10,2.69865152386447e-10,2.89115387336015e-10,3.073536464763e-10,3.24631828439592e-10,3.41075761401551e-10,3.57156595970353e-10,3.73110952521916e-10,3.89227561140695e-10,4.05579241526575e-10,4.22298701031779e-10,4.39359181227593e-10,4.56735291974295e-10,4.73883600311574e-10,4.90270704618351e-10,5.05739674422822e-10,5.20807713848841e-10,5.36211096617345e-10,5.52278923880054e-10,5.68759933445531e-10,5.86646087009343e-10,6.04996681862843e-10,6.21204148516133e-10,6.34682264753653e-10,6.47659479837527e-10,6.63358056251954e-10,6.81797445115916e-10,6.99903424916394e-10,7.1498564381706e-10,7.2614938865821e-10,7.33576207461453e-10,7.38006750935621e-10,7.40312762619443e-10,7.40466098591914e-10,7.38774163249486e-10,7.35536949569054e-10,7.31673226924282e-10,7.28181803033604e-10,7.25999873108973e-10,7.2616628120195e-10,7.29490431269175e-10,7.35739323583113e-10,7.44832218287726e-10,7.56852311449796e-10,7.72600990142926e-10,7.92806173086317e-10,8.17448789329344e-10,8.46117168157885e-10,8.78356411951634e-10,9.13345039342827e-10,9.51067023443467e-10,9.91012481479866e-10,1.03272718109236e-09,1.07514199011109e-09,1.11693544674693e-09,1.15611983783171e-09,1.19084284304442e-09,1.21883358001299e-09,1.2374299424227e-09,1.24419377001847e-09,1.23733116592193e-09,1.21678652002379e-09,1.18452820277998e-09,1.14345622099323e-09,1.09778108584796e-09,1.05108262853995e-09,1.00645441751001e-09,9.6512817356854e-10,9.27496303269522e-10,8.92199620105113e-10,8.58381718124876e-10,8.26136203920395e-10,7.96036391529132e-10,7.69112674173754e-10,7.46049680763332e-10,7.27073380005315e-10,7.12095652011848e-10,7.00598098091569e-10,6.91540555021957e-10,6.83552283104671e-10,6.74374024246183e-10,6.61506302832239e-10,6.42858296442271e-10,6.17029466052901e-10,5.83449458185592e-10,5.43146022857446e-10,4.98397866600568e-10,4.52910755905336e-10,4.10054642412922e-10,3.7236679450848e-10,3.41039598564642e-10,3.15905489252771e-10,2.96307783044758e-10,2.81580248813844e-10,2.7009668684762e-10,2.59805266616011e-10,2.48521072662994e-10,2.35210082195582e-10,2.20519918390001e-10,2.06194369327218e-10,1.96606989308071e-10,2.02933873140431e-10,2.00398235672894e-10,1.96815210944063e-10,1.95176056223445e-10,1.96150039882144e-10,1.99945473077306e-10,2.07470231622439e-10,2.19304703012065e-10,2.3463989021332e-10,2.52502002073419e-10,2.71874146830171e-10,2.91957876538736e-10,3.10947981410507e-10,3.26263889891431e-10,3.3681197217549e-10,3.43942051337042e-10,3.4940482116455e-10,3.55458284933013e-10,3.64005407318064e-10,3.75979325572471e-10,3.9058469889857e-10,4.06530324270736e-10,4.22410243014602e-10,4.37654452117097e-10,4.5189166386116e-10,4.65178107316159e-10,4.7764055367934e-10,4.89837615020712e-10,5.02216503077483e-10,5.15144295928281e-10,5.28983406724983e-10,5.4390549203503e-10,5.59439544003264e-10,5.75104269988032e-10,5.90209886508803e-10,6.04006135320605e-10,6.15699969806074e-10,6.24827849069788e-10,6.31351612781769e-10,6.35978054490693e-10,6.39804235756741e-10,6.4405339069344e-10,6.50291556343223e-10,6.5912058653116e-10,6.70610153877104e-10,6.83764726691145e-10,6.9650768332364e-10,7.06940324403652e-10,7.13428320370839e-10,7.14254562609457e-10,7.07907096558462e-10,6.93883614852979e-10,6.72497435656809e-10,6.45424081027758e-10,6.14589384986393e-10,5.8190794539373e-10,5.49242411057166e-10,5.18090694040835e-10,4.89502890046182e-10,4.6434347093763e-10,4.43283093706289e-10,4.26498108366229e-10,4.138749086138e-10,4.04807455236631e-10,3.98533155662978e-10,3.94202666693777e-10,3.90067312300701e-10,3.84481721036465e-10,3.75763033212513e-10,3.62482513698803e-10,3.44321996585013e-10,3.21794244131341e-10,2.96168732621494e-10,2.69185314155021e-10,2.42802493681409e-10,2.18598706148324e-10,1.97846195829055e-10,1.81307211661114e-10,1.69273460012584e-10,1.61611077670224e-10,1.57967132727437e-10,1.57468022491968e-10,1.59392113806562e-10,1.63067735638009e-10,1.67956168801658e-10,1.73728193110319e-10,1.80152439731029e-10,1.87115174848509e-10,1.94712763517452e-10,2.03017820826277e-10,2.12208205817532e-10,2.22371600397452e-10,2.33703147480661e-10,2.46135778346905e-10,2.59502494923856e-10,2.73233261882987e-10,2.86685650388381e-10,2.9909180059972e-10,3.09873881113831e-10,3.18665787956404e-10,3.25522751843138e-10,3.30738731955541e-10,3.34743829419357e-10,3.38237383473754e-10,3.42090988420692e-10,3.46925114299593e-10,3.53243546946173e-10,3.61448099519305e-10,3.71467060921104e-10,3.83195487508188e-10,3.96535015661352e-10,4.10724497340583e-10,4.25181590738262e-10,4.38877879079812e-10,4.50459796908087e-10,4.58787552202202e-10,4.62932014437387e-10,4.63067344778833e-10,4.5951359278167e-10,4.53380449786884e-10,4.45776839377001e-10,4.37617716930106e-10,4.29624515770909e-10,4.22294705792314e-10,4.1566725304997e-10,4.09442664803268e-10,4.03317244016998e-10,3.96941512061461e-10,3.90120703591225e-10,3.82576267473071e-10,3.74379338559283e-10,3.65581014747932e-10,3.56191248714609e-10,3.46307548676936e-10,3.36111705024283e-10,3.25578560111374e-10,3.14857936682195e-10,3.04059996928778e-10,2.932933720515e-10,2.82552021099627e-10,2.7188909920001e-10,2.61234418279674e-10,2.50549241409846e-10,2.39695699642176e-10,2.28487615635674e-10,2.1697361118836e-10,2.05181919677761e-10,1.93134787476311e-10,1.80906140877577e-10,1.68532702972835e-10,1.56184931289651e-10,1.4386303022963e-10,1.31685238757969e-10,1.19874291926467e-10,1.08520136484585e-10,9.78685581003997e-11,8.82821189432921e-11,7.99908902608508e-11,7.33213061025284e-11,6.85767882567825e-11,6.58497393482414e-11,6.53008038277613e-11,6.69376746328996e-11,7.07438962344875e-11,7.66023765329177e-11,8.44561830993559e-11,9.4111412511335e-11,1.05311798088519e-10,1.17695098059223e-10,1.30871678430519e-10,1.44534368554222e-10,1.58307113915178e-10,1.71939800232848e-10,1.85285710057138e-10,1.98223863772989e-10,2.10542130669371e-10,2.22519140324767e-10,2.34111272058198e-10,2.45498753029216e-10,2.56891287124289e-10,2.68182813127601e-10,2.79404294304601e-10,2.90445501643378e-10,3.01245627315503e-10,3.116182460725e-10,3.215740336621e-10,3.30933077698312e-10,3.39575353153599e-10,3.47467587467961e-10,3.54515066518512e-10,3.60663913555742e-10,3.66013336742365e-10,3.70399515888114e-10,3.73849205017639e-10,3.76196339436757e-10,3.77375815276159e-10,3.77426175361352e-10,3.76059425640681e-10,3.73461356786778e-10,3.69541884680377e-10,3.64343172725322e-10,3.57880190744596e-10,3.50250121305988e-10,3.41672569505703e-10,3.32180796341682e-10,3.22069123721724e-10,3.11283426196635e-10,2.99969673654612e-10,2.8809670860697e-10,2.75788130542801e-10,2.63209622154634e-10,2.50462556545364e-10,2.37695583251022e-10,2.25099033490166e-10,2.12794579284184e-10,2.00929813479156e-10,1.89551752084406e-10,1.7879873480052e-10,1.68718974317658e-10,1.59270351244938e-10,1.5020594809973e-10,1.41617678718671e-10,1.33339060821581e-10,1.25344366100221e-10,1.17421734504971e-10,1.09713237919435e-10,1.02293474819706e-10,9.51903101666469e-11,8.84716703424029e-11,8.23493464099395e-11,7.69562971658457e-11,7.24690967075749e-11,6.90005822023886e-11,6.67250766282194e-11,6.57614444987113e-11,6.62177168026159e-11,6.80843359960588e-11,7.13812460373758e-11,7.59623348907428e-11,8.1677009313537e-11,8.83539385456887e-11,9.57436186842679e-11,1.03749316016798e-10,1.12093188671762e-10,1.20732974442489e-10,1.29566778910657e-10,1.38555142957398e-10,1.47554828778004e-10,1.56711324804277e-10,1.65877113321565e-10,1.75089384446203e-10,1.84355268281855e-10,1.93689162568207e-10,2.03185823345658e-10,2.12746436431591e-10,2.22387111418806e-10,2.32132371085012e-10,2.41909858227571e-10,2.51631814612246e-10,2.6119186052457e-10,2.7047556820286e-10,2.79341591304059e-10,2.87578788016263e-10,2.95051663726073e-10,3.01726721319634e-10,3.07470537006412e-10,3.12104031779866e-10,3.15609319551562e-10,3.18127782858737e-10,3.19566173464966e-10,3.20044209127848e-10,3.19663269119451e-10,3.18402981075419e-10,3.16272394502619e-10,3.13496586944058e-10,3.10068809458171e-10,3.05975399098774e-10,3.01254381125306e-10,2.96068701778946e-10,2.90283020490784e-10,2.83955361744571e-10,2.77074334347678e-10,2.69713859105245e-10,2.6182649620154e-10,2.53566727666415e-10,2.44804771164369e-10,2.35702586821186e-10,2.26229038735936e-10,2.1646758732601e-10,2.06522147043854e-10,1.96371812682244e-10,1.8610441269531e-10,1.75751525643413e-10,1.65406024921237e-10,1.55165524845514e-10,1.4515057862192e-10,1.35325842012955e-10,1.2579471567318e-10,1.16588299561081e-10,1.07754926513872e-10,9.94087250269583e-11,9.17278154343412e-11,8.45899385630945e-11,7.81500703265361e-11,7.25692875247128e-11,6.77615182705447e-11,6.37326502237061e-11,6.06184505307513e-11,5.84187379168116e-11,5.71726412443208e-11,5.68604945559253e-11,5.74299272421178e-11,5.88883909461457e-11,6.11928531415039e-11,6.43231441577553e-11,6.81829511966739e-11,7.27577663209556e-11,7.80035017188169e-11,8.38099092682562e-11,9.00912090930994e-11,9.68093074134773e-11,1.03875443194612e-10,1.11293937357989e-10,1.18972596449482e-10,1.26781277199954e-10,1.34729618941442e-10,1.42659031261686e-10,1.50598960409774e-10,1.58401517901677e-10,1.65977639381278e-10,1.73331721112507e-10,1.8028227549153e-10,1.86878088838534e-10,1.9318016272671e-10,1.98980746372416e-10,2.04301967124063e-10,2.0915238399507e-10,2.13467412823755e-10,2.17241381968382e-10,2.20511646067097e-10,2.23219896930344e-10,2.25515996333904e-10,2.27562168163994e-10,2.29195318643506e-10,2.30317718177828e-10,2.31072543090999e-10,2.31395062054365e-10,2.31291726311035e-10,2.30791166380228e-10,2.29860515486204e-10,2.28651882043776e-10,2.26977856233938e-10,2.24803317568176e-10,2.2213593980542e-10,2.18954137142382e-10,2.15341518340132e-10,2.1124142748467e-10,2.06713923342214e-10,2.01849117002579e-10,1.96598590493843e-10,1.91016687649267e-10,1.8511458192258e-10,1.79019265058698e-10,1.72722952969857e-10,1.66188804216135e-10,1.59551788725899e-10,1.52758273414334e-10,1.45991564862987e-10,1.39134522777357e-10,1.3218786130541e-10,1.2527210109889e-10,1.18285208526223e-10,1.11307369043226e-10,1.04381185291431e-10,9.75405766337814e-11,9.07839008519828e-11,8.4108815080556e-11,7.76629635433097e-11,7.14877417459402e-11,6.55250197747573e-11,5.99238492578769e-11,5.46681895507974e-11,4.9866238617074e-11,4.54854536919575e-11,4.16768624340416e-11,3.84011076532525e-11,3.57162573530769e-11,3.36648262736595e-11,3.22418188084404e-11,3.14447327469025e-11,3.13290392681442e-11,3.18262421728997e-11,3.29352525269959e-11,3.46189280617049e-11,3.68634982050566e-11,3.96304850604528e-11,4.28616936746066e-11,4.65862728620739e-11,5.07088993912957e-11,5.52201954938671e-11,6.00632634918589e-11,6.52261060430028e-11,7.06092854907724e-11,7.62448150507775e-11,8.2004167601341e-11,8.79668876329481e-11,9.40055485192347e-11,1.00107339297455e-10,1.06238215073089e-10,1.12204406130432e-10,1.18119564918362e-10,1.23966037434764e-10,1.29810477967509e-10,1.35536447973203e-10,1.41071996349022e-10,1.46409556956206e-10,1.51415825086765e-10,1.56041707906315e-10,1.60498646362223e-10,1.64792282204945e-10,1.68793121568625e-10,1.72414789415603e-10,1.75696310740157e-10,1.78679777516628e-10,1.81286776797427e-10,1.83474413087294e-10,1.85312226452008e-10,1.86800433013466e-10,1.87882767491158e-10,1.88644380387866e-10,1.88931347573924e-10,1.88843416182001e-10,1.88403204644975e-10,1.8757802347062e-10,1.86304860672692e-10,1.84667796671138e-10,1.82637992101576e-10,1.80277584683646e-10,1.77523264058172e-10,1.74431969236541e-10,1.70996234512282e-10,1.67268712965099e-10,1.63266351727015e-10,1.58946244337377e-10,1.54344262448928e-10,1.49534556772448e-10,1.44627511150894e-10,1.39446595582867e-10,1.34109411294472e-10,1.28693494944089e-10,1.23196037931916e-10,1.17687525266429e-10,1.12087781983025e-10,1.06592377183279e-10,1.01011403981795e-10,9.5538688188469e-11,9.01740638417451e-11,8.49145130635458e-11,7.98105135544285e-11,7.48527828585686e-11,7.01632574115136e-11,6.57112859885244e-11,6.15506730349105e-11,5.7690097481823e-11,5.41975915475103e-11,5.11227038464531e-11,4.84810009966033e-11,4.63007623728463e-11,4.46245440387323e-11,4.34691684455778e-11,4.28949431139046e-11,4.28854807185878e-11,4.34480994431288e-11,4.46116733792625e-11,4.63527064532794e-11,4.86532707789093e-11,5.15005893340309e-11,5.48192993834231e-11,5.85528960932444e-11,6.27369651856157e-11,6.72789444312899e-11,7.21158927365218e-11,7.72003928797557e-11,8.25196383202033e-11,8.8023987497823e-11,9.35795358862205e-11,9.92035186983294e-11,1.04774245315646e-10,1.10277612325547e-10,1.15774228396322e-10,1.21089191728628e-10,1.26241512744969e-10,1.3120548880333e-10,1.35932747879906e-10,1.40448080652656e-10,1.44684543626176e-10,1.48579517979077e-10,1.52125227035485e-10,1.55369598427821e-10,1.58257828516874e-10,1.60731496027087e-10,1.62846490651138e-10,1.64561831368007e-10,1.65846465050959e-10,1.66780780774742e-10,1.67246419516678e-10,1.67158692102759e-10,1.66540581293838e-10,1.65509253448604e-10,1.63995909150156e-10,1.62034618969276e-10,1.5973293285251e-10,1.5694061304663e-10,1.5380102144806e-10,1.50304443234321e-10,1.46475269532325e-10,1.42232367291584e-10,1.37841167959511e-10,1.33222110246862e-10,1.28339129053317e-10,1.23315081598818e-10,1.18177885711832e-10,1.12955810704357e-10,1.07555794424157e-10,1.02085244301506e-10,9.66227975938855e-11,9.11375155388486e-11,8.57347128258977e-11,8.03387750967717e-11,7.50470166646212e-11,6.98304834002855e-11,6.47335711136554e-11,5.98103290805059e-11,5.50935815144681e-11,5.062356466919e-11,4.64357023476983e-11,4.24931981013095e-11,3.88550752597074e-11,3.55903203645864e-11,3.2681486747111e-11,3.01720179760173e-11,2.80518955470539e-11,2.63522579006254e-11,2.50790484536322e-11,2.42710420002848e-11,2.39298311481405e-11,2.40380276542264e-11,2.46376089198924e-11,2.56985091770935e-11,2.72039322089471e-11,2.9144597223174e-11,3.15133441219664e-11,3.42897285846227e-11,3.74259131352787e-11,4.09259605549387e-11,4.47504946724847e-11,4.88235257646879e-11,5.3157166481306e-11,5.76729769715255e-11,6.23058540701672e-11,6.70547529558465e-11,7.19000234373537e-11,7.67745889696429e-11,8.16599580430995e-11,8.6536873231304e-11,9.13082370046474e-11,9.59994990661066e-11,1.00554619658732e-10,1.04964055433226e-10,1.09153408517763e-10,1.13174953443792e-10,1.16937835017994e-10,1.20416391087758e-10,1.23584655348723e-10,1.26466969306156e-10,1.29007128388217e-10,1.31151207396278e-10,1.32909336519388e-10,1.34249091022898e-10,1.35193650378232e-10,1.35680850325386e-10,1.35691046695909e-10,1.35269689867111e-10,1.3445232205496e-10,1.33175641923894e-10,1.31464425415934e-10,1.29379909265966e-10,1.26914608421571e-10,1.24142661953494e-10,1.20934800731928e-10,1.17432761345076e-10,1.13670463392316e-10,1.09638204479691e-10,1.05337357609062e-10,1.00850290970139e-10,9.62677453209888e-11,9.15651384445328e-11,8.67011194343542e-11,8.18209167571238e-11,7.69331224239099e-11,7.20808074486443e-11,6.73227554371621e-11,6.25896938744646e-11,5.79960134349729e-11,5.3520417351202e-11,4.92625931938307e-11,4.52267974993895e-11,4.1441440416671e-11,3.79240161646322e-11,3.47072554660876e-11,3.18163394128054e-11,2.92370112820068e-11,2.70119647206961e-11,2.51244148305372e-11,2.36205286398549e-11,2.24987888246206e-11,2.17728869435988e-11,2.14597878876708e-11,2.15222341893838e-11,2.19694187046292e-11,2.27898094864688e-11,2.39846595679068e-11,2.5524676770669e-11,2.74149821101817e-11,2.96282219568452e-11,3.2164622943402e-11,3.49889591368943e-11,3.80655763911193e-11,4.1346787103729e-11,4.48304380199537e-11,4.84807707834201e-11,5.22925633108644e-11,5.62373130723635e-11,6.02238491904691e-11,6.42837785293749e-11,6.8353011559984e-11,7.24410461615567e-11,7.65365793656276e-11,8.05192990705416e-11,8.43992696177278e-11,8.82238648801103e-11,9.18978247371516e-11,9.5385402031024e-11,9.86904874845673e-11,1.0183490268568e-10,1.04774257315102e-10,1.07476706636043e-10,1.09924693300986e-10,1.12128415964856e-10,1.14037571960256e-10,1.15699551657066e-10,1.17013646579884e-10,1.18151862343078e-10,1.18918031602668e-10,1.19371204981281e-10,1.19486686701158e-10,1.19287143835918e-10,1.18761904290687e-10,1.17871020884819e-10,1.16734519612187e-10,1.15222717337543e-10,1.13472123931404e-10,1.11384883170752e-10,1.0910571606297e-10,1.06506064564422e-10,1.03646334456766e-10,1.00575430742903e-10,9.73515628607275e-11,9.38993034680204e-11,9.03310893560031e-11,8.66448848332754e-11,8.28587280215254e-11,7.90032448369524e-11,7.51008939567209e-11,7.11940837142472e-11,6.72720884802531e-11,6.33959490069425e-11,5.95502134399594e-11,5.58569193713707e-11,5.22734501687815e-11,4.8804752357773e-11,4.54887522262634e-11,4.23319373725056e-11,3.9374771746158e-11,3.6625686769565e-11,3.41512968562377e-11,3.19498953169683e-11,3.00347963035882e-11,2.8375300553125e-11,2.70359258280199e-11,2.59783147441109e-11,2.52363419605029e-11,2.47828364293166e-11,2.46386341489927e-11,2.48292723664385e-11,2.5301361833708e-11,2.60717515108933e-11,2.71310223332945e-11,2.84716635988661e-11,3.00749361294651e-11,3.18903458661118e-11,3.38908694468279e-11,3.61138738365281e-11,3.85393239788643e-11,4.10761855142228e-11,4.37369397349448e-11,4.65139683406047e-11,4.93501279953346e-11,5.22260081751227e-11,5.5157151143685e-11,5.80766896641858e-11,6.1023835633023e-11,6.39307424269044e-11,6.68122888038741e-11,6.96419151603733e-11,7.23121459277689e-11,7.49083081059823e-11,7.73916197404983e-11,7.97472816379492e-11,8.19592000622219e-11,8.40106450911841e-11,8.59293524505066e-11,8.76069256894993e-11,8.90873637412532e-11,9.04172789712858e-11,9.15464690408968e-11,9.24167935802498e-11,9.30682839650505e-11,9.3487249379245e-11,9.37080103741416e-11,9.36714637585515e-11,9.34034999163983e-11,9.29083004631362e-11,9.21746348308745e-11,9.1245456090745e-11,9.0095854107204e-11,8.87266209538113e-11,8.71335355765917e-11,8.53764246819411e-11,8.33801643678463e-11,8.12393727805019e-11,7.89825931251571e-11,7.65022380696536e-11,7.39456348820137e-11,7.1328603552382e-11,6.86106449400403e-11,6.57680085509394e-11,6.28749335900691e-11,5.99502172148081e-11,5.7016947245721e-11,5.40671439573261e-11,5.10920025824358e-11,4.81458609567723e-11,4.52062552480132e-11,4.23483863483911e-11,3.9564782355123e-11,3.68438984622884e-11,3.42138911614141e-11,3.16942275988756e-11,2.92939145823002e-11,2.70356456041607e-11,2.49768342872307e-11,2.30857762629288e-11,2.1346046572379e-11,1.97870427112267e-11,1.84291050627623e-11,1.72919375717235e-11,1.63739686769012e-11,1.56684884643267e-11,1.51810518895133e-11,1.49389907063333e-11,1.48882657655716e-11,1.50616110264951e-11,1.54735682505438e-11,1.60808815671078e-11,1.69235522249094e-11,1.79428522230017e-11,1.91723897728973e-11,2.059724583517e-11,2.21717981771477e-11,2.38646260741393e-11,2.57210698613673e-11,2.77232817127059e-11,2.9815164330116e-11,3.20229248553436e-11,3.43208381799148e-11,3.6675430929129e-11,3.90845455169382e-11,4.15118906773086e-11,4.39345697992819e-11,4.64038048126841e-11,4.88716758997822e-11,5.13120303638085e-11,5.37093344024778e-11,5.60716953819524e-11,5.83796204954283e-11,6.06119810687204e-11,6.27635010208443e-11,6.47732472381982e-11,6.67193321967876e-11,6.85059352009836e-11,7.01685645945496e-11,7.17201897888247e-11,7.30682476254614e-11,7.42227867390288e-11,7.52454847191478e-11,7.60621893917317e-11,7.67014018963604e-11,7.71484881240624e-11,7.73957110906003e-11,7.74457146026055e-11,7.72993004821738e-11,7.7004285559653e-11,7.64909083570181e-11,7.57272024095398e-11,7.48435447692422e-11,7.38329005604199e-11,7.26164886479221e-11,7.12790727708203e-11,6.97417141361118e-11,6.80646981605137e-11,6.62962698208219e-11,6.44235192099993e-11,6.24244815370075e-11,6.03303262391075e-11,5.81988249606843e-11,5.59956481136748e-11,5.37170116145015e-11,5.14278532876784e-11,4.91365233338032e-11,4.6825049198356e-11,4.4533853715754e-11,4.22877298663922e-11,4.00815981881437e-11,3.79304998594846e-11,3.58355256767834e-11,3.38486719601886e-11,3.1930262260991e-11,3.01332791982186e-11,2.84482883217356e-11,2.69136194640168e-11,2.55136463502219e-11,2.4261388658674e-11,2.31926026980419e-11,2.2294711881704e-11,2.15745344099509e-11,2.10535275859226e-11,2.07191256727167e-11,2.05749030648497e-11,2.05901358531378e-11,2.07878110463137e-11,2.12022201061802e-11,2.18002407781055e-11,2.25703732857728e-11,2.3532271245605e-11,2.46347393076316e-11,2.58599227871874e-11,2.72239742613276e-11,2.87049408675097e-11,3.02715043261517e-11,3.19587332652825e-11,3.37302029565102e-11,3.55727346401392e-11,3.74572720761967e-11,3.94177435744692e-11,4.14182816410452e-11,4.34350839681372e-11,4.54677481276656e-11,4.74884476938032e-11,4.95383619518674e-11,5.15294080538284e-11,5.35091134598121e-11,5.54170570581093e-11,5.7291322252207e-11,5.90497483623952e-11,6.07163827876394e-11,6.22409745597421e-11,6.36421520186699e-11,6.49300292458785e-11,6.60757846353159e-11,6.70817852516753e-11,6.78854197011677e-11,6.85565377158584e-11,6.90740579128564e-11,6.9440874144943e-11,6.95879603728049e-11,6.95766481062384e-11,6.93506507155922e-11,6.89089886532601e-11,6.83375870287219e-11,6.7618724392545e-11,6.67452221967102e-11,6.57102323272622e-11,6.45106765186775e-11,6.3151527957465e-11,6.16737780400258e-11,6.00649083517187e-11,5.83209878364547e-11,5.65203921279251e-11,5.46151366103361e-11,5.2678304869378e-11,5.06547393730071e-11,4.85488925174902e-11,4.63893165012741e-11,4.41907472381435e-11,4.19972971102855e-11,3.98066306833183e-11,3.76214134970104e-11,3.5483960425041e-11,3.33921008632057e-11,3.13414010468667e-11,2.93814898453798e-11,2.75298325892893e-11,2.57703932335078e-11,2.4088620990365e-11,2.25413270843121e-11,2.11525437065556e-11,1.99060806060515e-11,1.88077806067977e-11,1.78525437654221e-11,1.70490733362851e-11,1.64662516662396e-11,1.59954053695373e-11,1.56872832117126e-11,1.55346905808719e-11,1.55721367621403e-11,1.58027754004463e-11,1.61668010773068e-11,1.66926287491563e-11,1.73757821147961e-11,1.82604195013782e-11,1.919060524892e-11,2.02717281509086e-11,2.14796061949577e-11,2.27899353687762e-11,2.41867376988859e-11,2.56970633188987e-11,2.72625482558858e-11,2.88906817189941e-11,3.05472376757417e-11,3.22498418948954e-11,3.39677362077716e-11,3.57271166003608e-11,3.74695367202849e-11,3.9159187079635e-11,4.08141221595732e-11,4.24215106886549e-11,4.39852422670302e-11,4.54789458313268e-11,4.68889389620801e-11,4.82115476613493e-11,4.94457625469538e-11,5.05550159784721e-11,5.15785982581794e-11,5.24674863130619e-11,5.32148680441919e-11,5.37887756490939e-11,5.42200035118195e-11,5.45293526822867e-11,5.4673820115201e-11,5.46955041549767e-11,5.45790537147229e-11,5.43198554889435e-11,5.39240097493414e-11,5.33593337250365e-11,5.26594514887766e-11,5.18186563196888e-11,5.08808881024234e-11,4.98085994737154e-11,4.8623865837722e-11,4.73201551535288e-11,4.59439763572103e-11,4.4493873036326e-11,4.2935088058702e-11,4.13015661787196e-11,3.96259123214094e-11,3.79135323566238e-11,3.61675178742884e-11,3.44385161731468e-11,3.26847440899408e-11,3.09391903060792e-11,2.9218004193656e-11,2.75262461659749e-11,2.58453725510531e-11,2.42655692534433e-11,2.27339799491765e-11,2.12580220407617e-11,1.98789238731937e-11,1.86234703061524e-11,1.749419505899e-11,1.64687895787248e-11,1.55548751586933e-11,1.47670855561947e-11,1.41145351572441e-11,1.35962489338324e-11,1.32116175927194e-11,1.29692046417831e-11,1.28657687826583e-11,1.29046838610644e-11,1.30744936215641e-11

D1 D2 Cassie: Time [ms]
0,0.0018,0.0036,0.0054,0.0072,0.009,0.0108,0.0126,0.0144,0.0162,0.018,0.0198,0.0216,0.0234,0.0252,0.027,0.0288,0.0306,0.0324,0.0342,0.036,0.0378,0.0396,0.0414,0.0432,0.045,0.0468,0.0486,0.0504,0.0522,0.054,0.0558,0.0576,0.0594,0.0612,0.063,0.0648,0.0666,0.0684,0.0702,0.072,0.0738,0.0756,0.0774,0.0792,0.081,0.0828,0.0846,0.0864,0.0882,0.09,0.0918,0.0936,0.0954,0.0972,0.099,0.1008,0.1026,0.1044,0.1062,0.108,0.1098,0.1116,0.1134,0.1152,0.117,0.1188,0.1206,0.1224,0.1242,0.126,0.1278,0.1296,0.1314,0.1332,0.135,0.1368,0.1386,0.1404,0.1422,0.144,0.1458,0.1476,0.1494,0.1512,0.153,0.1548,0.1566,0.1584,0.1602,0.162,0.1638,0.1656,0.1674,0.1692,0.171,0.1728,0.1746,0.1764,0.1782,0.18,0.1818,0.1836,0.1854,0.1872,0.189,0.1908,0.1926,0.1944,0.1962,0.198,0.1998,0.2016,0.2034,0.2052,0.207,0.2088,0.2106,0.2124,0.2142,0.216,0.2178,0.2196,0.2214,0.2232,0.225,0.2268,0.2286,0.2304,0.2322,0.234,0.2358,0.2376,0.2394,0.2412,0.243,0.2448,0.2466,0.2484,0.2502,0.252,0.2538,0.2556,0.2574,0.2592,0.261,0.2628,0.2646,0.2664,0.2682,0.27,0.2718,0.2736,0.2754,0.2772,0.279,0.2808,0.2826,0.2844,0.2862,0.288,0.2898,0.2916,0.2934,0.2952,0.297,0.2988,0.3006,0.3024,0.3042,0.306,0.3078,0.3096,0.3114,0.3132,0.315,0.3168,0.3186,0.3204,0.3222,0.324,0.3258,0.3276,0.3294,0.3312,0.333,0.3348,0.3366,0.3384,0.3402,0.342,0.3438,0.3456,0.3474,0.3492,0.351,0.3528,0.3546,0.3564,0.3582,0.36,0.3618,0.3636,0.3654,0.3672,0.369,0.3708,0.3726,0.3744,0.3762,0.378,0.3798,0.3816,0.3834,0.3852,0.387,0.3888,0.3906,0.3924,0.3942,0.396,0.3978,0.3996,0.4014,0.4032,0.405,0.4068,0.4086,0.4104,0.4122,0.414,0.4158,0.4176,0.4194,0.4212,0.423,0.4248,0.4266,0.4284,0.4302,0.432,0.4338,0.4356,0.4374,0.4392,0.441,0.4428,0.4446,0.4464,0.4482,0.45,0.4518,0.4536,0.4554,0.4572,0.459,0.4608,0.4626,0.4644,0.4662,0.468,0.4698,0.4716,0.4734,0.4752,0.477,0.4788,0.4806,0.4824,0.4842,0.486,0.4878,0.4896,0.4914,0.4932,0.495,0.4968,0.4986,0.5004,0.5022,0.504,0.5058,0.5076,0.5094,0.5112,0.513,0.5148,0.5166,0.5184,0.5202,0.522,0.5238,0.5256,0.5274,0.5292,0.531,0.5328,0.5346,0.5364,0.5382,0.54,0.5418,0.5436,0.5454,0.5472,0.549,0.5508,0.5526,0.5544,0.5562,0.558,0.5598,0.5616,0.5634,0.5652,0.567,0.5688,0.5706,0.5724,0.5742,0.576,0.5778,0.5796,0.5814,0.5832,0.585,0.5868,0.5886,0.5904,0.5922,0.594,0.5958,0.5976,0.5994,0.6012,0.603,0.6048,0.6066,0.6084,0.6102,0.612,0.6138,0.6156,0.6174,0.6192,0.621,0.6228,0.6246,0.6264,0.6282,0.63,0.6318,0.6336,0.6354,0.6372,0.639,0.6408,0.6426,0.6444,0.6462,0.648,0.6498,0.6516,0.6534,0.6552,0.657,0.6588,0.6606,0.6624,0.6642,0.666,0.6678,0.6696,0.6714,0.6732,0.675,0.6768,0.6786,0.6804,0.6822,0.684,0.6858,0.6876,0.6894,0.6912,0.693,0.6948,0.6966,0.6984,0.7002,0.702,0.7038,0.7056,0.7074,0.7092,0.711,0.7128,0.7146,0.7164,0.7182,0.72,0.7218,0.7236,0.7254,0.7272,0.729,0.7308,0.7326,0.7344,0.7362,0.738,0.7398,0.7416,0.7434,0.7452,0.747,0.7488,0.7506,0.7524,0.7542,0.756,0.7578,0.7596,0.7614,0.7632,0.765,0.7668,0.7686,0.7704,0.7722,0.774,0.7758,0.7776,0.7794,0.7812,0.783,0.7848,0.7866,0.7884,0.7902,0.792,0.7938,0.7956,0.7974,0.7992,0.801,0.8028,0.8046,0.8064,0.8082,0.81,0.8118,0.8136,0.8154,0.8172,0.819,0.8208,0.8226,0.8244,0.8262,0.828,0.8298,0.8316,0.8334,0.8352,0.837,0.8388,0.8406,0.8424,0.8442,0.846,0.8478,0.8496,0.8514,0.8532,0.855,0.8568,0.8586,0.8604,0.8622,0.864,0.8658,0.8676,0.8694,0.8712,0.873,0.8748,0.8766,0.8784,0.8802,0.882,0.8838,0.8856,0.8874,0.8892,0.891,0.8928,0.8946,0.8964,0.8982,0.9,0.9018,0.9036,0.9054,0.9072,0.909,0.9108,0.9126,0.9144,0.9162,0.918,0.9198,0.9216,0.9234,0.9252,0.927,0.9288,0.9306,0.9324,0.9342,0.936,0.9378,0.9396,0.9414,0.9432,0.945,0.9468,0.9486,0.9504,0.9522,0.954,0.9558,0.9576,0.9594,0.9612,0.963,0.9648,0.9666,0.9684,0.9702,0.972,0.9738,0.9756,0.9774,0.9792,0.981,0.9828,0.9846,0.9864,0.9882,0.99,0.9918,0.9936,0.9954,0.9972,0.999,1.0008,1.0026,1.0044,1.0062,1.008,1.0098,1.0116,1.0134,1.0152,1.017,1.0188,1.0206,1.0224,1.0242,1.026,1.0278,1.0296,1.0314,1.0332,1.035,1.0368,1.0386,1.0404,1.0422,1.044,1.0458,1.0476,1.0494,1.0512,1.053,1.0548,1.0566,1.0584,1.0602,1.062,1.0638,1.0656,1.0674,1.0692,1.071,1.0728,1.0746,1.0764,1.0782,1.08,1.0818,1.0836,1.0854,1.0872,1.089,1.0908,1.0926,1.0944,1.0962,1.098,1.0998,1.1016,1.1034,1.1052,1.107,1.1088,1.1106,1.1124,1.1142,1.116,1.1178,1.1196,1.1214,1.1232,1.125,1.1268,1.1286,1.1304,1.1322,1.134,1.1358,1.1376,1.1394,1.1412,1.143,1.1448,1.1466,1.1484,1.1502,1.152,1.1538,1.1556,1.1574,1.1592,1.161,1.1628,1.1646,1.1664,1.1682,1.17,1.1718,1.1736,1.1754,1.1772,1.179,1.1808,1.1826,1.1844,1.1862,1.188,1.1898,1.1916,1.1934,1.1952,1.197,1.1988,1.2006,1.2024,1.2042,1.206,1.2078,1.2096,1.2114,1.2132,1.215,1.2168,1.2186,1.2204,1.2222,1.224,1.2258,1.2276,1.2294,1.2312,1.233,1.2348,1.2366,1.2384,1.2402,1.242,1.2438,1.2456,1.2474,1.2492,1.251,1.2528,1.2546,1.2564,1.2582,1.26,1.2618,1.2636,1.2654,1.2672,1.269,1.2708,1.2726,1.2744,1.2762,1.278,1.2798,1.2816,1.2834,1.2852,1.287,1.2888,1.2906,1.2924,1.2942,1.296,1.2978,1.2996,1.3014,1.3032,1.305,1.3068,1.3086,1.3104,1.3122,1.314,1.3158,1.3176,1.3194,1.3212,1.323,1.3248,1.3266,1.3284,1.3302,1.332,1.3338,1.3356,1.3374,1.3392,1.341,1.3428,1.3446,1.3464,1.3482,1.35,1.3518,1.3536,1.3554,1.3572,1.359,1.3608,1.3626,1.3644,1.3662,1.368,1.3698,1.3716,1.3734,1.3752,1.377,1.3788,1.3806,1.3824,1.3842,1.386,1.3878,1.3896,1.3914,1.3932,1.395,1.3968,1.3986,1.4004,1.4022,1.404,1.4058,1.4076,1.4094,1.4112,1.413,1.4148,1.4166,1.4184,1.4202,1.422,1.4238,1.4256,1.4274,1.4292,1.431,1.4328,1.4346,1.4364,1.4382,1.44,1.4418,1.4436,1.4454,1.4472,1.449,1.4508,1.4526,1.4544,1.4562,1.458,1.4598,1.4616,1.4634,1.4652,1.467,1.4688,1.4706,1.4724,1.4742,1.476,1.4778,1.4796,1.4814,1.4832,1.485,1.4868,1.4886,1.4904,1.4922,1.494,1.4958,1.4976,1.4994,1.5012,1.503,1.5048,1.5066,1.5084,1.5102,1.512,1.5138,1.5156,1.5174,1.5192,1.521,1.5228,1.5246,1.5264,1.5282,1.53,1.5318,1.5336,1.5354,1.5372,1.539,1.5408,1.5426,1.5444,1.5462,1.548,1.5498,1.5516,1.5534,1.5552,1.557,1.5588,1.5606,1.5624,1.5642,1.566,1.5678,1.5696,1.5714,1.5732,1.575,1.5768,1.5786,1.5804,1.5822,1.584,1.5858,1.5876,1.5894,1.5912,1.593,1.5948,1.5966,1.5984,1.6002,1.602,1.6038,1.6056,1.6074,1.6092,1.611,1.6128,1.6146,1.6164,1.6182,1.62,1.6218,1.6236,1.6254,1.6272,1.629,1.6308,1.6326,1.6344,1.6362,1.638,1.6398,1.6416,1.6434,1.6452,1.647,1.6488,1.6506,1.6524,1.6542,1.656,1.6578,1.6596,1.6614,1.6632,1.665,1.6668,1.6686,1.6704,1.6722,1.674,1.6758,1.6776,1.6794,1.6812,1.683,1.6848,1.6866,1.6884,1.6902,1.692,1.6938,1.6956,1.6974,1.6992,1.701,1.7028,1.7046,1.7064,1.7082,1.71,1.7118,1.7136,1.7154,1.7172,1.719,1.7208,1.7226,1.7244,1.7262,1.728,1.7298,1.7316,1.7334,1.7352,1.737,1.7388,1.7406,1.7424,1.7442,1.746,1.7478,1.7496,1.7514,1.7532,1.755,1.7568,1.7586,1.7604,1.7622,1.764,1.7658,1.7676,1.7694,1.7712,1.773,1.7748,1.7766,1.7784,1.7802,1.782,1.7838,1.7856,1.7874,1.7892,1.791,1.7928,1.7946,1.7964,1.7982,1.8,1.8018,1.8036,1.8054,1.8072,1.809,1.8108,1.8126,1.8144,1.8162,1.818,1.8198,1.8216,1.8234,1.8252,1.827,1.8288,1.8306,1.8324,1.8342,1.836,1.8378,1.8396,1.8414,1.8432,1.845,1.8468,1.8486,1.8504,1.8522,1.854,1.8558,1.8576,1.8594,1.8612,1.863,1.8648,1.8666,1.8684,1.8702,1.872,1.8738,1.8756,1.8774,1.8792,1.881,1.8828,1.8846,1.8864,1.8882,1.89,1.8918,1.8936,1.8954,1.8972,1.899,1.9008,1.9026,1.9044,1.9062,1.908,1.9098,1.9116,1.9134,1.9152,1.917,1.9188,1.9206,1.9224,1.9242,1.926,1.9278,1.9296,1.9314,1.9332,1.935,1.9368,1.9386,1.9404,1.9422,1.944,1.9458,1.9476,1.9494,1.9512,1.953,1.9548,1.9566,1.9584,1.9602,1.962,1.9638,1.9656,1.9674,1.9692,1.971,1.9728,1.9746,1.9764,1.9782,1.98,1.9818,1.9836,1.9854,1.9872,1.989,1.9908,1.9926,1.9944,1.9962,1.998,1.9998

D1 D2 Cassie: KE_{tot} [J]
0,3.29544803687032e-11,6.96604828378524e-11,9.25445255823184e-11,1.14730807410455e-10,1.37288070378026e-10,1.56592288514829e-10,1.73187086018395e-10,1.89858250152515e-10,2.08114427253384e-10,2.27810822115525e-10,2.48120472187477e-10,2.68166012691827e-10,2.87394443553346e-10,3.05440220145242e-10,3.22577673119848e-10,3.38966471879202e-10,3.54755741661102e-10,3.70191988108482e-10,3.85493667338249e-10,4.00849479272039e-10,4.16202037729277e-10,4.31770920276039e-10,4.47632504169739e-10,4.63437820895479e-10,4.78646741726497e-10,4.93164141670528e-10,5.07382166573343e-10,5.21758126351897e-10,5.36485357959341e-10,5.51750527061323e-10,5.68695147280152e-10,5.86378923653311e-10,6.02247062007464e-10,6.14966657388555e-10,6.27112979962682e-10,6.42272418823587e-10,6.60382526483867e-10,6.78490338821138e-10,6.93926179813728e-10,7.05425877766049e-10,7.13184864192589e-10,7.17917319237705e-10,7.2027338654367e-10,7.20756637534105e-10,7.19702935716169e-10,7.17320691738763e-10,7.14136592746014e-10,7.10942664932801e-10,7.08487268726285e-10,7.0768598134251e-10,7.09292473241524e-10,7.13619629908606e-10,7.20773678904e-10,7.30823746292575e-10,7.44334537994961e-10,7.62015263529924e-10,7.84279047011831e-10,8.10904272054374e-10,8.41429341614285e-10,8.75270093272627e-10,9.11976522629337e-10,9.51443599357745e-10,9.93587713986192e-10,1.03816369356526e-09,1.08441709780054e-09,1.13111501682283e-09,1.17668501648415e-09,1.21898335112797e-09,1.2552271104171e-09,1.28211190034885e-09,1.29634575660598e-09,1.29552249119748e-09,1.27818045943385e-09,1.2448640958483e-09,1.19842137012278e-09,1.14355048432247e-09,1.08632123413848e-09,1.0324083206758e-09,9.8534553792167e-10,9.4589919967486e-10,9.12878107046427e-10,8.84851267159439e-10,8.60761622857723e-10,8.4037055281558e-10,8.23966678717585e-10,8.11398594853122e-10,8.01920455843908e-10,7.94812389036431e-10,7.89187606129146e-10,7.84310538165394e-10,7.78710877282528e-10,7.7068373021649e-10,7.57956903312772e-10,7.38812453131563e-10,7.11882910523992e-10,6.7670058541399e-10,6.33460751186999e-10,5.83719936136012e-10,5.30795098438689e-10,4.78773208891568e-10,4.31564267646975e-10,3.91608655121256e-10,3.59308847248962e-10,3.33980736170207e-10,3.14594428207153e-10,3.00330375666478e-10,2.90169808966469e-10,2.82326852698123e-10,2.74664435605995e-10,2.6526060744102e-10,2.53383496580595e-10,2.39560989718419e-10,2.25267725467813e-10,2.11979849908319e-10,2.01281591373717e-10,1.93995098370371e-10,1.90554017880304e-10,1.91025743652081e-10,1.95101313681719e-10,2.02182697349427e-10,2.11545906111269e-10,2.22356721906278e-10,2.33528786124464e-10,2.44015761783876e-10,2.52888184148486e-10,2.59607514633334e-10,2.64474779287297e-10,2.68327861967453e-10,2.7260266486634e-10,2.7893855998834e-10,2.88775731440217e-10,3.02918278928612e-10,3.21678473942234e-10,3.4504076076211e-10,3.71831088529048e-10,3.9975998048084e-10,4.25785440778385e-10,4.47368152379339e-10,4.63965861264213e-10,4.76358501982114e-10,4.86325304621446e-10,4.95357686950932e-10,5.04955933500111e-10,5.16293842734882e-10,5.2976809844697e-10,5.45530994861334e-10,5.6296882449944e-10,5.81466273333828e-10,6.00132274310876e-10,6.17897932494397e-10,6.34218161356698e-10,6.48627752973486e-10,6.6074398737665e-10,6.7073058572334e-10,6.79454145709136e-10,6.87623113234851e-10,6.9589789343045e-10,7.04516445728032e-10,7.13459167038663e-10,7.22115986841864e-10,7.29849428214067e-10,7.35847460712932e-10,7.39583984964305e-10,7.40672304219756e-10,7.39086587858623e-10,7.35025470619312e-10,7.28353032382214e-10,7.18971165044462e-10,7.06537376481325e-10,6.91144544973625e-10,6.72756327509049e-10,6.51709536200673e-10,6.28916637405456e-10,6.0528831154025e-10,5.81698246736888e-10,5.58596549723131e-10,5.36043375233588e-10,5.13777507977403e-10,4.91352543858028e-10,4.68568632295917e-10,4.45257395393337e-10,4.21613748811872e-10,3.97530721991447e-10,3.72472603070745e-10,3.45758206357607e-10,3.16633264416214e-10,2.84727972631753e-10,2.50789438851458e-10,2.16279185309624e-10,1.82818265924657e-10,1.52260402266093e-10,1.26012647640239e-10,1.04912561494424e-10,8.93937808010065e-11,7.9432843704074e-11,7.47274104703941e-11,7.49365153720817e-11,7.94157286800403e-11,8.76834955974192e-11,9.92226520288462e-11,1.13554569455169e-10,1.30244632654982e-10,1.48783608212419e-10,1.6861734532332e-10,1.89331152498374e-10,2.10625959467811e-10,2.32400222711681e-10,2.54591323664839e-10,2.76959745945108e-10,2.9915283363188e-10,3.20477809757027e-10,3.40478710565034e-10,3.58768766186158e-10,3.75216996016715e-10,3.89847690968864e-10,4.02623041306904e-10,4.13691276199432e-10,4.22998489288095e-10,4.31005688008708e-10,4.38256974844191e-10,4.45567263006318e-10,4.53611877914422e-10,4.6293120971063e-10,4.73834058549974e-10,4.8604957622227e-10,4.98984350983903e-10,5.11890564296215e-10,5.24061219695503e-10,5.34720610326258e-10,5.43165303368888e-10,5.49055414460831e-10,5.5228033747438e-10,5.52755637938466e-10,5.50485057129879e-10,5.45789081228216e-10,5.38968246543499e-10,5.30418544216412e-10,5.20634168242895e-10,5.1007459035066e-10,4.99274832592868e-10,4.88645649378151e-10,4.78560982096937e-10,4.69380814321199e-10,4.60187457482179e-10,4.49797523593102e-10,4.37937030166853e-10,4.24223221404756e-10,4.08659565161603e-10,3.9129182593646e-10,3.7229058587666e-10,3.51984506685656e-10,3.30796254612973e-10,3.090435446184e-10,2.87254855837071e-10,2.65886585558169e-10,2.45304846873933e-10,2.25715261247531e-10,2.07393588559683e-10,1.90204394248426e-10,1.74188304788217e-10,1.59148962891976e-10,1.44977002217383e-10,1.31496979757864e-10,1.18585015055255e-10,1.06293677885164e-10,9.44885925640635e-11,8.31917870979512e-11,7.23220189705597e-11,6.18532382196769e-11,5.19147450468501e-11,4.28401366912076e-11,3.50730513548401e-11,2.91366719904347e-11,2.54340186937224e-11,2.41742599809945e-11,2.53307782185198e-11,2.86668129270161e-11,3.37556240579977e-11,4.02961582127815e-11,4.78142912449601e-11,5.60755137568896e-11,6.48125798167095e-11,7.37623529293283e-11,8.28879913500989e-11,9.21614736922802e-11,1.0160932350402e-10,1.11213409819875e-10,1.21192226292475e-10,1.31652835707648e-10,1.42711280034995e-10,1.54385607839514e-10,1.66702703555393e-10,1.79585633206011e-10,1.92958725666722e-10,2.06806823733546e-10,2.21002010456083e-10,2.35354708462095e-10,2.49635881001788e-10,2.63669941709897e-10,2.77178762714678e-10,2.89962816408068e-10,3.019678410538e-10,3.13031673554793e-10,3.23143979633804e-10,3.32305384697344e-10,3.40596379663449e-10,3.48274665742003e-10,3.55508679786825e-10,3.62406561265371e-10,3.69093940937619e-10,3.75598612401633e-10,3.81897565678898e-10,3.88157150238233e-10,3.94232642578746e-10,4.0006224782379e-10,4.05508761901344e-10,4.10415772005084e-10,4.14632440548778e-10,4.17984444825335e-10,4.20236781135883e-10,4.21241827384925e-10,4.21031463542122e-10,4.19463484554948e-10,4.16651040924204e-10,4.12641805345438e-10,4.07633861132377e-10,4.01850170328066e-10,3.95320996372151e-10,3.88327818936847e-10,3.80817456890717e-10,3.72883262076337e-10,3.64498133870406e-10,3.55609520062484e-10,3.45921373289324e-10,3.35398246415099e-10,3.23751377995999e-10,3.10830554226834e-10,2.96387503645242e-10,2.80586250235611e-10,2.63388962985983e-10,2.4500112851066e-10,2.25602459177186e-10,2.05429904385841e-10,1.84835659436628e-10,1.64104432942887e-10,1.43630486990153e-10,1.23736473371866e-10,1.04815054356965e-10,8.71810403358219e-11,7.11387866204365e-11,5.69343307113561e-11,4.48241563334297e-11,3.50053232558124e-11,2.77754029330973e-11,2.324182157986e-11,2.14040138501547e-11,2.23862645770399e-11,2.61127455384541e-11,3.24781657585338e-11,4.12915159980963e-11,5.23464678097563e-11,6.53704742821217e-11,8.00985910514736e-11,9.61871809481611e-11,1.13267748043201e-10,1.31047433195354e-10,1.49252147094364e-10,1.67524577211071e-10,1.85647356395965e-10,2.03186517855164e-10,2.19964498470286e-10,2.35903543752519e-10,2.5095753243471e-10,2.65104278170436e-10,2.78431831528207e-10,2.9092719143051e-10,3.02562319089969e-10,3.13331143380612e-10,3.23314704719226e-10,3.32481965847904e-10,3.40792230474764e-10,3.48368316513003e-10,3.54979149380415e-10,3.6080651863807e-10,3.65827146204387e-10,3.69824084908183e-10,3.72855011902287e-10,3.74814483456455e-10,3.75710973689876e-10,3.75631792534693e-10,3.74312286785829e-10,3.71950042374155e-10,3.68489522140453e-10,3.63889977382581e-10,3.5839012032851e-10,3.51953518764206e-10,3.44763473671782e-10,3.36840206923769e-10,3.28406165335561e-10,3.19378838462318e-10,3.09868755990007e-10,2.99871490128576e-10,2.8936240524231e-10,2.78314664027575e-10,2.66807847229681e-10,2.54915564681127e-10,2.42708666830601e-10,2.30223583705573e-10,2.1757759552055e-10,2.04803990926912e-10,1.92090356426771e-10,1.7946589785975e-10,1.66987075647737e-10,1.54657891977901e-10,1.42595572443062e-10,1.30855926717912e-10,1.19499252093228e-10,1.086216695216e-10,9.83056372159503e-11,8.85676554775198e-11,7.94354740535021e-11,7.10011948151128e-11,6.32548861997105e-11,5.62356226863366e-11,4.99312113477477e-11,4.43366705135357e-11,3.94635143254571e-11,3.52991183821018e-11,3.18960363269621e-11,2.9219344199227e-11,2.72783640681808e-11,2.61082870061496e-11,2.56746026710868e-11,2.59848699391059e-11,2.70005267056309e-11,2.87097086403256e-11,3.10701113774097e-11,3.40905544102558e-11,3.77932787302011e-11,4.2081129508283e-11,4.70090590523478e-11,5.25790270343665e-11,5.8764348220431e-11,6.55490724284853e-11,7.28657821972391e-11,8.06507219909549e-11,8.88408961114837e-11,9.73545667137149e-11,1.06186709945911e-10,1.15264796514393e-10,1.245707931172e-10,1.34074389065152e-10,1.43800577548239e-10,1.53811644922787e-10,1.64072568358515e-10,1.74474847744162e-10,1.84939397012212e-10,1.95398263801522e-10,2.05888988582725e-10,2.16315708973438e-10,2.26577593266072e-10,2.36534528465073e-10,2.46216090839846e-10,2.55469502263103e-10,2.64338366139649e-10,2.72678350266292e-10,2.80365551784234e-10,2.87352613173115e-10,2.93696129225451e-10,2.99380957772848e-10,3.04223085540525e-10,3.08336367553185e-10,3.11625602629679e-10,3.14090266555632e-10,3.15772729299046e-10,3.16690457053133e-10,3.16733644215825e-10,3.16035618278379e-10,3.14592084599237e-10,3.12280563301208e-10,3.09187801864079e-10,3.053385258716e-10,3.00650250296557e-10,2.95127002516743e-10,2.88835029477473e-10,2.81764785224709e-10,2.73969838051416e-10,2.65449819218766e-10,2.562430844126e-10,2.46379621907086e-10,2.35926802670191e-10,2.24785470540812e-10,2.13141683770279e-10,2.00986363526286e-10,1.88320541446195e-10,1.75256778756757e-10,1.61916548296974e-10,1.48273249678146e-10,1.34525330462873e-10,1.20812745766944e-10,1.07220795776129e-10,9.399906327804e-11,8.13101281891381e-11,6.93003835890585e-11,5.81266787150474e-11,4.79929463691625e-11,3.90517573179312e-11,3.14958545336967e-11,2.54369162388247e-11,2.10402201387415e-11,1.83365132425527e-11,1.73676866421559e-11,1.81237884341383e-11,2.06025063949477e-11,2.47086987221831e-11,3.04157432475191e-11,3.75716940461079e-11,4.60424661241059e-11,5.57075874297475e-11,6.63764013349389e-11,7.79100551231476e-11,9.00986664638981e-11,1.02787288388735e-10,1.15850851557851e-10,1.29080198605238e-10,1.42324353279109e-10,1.55484458301547e-10,1.6839656818677e-10,1.80899415499954e-10,1.92942869806882e-10,2.04343155052808e-10,2.15055120215104e-10,2.25021475872258e-10,2.34151507800929e-10,2.4239092266233e-10,2.49667742252934e-10,2.56027442713501e-10,2.61386025605237e-10,2.65791670975331e-10,2.69327117107829e-10,2.71851457294393e-10,2.73463682697712e-10,2.7422275634217e-10,2.74119845745125e-10,2.73156463083312e-10,2.71427837202042e-10,2.68996806711579e-10,2.65768624375514e-10,2.61844979072999e-10,2.57340184570552e-10,2.52206017585725e-10,2.46454633394661e-10,2.40311647187143e-10,2.33623810604597e-10,2.26599468995781e-10,2.19188378543871e-10,2.11454050309268e-10,2.03456833318721e-10,1.9524588381291e-10,1.86899273355161e-10,1.78508159196013e-10,1.7001325209808e-10,1.61463221607894e-10,1.5297015946983e-10,1.44551021406735e-10,1.36234457696965e-10,1.28068373505468e-10,1.20021370709954e-10,1.12167487920086e-10,1.04529589728064e-10,9.71592671566441e-11,9.00083317653035e-11,8.30683859260496e-11,7.64062637038194e-11,7.00305644362568e-11,6.39683332317867e-11,5.8221453698012e-11,5.28024895596225e-11,4.77372633638292e-11,4.31115002020316e-11,3.88836833754877e-11,3.50863546762897e-11,3.17496063555581e-11,2.88543546377416e-11,2.64266240607808e-11,2.4469435657871e-11,2.29784003925415e-11,2.19816991748839e-11,2.15108692913773e-11,2.1557530356501e-11,2.21059020298585e-11,2.31622227957774e-11,2.47438609790629e-11,2.68274115407223e-11,2.94629121415694e-11,3.25888285695304e-11,3.62701893403386e-11,4.044196378599e-11,4.51663111863123e-11,5.03999063668405e-11,5.61557956542387e-11,6.23907249507629e-11,6.9120268512213e-11,7.63317313485704e-11,8.39160308736597e-11,9.18539354961729e-11,1.00161188303233e-10,1.0866901086113e-10,1.17366855285026e-10,1.26142896689785e-10,1.34984132406514e-10,1.43856530798419e-10,1.52678015880273e-10,1.61422708564395e-10,1.70007039243444e-10,1.78399790940669e-10,1.86440878353905e-10,1.94127774390008e-10,2.01355999746954e-10,2.0806565007747e-10,2.14266179214493e-10,2.19894581671912e-10,2.24917674669905e-10,2.29285083647771e-10,2.32950902235618e-10,2.3591857549673e-10,2.38092516926763e-10,2.39490281270344e-10,2.40150788775179e-10,2.39995299144186e-10,2.3908913731917e-10,2.3743891719553e-10,2.35091548540504e-10,2.31999889933949e-10,2.28274584213971e-10,2.23856070122521e-10,2.18814170914502e-10,2.13163174338492e-10,2.06987078174351e-10,2.00262648885682e-10,1.93069719448471e-10,1.8538289619773e-10,1.77305346577946e-10,1.68845600589479e-10,1.60071278411645e-10,1.50995812257266e-10,1.4167326795936e-10,1.32175712961167e-10,1.22636879343065e-10,1.12987390294139e-10,1.03361183098607e-10,9.3842229772011e-11,8.45190762357185e-11,7.54722064277549e-11,6.67355095198584e-11,5.84112237475199e-11,5.06850602236093e-11,4.34626238903632e-11,3.69516845646736e-11,3.11612546095322e-11,2.62220238278259e-11,2.21873788334569e-11,1.90717634553354e-11,1.69678002528069e-11,1.5812307359193e-11,1.57075295205641e-11,1.66722562136183e-11,1.86775435555644e-11,2.16883568426729e-11,2.56806928830717e-11,3.06150094957759e-11,3.64229133619131e-11,4.30389362818947e-11,5.03577718447462e-11,5.83055508165514e-11,6.67921700187426e-11,7.56966024571998e-11,8.48848255445077e-11,9.42410311292741e-11,1.03691047616622e-10,1.13129193562096e-10,1.22461512636413e-10,1.31531704115996e-10,1.40338075383117e-10,1.4875849103054e-10,1.56724806444658e-10,1.64240726372672e-10,1.71044559299186e-10,1.77253850172859e-10,1.82789147729466e-10,1.87642611654915e-10,1.91719384539363e-10,1.95103171188887e-10,1.9765658037871e-10,1.99567121947668e-10,2.00722072531613e-10,2.01126451279849e-10,2.00844355817765e-10,1.99878827942166e-10,1.98338741170558e-10,1.96167233230556e-10,1.93428092271904e-10,1.90172654609635e-10,1.86405579640872e-10,1.82207931659313e-10,1.77685521840082e-10,1.72794875947375e-10,1.67581448494098e-10,1.62104863722028e-10,1.56474784083434e-10,1.5064662951901e-10,1.4470393224867e-10,1.38650863547555e-10,1.3249578401277e-10,1.26308050553405e-10,1.20159682455322e-10,1.14018078017883e-10,1.07907521279052e-10,1.01841678212707e-10,9.5860207664059e-11,9.00064900944114e-11,8.43267270947622e-11,7.87135122728199e-11,7.32571097481825e-11,6.79379948350153e-11,6.28230097507086e-11,5.78703540632864e-11,5.31530132884057e-11,4.86010700117326e-11,4.42971679071279e-11,4.02358416316306e-11,3.64192690747672e-11,3.28894978307119e-11,2.96302053253496e-11,2.6691236592222e-11,2.4054759424617e-11,2.17628230648082e-11,1.98318230893676e-11,1.82808907177133e-11,1.71002567687017e-11,1.63169393045525e-11,1.59568616455781e-11,1.60181876426904e-11,1.65119720500779e-11,1.7423271075418e-11,1.87640787081e-11,2.05600334788938e-11,2.27838742747557e-11,2.54351902203323e-11,2.85076148883563e-11,3.19930825312818e-11,3.59119348308497e-11,4.02048883125427e-11,4.4886432402551e-11,4.99156088909893e-11,5.53642176863413e-11,6.11265125425151e-11,6.71494154757663e-11,7.34824038626185e-11,8.00089144384075e-11,8.66872878916763e-11,9.34652860894594e-11,1.00334376400319e-10,1.07253743574973e-10,1.14080440946856e-10,1.20851891299493e-10,1.27494604389632e-10,1.3391137237731e-10,1.4003034075096e-10,1.45929490838176e-10,1.5150646100122e-10,1.56623623596176e-10,1.61325306195736e-10,1.65580127567486e-10,1.69299379400935e-10,1.72480370560853e-10,1.75052964266146e-10,1.77052027280759e-10,1.78435805959847e-10,1.79217623439488e-10,1.79328397166851e-10,1.78754188237892e-10,1.77574619279072e-10,1.75807366856661e-10,1.73466131602881e-10,1.70515187069802e-10,1.66957576831488e-10,1.62910493417843e-10,1.58436789647319e-10,1.53509897969357e-10,1.48077938080568e-10,1.42291198248305e-10,1.36178953419417e-10,1.29782904318546e-10,1.23100368302459e-10,1.16257220989058e-10,1.09285859870298e-10,1.02149095357345e-10,9.49688941452987e-11,8.78121754314682e-11,8.07068507102595e-11,7.36404477017077e-11,6.67879326004819e-11,6.01201735221295e-11,5.36957768109788e-11,4.76465970314879e-11,4.19053005799804e-11,3.65523918674218e-11,3.16608119211769e-11,2.72736367783148e-11,2.33805032586006e-11,2.00343014311379e-11,1.72933560737686e-11,1.51767541608125e-11,1.37085632597768e-11,1.29021935352434e-11,1.27276283887309e-11,1.31754817309982e-11,1.42825258360503e-11,1.60342598979271e-11,1.84076183613738e-11,2.14212194532636e-11,2.494045288671e-11,2.90086070595149e-11,3.35800737247594e-11,3.8573937634913e-11,4.3970328642032e-11,4.97045170980349e-11,5.56881260143509e-11,6.19517594064404e-11,6.83234111694637e-11,7.47546333846757e-11,8.12534515730394e-11,8.76546868976525e-11,9.39684122885542e-11,1.00137972340689e-10,1.0610804617691e-10,1.1184262927967e-10,1.17275351434731e-10,1.22276603360119e-10,1.26886507476323e-10,1.31066644589557e-10,1.34853407294452e-10,1.38104665630652e-10,1.40842613319089e-10,1.43097289509409e-10,1.44799780550457e-10,1.45955101483513e-10,1.46633331118266e-10,1.46796829674466e-10,1.46460148025305e-10,1.45639076807813e-10,1.44329358311333e-10,1.42604267376818e-10,1.40467815778658e-10,1.37967335559173e-10,1.35082357796817e-10,1.31831139662333e-10,1.28341916411467e-10,1.24602223650374e-10,1.20636825171461e-10,1.16437781223348e-10,1.12042277577095e-10,1.07521102493321e-10,1.02933765538213e-10,9.8263543603364e-11,9.34906300377449e-11,8.87441236235329e-11,8.3975887272375e-11,7.91956628880603e-11,7.44954132390881e-11,6.98354199411211e-11,6.52540731690938e-11,6.07264214033978e-11,5.632179314413e-11,5.20349150028023e-11,4.79095166642805e-11,4.39220203863441e-11,4.00872355911274e-11,3.64097169582772e-11,3.29527497103522e-11,2.97183498985665e-11,2.66738608655988e-11,2.38998575139674e-11,2.13594213372691e-11,1.9066059907092e-11,1.70515569423458e-11,1.53330844018388e-11,1.39183124381568e-11,1.28100925608468e-11,1.20316631172205e-11,1.1588244836838e-11,1.14595092722272e-11,1.16717491266019e-11,1.2234825871378e-11,1.31264040020664e-11,1.43775443427761e-11,1.59456472036666e-11,1.78352640669689e-11,2.00553052799427e-11,2.2581246559535e-11,2.54219952201868e-11,2.85533831320678e-11,3.19639634559232e-11,3.56186171451035e-11,3.95295345456607e-11,4.36794263977493e-11,4.80466754338575e-11,5.25786543208016e-11,5.72723358388946e-11,6.21160786242351e-11,6.70316667469991e-11,7.20571870135771e-11,7.70983236668511e-11,8.21282740633146e-11,8.71157850034445e-11,9.19947407370649e-11,9.6767193281889e-11,1.01328389372858e-10,1.05739907505563e-10,1.09905692082547e-10,1.13779941381046e-10,1.17368763195454e-10,1.20584153017894e-10,1.23434350727389e-10,1.25931993153307e-10,1.27983788384385e-10,1.29584013539237e-10,1.30731296274804e-10,1.31404572809604e-10,1.31606657989145e-10,1.31334566449637e-10,1.30593830419385e-10,1.29339296061154e-10,1.27569078540599e-10,1.25449917022574e-10,1.22913157016666e-10,1.19899072577758e-10,1.16503794012508e-10,1.12735652867796e-10,1.08610714921512e-10,1.04246019025982e-10,9.96414569786281e-11,9.47150046915973e-11,8.96133112096858e-11,8.4422477077103e-11,7.91053751990068e-11,7.37214394951889e-11,6.83315030356208e-11,6.28885595964233e-11,5.75818099821765e-11,5.23840023799494e-11,4.73318822456824e-11,4.24008796031222e-11,3.77296384555113e-11,3.3307452051813e-11,2.92101870474042e-11,2.5424870774646e-11,2.1988909366589e-11,1.89170454935342e-11,1.62380225110838e-11,1.39774977927347e-11,1.2122286269528e-11,1.07155936448371e-11,9.75608181459748e-12,9.26075308067988e-12,9.21257173526458e-12,9.60017778809379e-12,1.04252578715094e-11,1.16730271122981e-11,1.33151641368086e-11,1.53496758316559e-11,1.77780558657129e-11,2.05448064880401e-11,2.36288256185786e-11,2.70044307080785e-11,3.06742645418717e-11,3.45322116528019e-11,3.8585814939726e-11,4.28264874679298e-11,4.71758954389109e-11,5.15984393054693e-11,5.60192530321757e-11,6.04667352673509e-11,6.48861654188308e-11,6.92797595766816e-11,7.34954504803058e-11,7.75916244968895e-11,8.15003834513872e-11,8.52250380853931e-11,8.87430737570778e-11,9.19827858941276e-11,9.4953689157146e-11,9.76059541728303e-11,9.99404714938227e-11,1.01904589874074e-10,1.03574381392734e-10,1.04911475253571e-10,1.05868475402088e-10,1.06453179406208e-10,1.06709669243608e-10,1.06561578397702e-10,1.06109578673633e-10,1.05357251822801e-10,1.042730889022e-10,1.02820716205418e-10,1.01073137740282e-10,9.90284044565612e-11,9.67553470993887e-11,9.42955165757033e-11,9.15247354718266e-11,8.85734353356479e-11,8.54427005109293e-11,8.21625849189682e-11,7.87793416586949e-11,7.52553092035478e-11,7.16670444666353e-11,6.80126644115271e-11,6.43470960979703e-11,6.06672513111184e-11,5.69599134248395e-11,5.32524992063903e-11,4.96085112356525e-11,4.60067608993103e-11,4.24838781159886e-11,3.9068192446245e-11,3.57389731035421e-11,3.25535572692568e-11,2.94737479279058e-11,2.65622191127464e-11,2.37898083331752e-11,2.11972541452119e-11,1.88161731003571e-11,1.66439173337022e-11,1.46949510078169e-11,1.29770484186811e-11,1.14809965362457e-11,1.0233056203833e-11,9.23899987667287e-12,8.51026044613418e-12,8.05063138953741e-12,7.85370390690282e-12,7.92380018823942e-12,8.28974826836292e-12,8.89070111333615e-12,9.75990355403396e-12,1.08978584962425e-11,1.22689969614216e-11,1.38901111857507e-11,1.57413386089411e-11,1.78127161733833e-11,2.01105242226254e-11,2.26200295696823e-11,2.53339875091682e-11,2.81720245474178e-11,3.1171667172815e-11,3.43309799833065e-11,3.76184518511873e-11,4.10082803614126e-11,4.44481644233881e-11,4.79793523272636e-11,5.15467685234542e-11,5.51638457323969e-11,5.87479711240244e-11,6.23099023804666e-11,6.58024291278427e-11,6.92549745445816e-11,7.25769967278439e-11,7.57584391100579e-11,7.87840130778054e-11,8.16644179384976e-11,8.42683771419208e-11,8.66459246699897e-11,8.87271011237373e-11,9.05529691171831e-11,9.21191107904538e-11,9.34079521824601e-11,9.4395599491848e-11,9.49914393670128e-11,9.5289677125498e-11,9.51680339453301e-11,9.47306057466513e-11,9.40046681911554e-11,9.28818102811135e-11,9.14727894744028e-11,8.96554587460347e-11,8.75940447546879e-11,8.52779804461684e-11,8.26160310791832e-11,7.97413610759603e-11,7.66252935468269e-11,7.32550695150548e-11,6.97477845865153e-11,6.60725806952392e-11,6.2314781724337e-11,5.83796521139236e-11,5.44448305623346e-11,5.04560563093365e-11,4.64887892702336e-11,4.25598301438111e-11,3.87458213283059e-11,3.50023286545218e-11,3.13669074895274e-11,2.79077465264409e-11,2.45874358422098e-11,2.15028570762994e-11,1.86907890314929e-11,1.61295453728629e-11,1.38285952132268e-11,1.17946841313927e-11,1.00622488441119e-11
