# Supplementary material for: Condensate droplet roaming on nanostructured superhydrophobic surfaces
Source: Nat Commun. 2025 Jan 30;16:1167. doi: 10.1038/s41467-025-56562-x (PMC11782698; doi:10.1038/s41467-025-56562-x)
Supplement: Supplementary file 12 — Source Data [file 41467_2025_56562_MOESM12_ESM.zip › source_data/SupplementaryFigure24b.txt]

Supplementary Figure 24b data

Subcooling Delta T [K]
0.58702479338843,0.746446280991736,1.29165289256198,2.24561983471074,3.1048347107438,4.24586776859504,6.11388429752066

Subcooling Delta T error [K]
0.245320614106319,0.215856250123758,0.255157132526017,0.256865690130537,0.289705518879712,0.279704199226638,0.256049297970795

Heat transfer coefficient h [kW m^{-2} K^{-1}]
55.4536958677686,80.1341991735537,66.5502041322314,49.0303190082645,42.6344702479339,36.6324239669422,27.9753495867769

Heat transfer coefficient h error [kW m^{-2} K^{-1}]
25.4944207523159,24.9581155192844,13.395675817204,6.42016642483984,4.49177295468494,2.901326352283,1.69716179728002
