# Supplementary material for: Condensate droplet roaming on nanostructured superhydrophobic surfaces
Source: Nat Commun. 2025 Jan 30;16:1167. doi: 10.1038/s41467-025-56562-x (PMC11782698; doi:10.1038/s41467-025-56562-x)
Supplement: Supplementary file 12 — Source Data [file 41467_2025_56562_MOESM12_ESM.zip › source_data/Figure3c.txt]

Figure 3c data

* Top subplot left y-axis (S')

Subcooling Delta T [K]
0.713099173553719,1.03855371900826,1.29987603305785,1.52929752066116,1.73260330578512,1.96785123966942,2.22479338842975

S'[m^2 m^{-2} s^{-1}]
0,0.00253605608991871,0.0587743937900344,0.700279270380206,0.835197454363882,0.714229304082984,0.745120882549708

* Bottom subplot

Cavity size [nm]
12.5,17.5,22.5,27.5,32.5,37.5,42.5,47.5,52.5,57.5,62.5,67.5,72.5,77.5,82.5,87.5,92.5,97.5

Density [µm^{-2}]
0.565735081263951,4.52588065011161,18.1035226004464,18.1035226004464,27.1552839006696,24.3266084943499,20.9321980067662,15.8405822753906,11.314701625279,10.7489665440151,9.61749638148716,6.22308589390346,2.82867540631975,1.69720524379185,1.69720524379185,1.1314701625279,0,1.1314701625279
