# Supplementary material for: Condensate droplet roaming on nanostructured superhydrophobic surfaces
Source: Nat Commun. 2025 Jan 30;16:1167. doi: 10.1038/s41467-025-56562-x (PMC11782698; doi:10.1038/s41467-025-56562-x)
Supplement: Supplementary file 12 — Source Data [file 41467_2025_56562_MOESM12_ESM.zip › source_data/SupplementaryFigure32b.txt]

Supplementary Figure 32b data
Plot data downsampled from simulation output

* Left y-axis (KE_{cm})

D1 wetted and dewetted: Time [ms]
0,0.0018,0.0036,0.0054,0.0072,0.009,0.0108,0.0126,0.0144,0.0162,0.018,0.0198,0.0216,0.0234,0.0252,0.027,0.0288,0.0306,0.0324,0.0342,0.036,0.0378,0.0396,0.0414,0.0432,0.045,0.0468,0.0486,0.0504,0.0522,0.054,0.0558,0.0576,0.0594,0.0612,0.063,0.0648,0.0666,0.0684,0.0702,0.072,0.0738,0.0756,0.0774,0.0792,0.081,0.0828,0.0846,0.0864,0.0882,0.09,0.0918,0.0936,0.0954,0.0972,0.099,0.1008,0.1026,0.1044,0.1062,0.108,0.1098,0.1116,0.1134,0.1152,0.117,0.1188,0.1206,0.1224,0.1242,0.126,0.1278,0.1296,0.1314,0.1332,0.135,0.1368,0.1386,0.1404,0.1422,0.144,0.1458,0.1476,0.1494,0.1512,0.153,0.1548,0.1566,0.1584,0.1602,0.162,0.1638,0.1656,0.1674,0.1692,0.171,0.1728,0.1746,0.1764,0.1782,0.18,0.1818,0.1836,0.1854,0.1872,0.189,0.1908,0.1926,0.1944,0.1962,0.198,0.1998,0.2016,0.2034,0.2052,0.207,0.2088,0.2106,0.2124,0.2142,0.216,0.2178,0.2196,0.2214,0.2232,0.225,0.2268,0.2286,0.2304,0.2322,0.234,0.2358,0.2376,0.2394,0.2412,0.243,0.2448,0.2466,0.2484,0.2502,0.252,0.2538,0.2556,0.2574,0.2592,0.261,0.2628,0.2646,0.2664,0.2682,0.27,0.2718,0.2736,0.2754,0.2772,0.279,0.2808,0.2826,0.2844,0.2862,0.288,0.2898,0.2916,0.2934,0.2952,0.297,0.2988,0.3006,0.3024,0.3042,0.306,0.3078,0.3096,0.3114,0.3132,0.315,0.3168,0.3186,0.3204,0.3222,0.324,0.3258,0.3276,0.3294,0.3312,0.333,0.3348,0.3366,0.3384,0.3402,0.342,0.3438,0.3456,0.3474,0.3492,0.351,0.3528,0.3546,0.3564,0.3582,0.36,0.3618,0.3636,0.3654,0.3672,0.369,0.3708,0.3726,0.3744,0.3762,0.378,0.3798,0.3816,0.3834,0.3852,0.387,0.3888,0.3906,0.3924,0.3942,0.396,0.3978,0.3996,0.4014,0.4032,0.405,0.4068,0.4086,0.4104,0.4122,0.414,0.4158,0.4176,0.4194,0.4212,0.423,0.4248,0.4266,0.4284,0.4302,0.432,0.4338,0.4356,0.4374,0.4392,0.441,0.4428,0.4446,0.4464,0.4482,0.45,0.4518,0.4536,0.4554,0.4572,0.459,0.4608,0.4626,0.4644,0.4662,0.468,0.4698,0.4716,0.4734,0.4752,0.477,0.4788,0.4806,0.4824,0.4842,0.486,0.4878,0.4896,0.4914,0.4932,0.495,0.4968,0.4986,0.5004,0.5022,0.504,0.5058,0.5076,0.5094,0.5112,0.513,0.5148,0.5166,0.5184,0.5202,0.522,0.5238,0.5256,0.5274,0.5292,0.531,0.5328,0.5346,0.5364,0.5382,0.54,0.5418,0.5436,0.5454,0.5472,0.549,0.5508,0.5526,0.5544,0.5562,0.558,0.5598,0.5616,0.5634,0.5652,0.567,0.5688,0.5706,0.5724,0.5742,0.576,0.5778,0.5796,0.5814,0.5832,0.585,0.5868,0.5886,0.5904,0.5922,0.594,0.5958,0.5976,0.5994,0.6012,0.603,0.6048,0.6066,0.6084,0.6102,0.612,0.6138,0.6156,0.6174,0.6192,0.621,0.6228,0.6246,0.6264,0.6282,0.63,0.6318,0.6336,0.6354,0.6372,0.639,0.6408,0.6426,0.6444,0.6462,0.648,0.6498,0.6516,0.6534,0.6552,0.657,0.6588,0.6606,0.6624,0.6642,0.666,0.6678,0.6696,0.6714,0.6732,0.675,0.6768,0.6786,0.6804,0.6822,0.684,0.6858,0.6876,0.6894,0.6912,0.693,0.6948,0.6966,0.6984,0.7002,0.702,0.7038,0.7056,0.7074,0.7092,0.711,0.7128,0.7146,0.7164,0.7182,0.72,0.7218,0.7236,0.7254,0.7272,0.729,0.7308,0.7326,0.7344,0.7362,0.738,0.7398,0.7416,0.7434,0.7452,0.747,0.7488,0.7506,0.7524,0.7542,0.756,0.7578,0.7596,0.7614,0.7632,0.765,0.7668,0.7686,0.7704,0.7722,0.774,0.7758,0.7776,0.7794,0.7812,0.783,0.7848,0.7866,0.7884,0.7902,0.792,0.7938,0.7956,0.7974,0.7992,0.801,0.8028,0.8046,0.8064,0.8082,0.81,0.8118,0.8136,0.8154,0.8172,0.819,0.8208,0.8226,0.8244,0.8262,0.828,0.8298,0.8316,0.8334,0.8352,0.837,0.8388,0.8406,0.8424,0.8442,0.846,0.8478,0.8496,0.8514,0.8532,0.855,0.8568,0.8586,0.8604,0.8622,0.864,0.8658,0.8676,0.8694,0.8712,0.873,0.8748,0.8766,0.8784,0.8802,0.882,0.8838,0.8856,0.8874,0.8892,0.891,0.8928,0.8946,0.8964,0.8982,0.9,0.9018,0.9036,0.9054,0.9072,0.909,0.9108,0.9126,0.9144,0.9162,0.918,0.9198,0.9216,0.9234,0.9252,0.927,0.9288,0.9306,0.9324,0.9342,0.936,0.9378,0.9396,0.9414,0.9432,0.945,0.9468,0.9486,0.9504,0.9522,0.954,0.9558,0.9576,0.9594,0.9612,0.963,0.9648,0.9666,0.9684,0.9702,0.972,0.9738,0.9756,0.9774,0.9792,0.981,0.9828,0.9846,0.9864,0.9882,0.99,0.9918,0.9936,0.9954,0.9972,0.999,1.0008,1.0026,1.0044,1.0062,1.008,1.0098,1.0116,1.0134,1.0152,1.017,1.0188,1.0206,1.0224,1.0242,1.026,1.0278,1.0296,1.0314,1.0332,1.035,1.0368,1.0386,1.0404,1.0422,1.044,1.0458,1.0476,1.0494,1.0512,1.053,1.0548,1.0566,1.0584,1.0602,1.062,1.0638,1.0656,1.0674,1.0692,1.071,1.0728,1.0746,1.0764,1.0782,1.08,1.0818,1.0836,1.0854,1.0872,1.089,1.0908,1.0926,1.0944,1.0962,1.098,1.0998,1.1016,1.1034,1.1052,1.107,1.1088,1.1106,1.1124,1.1142,1.116,1.1178,1.1196,1.1214,1.1232,1.125,1.1268,1.1286,1.1304,1.1322,1.134,1.1358,1.1376,1.1394,1.1412,1.143,1.1448,1.1466,1.1484,1.1502,1.152,1.1538,1.1556,1.1574,1.1592,1.161,1.1628,1.1646,1.1664,1.1682,1.17,1.1718,1.1736,1.1754,1.1772,1.179,1.1808,1.1826,1.1844,1.1862,1.188,1.1898,1.1916,1.1934,1.1952,1.197,1.1988,1.2006,1.2024,1.2042,1.206,1.2078,1.2096,1.2114,1.2132,1.215,1.2168,1.2186,1.2204,1.2222,1.224,1.2258,1.2276,1.2294,1.2312,1.233,1.2348,1.2366,1.2384,1.2402,1.242,1.2438,1.2456,1.2474,1.2492,1.251,1.2528,1.2546,1.2564,1.2582,1.26,1.2618,1.2636,1.2654,1.2672,1.269,1.2708,1.2726,1.2744,1.2762,1.278,1.2798,1.2816,1.2834,1.2852,1.287,1.2888,1.2906,1.2924,1.2942,1.296,1.2978,1.2996,1.3014,1.3032,1.305,1.3068,1.3086,1.3104,1.3122,1.314,1.3158,1.3176,1.3194,1.3212,1.323,1.3248,1.3266,1.3284,1.3302,1.332,1.3338,1.3356,1.3374,1.3392,1.341,1.3428,1.3446,1.3464,1.3482,1.35,1.3518,1.3536,1.3554,1.3572,1.359,1.3608,1.3626,1.3644,1.3662,1.368,1.3698,1.3716,1.3734,1.3752,1.377,1.3788,1.3806,1.3824,1.3842,1.386,1.3878,1.3896,1.3914,1.3932,1.395,1.3968,1.3986,1.4004,1.4022,1.404,1.4058,1.4076,1.4094,1.4112,1.413,1.4148,1.4166,1.4184,1.4202,1.422,1.4238,1.4256,1.4274,1.4292,1.431,1.4328,1.4346,1.4364,1.4382,1.44,1.4418,1.4436,1.4454,1.4472,1.449,1.4508,1.4526,1.4544,1.4562,1.458,1.4598,1.4616,1.4634,1.4652,1.467,1.4688,1.4706,1.4724,1.4742,1.476,1.4778,1.4796,1.4814,1.4832,1.485,1.4868,1.4886,1.4904,1.4922,1.494,1.4958,1.4976,1.4994,1.5012,1.503,1.5048,1.5066,1.5084,1.5102,1.512,1.5138,1.5156,1.5174,1.5192,1.521,1.5228,1.5246,1.5264,1.5282,1.53,1.5318,1.5336,1.5354,1.5372,1.539,1.5408,1.5426,1.5444,1.5462,1.548,1.5498,1.5516,1.5534,1.5552,1.557,1.5588,1.5606,1.5624,1.5642,1.566,1.5678,1.5696,1.5714,1.5732,1.575,1.5768,1.5786,1.5804,1.5822,1.584,1.5858,1.5876,1.5894,1.5912,1.593,1.5948,1.5966,1.5984,1.6002,1.602,1.6038,1.6056,1.6074,1.6092,1.611,1.6128,1.6146,1.6164,1.6182,1.62,1.6218,1.6236,1.6254,1.6272,1.629,1.6308,1.6326,1.6344,1.6362,1.638,1.6398,1.6416,1.6434,1.6452,1.647,1.6488,1.6506,1.6524,1.6542,1.656,1.6578,1.6596,1.6614,1.6632,1.665,1.6668,1.6686,1.6704,1.6722,1.674,1.6758,1.6776,1.6794,1.6812,1.683,1.6848,1.6866,1.6884,1.6902,1.692,1.6938,1.6956,1.6974,1.6992,1.701,1.7028,1.7046,1.7064,1.7082,1.71,1.7118,1.7136,1.7154,1.7172,1.719,1.7208,1.7226,1.7244,1.7262,1.728,1.7298,1.7316,1.7334,1.7352,1.737,1.7388,1.7406,1.7424,1.7442,1.746,1.7478,1.7496,1.7514,1.7532,1.755,1.7568,1.7586,1.7604,1.7622,1.764,1.7658,1.7676,1.7694,1.7712,1.773,1.7748,1.7766,1.7784,1.7802,1.782,1.7838,1.7856,1.7874,1.7892,1.791,1.7928,1.7946,1.7964,1.7982,1.8,1.8018,1.8036,1.8054,1.8072,1.809,1.8108,1.8126,1.8144,1.8162,1.818,1.8198,1.8216,1.8234,1.8252,1.827,1.8288,1.8306,1.8324,1.8342,1.836,1.8378,1.8396,1.8414,1.8432,1.845,1.8468,1.8486,1.8504,1.8522,1.854,1.8558,1.8576,1.8594,1.8612,1.863,1.8648,1.8666,1.8684,1.8702,1.872,1.8738,1.8756,1.8774,1.8792,1.881,1.8828,1.8846,1.8864,1.8882,1.89,1.8918,1.8936,1.8954,1.8972,1.899,1.9008,1.9026,1.9044,1.9062,1.908,1.9098,1.9116,1.9134,1.9152,1.917,1.9188,1.9206,1.9224,1.9242,1.926,1.9278,1.9296,1.9314,1.9332,1.935,1.9368,1.9386,1.9404,1.9422,1.944,1.9458,1.9476,1.9494,1.9512,1.953,1.9548,1.9566,1.9584,1.9602,1.962,1.9638,1.9656,1.9674,1.9692,1.971,1.9728,1.9746,1.9764,1.9782,1.98,1.9818,1.9836,1.9854,1.9872,1.989,1.9908,1.9926,1.9944,1.9962,1.998,1.9998

D1 wetted and dewetted: KE_{cm} [J]
1.07332774776404e-25,1.16962536873033e-13,3.12581765315504e-13,5.7430116094885e-13,8.87976706656656e-13,1.25720275688596e-12,1.6597176091611e-12,2.06366936694447e-12,2.472130815604e-12,2.86669371938511e-12,3.26265530074626e-12,3.70949037799523e-12,4.19380691736388e-12,4.74692897342246e-12,5.40745224719873e-12,6.20624855864258e-12,7.09741171199719e-12,8.17268806141451e-12,9.38152505291744e-12,1.0671711209837e-11,1.2154635023219e-11,1.37117993159826e-11,1.54073440324705e-11,1.72012563521578e-11,1.90782128366341e-11,2.09749034827998e-11,2.27831968567224e-11,2.45277733906394e-11,2.60438506188016e-11,2.73256606957572e-11,2.79874737473157e-11,2.849933454835e-11,2.88509296003937e-11,2.9099556351281e-11,2.92168826546204e-11,2.92581135434446e-11,2.92060363647829e-11,2.90361435515672e-11,2.87949929487075e-11,2.84331631841891e-11,2.80080315507014e-11,2.74896535663671e-11,2.68706246829528e-11,2.61800708216546e-11,2.53838048550095e-11,2.45111864934694e-11,2.35823125075918e-11,2.25715037241176e-11,2.14885295848044e-11,2.03654735921262e-11,1.92326933746105e-11,1.81452070016482e-11,1.71180868481166e-11,1.61616494132502e-11,1.5284918626918e-11,1.44898669329828e-11,1.3740938120924e-11,1.29618960741949e-11,1.21143070412794e-11,1.12101197151357e-11,1.02848199398526e-11,9.3902268479542e-12,8.52248570030503e-12,7.67651566487044e-12,6.80185402186068e-12,5.84534653641581e-12,4.78097685120267e-12,3.63833021512084e-12,2.50648857583078e-12,1.54124813226125e-12,9.34479083237092e-13,9.22488471329513e-13,1.70052534776787e-12,3.36645705883258e-12,5.96478670398403e-12,9.4174676139314e-12,1.36034674051656e-11,1.83153675110815e-11,2.33582745433866e-11,2.85973140253386e-11,3.4008945173417e-11,3.94340702530817e-11,4.49049244109196e-11,5.03683466821594e-11,5.5725347300039e-11,6.0967240374113e-11,6.58891723451689e-11,7.06820141830011e-11,7.52008014434507e-11,7.93194684379767e-11,8.33429290330204e-11,8.65600964758423e-11,8.95952679114379e-11,9.19415827046267e-11,9.3593013617127e-11,9.44959419551693e-11,9.47252098226277e-11,9.41412256767712e-11,9.29917252467713e-11,9.1135804169644e-11,8.94983810814208e-11,9.03591072470208e-11,8.92576580332627e-11,8.7570105947572e-11,8.56555797760048e-11,8.3609420888206e-11,8.13564819190984e-11,7.89150045637854e-11,7.63461643115628e-11,7.37160137783205e-11,7.10874617107066e-11,6.84712716236508e-11,6.58717315174152e-11,6.33714320767712e-11,6.09589959105154e-11,5.86809302830452e-11,5.65400829617508e-11,5.45050338051204e-11,5.25941779630105e-11,5.08191987745775e-11,4.91655263754532e-11,4.77262362284218e-11,4.66108781083605e-11,4.57845967434207e-11,4.5339938247046e-11,4.51182676065651e-11,4.50675494742068e-11,4.50417703625326e-11,4.50054043250234e-11,4.49190289766846e-11,4.47581922311581e-11,4.45362117216691e-11,4.42127120457893e-11,4.37676812793628e-11,4.32052095038362e-11,4.25683259041863e-11,4.18437928152896e-11,4.10122152959151e-11,4.0196181357093e-11,3.92657372592092e-11,3.82728728321986e-11,3.72676628737581e-11,3.62375773203264e-11,3.51518037642893e-11,3.41636452166996e-11,3.32039973109976e-11,3.23762551531605e-11,3.1686452911366e-11,3.11084120342606e-11,3.0701715062811e-11,3.03650357584871e-11,3.02001241765565e-11,3.0197344966968e-11,3.04298178906976e-11,3.08330057934869e-11,3.14037401995354e-11,3.21149143325938e-11,3.29404218675768e-11,3.38586498647123e-11,3.48574861626388e-11,3.5882344682984e-11,3.68707661448709e-11,3.79483599295636e-11,3.89857265409201e-11,4.00136069238222e-11,4.10771570855634e-11,4.2111457832789e-11,4.31539159468032e-11,4.41833777162338e-11,4.51455185807995e-11,4.60990739970584e-11,4.70318481175918e-11,4.78914593251366e-11,4.87032491784551e-11,4.94439019080364e-11,5.01138045619095e-11,5.06764160185009e-11,5.1150717446761e-11,5.15486614962364e-11,5.18387802703804e-11,5.20516483558157e-11,5.21379714498892e-11,5.21121625155819e-11,5.19775933382996e-11,5.17181160850821e-11,5.13140149583187e-11,5.08170800792697e-11,5.01925829196434e-11,4.94843612693769e-11,4.87163593115379e-11,4.78692349485715e-11,4.69425655783347e-11,4.59718933178594e-11,4.49538172785093e-11,4.39186645689697e-11,4.29063211745086e-11,4.19325863549055e-11,4.10052137457315e-11,4.02214350591542e-11,3.96023239466001e-11,3.91347589403599e-11,3.87630205131539e-11,3.85074232156993e-11,3.82834267758684e-11,3.80931879455154e-11,3.79122179082687e-11,3.77320282565685e-11,3.75294424774641e-11,3.73031425748249e-11,3.70183001808669e-11,3.66637514214605e-11,3.62250651534354e-11,3.56989868847232e-11,3.5088024079749e-11,3.43877794261777e-11,3.36713232522368e-11,3.28804677638927e-11,3.20720873604419e-11,3.12561706310853e-11,3.0441980674339e-11,2.96434926636529e-11,2.88585170944248e-11,2.81077210076287e-11,2.73966844496584e-11,2.66824273069279e-11,2.60050420808969e-11,2.53179761327875e-11,2.46454258525049e-11,2.40301802378193e-11,2.34202637409679e-11,2.28479770688006e-11,2.23484326108265e-11,2.18744566219692e-11,2.13898617003894e-11,2.09555455234543e-11,2.05682166390007e-11,2.01863902899296e-11,1.98478350216281e-11,1.9494010495652e-11,1.91685180558201e-11,1.88492647265159e-11,1.8578989536692e-11,1.83650199192063e-11,1.81482506511421e-11,1.80009936723427e-11,1.78563220886218e-11,1.782009380221e-11,1.77602433894332e-11,1.77736145224732e-11,1.77644821249781e-11,1.77760520208849e-11,1.77814532920475e-11,1.7770427127292e-11,1.78025893620484e-11,1.77616656309928e-11,1.78316011994222e-11,1.78044937883137e-11,1.7851783099819e-11,1.78003024179225e-11,1.78406752939597e-11,1.78291579334213e-11,1.7837748599654e-11,1.78378398214637e-11,1.78248032304471e-11,1.7819715763824e-11,1.78203098774589e-11,1.78210690231099e-11,1.78325544087047e-11,1.78376531923441e-11,1.78343103664439e-11,1.78348107950204e-11,1.78360815223617e-11,1.78353420836342e-11,1.78494725500494e-11,1.78597572496432e-11,1.78818085069145e-11,1.79022600724498e-11,1.79247360884729e-11,1.79584219673642e-11,1.79867679829028e-11,1.80274246545641e-11,1.80569601213376e-11,1.80650745383714e-11,1.80830218923918e-11,1.8103280397744e-11,1.81352931661173e-11,1.81598553640365e-11,1.81766168833747e-11,1.81725583821702e-11,1.8171413139262e-11,1.8169767608018e-11,1.81484108966792e-11,1.80646248083487e-11,1.80429429187972e-11,1.79838085552252e-11,1.79463051034415e-11,1.78527456852414e-11,1.7841227636188e-11,1.77823645765322e-11,1.77282709450618e-11,1.7705769248213e-11,1.76366883623079e-11,1.76278488891316e-11,1.75402730475105e-11,1.75094577257136e-11,1.74366788488157e-11,1.73757740139449e-11,1.73441159354008e-11,1.72917679281995e-11,1.7238417454221e-11,1.7218096808705e-11,1.71776087406649e-11,1.71487741297863e-11,1.71146551759441e-11,1.71072309644883e-11,1.70850532790106e-11,1.70657295501918e-11,1.70640788103772e-11,1.70786991632929e-11,1.70920537779271e-11,1.71048762432782e-11,1.71326386969211e-11,1.71510738808996e-11,1.71642669738886e-11,1.7190524763641e-11,1.72072707367924e-11,1.72013179754743e-11,1.72116170648863e-11,1.72362757011509e-11,1.72292843632043e-11,1.72221135243877e-11,1.72292375857954e-11,1.7222843723691e-11,1.72117010748765e-11,1.71921665204026e-11,1.71873478345483e-11,1.7171297743096e-11,1.71605236904169e-11,1.71472070241489e-11,1.71380833300823e-11,1.71272210872971e-11,1.71049315688387e-11,1.7092672158713e-11,1.70858735453217e-11,1.70868706552894e-11,1.70567153687826e-11,1.70282644913845e-11,1.70066734130484e-11,1.69770578844497e-11,1.69512265515126e-11,1.69352485175937e-11,1.6914658613731e-11,1.68920556707463e-11,1.68766856952526e-11,1.68640482195034e-11,1.68318154057661e-11,1.67887844079165e-11,1.67497210677572e-11,1.67157879195452e-11,1.6697600984657e-11,1.66819807920004e-11,1.66715489040628e-11,1.66718959727135e-11,1.66666155532811e-11,1.66441661062186e-11,1.66223676182012e-11,1.65933173448408e-11,1.65679037055491e-11,1.65516818983347e-11,1.65439957539866e-11,1.65491687556799e-11,1.65517742040923e-11,1.65499766642865e-11,1.65454298385116e-11,1.6542532858985e-11,1.65360164413139e-11,1.65402399703431e-11,1.65453542611896e-11,1.65406391480806e-11,1.65390975650831e-11,1.65304931474642e-11,1.65263701609602e-11,1.64984715017286e-11,1.6493756929594e-11,1.6459349455134e-11,1.64395934292479e-11,1.63866192562412e-11,1.63550954580115e-11,1.62986650664925e-11,1.62644873915394e-11,1.6233508416247e-11,1.61971836685757e-11,1.61776421736157e-11,1.61475863967995e-11,1.61340192755576e-11,1.61093537614895e-11,1.60908527790294e-11,1.60675193315944e-11,1.60713730210817e-11,1.6037232763668e-11,1.60477189461526e-11,1.6029110539888e-11,1.59912099059736e-11,1.59985758871856e-11,1.59732000674807e-11,1.59932355128252e-11,1.59810730017532e-11,1.59790856042802e-11,1.59679621427605e-11,1.59716715159135e-11,1.5945415036559e-11,1.59570393459995e-11,1.59535147344936e-11,1.59404069586455e-11,1.5940843993855e-11,1.59502663507265e-11,1.59732052482646e-11,1.59805586363538e-11,1.59988755967493e-11,1.59993728281263e-11,1.60066984117591e-11,1.6004730755662e-11,1.60068106068649e-11,1.59880582982293e-11,1.59635924559766e-11,1.59260477145526e-11,1.58896783350938e-11,1.58531303698345e-11,1.58178576727631e-11,1.57849636848491e-11,1.57696020021573e-11,1.57655218820328e-11,1.57647730360609e-11,1.57600687108178e-11,1.57505220266316e-11,1.57346016403206e-11,1.57045832522775e-11,1.56672908951165e-11,1.56241050874789e-11,1.55742800577123e-11,1.55476727981333e-11,1.5537084433254e-11,1.5533651654731e-11,1.5518044836694e-11,1.54898067393801e-11,1.54569091534565e-11,1.54379024326558e-11,1.5432106648149e-11,1.54005661205185e-11,1.53627172168795e-11,1.53456048051926e-11,1.5299674200338e-11,1.52733368463093e-11,1.5225191190038e-11,1.51969374769126e-11,1.51352678316914e-11,1.51049467272139e-11,1.50612436195517e-11,1.50343498936591e-11,1.4985460441818e-11,1.49662187503416e-11,1.49365333396303e-11,1.49163297946325e-11,1.48976681423605e-11,1.48709398633062e-11,1.48572881348026e-11,1.48189833568841e-11,1.48089209147987e-11,1.47940579931542e-11,1.47703655139743e-11,1.47559735643167e-11,1.47301369277284e-11,1.47169491451885e-11,1.46957712195273e-11,1.46856904573114e-11,1.46744322537428e-11,1.46687799857015e-11,1.46672174619427e-11,1.4668189935751e-11,1.46675886685641e-11,1.4678385998014e-11,1.4659400550327e-11,1.46622137771855e-11,1.46691039148865e-11,1.46766031417903e-11,1.46790292869356e-11,1.46797221823259e-11,1.46736372977962e-11,1.46822583034092e-11,1.46756957812857e-11,1.46762523402825e-11,1.46809781718516e-11,1.46873835762584e-11,1.46965623401142e-11,1.46908969656903e-11,1.4683321538809e-11,1.46746920322423e-11,1.467255964373e-11,1.46567639885661e-11,1.46283576197832e-11,1.46034519292983e-11,1.45672595946151e-11,1.45345252233254e-11,1.45048689537638e-11,1.44864658782947e-11,1.44670694248021e-11,1.44436912534481e-11,1.44057597416819e-11,1.43549658215666e-11,1.4303649706079e-11,1.42658712941895e-11,1.42312004365077e-11,1.42076703807827e-11,1.41803032998516e-11,1.41653835651342e-11,1.4150507315232e-11,1.41296639272676e-11,1.41152031124152e-11,1.40963186950359e-11,1.40874420560696e-11,1.40708584470833e-11,1.40553533167308e-11,1.40382580966467e-11,1.40281585988181e-11,1.40151723135254e-11,1.39967221040736e-11,1.3968357883953e-11,1.39624181368256e-11,1.39455719997485e-11,1.39312331996758e-11,1.39283759261998e-11,1.39322586089007e-11,1.39104970759271e-11,1.38931140427815e-11,1.38829345429432e-11,1.38498633644086e-11,1.38316940445595e-11,1.38037039855227e-11,1.37657781725503e-11,1.37360708616968e-11,1.37062439290294e-11,1.36809823873943e-11,1.36578225439579e-11,1.36411843863672e-11,1.35994511737766e-11,1.35977913894941e-11,1.35704803741635e-11,1.35605126532474e-11,1.35415076592939e-11,1.35215250241403e-11,1.35060495373808e-11,1.34823147900345e-11,1.34679049245361e-11,1.3439210891474e-11,1.34222245708014e-11,1.34212245396485e-11,1.33935041823471e-11,1.33935627454908e-11,1.33607050451757e-11,1.334788429329e-11,1.33492351794197e-11,1.33234940292786e-11,1.33031449046958e-11,1.329391245676e-11,1.32843265090563e-11,1.32682358727921e-11,1.32522260203453e-11,1.32289704631914e-11,1.31965298408673e-11,1.31679374052736e-11,1.31514109881787e-11,1.31223323061125e-11,1.30929243877226e-11,1.30599874212225e-11,1.30320800927539e-11,1.30142990694601e-11,1.29850821565232e-11,1.2952448874805e-11,1.29243753188226e-11,1.28888397196933e-11,1.28610915897725e-11,1.2834411102944e-11,1.28125489591724e-11,1.27936670538151e-11,1.27755323793738e-11,1.27669034915187e-11,1.27646982411321e-11,1.27726500976789e-11,1.27781740606348e-11,1.27865563330518e-11,1.27991269540954e-11,1.28083594857882e-11,1.28107630702708e-11,1.2797049780557e-11,1.27933110153513e-11,1.27876661500716e-11,1.27797197724565e-11,1.27592524628948e-11,1.27407332890939e-11,1.27377200905113e-11,1.27292192385053e-11,1.26897200023054e-11,1.26583925484975e-11,1.26370290107879e-11,1.2604017638157e-11,1.25531785010202e-11,1.25261575157155e-11,1.24892014000923e-11,1.24692594217847e-11,1.24410660192667e-11,1.2405829478228e-11,1.23983409246926e-11,1.23806589091198e-11,1.23602114373642e-11,1.2341001200276e-11,1.23291118642081e-11,1.23062942824624e-11,1.22881352472135e-11,1.22648992840062e-11,1.22688945290625e-11,1.22472920095163e-11,1.22268886316328e-11,1.22090403337583e-11,1.2191449703813e-11,1.21844594413332e-11,1.21710238537177e-11,1.21571685991555e-11,1.21567395199373e-11,1.21527046799041e-11,1.21349196381752e-11,1.21253994247357e-11,1.21371771913085e-11,1.21407054566987e-11,1.21246809377633e-11,1.21172459401185e-11,1.21237452255647e-11,1.21196300632476e-11,1.21197623405067e-11,1.21294745739951e-11,1.21337933531677e-11,1.21228129899904e-11,1.2117039043482e-11,1.21142271274277e-11,1.21108525983532e-11,1.21133646366402e-11,1.21118714282698e-11,1.21026743173162e-11,1.21007134329527e-11,1.20879990788103e-11,1.20709706250942e-11,1.20476721509991e-11,1.2021668248426e-11,1.19915707024576e-11,1.19609865654644e-11,1.19304339545335e-11,1.18975160385998e-11,1.1863124617364e-11,1.18308516009637e-11,1.18032188408767e-11,1.17675341540904e-11,1.17339853635939e-11,1.17037954467858e-11,1.16723838295717e-11,1.16463712070133e-11,1.16227402726339e-11,1.16051298357325e-11,1.15850126715921e-11,1.15700573503313e-11,1.15542215459631e-11,1.15452344730709e-11,1.15336578905445e-11,1.15173800125775e-11,1.15084759829352e-11,1.15041849122138e-11,1.15119392990149e-11,1.15036034155321e-11,1.1499784988602e-11,1.147314465567e-11,1.14559299458409e-11,1.14295631268564e-11,1.13973375926823e-11,1.13746285908313e-11,1.13485036769045e-11,1.13214587918901e-11,1.13031654632666e-11,1.12796618543308e-11,1.12686695084633e-11,1.12553869323175e-11,1.12334073820329e-11,1.121596367493e-11,1.11993775052166e-11,1.11671076029486e-11,1.11488046901513e-11,1.11158521343007e-11,1.10990465200266e-11,1.10831706801684e-11,1.10568797453385e-11,1.10324716813349e-11,1.10059731718908e-11,1.10005915397242e-11,1.09776961856251e-11,1.09596540750229e-11,1.09419207881695e-11,1.09025341098458e-11,1.08944827897382e-11,1.08719538477724e-11,1.08387376376354e-11,1.08317499024334e-11,1.08112413229347e-11,1.07835430405647e-11,1.07797739127475e-11,1.07690914606236e-11,1.07397190816903e-11,1.07174011379045e-11,1.07015721493052e-11,1.06791528080371e-11,1.06602639567443e-11,1.06338572864006e-11,1.06039740355684e-11,1.05689213268179e-11,1.05388347803986e-11,1.05025074767464e-11,1.04706813382246e-11,1.0431332281702e-11,1.03896396805213e-11,1.03558650455161e-11,1.03119599597456e-11,1.02737062475878e-11,1.02450347356302e-11,1.02152396407932e-11,1.01744507796669e-11,1.01279464028668e-11,1.00844629232491e-11,1.00485708286643e-11,1.00087347907007e-11,9.97547531523558e-12,9.95702155793572e-12,9.94187666003453e-12,9.92789146382942e-12,9.91884361710268e-12,9.91925926612426e-12,9.9210742157104e-12,9.91805946355781e-12,9.9195661498001e-12,9.92535369379192e-12,9.92382829973784e-12,9.90885820712209e-12,9.89728202379596e-12,9.88744992627472e-12,9.86877027304811e-12,9.84674322589279e-12,9.82457400918355e-12,9.80255994481557e-12,9.7788782956088e-12,9.76056181077088e-12,9.74185451134123e-12,9.72432892599153e-12,9.71312883485656e-12,9.6982746753744e-12,9.66687542763927e-12,9.65864200809645e-12,9.65202545283844e-12,9.63662101267354e-12,9.6291755697851e-12,9.6231540716182e-12,9.60264582723672e-12,9.59228563007595e-12,9.58126730554566e-12,9.5617832748383e-12,9.54768368703879e-12,9.53231010671874e-12,9.51899769306414e-12,9.49638055645574e-12,9.48221570492606e-12,9.46101878798637e-12,9.44143937108021e-12,9.41662143609319e-12,9.40415868021804e-12,9.37791281264203e-12,9.35474215266998e-12,9.34073235178002e-12,9.31368011989412e-12,9.29272257340611e-12,9.27227964352487e-12,9.2616012626546e-12,9.23769824225131e-12,9.22874434988836e-12,9.2198642311329e-12,9.21330347131999e-12,9.20863253822099e-12,9.19696315626419e-12,9.1889630649854e-12,9.17544982120095e-12,9.16836258862182e-12,9.15900379433808e-12,9.1506260298688e-12,9.1407690132789e-12,9.1376137759745e-12,9.126188014715e-12,9.10657308573411e-12,9.08608019134215e-12,9.06388149063166e-12,9.03294665355533e-12,9.00080633422156e-12,8.97080082187703e-12,8.94085589331466e-12,8.90605662237889e-12,8.87236605465199e-12,8.82798124219965e-12,8.7907522458662e-12,8.75122349078649e-12,8.71844831132475e-12,8.69741484607001e-12,8.66719884257171e-12,8.64584962617912e-12,8.6321093226953e-12,8.62174360886754e-12,8.61152148573594e-12,8.60327751332007e-12,8.59940834148484e-12,8.58934936953576e-12,8.5768946181234e-12,8.56566567549958e-12,8.5554165332585e-12,8.54986086322884e-12,8.53584258280784e-12,8.51328504243134e-12,8.49841895502654e-12,8.48819485847652e-12,8.47258295342408e-12,8.46505673360684e-12,8.45358160470974e-12,8.44152597375707e-12,8.43038691097833e-12,8.41789226804052e-12,8.40766239916372e-12,8.39418358567034e-12,8.38309040838674e-12,8.38088482180341e-12,8.36382098627089e-12,8.35047999526381e-12,8.33762730265158e-12,8.3236044680294e-12,8.31534861515624e-12,8.31256612737595e-12,8.29579989080791e-12,8.27803046882847e-12,8.26479220644723e-12,8.23776056684127e-12,8.22221174196882e-12,8.20231316713556e-12,8.17031293528616e-12,8.15572618704442e-12,8.14297653278074e-12,8.11037619090933e-12,8.08225751584145e-12,8.0637086409419e-12,8.03620540172616e-12,8.01073234244215e-12,7.98515013462033e-12,7.9671679995717e-12,7.94460223570106e-12,7.92061665171145e-12,7.90168550763034e-12,7.87785574945295e-12,7.85976692327858e-12,7.84333090753003e-12,7.81777601620369e-12,7.79485786701379e-12,7.76299351847094e-12,7.73313754804698e-12,7.69650178562163e-12,7.6635565325886e-12,7.63026928040401e-12,7.60193017527087e-12,7.57106841587237e-12,7.54286295379458e-12,7.50516193740557e-12,7.47428186863732e-12,7.43658207384999e-12,7.40730913279855e-12,7.38092659869391e-12,7.35603983418329e-12,7.33638553436629e-12,7.31405946499867e-12,7.29326810803029e-12,7.27049232406057e-12,7.25456376533508e-12,7.24501095138114e-12,7.23888265205399e-12,7.22902502211291e-12,7.22097683496884e-12,7.21440194359362e-12,7.20728083662592e-12,7.20689050681956e-12,7.21233484683455e-12,7.21517081276299e-12,7.22382809770252e-12,7.22808052356933e-12,7.22372996210813e-12,7.21374179145279e-12,7.20822368154747e-12,7.19975753029834e-12,7.17927271344531e-12,7.1691174446876e-12,7.16000724544753e-12,7.14196501101808e-12,7.12580942300242e-12,7.11674277687888e-12,7.10215536092391e-12,7.08219862870994e-12,7.07149403227753e-12,7.05272665131912e-12,7.0351977432671e-12,7.02271638353038e-12,7.01245486929787e-12,6.99021691811977e-12,6.98271806659179e-12,6.96739227714171e-12,6.95646675842138e-12,6.9313515022206e-12,6.91993645461475e-12,6.90812256987492e-12,6.89979495648412e-12,6.88844076931531e-12,6.879056370803e-12,6.86833809002936e-12,6.85887632912779e-12,6.84975716024099e-12,6.83531757750492e-12,6.825123842591e-12,6.82034305199908e-12,6.81926624191182e-12,6.80814499198595e-12,6.79128074133945e-12,6.78048653117542e-12,6.77468251834933e-12,6.76944096761075e-12,6.76049595914018e-12,6.74889430322349e-12,6.73733749690563e-12,6.72585076000906e-12,6.70539475005535e-12,6.69291838500983e-12,6.68927591681587e-12,6.6763044705266e-12,6.65988461446104e-12,6.6551939384968e-12,6.64188659482291e-12,6.63020084412563e-12,6.61144928101341e-12,6.59285273569679e-12,6.56677151089908e-12,6.54094194913736e-12,6.51439522757956e-12,6.48479957528625e-12,6.45026740210888e-12,6.4215817149554e-12,6.39144445436425e-12,6.36036135158907e-12,6.33556805177331e-12,6.30858013802435e-12,6.28525621146351e-12,6.26438141373575e-12,6.24454021246466e-12,6.23146535456176e-12,6.2171036064168e-12,6.20632650295002e-12,6.20015741290877e-12,6.19318475487902e-12,6.18559226489236e-12,6.17711169095027e-12,6.16772800317386e-12,6.15628755107015e-12,6.14267642896941e-12,6.13360565968358e-12,6.11947783261233e-12,6.10852947876329e-12,6.09442399623913e-12,6.09371861130542e-12,6.08539113662481e-12,6.07314346655557e-12,6.06240427842351e-12,6.04961147398776e-12,6.03338738450161e-12,6.02219392303759e-12,6.00625951097898e-12,5.99581926952255e-12,5.9754009269077e-12,5.96705493040119e-12,5.94269813334183e-12,5.92367171269969e-12,5.9091971280476e-12,5.90029319612445e-12,5.88671587363201e-12,5.86603298763352e-12,5.84965016210362e-12,5.84198215278844e-12,5.82535039138917e-12,5.81727702359734e-12,5.80788665744915e-12,5.79175198469376e-12,5.77498787818315e-12,5.76696945254241e-12,5.75210928400357e-12,5.73217010261197e-12,5.71417114371579e-12,5.69721136125488e-12,5.68082331075717e-12,5.66243057602597e-12,5.6401077338811e-12,5.62744488038806e-12,5.62026470609989e-12,5.61770789984817e-12,5.61010442109528e-12,5.5963261139494e-12,5.59030820166281e-12,5.5761955217614e-12,5.56068989220569e-12,5.54149727912886e-12,5.5206057621792e-12,5.50443582465744e-12,5.48647812053422e-12,5.46952881781352e-12,5.44914945083452e-12,5.43500061543282e-12,5.41898836258995e-12,5.40071312387703e-12,5.37834274758305e-12,5.35252839691098e-12,5.32405697915197e-12,5.29936683439513e-12,5.27636781683084e-12,5.24323225615836e-12,5.21705015375274e-12,5.19397003868626e-12,5.17270791318846e-12,5.15554252966117e-12,5.13684599262716e-12,5.12218552925569e-12,5.1123237279584e-12,5.1049043153873e-12,5.10681776470508e-12,5.10456578255443e-12,5.10434024835042e-12,5.11064163116366e-12,5.11335922129326e-12,5.11573138384404e-12,5.11747119571034e-12,5.12164604059489e-12,5.13092646563829e-12,5.13206302303093e-12,5.12739871106814e-12,5.12611824774212e-12,5.12662821164075e-12,5.12006180291865e-12,5.11078060004144e-12,5.10074857822304e-12,5.09390760329017e-12,5.0853172201448e-12,5.07462221799447e-12,5.06546476818167e-12,5.05312811322423e-12,5.04211975400489e-12,5.02907442293354e-12,5.02130665600024e-12,5.01351664138807e-12,5.00521505329719e-12,4.99681118060011e-12,4.99462841803328e-12,4.99124200622141e-12,4.98521065792036e-12,4.96795844339684e-12,4.9617169607188e-12,4.956666138098e-12,4.94828729420835e-12,4.9400357637327e-12,4.93139704521375e-12,4.92762492702456e-12,4.92316553560509e-12,4.91391381094854e-12,4.90689903686386e-12,4.90072131237097e-12,4.89039896285484e-12,4.87897795007534e-12,4.86454143790257e-12,4.85641327156712e-12,4.85217870156774e-12,4.8491508896689e-12,4.84578135991018e-12,4.84115677753028e-12,4.83958231242708e-12,4.83423610245992e-12,4.83227376387197e-12,4.82539121046319e-12,4.81708349786749e-12,4.8101986446239e-12,4.79776891671698e-12,4.77945673387886e-12,4.76757136589685e-12,4.75058778841249e-12,4.72767739515384e-12,4.70388627666513e-12,4.6795662727705e-12,4.65145567806693e-12,4.62759970164036e-12,4.60024414168515e-12,4.57554777909104e-12,4.54356197117668e-12,4.51867320211293e-12,4.49131714999801e-12,4.47351724284059e-12

D1 D2 Cassie: Time [ms]
0,0.0018,0.0036,0.0054,0.0072,0.009,0.0108,0.0126,0.0144,0.0162,0.018,0.0198,0.0216,0.0234,0.0252,0.027,0.0288,0.0306,0.0324,0.0342,0.036,0.0378,0.0396,0.0414,0.0432,0.045,0.0468,0.0486,0.0504,0.0522,0.054,0.0558,0.0576,0.0594,0.0612,0.063,0.0648,0.0666,0.0684,0.0702,0.072,0.0738,0.0756,0.0774,0.0792,0.081,0.0828,0.0846,0.0864,0.0882,0.09,0.0918,0.0936,0.0954,0.0972,0.099,0.1008,0.1026,0.1044,0.1062,0.108,0.1098,0.1116,0.1134,0.1152,0.117,0.1188,0.1206,0.1224,0.1242,0.126,0.1278,0.1296,0.1314,0.1332,0.135,0.1368,0.1386,0.1404,0.1422,0.144,0.1458,0.1476,0.1494,0.1512,0.153,0.1548,0.1566,0.1584,0.1602,0.162,0.1638,0.1656,0.1674,0.1692,0.171,0.1728,0.1746,0.1764,0.1782,0.18,0.1818,0.1836,0.1854,0.1872,0.189,0.1908,0.1926,0.1944,0.1962,0.198,0.1998,0.2016,0.2034,0.2052,0.207,0.2088,0.2106,0.2124,0.2142,0.216,0.2178,0.2196,0.2214,0.2232,0.225,0.2268,0.2286,0.2304,0.2322,0.234,0.2358,0.2376,0.2394,0.2412,0.243,0.2448,0.2466,0.2484,0.2502,0.252,0.2538,0.2556,0.2574,0.2592,0.261,0.2628,0.2646,0.2664,0.2682,0.27,0.2718,0.2736,0.2754,0.2772,0.279,0.2808,0.2826,0.2844,0.2862,0.288,0.2898,0.2916,0.2934,0.2952,0.297,0.2988,0.3006,0.3024,0.3042,0.306,0.3078,0.3096,0.3114,0.3132,0.315,0.3168,0.3186,0.3204,0.3222,0.324,0.3258,0.3276,0.3294,0.3312,0.333,0.3348,0.3366,0.3384,0.3402,0.342,0.3438,0.3456,0.3474,0.3492,0.351,0.3528,0.3546,0.3564,0.3582,0.36,0.3618,0.3636,0.3654,0.3672,0.369,0.3708,0.3726,0.3744,0.3762,0.378,0.3798,0.3816,0.3834,0.3852,0.387,0.3888,0.3906,0.3924,0.3942,0.396,0.3978,0.3996,0.4014,0.4032,0.405,0.4068,0.4086,0.4104,0.4122,0.414,0.4158,0.4176,0.4194,0.4212,0.423,0.4248,0.4266,0.4284,0.4302,0.432,0.4338,0.4356,0.4374,0.4392,0.441,0.4428,0.4446,0.4464,0.4482,0.45,0.4518,0.4536,0.4554,0.4572,0.459,0.4608,0.4626,0.4644,0.4662,0.468,0.4698,0.4716,0.4734,0.4752,0.477,0.4788,0.4806,0.4824,0.4842,0.486,0.4878,0.4896,0.4914,0.4932,0.495,0.4968,0.4986,0.5004,0.5022,0.504,0.5058,0.5076,0.5094,0.5112,0.513,0.5148,0.5166,0.5184,0.5202,0.522,0.5238,0.5256,0.5274,0.5292,0.531,0.5328,0.5346,0.5364,0.5382,0.54,0.5418,0.5436,0.5454,0.5472,0.549,0.5508,0.5526,0.5544,0.5562,0.558,0.5598,0.5616,0.5634,0.5652,0.567,0.5688,0.5706,0.5724,0.5742,0.576,0.5778,0.5796,0.5814,0.5832,0.585,0.5868,0.5886,0.5904,0.5922,0.594,0.5958,0.5976,0.5994,0.6012,0.603,0.6048,0.6066,0.6084,0.6102,0.612,0.6138,0.6156,0.6174,0.6192,0.621,0.6228,0.6246,0.6264,0.6282,0.63,0.6318,0.6336,0.6354,0.6372,0.639,0.6408,0.6426,0.6444,0.6462,0.648,0.6498,0.6516,0.6534,0.6552,0.657,0.6588,0.6606,0.6624,0.6642,0.666,0.6678,0.6696,0.6714,0.6732,0.675,0.6768,0.6786,0.6804,0.6822,0.684,0.6858,0.6876,0.6894,0.6912,0.693,0.6948,0.6966,0.6984,0.7002,0.702,0.7038,0.7056,0.7074,0.7092,0.711,0.7128,0.7146,0.7164,0.7182,0.72,0.7218,0.7236,0.7254,0.7272,0.729,0.7308,0.7326,0.7344,0.7362,0.738,0.7398,0.7416,0.7434,0.7452,0.747,0.7488,0.7506,0.7524,0.7542,0.756,0.7578,0.7596,0.7614,0.7632,0.765,0.7668,0.7686,0.7704,0.7722,0.774,0.7758,0.7776,0.7794,0.7812,0.783,0.7848,0.7866,0.7884,0.7902,0.792,0.7938,0.7956,0.7974,0.7992,0.801,0.8028,0.8046,0.8064,0.8082,0.81,0.8118,0.8136,0.8154,0.8172,0.819,0.8208,0.8226,0.8244,0.8262,0.828,0.8298,0.8316,0.8334,0.8352,0.837,0.8388,0.8406,0.8424,0.8442,0.846,0.8478,0.8496,0.8514,0.8532,0.855,0.8568,0.8586,0.8604,0.8622,0.864,0.8658,0.8676,0.8694,0.8712,0.873,0.8748,0.8766,0.8784,0.8802,0.882,0.8838,0.8856,0.8874,0.8892,0.891,0.8928,0.8946,0.8964,0.8982,0.9,0.9018,0.9036,0.9054,0.9072,0.909,0.9108,0.9126,0.9144,0.9162,0.918,0.9198,0.9216,0.9234,0.9252,0.927,0.9288,0.9306,0.9324,0.9342,0.936,0.9378,0.9396,0.9414,0.9432,0.945,0.9468,0.9486,0.9504,0.9522,0.954,0.9558,0.9576,0.9594,0.9612,0.963,0.9648,0.9666,0.9684,0.9702,0.972,0.9738,0.9756,0.9774,0.9792,0.981,0.9828,0.9846,0.9864,0.9882,0.99,0.9918,0.9936,0.9954,0.9972,0.999,1.0008,1.0026,1.0044,1.0062,1.008,1.0098,1.0116,1.0134,1.0152,1.017,1.0188,1.0206,1.0224,1.0242,1.026,1.0278,1.0296,1.0314,1.0332,1.035,1.0368,1.0386,1.0404,1.0422,1.044,1.0458,1.0476,1.0494,1.0512,1.053,1.0548,1.0566,1.0584,1.0602,1.062,1.0638,1.0656,1.0674,1.0692,1.071,1.0728,1.0746,1.0764,1.0782,1.08,1.0818,1.0836,1.0854,1.0872,1.089,1.0908,1.0926,1.0944,1.0962,1.098,1.0998,1.1016,1.1034,1.1052,1.107,1.1088,1.1106,1.1124,1.1142,1.116,1.1178,1.1196,1.1214,1.1232,1.125,1.1268,1.1286,1.1304,1.1322,1.134,1.1358,1.1376,1.1394,1.1412,1.143,1.1448,1.1466,1.1484,1.1502,1.152,1.1538,1.1556,1.1574,1.1592,1.161,1.1628,1.1646,1.1664,1.1682,1.17,1.1718,1.1736,1.1754,1.1772,1.179,1.1808,1.1826,1.1844,1.1862,1.188,1.1898,1.1916,1.1934,1.1952,1.197,1.1988,1.2006,1.2024,1.2042,1.206,1.2078,1.2096,1.2114,1.2132,1.215,1.2168,1.2186,1.2204,1.2222,1.224,1.2258,1.2276,1.2294,1.2312,1.233,1.2348,1.2366,1.2384,1.2402,1.242,1.2438,1.2456,1.2474,1.2492,1.251,1.2528,1.2546,1.2564,1.2582,1.26,1.2618,1.2636,1.2654,1.2672,1.269,1.2708,1.2726,1.2744,1.2762,1.278,1.2798,1.2816,1.2834,1.2852,1.287,1.2888,1.2906,1.2924,1.2942,1.296,1.2978,1.2996,1.3014,1.3032,1.305,1.3068,1.3086,1.3104,1.3122,1.314,1.3158,1.3176,1.3194,1.3212,1.323,1.3248,1.3266,1.3284,1.3302,1.332,1.3338,1.3356,1.3374,1.3392,1.341,1.3428,1.3446,1.3464,1.3482,1.35,1.3518,1.3536,1.3554,1.3572,1.359,1.3608,1.3626,1.3644,1.3662,1.368,1.3698,1.3716,1.3734,1.3752,1.377,1.3788,1.3806,1.3824,1.3842,1.386,1.3878,1.3896,1.3914,1.3932,1.395,1.3968,1.3986,1.4004,1.4022,1.404,1.4058,1.4076,1.4094,1.4112,1.413,1.4148,1.4166,1.4184,1.4202,1.422,1.4238,1.4256,1.4274,1.4292,1.431,1.4328,1.4346,1.4364,1.4382,1.44,1.4418,1.4436,1.4454,1.4472,1.449,1.4508,1.4526,1.4544,1.4562,1.458,1.4598,1.4616,1.4634,1.4652,1.467,1.4688,1.4706,1.4724,1.4742,1.476,1.4778,1.4796,1.4814,1.4832,1.485,1.4868,1.4886,1.4904,1.4922,1.494,1.4958,1.4976,1.4994,1.5012,1.503,1.5048,1.5066,1.5084,1.5102,1.512,1.5138,1.5156,1.5174,1.5192,1.521,1.5228,1.5246,1.5264,1.5282,1.53,1.5318,1.5336,1.5354,1.5372,1.539,1.5408,1.5426,1.5444,1.5462,1.548,1.5498,1.5516,1.5534,1.5552,1.557,1.5588,1.5606,1.5624,1.5642,1.566,1.5678,1.5696,1.5714,1.5732,1.575,1.5768,1.5786,1.5804,1.5822,1.584,1.5858,1.5876,1.5894,1.5912,1.593,1.5948,1.5966,1.5984,1.6002,1.602,1.6038,1.6056,1.6074,1.6092,1.611,1.6128,1.6146,1.6164,1.6182,1.62,1.6218,1.6236,1.6254,1.6272,1.629,1.6308,1.6326,1.6344,1.6362,1.638,1.6398,1.6416,1.6434,1.6452,1.647,1.6488,1.6506,1.6524,1.6542,1.656,1.6578,1.6596,1.6614,1.6632,1.665,1.6668,1.6686,1.6704,1.6722,1.674,1.6758,1.6776,1.6794,1.6812,1.683,1.6848,1.6866,1.6884,1.6902,1.692,1.6938,1.6956,1.6974,1.6992,1.701,1.7028,1.7046,1.7064,1.7082,1.71,1.7118,1.7136,1.7154,1.7172,1.719,1.7208,1.7226,1.7244,1.7262,1.728,1.7298,1.7316,1.7334,1.7352,1.737,1.7388,1.7406,1.7424,1.7442,1.746,1.7478,1.7496,1.7514,1.7532,1.755,1.7568,1.7586,1.7604,1.7622,1.764,1.7658,1.7676,1.7694,1.7712,1.773,1.7748,1.7766,1.7784,1.7802,1.782,1.7838,1.7856,1.7874,1.7892,1.791,1.7928,1.7946,1.7964,1.7982,1.8,1.8018,1.8036,1.8054,1.8072,1.809,1.8108,1.8126,1.8144,1.8162,1.818,1.8198,1.8216,1.8234,1.8252,1.827,1.8288,1.8306,1.8324,1.8342,1.836,1.8378,1.8396,1.8414,1.8432,1.845,1.8468,1.8486,1.8504,1.8522,1.854,1.8558,1.8576,1.8594,1.8612,1.863,1.8648,1.8666,1.8684,1.8702,1.872,1.8738,1.8756,1.8774,1.8792,1.881,1.8828,1.8846,1.8864,1.8882,1.89,1.8918,1.8936,1.8954,1.8972,1.899,1.9008,1.9026,1.9044,1.9062,1.908,1.9098,1.9116,1.9134,1.9152,1.917,1.9188,1.9206,1.9224,1.9242,1.926,1.9278,1.9296,1.9314,1.9332,1.935,1.9368,1.9386,1.9404,1.9422,1.944,1.9458,1.9476,1.9494,1.9512,1.953,1.9548,1.9566,1.9584,1.9602,1.962,1.9638,1.9656,1.9674,1.9692,1.971,1.9728,1.9746,1.9764,1.9782,1.98,1.9818,1.9836,1.9854,1.9872,1.989,1.9908,1.9926,1.9944,1.9962,1.998,1.9998

D1 D2 Cassie: KE_{cm} [J]
1.29970596707337e-25,7.58074216295182e-14,2.13140077655689e-13,4.09217971805909e-13,6.41573105267569e-13,9.20879400899046e-13,1.22867155164906e-12,1.53641333917815e-12,1.8447138414651e-12,2.14192762938699e-12,2.44765743664105e-12,2.78057165212108e-12,3.14927876484376e-12,3.5689844171276e-12,4.07386375418601e-12,4.67305650578908e-12,5.32899508296077e-12,6.08984782196407e-12,6.94705451237481e-12,7.85746012950547e-12,8.92369660147902e-12,1.00029995538381e-11,1.12278417787023e-11,1.25121739378183e-11,1.38536767863439e-11,1.52933929438493e-11,1.66907337088355e-11,1.81591709036029e-11,1.94857504254007e-11,2.06205228815395e-11,2.11386859709353e-11,2.15228374849269e-11,2.17693833559347e-11,2.18558195460539e-11,2.18201925981175e-11,2.17176457962217e-11,2.15546396326529e-11,2.13277823604981e-11,2.10128830332953e-11,2.06297596256815e-11,2.01838082226898e-11,1.96570679948781e-11,1.90577019969051e-11,1.83934400452004e-11,1.76634152195984e-11,1.6873392126968e-11,1.6015744184881e-11,1.50863530797147e-11,1.41151383784246e-11,1.30944468853983e-11,1.20761746055173e-11,1.10724099562163e-11,1.00834290842816e-11,9.13529409128228e-12,8.24922969441418e-12,7.41515344518795e-12,6.62305457604683e-12,5.87064473979439e-12,5.15221112982924e-12,4.46766555286068e-12,3.82498925468724e-12,3.22972933630053e-12,2.68745304860227e-12,2.21346623836702e-12,1.79386187676621e-12,1.40896465856548e-12,1.03927196470231e-12,6.65843819825656e-13,3.13733602427367e-13,5.25179737521435e-14,3.40364622912569e-14,4.57239407770247e-13,1.5429657911627e-12,3.51238088499991e-12,6.51638962604737e-12,1.05895328533685e-11,1.55798968126192e-11,2.12328167447072e-11,2.72925201786668e-11,3.3607239002911e-11,4.02070032158953e-11,4.70927976972569e-11,5.43443289699858e-11,6.19433681530715e-11,6.96727874890483e-11,7.76171886199348e-11,8.5415294563217e-11,9.30572857701308e-11,1.00405605883098e-10,1.07363534288899e-10,1.13991719939883e-10,1.20046316178579e-10,1.25633266755937e-10,1.30421467018381e-10,1.34399357625555e-10,1.37601991368077e-10,1.39848663728018e-10,1.41049248968981e-10,1.41359926777446e-10,1.40708301795686e-10,1.39237971866698e-10,1.36910165957922e-10,1.33947190350878e-10,1.30375000630324e-10,1.2629719583962e-10,1.21872858684591e-10,1.17198397025844e-10,1.12364579911606e-10,1.07418295672842e-10,1.02450144625459e-10,9.75515412297896e-11,9.27386114655898e-11,8.79594574890618e-11,8.340948195932e-11,7.88742659663574e-11,7.45780606874679e-11,7.05375487092654e-11,6.66853159872051e-11,6.30653443269214e-11,5.97219705101509e-11,5.66644425845708e-11,5.40552608433502e-11,5.17780201362796e-11,4.98840453446394e-11,4.84346613109002e-11,4.73834147438576e-11,4.67637896799804e-11,4.65279003256196e-11,4.65923176230104e-11,4.66742570056985e-11,4.66969112973848e-11,4.65973479437553e-11,4.63453314819515e-11,4.59593359704971e-11,4.55012502924654e-11,4.49846837760967e-11,4.43948417089545e-11,4.37700109837207e-11,4.30770418103537e-11,4.23318892262176e-11,4.15020071505857e-11,4.06359856588963e-11,3.96994017389172e-11,3.87341555212486e-11,3.77339345598966e-11,3.66910332546922e-11,3.56582160566553e-11,3.46016266709676e-11,3.35578429983735e-11,3.25783069657947e-11,3.16123334929134e-11,3.07293852868103e-11,2.99951837679035e-11,2.92949358428737e-11,2.86684769293768e-11,2.81083199573246e-11,2.76229326301168e-11,2.71930122564069e-11,2.69003604128609e-11,2.67803831733206e-11,2.6821862790293e-11,2.70350927524231e-11,2.73487992765992e-11,2.77303729927001e-11,2.81633563261863e-11,2.8599097035486e-11,2.90875269286646e-11,2.95654442270529e-11,3.00341212896144e-11,3.04771085822213e-11,3.09139824616484e-11,3.1337779544584e-11,3.17921338706677e-11,3.22262148665877e-11,3.26350047276704e-11,3.3004376289128e-11,3.33457088891055e-11,3.36322155012666e-11,3.38223367910238e-11,3.39682214582056e-11,3.40595154362652e-11,3.40599902356011e-11,3.40181436917847e-11,3.391293479005e-11,3.3741587607838e-11,3.35114385536124e-11,3.32244765883895e-11,3.28759398614736e-11,3.24473419330986e-11,3.19382348541517e-11,3.13646753332618e-11,3.07372795749811e-11,3.00270974751058e-11,2.92801439436678e-11,2.84967345634802e-11,2.76532610648153e-11,2.67839743156163e-11,2.58870374568658e-11,2.49830492456126e-11,2.40718683556711e-11,2.31726585335911e-11,2.2299134491419e-11,2.15058604229208e-11,2.0803363722324e-11,2.02161153454702e-11,1.97154206802139e-11,1.92898097657884e-11,1.89101577705802e-11,1.85733026447511e-11,1.82854720567876e-11,1.80437605586618e-11,1.78065093666837e-11,1.75702150212179e-11,1.73170979902198e-11,1.70235041848928e-11,1.67093599008633e-11,1.63559775449586e-11,1.5975592401462e-11,1.556542516175e-11,1.51191469565878e-11,1.46622680416711e-11,1.4163039515672e-11,1.36581597693334e-11,1.31112724947862e-11,1.25499186958194e-11,1.19552589551314e-11,1.13631766465942e-11,1.07660062444208e-11,1.01969567636893e-11,9.63842017785837e-12,9.1110862912433e-12,8.63671762206689e-12,8.20235654722625e-12,7.81654933651721e-12,7.47221173595383e-12,7.16311649621233e-12,6.88151597559914e-12,6.64045434856173e-12,6.42773358846164e-12,6.23823213162924e-12,6.08704401422836e-12,5.9796681563878e-12,5.92995075629555e-12,5.93100935232387e-12,5.93394945846147e-12,5.951917972813e-12,5.95260205442199e-12,5.93797799594118e-12,5.94613455474887e-12,5.95672470682706e-12,5.9385233463625e-12,5.9127728972387e-12,5.94697764300141e-12,5.93182852930125e-12,5.94160821947384e-12,5.9600833560572e-12,5.96468106055096e-12,5.9809579442359e-12,6.01154820426665e-12,6.03661325672006e-12,6.08055953069837e-12,6.12121123483921e-12,6.16862267702421e-12,6.21197917099879e-12,6.25621501774417e-12,6.29978129752873e-12,6.33531730870754e-12,6.36286441999923e-12,6.38286509712079e-12,6.39838558288441e-12,6.41719620230746e-12,6.43019028920488e-12,6.44379410179423e-12,6.45472819750206e-12,6.47595441438616e-12,6.48997959488281e-12,6.50314914300079e-12,6.52175773588259e-12,6.54497198161638e-12,6.5659140401268e-12,6.57785592773299e-12,6.57874677273546e-12,6.60389482668679e-12,6.6298728150888e-12,6.66135928895315e-12,6.68291476708615e-12,6.69905504594265e-12,6.70532240990433e-12,6.70147488380816e-12,6.69209988324762e-12,6.68213332236939e-12,6.66111409402307e-12,6.64707889734668e-12,6.62754725097161e-12,6.60941033462774e-12,6.595569446145e-12,6.56778411153948e-12,6.5369270678114e-12,6.52038282741033e-12,6.48975825629835e-12,6.45464249633297e-12,6.43137563703361e-12,6.40655028182266e-12,6.37874145410679e-12,6.3552659370393e-12,6.34045127183845e-12,6.31821297774592e-12,6.30402219208273e-12,6.29563062904658e-12,6.2828539251191e-12,6.26690352813101e-12,6.25252415814134e-12,6.23894413003061e-12,6.2287235190684e-12,6.22062445657025e-12,6.21120491479348e-12,6.20591386374305e-12,6.19735981681411e-12,6.18650419688289e-12,6.2047460779985e-12,6.15853197783965e-12,6.18075699724584e-12,6.16650176571385e-12,6.1497750247539e-12,6.14566841934448e-12,6.1403225314838e-12,6.13303668307505e-12,6.1229836971336e-12,6.12818933145692e-12,6.14200098273343e-12,6.14555251409866e-12,6.1698790965672e-12,6.18032540102772e-12,6.1993695311403e-12,6.22012346839472e-12,6.23709309269935e-12,6.24965548955109e-12,6.2552353308798e-12,6.26543090795806e-12,6.28053187460428e-12,6.27820731700544e-12,6.28368501709613e-12,6.27566637333121e-12,6.26879622641255e-12,6.26283930266911e-12,6.23956669351395e-12,6.22572592737969e-12,6.20009410246764e-12,6.17826144994049e-12,6.15495015818454e-12,6.13556643976198e-12,6.13025884765352e-12,6.11533189270975e-12,6.09685636851475e-12,6.08340183832752e-12,6.05828416134199e-12,6.0203314325105e-12,5.98004529271063e-12,5.93387655847363e-12,5.89238479406038e-12,5.84918256255821e-12,5.81547601056163e-12,5.7923562454956e-12,5.7848715125772e-12,5.7819434422373e-12,5.78041605118023e-12,5.78631781065069e-12,5.79753011917976e-12,5.80840675502957e-12,5.81831465961237e-12,5.81627520673565e-12,5.80790844840928e-12,5.79454084967429e-12,5.78300486342108e-12,5.77286932093924e-12,5.76593117783795e-12,5.77007398754998e-12,5.76543135073947e-12,5.76341501085429e-12,5.74391139617783e-12,5.73466147711438e-12,5.70639598867347e-12,5.69260634357545e-12,5.67604280452343e-12,5.65251818365716e-12,5.64066340255879e-12,5.60621254247714e-12,5.57304979891742e-12,5.55325898738021e-12,5.52310612717124e-12,5.49327469377432e-12,5.46435797957481e-12,5.4378238755042e-12,5.41764316094668e-12,5.39447584996225e-12,5.36606992184883e-12,5.34332243728502e-12,5.31238338454023e-12,5.30322240056418e-12,5.28343107032425e-12,5.27076826981466e-12,5.2546903037341e-12,5.23090435938257e-12,5.22636088811308e-12,5.21233089933515e-12,5.20347637879844e-12,5.19546788965108e-12,5.18623047846526e-12,5.18378828302153e-12,5.18748461439406e-12,5.19702269363366e-12,5.20089634136316e-12,5.21248556172933e-12,5.22697699512098e-12,5.24277286957186e-12,5.2709425030476e-12,5.29696850481198e-12,5.32529525412359e-12,5.36003133882726e-12,5.38605069101362e-12,5.42251111149663e-12,5.45774714048333e-12,5.49417359736974e-12,5.5368753041047e-12,5.55689856086464e-12,5.60061923140558e-12,5.62137298498233e-12,5.64511350602849e-12,5.6723808008522e-12,5.68352466354665e-12,5.68669239311749e-12,5.69431498522399e-12,5.70194034721653e-12,5.70223811278906e-12,5.69851670970482e-12,5.68675220041191e-12,5.67142984710478e-12,5.66005702389557e-12,5.6455975762223e-12,5.63776771953214e-12,5.62659763686393e-12,5.61970685948893e-12,5.61783393312758e-12,5.61245145676441e-12,5.61304496761381e-12,5.61183176106474e-12,5.61595833762222e-12,5.617654243828e-12,5.61673555489447e-12,5.61639233668678e-12,5.61913351345729e-12,5.61237567764031e-12,5.59956692428712e-12,5.59074968341039e-12,5.5838262452423e-12,5.58157255112335e-12,5.58137252452987e-12,5.57925018933298e-12,5.56820520633036e-12,5.55603994812599e-12,5.54401231473955e-12,5.53087839981844e-12,5.5189789877732e-12,5.50953865644948e-12,5.49465774549008e-12,5.47969448706374e-12,5.47054732708058e-12,5.45849518143974e-12,5.44006913482262e-12,5.41266074500851e-12,5.4063370238522e-12,5.38909018719614e-12,5.37573961952079e-12,5.37487090030616e-12,5.35781789197585e-12,5.35932484249808e-12,5.35905351323145e-12,5.35646977930496e-12,5.36642478773444e-12,5.36755731233269e-12,5.38718480136947e-12,5.38483300712762e-12,5.39795464732137e-12,5.41301736765421e-12,5.42948336180465e-12,5.43656678557671e-12,5.4531339148202e-12,5.46464070821747e-12,5.48037112086288e-12,5.48075257942179e-12,5.4872916884841e-12,5.49823194580654e-12,5.51344116775437e-12,5.51716254499488e-12,5.53307629846925e-12,5.53667340299373e-12,5.54721420275574e-12,5.55705730009187e-12,5.56100891654382e-12,5.56361737878781e-12,5.55706956473556e-12,5.55419366125252e-12,5.5482847610536e-12,5.54346933443078e-12,5.53358363899512e-12,5.52540063179589e-12,5.51120596754671e-12,5.5006761259527e-12,5.48680621475984e-12,5.46986553561709e-12,5.44819699666624e-12,5.42178225839314e-12,5.39643683293665e-12,5.36522221732184e-12,5.32883602264233e-12,5.29797323992378e-12,5.25674994405777e-12,5.21990668009467e-12,5.19396982795146e-12,5.1683262758708e-12,5.14470466533556e-12,5.11895947584734e-12,5.09745891285247e-12,5.08164168959961e-12,5.06916422140507e-12,5.06430609409378e-12,5.05526348985592e-12,5.05250234533997e-12,5.04384653143583e-12,5.04097652757466e-12,5.03892924182834e-12,5.03145038864083e-12,5.02891790938853e-12,5.02975264217347e-12,5.01916932127234e-12,5.01404468581463e-12,5.00757820229414e-12,4.99265234317891e-12,4.98219592890722e-12,4.96025805308937e-12,4.94622347499716e-12,4.92217921732032e-12,4.90411469445129e-12,4.88205311965977e-12,4.85782594992219e-12,4.83602285869429e-12,4.81595890933756e-12,4.79221754372071e-12,4.76081543114035e-12,4.74028512370051e-12,4.71478516308021e-12,4.69143867714161e-12,4.67320524805517e-12,4.65413498669775e-12,4.63364726668586e-12,4.61862698377344e-12,4.60339700670335e-12,4.58744939008418e-12,4.57250116363335e-12,4.56387628345679e-12,4.54917444740762e-12,4.53225976573899e-12,4.5153368994534e-12,4.50719165618903e-12,4.50472150429715e-12,4.49935217145739e-12,4.50814464454514e-12,4.50832780142482e-12,4.52111477461271e-12,4.52451909729732e-12,4.53455480249122e-12,4.54356171566007e-12,4.54149721492708e-12,4.56216506609055e-12,4.57254929715275e-12,4.58551822685679e-12,4.60289509621953e-12,4.60734750329624e-12,4.62745254275349e-12,4.64539480278687e-12,4.65078069799183e-12,4.66410081095322e-12,4.67791586768173e-12,4.69141653936439e-12,4.70566113618577e-12,4.72525792400439e-12,4.74563842091453e-12,4.7613881773544e-12,4.76987815900458e-12,4.78331203847134e-12,4.79672063628468e-12,4.80807181851779e-12,4.81383376509192e-12,4.81321589231088e-12,4.80903093765714e-12,4.80266070101458e-12,4.79248219342082e-12,4.77919279639342e-12,4.76841862112657e-12,4.75620263863764e-12,4.74285171063489e-12,4.73144024373663e-12,4.72059614479995e-12,4.71399131072776e-12,4.71456298280131e-12,4.7099626656779e-12,4.71209416293524e-12,4.72126657333614e-12,4.72505151305482e-12,4.73102127763369e-12,4.72592342818711e-12,4.72424142030449e-12,4.72735485501519e-12,4.72284276730249e-12,4.7272323636909e-12,4.73374130845371e-12,4.73085586373624e-12,4.73830420800951e-12,4.73358020913986e-12,4.72754856899578e-12,4.710690213139e-12,4.70730753480225e-12,4.70479388367058e-12,4.70583985254936e-12,4.70585879041637e-12,4.70548481521418e-12,4.70209578029591e-12,4.70470235562544e-12,4.70438955153593e-12,4.69924640340536e-12,4.70407555515518e-12,4.70384860613295e-12,4.70665842884502e-12,4.7077685816256e-12,4.7089698033549e-12,4.71502372406824e-12,4.71083314352497e-12,4.70654679568738e-12,4.71757358929808e-12,4.71779450128308e-12,4.72385125224956e-12,4.72361749042744e-12,4.7307017584239e-12,4.74244555738333e-12,4.74621042528576e-12,4.75977896454974e-12,4.76250691523571e-12,4.76608692946633e-12,4.77204469814368e-12,4.76732127240738e-12,4.76478597041942e-12,4.76182025114846e-12,4.75705792577041e-12,4.7588324623782e-12,4.7554091718879e-12,4.75505017838286e-12,4.75530000250724e-12,4.753164412295e-12,4.74299228171688e-12,4.73352397399311e-12,4.72085364648769e-12,4.70954165432052e-12,4.69396304890824e-12,4.66836477929919e-12,4.64912982606003e-12,4.62552579363526e-12,4.59539395339456e-12,4.57167698302546e-12,4.54588523691756e-12,4.51575455947271e-12,4.48531188341725e-12,4.45449008209842e-12,4.42817179820546e-12,4.40304266557319e-12,4.38441620604914e-12,4.37768315375604e-12,4.36876729678624e-12,4.36432326326059e-12,4.36085784590015e-12,4.35132712810223e-12,4.34406681459591e-12,4.33286035299756e-12,4.32640681966388e-12,4.31727864732439e-12,4.30459814359528e-12,4.29543142751611e-12,4.28444171431203e-12,4.27431816932642e-12,4.26044719828824e-12,4.25211924944386e-12,4.23895555492448e-12,4.23127718758538e-12,4.21748738786285e-12,4.20483125901724e-12,4.19031906251217e-12,4.17316489717678e-12,4.15926407434531e-12,4.14371558988259e-12,4.12980443224939e-12,4.11737422275398e-12,4.10524236485678e-12,4.08626761479786e-12,4.07376538822703e-12,4.05689657902073e-12,4.04221117908406e-12,4.02525262247465e-12,4.00973849288702e-12,3.99814322694977e-12,3.98267289836911e-12,3.97376826906829e-12,3.96235834151122e-12,3.94476084842256e-12,3.94075142822359e-12,3.92452044633972e-12,3.91067228742552e-12,3.90605431292285e-12,3.89066320747411e-12,3.88408338110795e-12,3.88024544560838e-12,3.8700551621447e-12,3.8593192188457e-12,3.85805268615596e-12,3.85036719758303e-12,3.84558316024259e-12,3.84479409689822e-12,3.84216031502377e-12,3.83903072887976e-12,3.83801219671896e-12,3.83663875260763e-12,3.83369027559232e-12,3.83829634193706e-12,3.84868673050338e-12,3.85395309311973e-12,3.86067474392998e-12,3.87136651242109e-12,3.87416613143024e-12,3.88178114012162e-12,3.89112348305627e-12,3.90303003947344e-12,3.91193610858401e-12,3.92305564569821e-12,3.93487902638148e-12,3.94432405135007e-12,3.95257494290375e-12,3.95954675965012e-12,3.96242201677164e-12,3.9646584176296e-12,3.96521324898253e-12,3.95739084367132e-12,3.94775832988528e-12,3.93608423459546e-12,3.92099921406273e-12,3.91051617632055e-12,3.89635417259945e-12,3.88258354540318e-12,3.87698612955698e-12,3.8736871641535e-12,3.87492881396279e-12,3.87337988888872e-12,3.87478521229928e-12,3.8784081726415e-12,3.88269275826199e-12,3.88410887502011e-12,3.89293977891753e-12,3.89789066166629e-12,3.89662926148999e-12,3.8986982839377e-12,3.89986614073981e-12,3.89996391606491e-12,3.89985616651387e-12,3.89840873488462e-12,3.89919687353679e-12,3.90148836094056e-12,3.89801418840756e-12,3.89231952262733e-12,3.89206615586319e-12,3.89248805598483e-12,3.88345800236928e-12,3.88173428027442e-12,3.88263713140006e-12,3.87005960191585e-12,3.86560025442538e-12,3.85732725002335e-12,3.83965555862424e-12,3.83393816660374e-12,3.83128967629032e-12,3.82359506988241e-12,3.81554489583475e-12,3.80612497483149e-12,3.80045804148271e-12,3.79902765232769e-12,3.794060871972e-12,3.78415945797731e-12,3.79017306255355e-12,3.78892318226639e-12,3.78333393986805e-12,3.79134932284981e-12,3.79588849329471e-12,3.79490846656675e-12,3.79900181533481e-12,3.80104893649043e-12,3.80597613343248e-12,3.81085410553794e-12,3.81891056192558e-12,3.8180594560777e-12,3.81598582693638e-12,3.82237942975542e-12,3.82681048980254e-12,3.82051634615716e-12,3.81950896346582e-12,3.82032708113821e-12,3.82281197758536e-12,3.8188211867005e-12,3.81639719549427e-12,3.81248568309813e-12,3.80842486408067e-12,3.80364070669147e-12,3.78811297504807e-12,3.76701693220505e-12,3.74837273819372e-12,3.73007225409903e-12,3.70855616417973e-12,3.68445363454552e-12,3.6602020449075e-12,3.63895708480847e-12,3.61845997841469e-12,3.59888869806581e-12,3.58257108797783e-12,3.57012872252058e-12,3.56402702764025e-12,3.55673077958269e-12,3.54525176136918e-12,3.53888080041936e-12,3.53053449669304e-12,3.52113660494529e-12,3.51403026761275e-12,3.50449886210286e-12,3.50179050500936e-12,3.49683030614885e-12,3.48806066961974e-12,3.47995693996896e-12,3.47388321166204e-12,3.46339436561847e-12,3.4565979721744e-12,3.44440533351204e-12,3.43799991333398e-12,3.42749751160209e-12,3.41898971340406e-12,3.40779274628333e-12,3.39431114444233e-12,3.38560810224397e-12,3.37480483565042e-12,3.35920488982291e-12,3.34823056681493e-12,3.33401009346377e-12,3.32473552271121e-12,3.31035497030439e-12,3.29532052477581e-12,3.27646899437453e-12,3.26531180089571e-12,3.24947783374499e-12,3.23140667477614e-12,3.2170450564235e-12,3.21254122706457e-12,3.19938784699007e-12,3.18240153982475e-12,3.16935604895904e-12,3.15761791174682e-12,3.14543479843854e-12,3.13250749473204e-12,3.12804721831131e-12,3.11918381241747e-12,3.10690184049445e-12,3.10106393920953e-12,3.09566313798957e-12,3.08230393777734e-12,3.07554994571272e-12,3.06796670661514e-12,3.05998537339316e-12,3.05035445177064e-12,3.04579885151662e-12,3.03963565162822e-12,3.03340279399162e-12,3.02223159071848e-12,3.01483974007322e-12,3.00643550168055e-12,2.99969378774069e-12,2.99361854083997e-12,2.99007286138203e-12,2.98885398100059e-12,2.99042877207516e-12,2.99702255158235e-12,3.0009259335853e-12,3.00201471289459e-12,3.00572982080728e-12,3.00732228060582e-12,3.00954145990528e-12,3.00768938538576e-12,3.00519902296523e-12,3.00430249143337e-12,2.99924679545535e-12,2.99399494447641e-12,2.99295292444939e-12,2.98984518797688e-12,2.98530850648366e-12,2.97930991579694e-12,2.97322337332167e-12,2.96541420355436e-12,2.95862321451956e-12,2.95661705957996e-12,2.95051270138365e-12,2.94966762867724e-12,2.94733916879044e-12,2.94904105966419e-12,2.9538149186532e-12,2.95921910045741e-12,2.96297323544667e-12,2.96329380963047e-12,2.96396906353337e-12,2.96064743314848e-12,2.95933854058517e-12,2.9630468851108e-12,2.96464857425078e-12,2.96643951684388e-12,2.96748412725522e-12,2.96151189012084e-12,2.9585279805569e-12,2.95682907415445e-12,2.95829982460394e-12,2.95934328029381e-12,2.95448182730318e-12,2.94747648469831e-12,2.94377155057354e-12,2.93528447267332e-12,2.92849544853348e-12,2.92123613890608e-12,2.9167275248613e-12,2.9140921555995e-12,2.91354755702103e-12,2.9083202660174e-12,2.90463758902258e-12,2.89877874736054e-12,2.89721664902284e-12,2.89919613999964e-12,2.89566935424365e-12,2.89228800259342e-12,2.89502150451294e-12,2.89647978421438e-12,2.89340903935415e-12,2.89623628751092e-12,2.89526859094825e-12,2.89903013119195e-12,2.89832853256475e-12,2.89738433483675e-12,2.89631090799231e-12,2.89788265615805e-12,2.89364016302863e-12,2.88819695386282e-12,2.88919826799868e-12,2.88834641346379e-12,2.8840424452121e-12,2.88376296345035e-12,2.8776237680944e-12,2.871467456323e-12,2.86452664983774e-12,2.85894902561279e-12,2.84952103846818e-12,2.84030763691455e-12,2.8305098894542e-12,2.81986168928521e-12,2.80354992583375e-12,2.78688191902492e-12,2.77145861501207e-12,2.75474389717355e-12,2.73786127565918e-12,2.72406597197084e-12,2.70777318553278e-12,2.69394680773113e-12,2.68305746711963e-12,2.6707894114899e-12,2.66251253627051e-12,2.65694130705559e-12,2.65374068649732e-12,2.64930086743282e-12,2.64805448922223e-12,2.64620997908608e-12,2.64507037127541e-12,2.64357835779815e-12,2.6399780475075e-12,2.6353266607106e-12,2.62910865637431e-12,2.62862226131899e-12,2.62674659392008e-12,2.61956410249434e-12,2.60986913578507e-12,2.60959327420968e-12,2.60217626700788e-12,2.59890597479661e-12,2.5901624473241e-12,2.58049880781426e-12,2.5751476594094e-12,2.56623118368947e-12,2.55440607703407e-12,2.54317667940826e-12,2.53907905532594e-12,2.52875338516332e-12,2.5214065012492e-12,2.50976727304681e-12,2.50127643228351e-12,2.49370691194444e-12,2.48929953675918e-12,2.47934798966652e-12,2.46623850345182e-12,2.45567861976647e-12,2.4450726512424e-12,2.43261773052141e-12,2.4199454419721e-12,2.40742846434771e-12,2.39518534632838e-12,2.38466848320796e-12,2.3750957274363e-12,2.36590249936092e-12,2.3546216827901e-12,2.34391786592553e-12,2.33414861125298e-12,2.32694390682175e-12,2.31556174031034e-12,2.29901074359173e-12,2.28273095525218e-12,2.27276117606305e-12,2.26358678173229e-12,2.25509251253906e-12,2.24533520341746e-12,2.23461419805517e-12,2.22802461925357e-12,2.22040913030474e-12,2.21263684288572e-12,2.2063173088717e-12,2.19994997510158e-12,2.19411583890285e-12,2.19108485960957e-12,2.18641911512595e-12,2.18121943049375e-12,2.18068128965053e-12,2.17878646689571e-12,2.1768133404197e-12,2.17431876597882e-12,2.16996870760617e-12,2.16780452705139e-12,2.16479852901791e-12,2.16270928653787e-12,2.15848596134105e-12,2.15599438822643e-12,2.15430577305343e-12,2.151072182132e-12,2.14834605541501e-12,2.14718136137142e-12,2.14198020228171e-12,2.13906049771696e-12,2.13717225471608e-12,2.13551780034521e-12,2.13538405857511e-12,2.13330045204361e-12,2.13604926104198e-12,2.14146381554825e-12,2.14166348014121e-12,2.14389727286179e-12,2.14790569055516e-12,2.15106257061931e-12,2.15189980870221e-12,2.15351098191814e-12,2.15750643416826e-12,2.15884925187749e-12,2.16270461364896e-12,2.15927520900832e-12,2.15690181281389e-12,2.15740435334237e-12,2.16154355541438e-12,2.16328711662966e-12,2.16128735717678e-12,2.15671230014417e-12,2.1573289018659e-12,2.15607860354687e-12,2.15095575833692e-12,2.14293048395711e-12,2.14498430260839e-12,2.140782836443e-12,2.135393157061e-12,2.13289789524505e-12,2.1343059319652e-12,2.13334951850691e-12,2.12521027207054e-12,2.11761822628808e-12,2.1157361119967e-12,2.11854378258095e-12,2.11531693635514e-12,2.11295625726447e-12,2.11031379356861e-12,2.10839164174491e-12,2.10430819227354e-12,2.10414063881291e-12,2.10280583819748e-12,2.10089695887919e-12,2.1013271164576e-12,2.10711311766967e-12,2.10388102775462e-12,2.101943392651e-12,2.10450308852904e-12,2.10464187983416e-12,2.10788822012571e-12,2.11003822909124e-12,2.11187629451747e-12

* Right y-axis (KE_{tot})

D1 wetted and dewetted: Time [ms]
0,0.0018,0.0036,0.0054,0.0072,0.009,0.0108,0.0126,0.0144,0.0162,0.018,0.0198,0.0216,0.0234,0.0252,0.027,0.0288,0.0306,0.0324,0.0342,0.036,0.0378,0.0396,0.0414,0.0432,0.045,0.0468,0.0486,0.0504,0.0522,0.054,0.0558,0.0576,0.0594,0.0612,0.063,0.0648,0.0666,0.0684,0.0702,0.072,0.0738,0.0756,0.0774,0.0792,0.081,0.0828,0.0846,0.0864,0.0882,0.09,0.0918,0.0936,0.0954,0.0972,0.099,0.1008,0.1026,0.1044,0.1062,0.108,0.1098,0.1116,0.1134,0.1152,0.117,0.1188,0.1206,0.1224,0.1242,0.126,0.1278,0.1296,0.1314,0.1332,0.135,0.1368,0.1386,0.1404,0.1422,0.144,0.1458,0.1476,0.1494,0.1512,0.153,0.1548,0.1566,0.1584,0.1602,0.162,0.1638,0.1656,0.1674,0.1692,0.171,0.1728,0.1746,0.1764,0.1782,0.18,0.1818,0.1836,0.1854,0.1872,0.189,0.1908,0.1926,0.1944,0.1962,0.198,0.1998,0.2016,0.2034,0.2052,0.207,0.2088,0.2106,0.2124,0.2142,0.216,0.2178,0.2196,0.2214,0.2232,0.225,0.2268,0.2286,0.2304,0.2322,0.234,0.2358,0.2376,0.2394,0.2412,0.243,0.2448,0.2466,0.2484,0.2502,0.252,0.2538,0.2556,0.2574,0.2592,0.261,0.2628,0.2646,0.2664,0.2682,0.27,0.2718,0.2736,0.2754,0.2772,0.279,0.2808,0.2826,0.2844,0.2862,0.288,0.2898,0.2916,0.2934,0.2952,0.297,0.2988,0.3006,0.3024,0.3042,0.306,0.3078,0.3096,0.3114,0.3132,0.315,0.3168,0.3186,0.3204,0.3222,0.324,0.3258,0.3276,0.3294,0.3312,0.333,0.3348,0.3366,0.3384,0.3402,0.342,0.3438,0.3456,0.3474,0.3492,0.351,0.3528,0.3546,0.3564,0.3582,0.36,0.3618,0.3636,0.3654,0.3672,0.369,0.3708,0.3726,0.3744,0.3762,0.378,0.3798,0.3816,0.3834,0.3852,0.387,0.3888,0.3906,0.3924,0.3942,0.396,0.3978,0.3996,0.4014,0.4032,0.405,0.4068,0.4086,0.4104,0.4122,0.414,0.4158,0.4176,0.4194,0.4212,0.423,0.4248,0.4266,0.4284,0.4302,0.432,0.4338,0.4356,0.4374,0.4392,0.441,0.4428,0.4446,0.4464,0.4482,0.45,0.4518,0.4536,0.4554,0.4572,0.459,0.4608,0.4626,0.4644,0.4662,0.468,0.4698,0.4716,0.4734,0.4752,0.477,0.4788,0.4806,0.4824,0.4842,0.486,0.4878,0.4896,0.4914,0.4932,0.495,0.4968,0.4986,0.5004,0.5022,0.504,0.5058,0.5076,0.5094,0.5112,0.513,0.5148,0.5166,0.5184,0.5202,0.522,0.5238,0.5256,0.5274,0.5292,0.531,0.5328,0.5346,0.5364,0.5382,0.54,0.5418,0.5436,0.5454,0.5472,0.549,0.5508,0.5526,0.5544,0.5562,0.558,0.5598,0.5616,0.5634,0.5652,0.567,0.5688,0.5706,0.5724,0.5742,0.576,0.5778,0.5796,0.5814,0.5832,0.585,0.5868,0.5886,0.5904,0.5922,0.594,0.5958,0.5976,0.5994,0.6012,0.603,0.6048,0.6066,0.6084,0.6102,0.612,0.6138,0.6156,0.6174,0.6192,0.621,0.6228,0.6246,0.6264,0.6282,0.63,0.6318,0.6336,0.6354,0.6372,0.639,0.6408,0.6426,0.6444,0.6462,0.648,0.6498,0.6516,0.6534,0.6552,0.657,0.6588,0.6606,0.6624,0.6642,0.666,0.6678,0.6696,0.6714,0.6732,0.675,0.6768,0.6786,0.6804,0.6822,0.684,0.6858,0.6876,0.6894,0.6912,0.693,0.6948,0.6966,0.6984,0.7002,0.702,0.7038,0.7056,0.7074,0.7092,0.711,0.7128,0.7146,0.7164,0.7182,0.72,0.7218,0.7236,0.7254,0.7272,0.729,0.7308,0.7326,0.7344,0.7362,0.738,0.7398,0.7416,0.7434,0.7452,0.747,0.7488,0.7506,0.7524,0.7542,0.756,0.7578,0.7596,0.7614,0.7632,0.765,0.7668,0.7686,0.7704,0.7722,0.774,0.7758,0.7776,0.7794,0.7812,0.783,0.7848,0.7866,0.7884,0.7902,0.792,0.7938,0.7956,0.7974,0.7992,0.801,0.8028,0.8046,0.8064,0.8082,0.81,0.8118,0.8136,0.8154,0.8172,0.819,0.8208,0.8226,0.8244,0.8262,0.828,0.8298,0.8316,0.8334,0.8352,0.837,0.8388,0.8406,0.8424,0.8442,0.846,0.8478,0.8496,0.8514,0.8532,0.855,0.8568,0.8586,0.8604,0.8622,0.864,0.8658,0.8676,0.8694,0.8712,0.873,0.8748,0.8766,0.8784,0.8802,0.882,0.8838,0.8856,0.8874,0.8892,0.891,0.8928,0.8946,0.8964,0.8982,0.9,0.9018,0.9036,0.9054,0.9072,0.909,0.9108,0.9126,0.9144,0.9162,0.918,0.9198,0.9216,0.9234,0.9252,0.927,0.9288,0.9306,0.9324,0.9342,0.936,0.9378,0.9396,0.9414,0.9432,0.945,0.9468,0.9486,0.9504,0.9522,0.954,0.9558,0.9576,0.9594,0.9612,0.963,0.9648,0.9666,0.9684,0.9702,0.972,0.9738,0.9756,0.9774,0.9792,0.981,0.9828,0.9846,0.9864,0.9882,0.99,0.9918,0.9936,0.9954,0.9972,0.999,1.0008,1.0026,1.0044,1.0062,1.008,1.0098,1.0116,1.0134,1.0152,1.017,1.0188,1.0206,1.0224,1.0242,1.026,1.0278,1.0296,1.0314,1.0332,1.035,1.0368,1.0386,1.0404,1.0422,1.044,1.0458,1.0476,1.0494,1.0512,1.053,1.0548,1.0566,1.0584,1.0602,1.062,1.0638,1.0656,1.0674,1.0692,1.071,1.0728,1.0746,1.0764,1.0782,1.08,1.0818,1.0836,1.0854,1.0872,1.089,1.0908,1.0926,1.0944,1.0962,1.098,1.0998,1.1016,1.1034,1.1052,1.107,1.1088,1.1106,1.1124,1.1142,1.116,1.1178,1.1196,1.1214,1.1232,1.125,1.1268,1.1286,1.1304,1.1322,1.134,1.1358,1.1376,1.1394,1.1412,1.143,1.1448,1.1466,1.1484,1.1502,1.152,1.1538,1.1556,1.1574,1.1592,1.161,1.1628,1.1646,1.1664,1.1682,1.17,1.1718,1.1736,1.1754,1.1772,1.179,1.1808,1.1826,1.1844,1.1862,1.188,1.1898,1.1916,1.1934,1.1952,1.197,1.1988,1.2006,1.2024,1.2042,1.206,1.2078,1.2096,1.2114,1.2132,1.215,1.2168,1.2186,1.2204,1.2222,1.224,1.2258,1.2276,1.2294,1.2312,1.233,1.2348,1.2366,1.2384,1.2402,1.242,1.2438,1.2456,1.2474,1.2492,1.251,1.2528,1.2546,1.2564,1.2582,1.26,1.2618,1.2636,1.2654,1.2672,1.269,1.2708,1.2726,1.2744,1.2762,1.278,1.2798,1.2816,1.2834,1.2852,1.287,1.2888,1.2906,1.2924,1.2942,1.296,1.2978,1.2996,1.3014,1.3032,1.305,1.3068,1.3086,1.3104,1.3122,1.314,1.3158,1.3176,1.3194,1.3212,1.323,1.3248,1.3266,1.3284,1.3302,1.332,1.3338,1.3356,1.3374,1.3392,1.341,1.3428,1.3446,1.3464,1.3482,1.35,1.3518,1.3536,1.3554,1.3572,1.359,1.3608,1.3626,1.3644,1.3662,1.368,1.3698,1.3716,1.3734,1.3752,1.377,1.3788,1.3806,1.3824,1.3842,1.386,1.3878,1.3896,1.3914,1.3932,1.395,1.3968,1.3986,1.4004,1.4022,1.404,1.4058,1.4076,1.4094,1.4112,1.413,1.4148,1.4166,1.4184,1.4202,1.422,1.4238,1.4256,1.4274,1.4292,1.431,1.4328,1.4346,1.4364,1.4382,1.44,1.4418,1.4436,1.4454,1.4472,1.449,1.4508,1.4526,1.4544,1.4562,1.458,1.4598,1.4616,1.4634,1.4652,1.467,1.4688,1.4706,1.4724,1.4742,1.476,1.4778,1.4796,1.4814,1.4832,1.485,1.4868,1.4886,1.4904,1.4922,1.494,1.4958,1.4976,1.4994,1.5012,1.503,1.5048,1.5066,1.5084,1.5102,1.512,1.5138,1.5156,1.5174,1.5192,1.521,1.5228,1.5246,1.5264,1.5282,1.53,1.5318,1.5336,1.5354,1.5372,1.539,1.5408,1.5426,1.5444,1.5462,1.548,1.5498,1.5516,1.5534,1.5552,1.557,1.5588,1.5606,1.5624,1.5642,1.566,1.5678,1.5696,1.5714,1.5732,1.575,1.5768,1.5786,1.5804,1.5822,1.584,1.5858,1.5876,1.5894,1.5912,1.593,1.5948,1.5966,1.5984,1.6002,1.602,1.6038,1.6056,1.6074,1.6092,1.611,1.6128,1.6146,1.6164,1.6182,1.62,1.6218,1.6236,1.6254,1.6272,1.629,1.6308,1.6326,1.6344,1.6362,1.638,1.6398,1.6416,1.6434,1.6452,1.647,1.6488,1.6506,1.6524,1.6542,1.656,1.6578,1.6596,1.6614,1.6632,1.665,1.6668,1.6686,1.6704,1.6722,1.674,1.6758,1.6776,1.6794,1.6812,1.683,1.6848,1.6866,1.6884,1.6902,1.692,1.6938,1.6956,1.6974,1.6992,1.701,1.7028,1.7046,1.7064,1.7082,1.71,1.7118,1.7136,1.7154,1.7172,1.719,1.7208,1.7226,1.7244,1.7262,1.728,1.7298,1.7316,1.7334,1.7352,1.737,1.7388,1.7406,1.7424,1.7442,1.746,1.7478,1.7496,1.7514,1.7532,1.755,1.7568,1.7586,1.7604,1.7622,1.764,1.7658,1.7676,1.7694,1.7712,1.773,1.7748,1.7766,1.7784,1.7802,1.782,1.7838,1.7856,1.7874,1.7892,1.791,1.7928,1.7946,1.7964,1.7982,1.8,1.8018,1.8036,1.8054,1.8072,1.809,1.8108,1.8126,1.8144,1.8162,1.818,1.8198,1.8216,1.8234,1.8252,1.827,1.8288,1.8306,1.8324,1.8342,1.836,1.8378,1.8396,1.8414,1.8432,1.845,1.8468,1.8486,1.8504,1.8522,1.854,1.8558,1.8576,1.8594,1.8612,1.863,1.8648,1.8666,1.8684,1.8702,1.872,1.8738,1.8756,1.8774,1.8792,1.881,1.8828,1.8846,1.8864,1.8882,1.89,1.8918,1.8936,1.8954,1.8972,1.899,1.9008,1.9026,1.9044,1.9062,1.908,1.9098,1.9116,1.9134,1.9152,1.917,1.9188,1.9206,1.9224,1.9242,1.926,1.9278,1.9296,1.9314,1.9332,1.935,1.9368,1.9386,1.9404,1.9422,1.944,1.9458,1.9476,1.9494,1.9512,1.953,1.9548,1.9566,1.9584,1.9602,1.962,1.9638,1.9656,1.9674,1.9692,1.971,1.9728,1.9746,1.9764,1.9782,1.98,1.9818,1.9836,1.9854,1.9872,1.989,1.9908,1.9926,1.9944,1.9962,1.998,1.9998

D1 wetted and dewetted: KE_{tot} [J]
0,3.24506237321946e-11,7.04224061826966e-11,9.40806667550387e-11,1.16921050346491e-10,1.39761910490572e-10,1.59086397788789e-10,1.75272476108111e-10,1.91485414774869e-10,2.09569064791078e-10,2.29331127644945e-10,2.49740431368813e-10,2.69871662364841e-10,2.89120036407748e-10,3.07367998016935e-10,3.24646811877623e-10,3.41089783837041e-10,3.57178942652924e-10,3.73152305338543e-10,3.8926516087312e-10,4.0559620767749e-10,4.22288557719476e-10,4.39297199529393e-10,4.56681080849211e-10,4.73869916569209e-10,4.90273879059865e-10,5.05727317475924e-10,5.20769707335959e-10,5.36160557756287e-10,5.52236779621023e-10,5.68759070589128e-10,5.86643778635054e-10,6.05018059072426e-10,6.2123724998489e-10,6.34710797410243e-10,6.47687507386975e-10,6.63394245373959e-10,6.81837457472353e-10,6.99962623312201e-10,7.1504834685149e-10,7.26205215353111e-10,7.33632462573306e-10,7.38065043859357e-10,7.40353217083533e-10,7.40493968012269e-10,7.38774864553189e-10,7.35506572438436e-10,7.31621759524e-10,7.28133381615896e-10,7.25938634426156e-10,7.26087323462537e-10,7.29407192138816e-10,7.35661156637405e-10,7.44760039374407e-10,7.56768602444635e-10,7.72508470693791e-10,7.92680556461767e-10,8.1730952492175e-10,8.45977348014027e-10,8.78243766741712e-10,9.13210144137236e-10,9.50981012296778e-10,9.90941787081114e-10,1.03268168678961e-09,1.07514358217747e-09,1.11697890710616e-09,1.15623701164767e-09,1.19099227860324e-09,1.21900657221544e-09,1.23763829607202e-09,1.2444147284461e-09,1.23756683285018e-09,1.2170019058912e-09,1.18471013841581e-09,1.14357747770193e-09,1.09784070418975e-09,1.05109152726167e-09,1.00643079585988e-09,9.65090502845784e-10,9.27465968318244e-10,8.92178668523235e-10,8.5836098148063e-10,8.26092120861737e-10,7.9598554282173e-10,7.69065407849402e-10,7.46013899827798e-10,7.27051522273802e-10,7.12101619099042e-10,7.00639305563924e-10,6.91623963494965e-10,6.83649284806058e-10,6.74474545998966e-10,6.6159592784357e-10,6.42926676277595e-10,6.17089942871841e-10,5.83499204259758e-10,5.43167106757704e-10,4.98402386033262e-10,4.52896102300362e-10,4.10018094795648e-10,3.8155295243444e-10,3.72829641859753e-10,3.56148623159849e-10,3.41577368746802e-10,3.30049503065539e-10,3.1784431168481e-10,3.02611459640906e-10,2.84156394013697e-10,2.63101942583384e-10,2.40934185584859e-10,2.1995024500457e-10,2.02518440918634e-10,1.90450676650626e-10,1.84971298488934e-10,1.85646529880726e-10,1.91315151521435e-10,2.01182563563445e-10,2.13892458383698e-10,2.27480758241718e-10,2.39718832461124e-10,2.49289623687131e-10,2.55972883776639e-10,2.59884850024382e-10,2.61704556549625e-10,2.62592471465031e-10,2.63954144861581e-10,2.66761814126344e-10,2.71656068586134e-10,2.78927497076063e-10,2.8904776033557e-10,3.02323555265655e-10,3.1863666200478e-10,3.37208711791824e-10,3.56475316636069e-10,3.7525952900356e-10,3.92975115006384e-10,4.09334995664489e-10,4.24302847350949e-10,4.38082382573735e-10,4.51095061637121e-10,4.63714704691787e-10,4.76175157060379e-10,4.88395648792401e-10,5.00429644609897e-10,5.12298097607298e-10,5.23988351878074e-10,5.355310462283e-10,5.47085998659765e-10,5.59166645361827e-10,5.71990147240554e-10,5.85511870407758e-10,5.99195072444728e-10,6.12520810216555e-10,6.24767164961408e-10,6.35100135817662e-10,6.43463392825103e-10,6.50127557733367e-10,6.55269246239957e-10,6.58441071503984e-10,6.59094707062613e-10,6.57107088771235e-10,6.52656727260779e-10,6.45857709417924e-10,6.37061914538369e-10,6.26644445184871e-10,6.14966971129791e-10,6.01775194139382e-10,5.87002586843224e-10,5.70271574627647e-10,5.5242790628851e-10,5.33689477216379e-10,5.14710058117914e-10,4.9642229509156e-10,4.79302934110968e-10,4.63717953156592e-10,4.49435833040009e-10,4.3614089267261e-10,4.23274858236697e-10,4.10269360819481e-10,3.9636443317739e-10,3.80664586164325e-10,3.62160468657487e-10,3.40236228807755e-10,3.15024397275339e-10,2.87313197414235e-10,2.58553698717356e-10,2.30465532028803e-10,2.04474722171716e-10,1.8165111836499e-10,1.6273706448128e-10,1.47882027499353e-10,1.37009768223241e-10,1.29914323093023e-10,1.26081137683595e-10,1.24993093714937e-10,1.26090427108886e-10,1.28982473969358e-10,1.33399556253583e-10,1.39188001927537e-10,1.46265924655691e-10,1.54489534806975e-10,1.63829338187476e-10,1.74328518105458e-10,1.86059698169271e-10,1.9905996549386e-10,2.13156115777078e-10,2.27959871752326e-10,2.42956971723861e-10,2.57439566437305e-10,2.70621167686783e-10,2.82116856788606e-10,2.91528159927483e-10,2.99046299930623e-10,3.05192571736013e-10,3.10587582713348e-10,3.16087204980425e-10,3.22281907459409e-10,3.29531284955135e-10,3.38081616868198e-10,3.47755340899535e-10,3.58182091234532e-10,3.68989985683007e-10,3.79773389005663e-10,3.90162791321469e-10,3.9997338461731e-10,4.08744836700427e-10,4.16305799780806e-10,4.22425393757488e-10,4.27001218983847e-10,4.3012468226685e-10,4.31816376775939e-10,4.32144487273717e-10,4.31206667293277e-10,4.29253376505434e-10,4.26267086271392e-10,4.22401433224476e-10,4.17768848976891e-10,4.12508178938881e-10,4.06744126954302e-10,4.00545904431444e-10,3.94000282506182e-10,3.87184530146061e-10,3.79881405107786e-10,3.71883953971839e-10,3.63072402054236e-10,3.53263480521721e-10,3.42402002076881e-10,3.30697832370719e-10,3.18228489011915e-10,3.05032988873348e-10,2.91364621330082e-10,2.77812055647138e-10,2.64633359468373e-10,2.5207213714507e-10,2.40267509099294e-10,2.28993758210616e-10,2.18077931706493e-10,2.07237231859275e-10,1.96086041119742e-10,1.84665210440808e-10,1.72961159856224e-10,1.61059570443271e-10,1.48802665191575e-10,1.36136190491495e-10,1.23041809833959e-10,1.0960937593572e-10,9.61006603482897e-11,8.28641226552018e-11,7.02960000947346e-11,5.89175733914665e-11,4.93574915667181e-11,4.20777032596489e-11,3.74382758861485e-11,3.56747642058534e-11,3.67967415421401e-11,4.06509695530813e-11,4.69489660062192e-11,5.53306856567584e-11,6.53903333301639e-11,7.66456090523545e-11,8.8690603146921e-11,1.01060287910116e-10,1.13375226940506e-10,1.25452140854506e-10,1.37115919922433e-10,1.48295689554135e-10,1.58976532404598e-10,1.69186880196306e-10,1.78994524800695e-10,1.88556059736781e-10,1.97837178462378e-10,2.07116401440448e-10,2.16479085993201e-10,2.25961571872849e-10,2.35515316793326e-10,2.44972429731196e-10,2.5433625072161e-10,2.63550690106195e-10,2.72630778397675e-10,2.8152283098122e-10,2.9009787559122e-10,2.98335541437001e-10,3.06047382943958e-10,3.13179708592401e-10,3.19638898827456e-10,3.25282992631398e-10,3.30266324727443e-10,3.34534743659031e-10,3.38031638360023e-10,3.40799691153639e-10,3.42720895362858e-10,3.43669084710681e-10,3.4383299505862e-10,3.43126398133319e-10,3.41412107178426e-10,3.38724438824528e-10,3.35084160247819e-10,3.30507893472525e-10,3.25006391392003e-10,3.18879012673381e-10,3.12106051049605e-10,3.04843334516943e-10,2.97290636604121e-10,2.8947775315476e-10,2.81398301861672e-10,2.72957536269715e-10,2.64226230268063e-10,2.55128867491372e-10,2.45657713050627e-10,2.35776693448224e-10,2.25509307522195e-10,2.14747419349507e-10,2.03364620675385e-10,1.914695872305e-10,1.79099982403302e-10,1.66166338965294e-10,1.52912841076907e-10,1.39541524401516e-10,1.2617537908047e-10,1.13105496239858e-10,1.00439182493185e-10,8.83222769460959e-11,7.69965089705859e-11,6.65221351662729e-11,5.7074866384621e-11,4.86493317030245e-11,4.15605752513766e-11,3.58598386750423e-11,3.16647777777651e-11,2.9115880578603e-11,2.82912736348637e-11,2.91842573389053e-11,3.17477373412901e-11,3.59418722226319e-11,4.15664123615508e-11,4.84578378627435e-11,5.63955951174758e-11,6.5205282698168e-11,7.47272078090427e-11,8.47853716641011e-11,9.5214531089358e-11,1.05936482210087e-10,1.1674232735728e-10,1.27510375257774e-10,1.3813820893766e-10,1.48539832308245e-10,1.58740055749691e-10,1.68734234394027e-10,1.78378899380185e-10,1.87800267820982e-10,1.96961740898062e-10,2.05765987086839e-10,2.14266489809859e-10,2.22331674502487e-10,2.30099739083269e-10,2.37571459754095e-10,2.44746966024767e-10,2.51530013218713e-10,2.57961860089973e-10,2.64103058812187e-10,2.6984658259754e-10,2.75252648652687e-10,2.80198447789296e-10,2.84702876448584e-10,2.88578104714145e-10,2.91768681728251e-10,2.9421284837888e-10,2.95760150143772e-10,2.96384945496511e-10,2.9601262603456e-10,2.9467656170244e-10,2.92393355842105e-10,2.89080808751805e-10,2.84756306871438e-10,2.79523766286231e-10,2.73563091623264e-10,2.6680487838941e-10,2.59469678537529e-10,2.51645060193623e-10,2.43347622329338e-10,2.34779278654967e-10,2.25876404356363e-10,2.1685563355492e-10,2.07628562795062e-10,1.98307474256771e-10,1.88927581666776e-10,1.79382753722825e-10,1.69724607821025e-10,1.59973110176719e-10,1.50162605982352e-10,1.40320351025323e-10,1.30371983013005e-10,1.20447242987567e-10,1.10520930915525e-10,1.00651354903006e-10,9.10111824356547e-11,8.15840691548364e-11,7.25343575838057e-11,6.39308349732439e-11,5.59743538100202e-11,4.87484584103484e-11,4.23862660689492e-11,3.69305901128351e-11,3.24514738132191e-11,2.90474600891764e-11,2.67622871015262e-11,2.55920030041e-11,2.55330584707058e-11,2.66126084861992e-11,2.8743997384305e-11,3.18961850468394e-11,3.59603008015793e-11,4.08931239247569e-11,4.65770604837034e-11,5.29156946813026e-11,5.98292173390247e-11,6.71389985446778e-11,7.48160043061952e-11,8.28366846042026e-11,9.11675083060374e-11,9.97456956505901e-11,1.08505390160303e-10,1.17304471096048e-10,1.26130478338331e-10,1.3492550319243e-10,1.43599063499578e-10,1.52124304220551e-10,1.60485253148141e-10,1.68639566367192e-10,1.76468001743084e-10,1.84088564469348e-10,1.91379368305503e-10,1.9834647502293e-10,2.05042711859413e-10,2.11412777596293e-10,2.17402591257547e-10,2.23049755275652e-10,2.28336604444901e-10,2.33185953085697e-10,2.3758395206488e-10,2.41503973560056e-10,2.4496971321363e-10,2.47826179105973e-10,2.50048437438289e-10,2.51639513781331e-10,2.52531057772401e-10,2.52671168818213e-10,2.51916385784237e-10,2.50419188484533e-10,2.48126480296068e-10,2.45057697689469e-10,2.41143160713415e-10,2.36537155227502e-10,2.3129748134488e-10,2.2550158154694e-10,2.19102605375758e-10,2.12132299932789e-10,2.0480516651457e-10,1.97085385285267e-10,1.89024285589399e-10,1.80615722029431e-10,1.7195937387761e-10,1.63119721779569e-10,1.54045752446188e-10,1.44831851813506e-10,1.35573768815353e-10,1.26251862355278e-10,1.1694532429143e-10,1.07629182158003e-10,9.83980804179822e-11,8.9320447271002e-11,8.05473018565106e-11,7.21329766538021e-11,6.41572802952286e-11,5.66475952019417e-11,4.96713937250038e-11,4.33137018265352e-11,3.77435110792572e-11,3.28797747358383e-11,2.88065267122573e-11,2.56429346524949e-11,2.33783610582469e-11,2.2004084849046e-11,2.16100074826904e-11,2.21507146068887e-11,2.35818456991282e-11,2.59129741648479e-11,2.90946558269407e-11,3.30637852840644e-11,3.78057139728932e-11,4.33064797844447e-11,4.94477683862602e-11,5.61252085714558e-11,6.32871971625028e-11,7.08236082128545e-11,7.86352146979596e-11,8.66476202885843e-11,9.4800831311589e-11,1.03022995119216e-10,1.11196378916939e-10,1.19343158649395e-10,1.27404940997304e-10,1.35269910501786e-10,1.42894207230421e-10,1.50281695978387e-10,1.57387089815534e-10,1.6422750020733e-10,1.70780490891911e-10,1.77072541954653e-10,1.83026850460518e-10,1.88652300018966e-10,1.9388744007129e-10,1.98699080619207e-10,2.03040945378969e-10,2.06927079333761e-10,2.10318684821588e-10,2.1317756503173e-10,2.15386095970329e-10,2.16990744397952e-10,2.18015893372894e-10,2.18327820333709e-10,2.17917783708624e-10,2.16917064278107e-10,2.15211328529486e-10,2.1288146102758e-10,2.0987629277297e-10,2.06253966872442e-10,2.02025784331249e-10,1.97309792492158e-10,1.92062168971707e-10,1.86361124443837e-10,1.80325289590515e-10,1.73884803317225e-10,1.67103875625082e-10,1.60052152297902e-10,1.52790568224057e-10,1.45214568852794e-10,1.37513463349616e-10,1.29632786497432e-10,1.21674002464904e-10,1.13661375907062e-10,1.05648666988482e-10,9.76691906593933e-11,8.9861463707454e-11,8.22154919145281e-11,7.47525791058006e-11,6.75565259946004e-11,6.07341435706015e-11,5.42589700505714e-11,4.82146397638418e-11,4.26351114019741e-11,3.7603895453583e-11,3.30490296943933e-11,2.90751578298778e-11,2.57450404952752e-11,2.30236790722734e-11,2.09410499140026e-11,1.9527820642183e-11,1.87744879656847e-11,1.87109232813952e-11,1.93091916042764e-11,2.0611261242126e-11,2.2542209984623e-11,2.50880853216578e-11,2.82629748214775e-11,3.19701078166925e-11,3.62499064209902e-11,4.10386095282285e-11,4.62820844154706e-11,5.18975892972572e-11,5.78619915503657e-11,6.40639181736986e-11,7.04586210767654e-11,7.69808320399012e-11,8.36740880232319e-11,9.03745713870955e-11,9.71321389948223e-11,1.03817372415114e-10,1.10511370747037e-10,1.17073965778756e-10,1.23538117232971e-10,1.29797695459236e-10,1.35872204205221e-10,1.41756645012794e-10,1.47412583023544e-10,1.5277915025727e-10,1.57879716270644e-10,1.62707638829018e-10,1.67192457046531e-10,1.71320917353821e-10,1.75076083401848e-10,1.7848380389188e-10,1.81382983482572e-10,1.83839137564608e-10,1.85805745733274e-10,1.87196841473678e-10,1.88039053901702e-10,1.88241876236937e-10,1.87936195985837e-10,1.8703769020929e-10,1.85485798535141e-10,1.83387634516107e-10,1.8074125022574e-10,1.77523336964131e-10,1.73787133389817e-10,1.69581902482858e-10,1.64909432175124e-10,1.59805889455563e-10,1.54312007720287e-10,1.48506066823578e-10,1.42300275943993e-10,1.35833267712556e-10,1.29138536484151e-10,1.22204665903911e-10,1.15205572416893e-10,1.08100289043203e-10,1.00867161352953e-10,9.36591761420963e-11,8.6515350405559e-11,7.94525971190009e-11,7.25490077932401e-11,6.58555025519193e-11,5.93671549710789e-11,5.32173058711451e-11,4.73523679057367e-11,4.19409496691432e-11,3.69277369593892e-11,3.23954774272138e-11,2.83317859513445e-11,2.48198295131129e-11,2.18340861479539e-11,1.9464860593843e-11,1.77157918504181e-11,1.65726807316461e-11,1.60943105030438e-11,1.62702806834173e-11,1.70793430042246e-11,1.85064584941125e-11,2.05378966832233e-11,2.31647301796316e-11,2.63318274036875e-11,3.00299170965565e-11,3.42175651890619e-11,3.88517102998442e-11,4.38621095900283e-11,4.91948025291729e-11,5.4793624606664e-11,6.06248722356899e-11,6.66435964282772e-11,7.27706853354629e-11,7.89844276575541e-11,8.5184126485597e-11,9.14014298209277e-11,9.75657828271563e-11,1.0366870795724e-10,1.0959065725359e-10,1.15376293497665e-10,1.20883326425983e-10,1.26199939876038e-10,1.3125817220595e-10,1.36008360434064e-10,1.4042484498875e-10,1.44559545907723e-10,1.4831229175227e-10,1.51649397071956e-10,1.54618852050776e-10,1.57172662657681e-10,1.59237354580353e-10,1.60838481067643e-10,1.61929401160432e-10,1.62617101386643e-10,1.62808332347791e-10,1.62432630682171e-10,1.61535640072778e-10,1.60127105023421e-10,1.58276772846368e-10,1.55959004011607e-10,1.53202557108463e-10,1.50052173244314e-10,1.46396417409075e-10,1.42357509805687e-10,1.38012799529461e-10,1.33362498834972e-10,1.28381622631824e-10,1.23141978851613e-10,1.17673924500551e-10,1.12058060362584e-10,1.06296651354435e-10,1.0033668542366e-10,9.43015887477256e-11,8.82982201974232e-11,8.2219223970745e-11,7.61728966679752e-11,7.02003754791942e-11,6.43139443151302e-11,5.86015314732645e-11,5.3103370680561e-11,4.78471298541274e-11,4.2871959173985e-11,3.81499085196881e-11,3.37814593429182e-11,2.98241726513145e-11,2.62468446758933e-11,2.30865962841803e-11,2.03546095322373e-11,1.80862301771303e-11,1.62895667139072e-11,1.49717241845306e-11,1.41127641566952e-11,1.37608477784862e-11,1.38827348742545e-11,1.44780246524625e-11,1.55542338040034e-11,1.71033000864274e-11,1.90679498001486e-11,2.14398221840786e-11,2.42335170629645e-11,2.74082387543468e-11,3.09259687121548e-11,3.47493425233877e-11,3.88600208612069e-11,4.32001724854391e-11,4.77475422959974e-11,5.25047122290239e-11,5.74151152448026e-11,6.2413442570458e-11,6.74875873628157e-11,7.26096561644641e-11,7.77006179803699e-11,8.2740887264432e-11,8.77588673254852e-11,9.27086704592465e-11,9.7524752966275e-11,1.02205149028217e-10,1.06710088770041e-10,1.11071773076922e-10,1.15166948544762e-10,1.19036896238952e-10,1.22652208836711e-10,1.25888510857681e-10,1.28933330464315e-10,1.31614695429982e-10,1.33939306829605e-10,1.35936876932576e-10,1.37503045826174e-10,1.3871623711992e-10,1.39511274522436e-10,1.39849925196635e-10,1.39741288391881e-10,1.39237298176115e-10,1.38244818774029e-10,1.36876056036025e-10,1.35045474286718e-10,1.32791724218882e-10,1.30124669534881e-10,1.27153622497822e-10,1.2376141004073e-10,1.20055852159132e-10,1.16071180668957e-10,1.11727171283494e-10,1.07115537228053e-10,1.02260549462066e-10,9.72669194099575e-11,9.21397545688688e-11,8.68435372755225e-11,8.14738868260866e-11,7.61166407666108e-11,7.07476552060167e-11,6.53536801330843e-11,6.00756696748124e-11,5.49063147132163e-11,4.98778320657402e-11,4.50099156885201e-11,4.03395694863454e-11,3.59338496498668e-11,3.17798482650844e-11,2.7977323966115e-11,2.45230355603468e-11,2.14239415776933e-11,1.87041461427297e-11,1.64336176196963e-11,1.45884505606975e-11,1.32021519160139e-11,1.22817022797959e-11,1.18237285903464e-11,1.18443307115753e-11,1.23026564975479e-11,1.32323057520064e-11,1.45994477179806e-11,1.63780723287431e-11,1.85722356021032e-11,2.1173151874858e-11,2.41230938737588e-11,2.74222952192028e-11,3.10277756671626e-11,3.49003403676768e-11,3.89930250401355e-11,4.32943547680635e-11,4.77422061472244e-11,5.22680092109449e-11,5.6900569508913e-11,6.15716927329227e-11,6.62285444001725e-11,7.08952326284381e-11,7.5453928226751e-11,7.99477512904194e-11,8.43427792108207e-11,8.8564780010142e-11,9.26307959870602e-11,9.65106909312876e-11,1.00157719594597e-10,1.03589706793714e-10,1.06761098681356e-10,1.09639304057188e-10,1.12235705096922e-10,1.14473320039543e-10,1.16412356817146e-10,1.18012174829837e-10,1.19196374450675e-10,1.20051205033147e-10,1.20572155876986e-10,1.20669500672009e-10,1.2042584462538e-10,1.19766529382861e-10,1.18751954742408e-10,1.17379527101361e-10,1.15673634957901e-10,1.13591961213219e-10,1.11168500204733e-10,1.08515433775472e-10,1.05493884481013e-10,1.02202787578051e-10,9.8656548424383e-11,9.49191929946022e-11,9.0952573187804e-11,8.68459852593403e-11,8.25710882307738e-11,7.82167174802196e-11,7.37596918760954e-11,6.92164605082862e-11,6.46470775334058e-11,6.01314268244999e-11,5.56346746438826e-11,5.12118528744311e-11,4.68817417704832e-11,4.26648114318267e-11,3.85973583442118e-11,3.47017971266374e-11,3.10030079289886e-11,2.75507542503695e-11,2.43516360238414e-11,2.14184194576936e-11,1.87968407671439e-11,1.64934789195977e-11,1.45273419540619e-11,1.28917563299222e-11,1.16000764474386e-11,1.06715676412064e-11,1.0103271240069e-11,9.92252863030076e-12,1.00931738423727e-11,1.06227085901951e-11,1.14927842252533e-11,1.27047976501508e-11,1.42482599460746e-11,1.60786442862559e-11,1.81780451494929e-11,2.05475736708808e-11,2.3188875451132e-11,2.60604794616159e-11,2.91054248250749e-11,3.23558987470017e-11,3.57775055517339e-11,3.92926788665007e-11,4.29458410443085e-11,4.67182587279055e-11,5.05107729781973e-11,5.43366245793707e-11,5.81899873766683e-11,6.20012026560868e-11,6.57243770815448e-11,6.942996237553e-11,7.3027403090937e-11,7.64816504012497e-11,7.98388903611697e-11,8.30757712797204e-11,8.61179709798898e-11,8.89675682294826e-11,9.15717495974403e-11,9.39674631444026e-11,9.61225048719691e-11,9.79884966127103e-11,9.95569471173239e-11,1.00882497918125e-10,1.01927746874851e-10,1.02612370981105e-10,1.03008644024315e-10,1.03094039929567e-10,1.02887823371131e-10,1.02338509963809e-10,1.01400769084346e-10,1.00202289288389e-10,9.86851143956088e-11,9.69078751795363e-11,9.48005666186519e-11,9.24387647534699e-11,8.98011054183153e-11,8.69573535017523e-11,8.38685632657114e-11,8.05633995955206e-11,7.71259563466863e-11,7.34888106810578e-11,6.97631119781107e-11,6.58813252806022e-11,6.19581193313814e-11,5.79629839274089e-11,5.39576874784884e-11,4.99773059716437e-11,4.60569346452606e-11,4.22034440402581e-11,3.84000650666131e-11,3.47252898049568e-11,3.11940886664871e-11,2.788477294291e-11,2.4743201811745e-11,2.18253014647573e-11,1.91628965251057e-11,1.67661521647254e-11,1.46576598081837e-11,1.28653837109474e-11,1.13710316163528e-11,1.02035907715724e-11,9.34810751658765e-12,8.82269218040125e-12,8.63556455607129e-12,8.79789001139046e-12,9.31677958813639e-12,1.01540425759344e-11,1.13245509977194e-11,1.27873701766621e-11,1.45396608041649e-11,1.65775975668649e-11,1.88547222497884e-11,2.13793457015359e-11,2.40843127470457e-11,2.69824968478504e-11,3.00468753282545e-11,3.32465565076068e-11,3.65648202061704e-11,3.99759444471551e-11,4.33921535282742e-11,4.68806393488809e-11,5.0354902224782e-11,5.37707525334684e-11,5.71466729116616e-11,6.04462384629096e-11,6.36710384142261e-11,6.67456767023008e-11,6.97158172127698e-11,7.25087086380569e-11,7.51345779150119e-11,7.75723706440016e-11,7.98283794331296e-11,8.18251710945522e-11,8.35746281202369e-11,8.50800473642185e-11,8.63174516370103e-11,8.73161838705498e-11,8.80239945117916e-11,8.84352382759571e-11,8.85651380058497e-11,8.84451113613479e-11,8.8064081831975e-11,8.74114871051767e-11,8.64511512853421e-11,8.52261167646874e-11,8.37617761417243e-11,8.20412426679902e-11,8.00894227179274e-11,7.79493921039295e-11,7.55610508090103e-11,7.30054042241469e-11,7.02602489674936e-11,6.74533108200032e-11,6.4453354368971e-11,6.13110451133821e-11,5.81094783820612e-11,5.48591292527199e-11,5.15451083303685e-11,4.82225423440272e-11,4.48792761905697e-11,4.15634936692211e-11,3.82965297326327e-11,3.51358610637881e-11,3.20254759823525e-11,2.89825315678843e-11,2.6109171702092e-11,2.33676703443604e-11,2.07619693119721e-11,1.83582693316347e-11,1.61720181037121e-11,1.41956036354249e-11,1.24362445422445e-11,1.09400957746722e-11,9.6892385757727e-12,8.69013854730954e-12,7.95990898593889e-12,7.50785458839565e-12,7.33355555472712e-12,7.41287362902065e-12,7.7675518361309e-12,8.36790412510039e-12,9.2188780960502e-12,1.03066854555729e-11,1.16177571148214e-11,1.31622599884121e-11,1.48977450240759e-11,1.68204977247107e-11,1.89206545334596e-11,2.1179450920214e-11,2.35807063486496e-11,2.60889530586933e-11,2.87277259729347e-11,3.14318795989319e-11,3.41912060558723e-11,3.69965448773944e-11,3.979555454342e-11,4.26041788600972e-11,4.54220083259662e-11,4.82313449300726e-11,5.09374932227428e-11,5.36143304911765e-11,5.61727994710394e-11,5.86462493235349e-11,6.10166411854645e-11,6.32130865912341e-11,6.52645417919893e-11,6.71767231045064e-11,6.89054302839926e-11,7.04334040777369e-11,7.17752603023065e-11,7.28954619027183e-11,7.38189304053204e-11,7.4530493575158e-11,7.4996831302354e-11,7.5245403095575e-11,7.52547290624728e-11,7.50043805567855e-11,7.45511759815357e-11,7.38725639251346e-11,7.29757857433821e-11,7.18550926118068e-11,7.04651059621617e-11,6.88934268332164e-11,6.71041491942602e-11,6.51156206196669e-11,6.29982640008545e-11,6.07060082976582e-11,5.82602633227652e-11,5.5696833892536e-11,5.30071275186687e-11,5.02377452666383e-11,4.7412913315192e-11,4.453161617698e-11,4.16420440602221e-11,3.86885015843303e-11,3.57805000529098e-11,3.29321569946177e-11,3.0135400991193e-11,2.74058848570555e-11,2.48001693012871e-11,2.23074495248356e-11,1.99133872784805e-11,1.76835183560944e-11,1.56047087512286e-11,1.37152198387195e-11,1.2033148803096e-11,1.05619465640284e-11,9.29320694496829e-12,8.27140043172822e-12,7.49364889703157e-12,6.93759029901089e-12,6.6197287529041e-12,6.5457544130468e-12,6.72854791501098e-12,7.16173095890547e-12,7.8222079770894e-12,8.70535483878133e-12,9.822666579463e-12,1.11303787050321e-11,1.26542048845665e-11,1.43451493875663e-11

D1 D2 Cassie: Time [ms]
0,0.0018,0.0036,0.0054,0.0072,0.009,0.0108,0.0126,0.0144,0.0162,0.018,0.0198,0.0216,0.0234,0.0252,0.027,0.0288,0.0306,0.0324,0.0342,0.036,0.0378,0.0396,0.0414,0.0432,0.045,0.0468,0.0486,0.0504,0.0522,0.054,0.0558,0.0576,0.0594,0.0612,0.063,0.0648,0.0666,0.0684,0.0702,0.072,0.0738,0.0756,0.0774,0.0792,0.081,0.0828,0.0846,0.0864,0.0882,0.09,0.0918,0.0936,0.0954,0.0972,0.099,0.1008,0.1026,0.1044,0.1062,0.108,0.1098,0.1116,0.1134,0.1152,0.117,0.1188,0.1206,0.1224,0.1242,0.126,0.1278,0.1296,0.1314,0.1332,0.135,0.1368,0.1386,0.1404,0.1422,0.144,0.1458,0.1476,0.1494,0.1512,0.153,0.1548,0.1566,0.1584,0.1602,0.162,0.1638,0.1656,0.1674,0.1692,0.171,0.1728,0.1746,0.1764,0.1782,0.18,0.1818,0.1836,0.1854,0.1872,0.189,0.1908,0.1926,0.1944,0.1962,0.198,0.1998,0.2016,0.2034,0.2052,0.207,0.2088,0.2106,0.2124,0.2142,0.216,0.2178,0.2196,0.2214,0.2232,0.225,0.2268,0.2286,0.2304,0.2322,0.234,0.2358,0.2376,0.2394,0.2412,0.243,0.2448,0.2466,0.2484,0.2502,0.252,0.2538,0.2556,0.2574,0.2592,0.261,0.2628,0.2646,0.2664,0.2682,0.27,0.2718,0.2736,0.2754,0.2772,0.279,0.2808,0.2826,0.2844,0.2862,0.288,0.2898,0.2916,0.2934,0.2952,0.297,0.2988,0.3006,0.3024,0.3042,0.306,0.3078,0.3096,0.3114,0.3132,0.315,0.3168,0.3186,0.3204,0.3222,0.324,0.3258,0.3276,0.3294,0.3312,0.333,0.3348,0.3366,0.3384,0.3402,0.342,0.3438,0.3456,0.3474,0.3492,0.351,0.3528,0.3546,0.3564,0.3582,0.36,0.3618,0.3636,0.3654,0.3672,0.369,0.3708,0.3726,0.3744,0.3762,0.378,0.3798,0.3816,0.3834,0.3852,0.387,0.3888,0.3906,0.3924,0.3942,0.396,0.3978,0.3996,0.4014,0.4032,0.405,0.4068,0.4086,0.4104,0.4122,0.414,0.4158,0.4176,0.4194,0.4212,0.423,0.4248,0.4266,0.4284,0.4302,0.432,0.4338,0.4356,0.4374,0.4392,0.441,0.4428,0.4446,0.4464,0.4482,0.45,0.4518,0.4536,0.4554,0.4572,0.459,0.4608,0.4626,0.4644,0.4662,0.468,0.4698,0.4716,0.4734,0.4752,0.477,0.4788,0.4806,0.4824,0.4842,0.486,0.4878,0.4896,0.4914,0.4932,0.495,0.4968,0.4986,0.5004,0.5022,0.504,0.5058,0.5076,0.5094,0.5112,0.513,0.5148,0.5166,0.5184,0.5202,0.522,0.5238,0.5256,0.5274,0.5292,0.531,0.5328,0.5346,0.5364,0.5382,0.54,0.5418,0.5436,0.5454,0.5472,0.549,0.5508,0.5526,0.5544,0.5562,0.558,0.5598,0.5616,0.5634,0.5652,0.567,0.5688,0.5706,0.5724,0.5742,0.576,0.5778,0.5796,0.5814,0.5832,0.585,0.5868,0.5886,0.5904,0.5922,0.594,0.5958,0.5976,0.5994,0.6012,0.603,0.6048,0.6066,0.6084,0.6102,0.612,0.6138,0.6156,0.6174,0.6192,0.621,0.6228,0.6246,0.6264,0.6282,0.63,0.6318,0.6336,0.6354,0.6372,0.639,0.6408,0.6426,0.6444,0.6462,0.648,0.6498,0.6516,0.6534,0.6552,0.657,0.6588,0.6606,0.6624,0.6642,0.666,0.6678,0.6696,0.6714,0.6732,0.675,0.6768,0.6786,0.6804,0.6822,0.684,0.6858,0.6876,0.6894,0.6912,0.693,0.6948,0.6966,0.6984,0.7002,0.702,0.7038,0.7056,0.7074,0.7092,0.711,0.7128,0.7146,0.7164,0.7182,0.72,0.7218,0.7236,0.7254,0.7272,0.729,0.7308,0.7326,0.7344,0.7362,0.738,0.7398,0.7416,0.7434,0.7452,0.747,0.7488,0.7506,0.7524,0.7542,0.756,0.7578,0.7596,0.7614,0.7632,0.765,0.7668,0.7686,0.7704,0.7722,0.774,0.7758,0.7776,0.7794,0.7812,0.783,0.7848,0.7866,0.7884,0.7902,0.792,0.7938,0.7956,0.7974,0.7992,0.801,0.8028,0.8046,0.8064,0.8082,0.81,0.8118,0.8136,0.8154,0.8172,0.819,0.8208,0.8226,0.8244,0.8262,0.828,0.8298,0.8316,0.8334,0.8352,0.837,0.8388,0.8406,0.8424,0.8442,0.846,0.8478,0.8496,0.8514,0.8532,0.855,0.8568,0.8586,0.8604,0.8622,0.864,0.8658,0.8676,0.8694,0.8712,0.873,0.8748,0.8766,0.8784,0.8802,0.882,0.8838,0.8856,0.8874,0.8892,0.891,0.8928,0.8946,0.8964,0.8982,0.9,0.9018,0.9036,0.9054,0.9072,0.909,0.9108,0.9126,0.9144,0.9162,0.918,0.9198,0.9216,0.9234,0.9252,0.927,0.9288,0.9306,0.9324,0.9342,0.936,0.9378,0.9396,0.9414,0.9432,0.945,0.9468,0.9486,0.9504,0.9522,0.954,0.9558,0.9576,0.9594,0.9612,0.963,0.9648,0.9666,0.9684,0.9702,0.972,0.9738,0.9756,0.9774,0.9792,0.981,0.9828,0.9846,0.9864,0.9882,0.99,0.9918,0.9936,0.9954,0.9972,0.999,1.0008,1.0026,1.0044,1.0062,1.008,1.0098,1.0116,1.0134,1.0152,1.017,1.0188,1.0206,1.0224,1.0242,1.026,1.0278,1.0296,1.0314,1.0332,1.035,1.0368,1.0386,1.0404,1.0422,1.044,1.0458,1.0476,1.0494,1.0512,1.053,1.0548,1.0566,1.0584,1.0602,1.062,1.0638,1.0656,1.0674,1.0692,1.071,1.0728,1.0746,1.0764,1.0782,1.08,1.0818,1.0836,1.0854,1.0872,1.089,1.0908,1.0926,1.0944,1.0962,1.098,1.0998,1.1016,1.1034,1.1052,1.107,1.1088,1.1106,1.1124,1.1142,1.116,1.1178,1.1196,1.1214,1.1232,1.125,1.1268,1.1286,1.1304,1.1322,1.134,1.1358,1.1376,1.1394,1.1412,1.143,1.1448,1.1466,1.1484,1.1502,1.152,1.1538,1.1556,1.1574,1.1592,1.161,1.1628,1.1646,1.1664,1.1682,1.17,1.1718,1.1736,1.1754,1.1772,1.179,1.1808,1.1826,1.1844,1.1862,1.188,1.1898,1.1916,1.1934,1.1952,1.197,1.1988,1.2006,1.2024,1.2042,1.206,1.2078,1.2096,1.2114,1.2132,1.215,1.2168,1.2186,1.2204,1.2222,1.224,1.2258,1.2276,1.2294,1.2312,1.233,1.2348,1.2366,1.2384,1.2402,1.242,1.2438,1.2456,1.2474,1.2492,1.251,1.2528,1.2546,1.2564,1.2582,1.26,1.2618,1.2636,1.2654,1.2672,1.269,1.2708,1.2726,1.2744,1.2762,1.278,1.2798,1.2816,1.2834,1.2852,1.287,1.2888,1.2906,1.2924,1.2942,1.296,1.2978,1.2996,1.3014,1.3032,1.305,1.3068,1.3086,1.3104,1.3122,1.314,1.3158,1.3176,1.3194,1.3212,1.323,1.3248,1.3266,1.3284,1.3302,1.332,1.3338,1.3356,1.3374,1.3392,1.341,1.3428,1.3446,1.3464,1.3482,1.35,1.3518,1.3536,1.3554,1.3572,1.359,1.3608,1.3626,1.3644,1.3662,1.368,1.3698,1.3716,1.3734,1.3752,1.377,1.3788,1.3806,1.3824,1.3842,1.386,1.3878,1.3896,1.3914,1.3932,1.395,1.3968,1.3986,1.4004,1.4022,1.404,1.4058,1.4076,1.4094,1.4112,1.413,1.4148,1.4166,1.4184,1.4202,1.422,1.4238,1.4256,1.4274,1.4292,1.431,1.4328,1.4346,1.4364,1.4382,1.44,1.4418,1.4436,1.4454,1.4472,1.449,1.4508,1.4526,1.4544,1.4562,1.458,1.4598,1.4616,1.4634,1.4652,1.467,1.4688,1.4706,1.4724,1.4742,1.476,1.4778,1.4796,1.4814,1.4832,1.485,1.4868,1.4886,1.4904,1.4922,1.494,1.4958,1.4976,1.4994,1.5012,1.503,1.5048,1.5066,1.5084,1.5102,1.512,1.5138,1.5156,1.5174,1.5192,1.521,1.5228,1.5246,1.5264,1.5282,1.53,1.5318,1.5336,1.5354,1.5372,1.539,1.5408,1.5426,1.5444,1.5462,1.548,1.5498,1.5516,1.5534,1.5552,1.557,1.5588,1.5606,1.5624,1.5642,1.566,1.5678,1.5696,1.5714,1.5732,1.575,1.5768,1.5786,1.5804,1.5822,1.584,1.5858,1.5876,1.5894,1.5912,1.593,1.5948,1.5966,1.5984,1.6002,1.602,1.6038,1.6056,1.6074,1.6092,1.611,1.6128,1.6146,1.6164,1.6182,1.62,1.6218,1.6236,1.6254,1.6272,1.629,1.6308,1.6326,1.6344,1.6362,1.638,1.6398,1.6416,1.6434,1.6452,1.647,1.6488,1.6506,1.6524,1.6542,1.656,1.6578,1.6596,1.6614,1.6632,1.665,1.6668,1.6686,1.6704,1.6722,1.674,1.6758,1.6776,1.6794,1.6812,1.683,1.6848,1.6866,1.6884,1.6902,1.692,1.6938,1.6956,1.6974,1.6992,1.701,1.7028,1.7046,1.7064,1.7082,1.71,1.7118,1.7136,1.7154,1.7172,1.719,1.7208,1.7226,1.7244,1.7262,1.728,1.7298,1.7316,1.7334,1.7352,1.737,1.7388,1.7406,1.7424,1.7442,1.746,1.7478,1.7496,1.7514,1.7532,1.755,1.7568,1.7586,1.7604,1.7622,1.764,1.7658,1.7676,1.7694,1.7712,1.773,1.7748,1.7766,1.7784,1.7802,1.782,1.7838,1.7856,1.7874,1.7892,1.791,1.7928,1.7946,1.7964,1.7982,1.8,1.8018,1.8036,1.8054,1.8072,1.809,1.8108,1.8126,1.8144,1.8162,1.818,1.8198,1.8216,1.8234,1.8252,1.827,1.8288,1.8306,1.8324,1.8342,1.836,1.8378,1.8396,1.8414,1.8432,1.845,1.8468,1.8486,1.8504,1.8522,1.854,1.8558,1.8576,1.8594,1.8612,1.863,1.8648,1.8666,1.8684,1.8702,1.872,1.8738,1.8756,1.8774,1.8792,1.881,1.8828,1.8846,1.8864,1.8882,1.89,1.8918,1.8936,1.8954,1.8972,1.899,1.9008,1.9026,1.9044,1.9062,1.908,1.9098,1.9116,1.9134,1.9152,1.917,1.9188,1.9206,1.9224,1.9242,1.926,1.9278,1.9296,1.9314,1.9332,1.935,1.9368,1.9386,1.9404,1.9422,1.944,1.9458,1.9476,1.9494,1.9512,1.953,1.9548,1.9566,1.9584,1.9602,1.962,1.9638,1.9656,1.9674,1.9692,1.971,1.9728,1.9746,1.9764,1.9782,1.98,1.9818,1.9836,1.9854,1.9872,1.989,1.9908,1.9926,1.9944,1.9962,1.998,1.9998

D1 D2 Cassie: KE_{tot} [J]
0,3.29544803687032e-11,6.96604828378524e-11,9.25445255823184e-11,1.14730807410455e-10,1.37288070378026e-10,1.56592288514829e-10,1.73187086018395e-10,1.89858250152515e-10,2.08114427253384e-10,2.27810822115525e-10,2.48120472187477e-10,2.68166012691827e-10,2.87394443553346e-10,3.05440220145242e-10,3.22577673119848e-10,3.38966471879202e-10,3.54755741661102e-10,3.70191988108482e-10,3.85493667338249e-10,4.00849479272039e-10,4.16202037729277e-10,4.31770920276039e-10,4.47632504169739e-10,4.63437820895479e-10,4.78646741726497e-10,4.93164141670528e-10,5.07382166573343e-10,5.21758126351897e-10,5.36485357959341e-10,5.51750527061323e-10,5.68695147280152e-10,5.86378923653311e-10,6.02247062007464e-10,6.14966657388555e-10,6.27112979962682e-10,6.42272418823587e-10,6.60382526483867e-10,6.78490338821138e-10,6.93926179813728e-10,7.05425877766049e-10,7.13184864192589e-10,7.17917319237705e-10,7.2027338654367e-10,7.20756637534105e-10,7.19702935716169e-10,7.17320691738763e-10,7.14136592746014e-10,7.10942664932801e-10,7.08487268726285e-10,7.0768598134251e-10,7.09292473241524e-10,7.13619629908606e-10,7.20773678904e-10,7.30823746292575e-10,7.44334537994961e-10,7.62015263529924e-10,7.84279047011831e-10,8.10904272054374e-10,8.41429341614285e-10,8.75270093272627e-10,9.11976522629337e-10,9.51443599357745e-10,9.93587713986192e-10,1.03816369356526e-09,1.08441709780054e-09,1.13111501682283e-09,1.17668501648415e-09,1.21898335112797e-09,1.2552271104171e-09,1.28211190034885e-09,1.29634575660598e-09,1.29552249119748e-09,1.27818045943385e-09,1.2448640958483e-09,1.19842137012278e-09,1.14355048432247e-09,1.08632123413848e-09,1.0324083206758e-09,9.8534553792167e-10,9.4589919967486e-10,9.12878107046427e-10,8.84851267159439e-10,8.60761622857723e-10,8.4037055281558e-10,8.23966678717585e-10,8.11398594853122e-10,8.01920455843908e-10,7.94812389036431e-10,7.89187606129146e-10,7.84310538165394e-10,7.78710877282528e-10,7.7068373021649e-10,7.57956903312772e-10,7.38812453131563e-10,7.11882910523992e-10,6.7670058541399e-10,6.33460751186999e-10,5.83719936136012e-10,5.30795098438689e-10,4.78773208891568e-10,4.31564267646975e-10,3.91608655121256e-10,3.59308847248962e-10,3.33980736170207e-10,3.14594428207153e-10,3.00330375666478e-10,2.90169808966469e-10,2.82326852698123e-10,2.74664435605995e-10,2.6526060744102e-10,2.53383496580595e-10,2.39560989718419e-10,2.25267725467813e-10,2.11979849908319e-10,2.01281591373717e-10,1.93995098370371e-10,1.90554017880304e-10,1.91025743652081e-10,1.95101313681719e-10,2.02182697349427e-10,2.11545906111269e-10,2.22356721906278e-10,2.33528786124464e-10,2.44015761783876e-10,2.52888184148486e-10,2.59607514633334e-10,2.64474779287297e-10,2.68327861967453e-10,2.7260266486634e-10,2.7893855998834e-10,2.88775731440217e-10,3.02918278928612e-10,3.21678473942234e-10,3.4504076076211e-10,3.71831088529048e-10,3.9975998048084e-10,4.25785440778385e-10,4.47368152379339e-10,4.63965861264213e-10,4.76358501982114e-10,4.86325304621446e-10,4.95357686950932e-10,5.04955933500111e-10,5.16293842734882e-10,5.2976809844697e-10,5.45530994861334e-10,5.6296882449944e-10,5.81466273333828e-10,6.00132274310876e-10,6.17897932494397e-10,6.34218161356698e-10,6.48627752973486e-10,6.6074398737665e-10,6.7073058572334e-10,6.79454145709136e-10,6.87623113234851e-10,6.9589789343045e-10,7.04516445728032e-10,7.13459167038663e-10,7.22115986841864e-10,7.29849428214067e-10,7.35847460712932e-10,7.39583984964305e-10,7.40672304219756e-10,7.39086587858623e-10,7.35025470619312e-10,7.28353032382214e-10,7.18971165044462e-10,7.06537376481325e-10,6.91144544973625e-10,6.72756327509049e-10,6.51709536200673e-10,6.28916637405456e-10,6.0528831154025e-10,5.81698246736888e-10,5.58596549723131e-10,5.36043375233588e-10,5.13777507977403e-10,4.91352543858028e-10,4.68568632295917e-10,4.45257395393337e-10,4.21613748811872e-10,3.97530721991447e-10,3.72472603070745e-10,3.45758206357607e-10,3.16633264416214e-10,2.84727972631753e-10,2.50789438851458e-10,2.16279185309624e-10,1.82818265924657e-10,1.52260402266093e-10,1.26012647640239e-10,1.04912561494424e-10,8.93937808010065e-11,7.9432843704074e-11,7.47274104703941e-11,7.49365153720817e-11,7.94157286800403e-11,8.76834955974192e-11,9.92226520288462e-11,1.13554569455169e-10,1.30244632654982e-10,1.48783608212419e-10,1.6861734532332e-10,1.89331152498374e-10,2.10625959467811e-10,2.32400222711681e-10,2.54591323664839e-10,2.76959745945108e-10,2.9915283363188e-10,3.20477809757027e-10,3.40478710565034e-10,3.58768766186158e-10,3.75216996016715e-10,3.89847690968864e-10,4.02623041306904e-10,4.13691276199432e-10,4.22998489288095e-10,4.31005688008708e-10,4.38256974844191e-10,4.45567263006318e-10,4.53611877914422e-10,4.6293120971063e-10,4.73834058549974e-10,4.8604957622227e-10,4.98984350983903e-10,5.11890564296215e-10,5.24061219695503e-10,5.34720610326258e-10,5.43165303368888e-10,5.49055414460831e-10,5.5228033747438e-10,5.52755637938466e-10,5.50485057129879e-10,5.45789081228216e-10,5.38968246543499e-10,5.30418544216412e-10,5.20634168242895e-10,5.1007459035066e-10,4.99274832592868e-10,4.88645649378151e-10,4.78560982096937e-10,4.69380814321199e-10,4.60187457482179e-10,4.49797523593102e-10,4.37937030166853e-10,4.24223221404756e-10,4.08659565161603e-10,3.9129182593646e-10,3.7229058587666e-10,3.51984506685656e-10,3.30796254612973e-10,3.090435446184e-10,2.87254855837071e-10,2.65886585558169e-10,2.45304846873933e-10,2.25715261247531e-10,2.07393588559683e-10,1.90204394248426e-10,1.74188304788217e-10,1.59148962891976e-10,1.44977002217383e-10,1.31496979757864e-10,1.18585015055255e-10,1.06293677885164e-10,9.44885925640635e-11,8.31917870979512e-11,7.23220189705597e-11,6.18532382196769e-11,5.19147450468501e-11,4.28401366912076e-11,3.50730513548401e-11,2.91366719904347e-11,2.54340186937224e-11,2.41742599809945e-11,2.53307782185198e-11,2.86668129270161e-11,3.37556240579977e-11,4.02961582127815e-11,4.78142912449601e-11,5.60755137568896e-11,6.48125798167095e-11,7.37623529293283e-11,8.28879913500989e-11,9.21614736922802e-11,1.0160932350402e-10,1.11213409819875e-10,1.21192226292475e-10,1.31652835707648e-10,1.42711280034995e-10,1.54385607839514e-10,1.66702703555393e-10,1.79585633206011e-10,1.92958725666722e-10,2.06806823733546e-10,2.21002010456083e-10,2.35354708462095e-10,2.49635881001788e-10,2.63669941709897e-10,2.77178762714678e-10,2.89962816408068e-10,3.019678410538e-10,3.13031673554793e-10,3.23143979633804e-10,3.32305384697344e-10,3.40596379663449e-10,3.48274665742003e-10,3.55508679786825e-10,3.62406561265371e-10,3.69093940937619e-10,3.75598612401633e-10,3.81897565678898e-10,3.88157150238233e-10,3.94232642578746e-10,4.0006224782379e-10,4.05508761901344e-10,4.10415772005084e-10,4.14632440548778e-10,4.17984444825335e-10,4.20236781135883e-10,4.21241827384925e-10,4.21031463542122e-10,4.19463484554948e-10,4.16651040924204e-10,4.12641805345438e-10,4.07633861132377e-10,4.01850170328066e-10,3.95320996372151e-10,3.88327818936847e-10,3.80817456890717e-10,3.72883262076337e-10,3.64498133870406e-10,3.55609520062484e-10,3.45921373289324e-10,3.35398246415099e-10,3.23751377995999e-10,3.10830554226834e-10,2.96387503645242e-10,2.80586250235611e-10,2.63388962985983e-10,2.4500112851066e-10,2.25602459177186e-10,2.05429904385841e-10,1.84835659436628e-10,1.64104432942887e-10,1.43630486990153e-10,1.23736473371866e-10,1.04815054356965e-10,8.71810403358219e-11,7.11387866204365e-11,5.69343307113561e-11,4.48241563334297e-11,3.50053232558124e-11,2.77754029330973e-11,2.324182157986e-11,2.14040138501547e-11,2.23862645770399e-11,2.61127455384541e-11,3.24781657585338e-11,4.12915159980963e-11,5.23464678097563e-11,6.53704742821217e-11,8.00985910514736e-11,9.61871809481611e-11,1.13267748043201e-10,1.31047433195354e-10,1.49252147094364e-10,1.67524577211071e-10,1.85647356395965e-10,2.03186517855164e-10,2.19964498470286e-10,2.35903543752519e-10,2.5095753243471e-10,2.65104278170436e-10,2.78431831528207e-10,2.9092719143051e-10,3.02562319089969e-10,3.13331143380612e-10,3.23314704719226e-10,3.32481965847904e-10,3.40792230474764e-10,3.48368316513003e-10,3.54979149380415e-10,3.6080651863807e-10,3.65827146204387e-10,3.69824084908183e-10,3.72855011902287e-10,3.74814483456455e-10,3.75710973689876e-10,3.75631792534693e-10,3.74312286785829e-10,3.71950042374155e-10,3.68489522140453e-10,3.63889977382581e-10,3.5839012032851e-10,3.51953518764206e-10,3.44763473671782e-10,3.36840206923769e-10,3.28406165335561e-10,3.19378838462318e-10,3.09868755990007e-10,2.99871490128576e-10,2.8936240524231e-10,2.78314664027575e-10,2.66807847229681e-10,2.54915564681127e-10,2.42708666830601e-10,2.30223583705573e-10,2.1757759552055e-10,2.04803990926912e-10,1.92090356426771e-10,1.7946589785975e-10,1.66987075647737e-10,1.54657891977901e-10,1.42595572443062e-10,1.30855926717912e-10,1.19499252093228e-10,1.086216695216e-10,9.83056372159503e-11,8.85676554775198e-11,7.94354740535021e-11,7.10011948151128e-11,6.32548861997105e-11,5.62356226863366e-11,4.99312113477477e-11,4.43366705135357e-11,3.94635143254571e-11,3.52991183821018e-11,3.18960363269621e-11,2.9219344199227e-11,2.72783640681808e-11,2.61082870061496e-11,2.56746026710868e-11,2.59848699391059e-11,2.70005267056309e-11,2.87097086403256e-11,3.10701113774097e-11,3.40905544102558e-11,3.77932787302011e-11,4.2081129508283e-11,4.70090590523478e-11,5.25790270343665e-11,5.8764348220431e-11,6.55490724284853e-11,7.28657821972391e-11,8.06507219909549e-11,8.88408961114837e-11,9.73545667137149e-11,1.06186709945911e-10,1.15264796514393e-10,1.245707931172e-10,1.34074389065152e-10,1.43800577548239e-10,1.53811644922787e-10,1.64072568358515e-10,1.74474847744162e-10,1.84939397012212e-10,1.95398263801522e-10,2.05888988582725e-10,2.16315708973438e-10,2.26577593266072e-10,2.36534528465073e-10,2.46216090839846e-10,2.55469502263103e-10,2.64338366139649e-10,2.72678350266292e-10,2.80365551784234e-10,2.87352613173115e-10,2.93696129225451e-10,2.99380957772848e-10,3.04223085540525e-10,3.08336367553185e-10,3.11625602629679e-10,3.14090266555632e-10,3.15772729299046e-10,3.16690457053133e-10,3.16733644215825e-10,3.16035618278379e-10,3.14592084599237e-10,3.12280563301208e-10,3.09187801864079e-10,3.053385258716e-10,3.00650250296557e-10,2.95127002516743e-10,2.88835029477473e-10,2.81764785224709e-10,2.73969838051416e-10,2.65449819218766e-10,2.562430844126e-10,2.46379621907086e-10,2.35926802670191e-10,2.24785470540812e-10,2.13141683770279e-10,2.00986363526286e-10,1.88320541446195e-10,1.75256778756757e-10,1.61916548296974e-10,1.48273249678146e-10,1.34525330462873e-10,1.20812745766944e-10,1.07220795776129e-10,9.399906327804e-11,8.13101281891381e-11,6.93003835890585e-11,5.81266787150474e-11,4.79929463691625e-11,3.90517573179312e-11,3.14958545336967e-11,2.54369162388247e-11,2.10402201387415e-11,1.83365132425527e-11,1.73676866421559e-11,1.81237884341383e-11,2.06025063949477e-11,2.47086987221831e-11,3.04157432475191e-11,3.75716940461079e-11,4.60424661241059e-11,5.57075874297475e-11,6.63764013349389e-11,7.79100551231476e-11,9.00986664638981e-11,1.02787288388735e-10,1.15850851557851e-10,1.29080198605238e-10,1.42324353279109e-10,1.55484458301547e-10,1.6839656818677e-10,1.80899415499954e-10,1.92942869806882e-10,2.04343155052808e-10,2.15055120215104e-10,2.25021475872258e-10,2.34151507800929e-10,2.4239092266233e-10,2.49667742252934e-10,2.56027442713501e-10,2.61386025605237e-10,2.65791670975331e-10,2.69327117107829e-10,2.71851457294393e-10,2.73463682697712e-10,2.7422275634217e-10,2.74119845745125e-10,2.73156463083312e-10,2.71427837202042e-10,2.68996806711579e-10,2.65768624375514e-10,2.61844979072999e-10,2.57340184570552e-10,2.52206017585725e-10,2.46454633394661e-10,2.40311647187143e-10,2.33623810604597e-10,2.26599468995781e-10,2.19188378543871e-10,2.11454050309268e-10,2.03456833318721e-10,1.9524588381291e-10,1.86899273355161e-10,1.78508159196013e-10,1.7001325209808e-10,1.61463221607894e-10,1.5297015946983e-10,1.44551021406735e-10,1.36234457696965e-10,1.28068373505468e-10,1.20021370709954e-10,1.12167487920086e-10,1.04529589728064e-10,9.71592671566441e-11,9.00083317653035e-11,8.30683859260496e-11,7.64062637038194e-11,7.00305644362568e-11,6.39683332317867e-11,5.8221453698012e-11,5.28024895596225e-11,4.77372633638292e-11,4.31115002020316e-11,3.88836833754877e-11,3.50863546762897e-11,3.17496063555581e-11,2.88543546377416e-11,2.64266240607808e-11,2.4469435657871e-11,2.29784003925415e-11,2.19816991748839e-11,2.15108692913773e-11,2.1557530356501e-11,2.21059020298585e-11,2.31622227957774e-11,2.47438609790629e-11,2.68274115407223e-11,2.94629121415694e-11,3.25888285695304e-11,3.62701893403386e-11,4.044196378599e-11,4.51663111863123e-11,5.03999063668405e-11,5.61557956542387e-11,6.23907249507629e-11,6.9120268512213e-11,7.63317313485704e-11,8.39160308736597e-11,9.18539354961729e-11,1.00161188303233e-10,1.0866901086113e-10,1.17366855285026e-10,1.26142896689785e-10,1.34984132406514e-10,1.43856530798419e-10,1.52678015880273e-10,1.61422708564395e-10,1.70007039243444e-10,1.78399790940669e-10,1.86440878353905e-10,1.94127774390008e-10,2.01355999746954e-10,2.0806565007747e-10,2.14266179214493e-10,2.19894581671912e-10,2.24917674669905e-10,2.29285083647771e-10,2.32950902235618e-10,2.3591857549673e-10,2.38092516926763e-10,2.39490281270344e-10,2.40150788775179e-10,2.39995299144186e-10,2.3908913731917e-10,2.3743891719553e-10,2.35091548540504e-10,2.31999889933949e-10,2.28274584213971e-10,2.23856070122521e-10,2.18814170914502e-10,2.13163174338492e-10,2.06987078174351e-10,2.00262648885682e-10,1.93069719448471e-10,1.8538289619773e-10,1.77305346577946e-10,1.68845600589479e-10,1.60071278411645e-10,1.50995812257266e-10,1.4167326795936e-10,1.32175712961167e-10,1.22636879343065e-10,1.12987390294139e-10,1.03361183098607e-10,9.3842229772011e-11,8.45190762357185e-11,7.54722064277549e-11,6.67355095198584e-11,5.84112237475199e-11,5.06850602236093e-11,4.34626238903632e-11,3.69516845646736e-11,3.11612546095322e-11,2.62220238278259e-11,2.21873788334569e-11,1.90717634553354e-11,1.69678002528069e-11,1.5812307359193e-11,1.57075295205641e-11,1.66722562136183e-11,1.86775435555644e-11,2.16883568426729e-11,2.56806928830717e-11,3.06150094957759e-11,3.64229133619131e-11,4.30389362818947e-11,5.03577718447462e-11,5.83055508165514e-11,6.67921700187426e-11,7.56966024571998e-11,8.48848255445077e-11,9.42410311292741e-11,1.03691047616622e-10,1.13129193562096e-10,1.22461512636413e-10,1.31531704115996e-10,1.40338075383117e-10,1.4875849103054e-10,1.56724806444658e-10,1.64240726372672e-10,1.71044559299186e-10,1.77253850172859e-10,1.82789147729466e-10,1.87642611654915e-10,1.91719384539363e-10,1.95103171188887e-10,1.9765658037871e-10,1.99567121947668e-10,2.00722072531613e-10,2.01126451279849e-10,2.00844355817765e-10,1.99878827942166e-10,1.98338741170558e-10,1.96167233230556e-10,1.93428092271904e-10,1.90172654609635e-10,1.86405579640872e-10,1.82207931659313e-10,1.77685521840082e-10,1.72794875947375e-10,1.67581448494098e-10,1.62104863722028e-10,1.56474784083434e-10,1.5064662951901e-10,1.4470393224867e-10,1.38650863547555e-10,1.3249578401277e-10,1.26308050553405e-10,1.20159682455322e-10,1.14018078017883e-10,1.07907521279052e-10,1.01841678212707e-10,9.5860207664059e-11,9.00064900944114e-11,8.43267270947622e-11,7.87135122728199e-11,7.32571097481825e-11,6.79379948350153e-11,6.28230097507086e-11,5.78703540632864e-11,5.31530132884057e-11,4.86010700117326e-11,4.42971679071279e-11,4.02358416316306e-11,3.64192690747672e-11,3.28894978307119e-11,2.96302053253496e-11,2.6691236592222e-11,2.4054759424617e-11,2.17628230648082e-11,1.98318230893676e-11,1.82808907177133e-11,1.71002567687017e-11,1.63169393045525e-11,1.59568616455781e-11,1.60181876426904e-11,1.65119720500779e-11,1.7423271075418e-11,1.87640787081e-11,2.05600334788938e-11,2.27838742747557e-11,2.54351902203323e-11,2.85076148883563e-11,3.19930825312818e-11,3.59119348308497e-11,4.02048883125427e-11,4.4886432402551e-11,4.99156088909893e-11,5.53642176863413e-11,6.11265125425151e-11,6.71494154757663e-11,7.34824038626185e-11,8.00089144384075e-11,8.66872878916763e-11,9.34652860894594e-11,1.00334376400319e-10,1.07253743574973e-10,1.14080440946856e-10,1.20851891299493e-10,1.27494604389632e-10,1.3391137237731e-10,1.4003034075096e-10,1.45929490838176e-10,1.5150646100122e-10,1.56623623596176e-10,1.61325306195736e-10,1.65580127567486e-10,1.69299379400935e-10,1.72480370560853e-10,1.75052964266146e-10,1.77052027280759e-10,1.78435805959847e-10,1.79217623439488e-10,1.79328397166851e-10,1.78754188237892e-10,1.77574619279072e-10,1.75807366856661e-10,1.73466131602881e-10,1.70515187069802e-10,1.66957576831488e-10,1.62910493417843e-10,1.58436789647319e-10,1.53509897969357e-10,1.48077938080568e-10,1.42291198248305e-10,1.36178953419417e-10,1.29782904318546e-10,1.23100368302459e-10,1.16257220989058e-10,1.09285859870298e-10,1.02149095357345e-10,9.49688941452987e-11,8.78121754314682e-11,8.07068507102595e-11,7.36404477017077e-11,6.67879326004819e-11,6.01201735221295e-11,5.36957768109788e-11,4.76465970314879e-11,4.19053005799804e-11,3.65523918674218e-11,3.16608119211769e-11,2.72736367783148e-11,2.33805032586006e-11,2.00343014311379e-11,1.72933560737686e-11,1.51767541608125e-11,1.37085632597768e-11,1.29021935352434e-11,1.27276283887309e-11,1.31754817309982e-11,1.42825258360503e-11,1.60342598979271e-11,1.84076183613738e-11,2.14212194532636e-11,2.494045288671e-11,2.90086070595149e-11,3.35800737247594e-11,3.8573937634913e-11,4.3970328642032e-11,4.97045170980349e-11,5.56881260143509e-11,6.19517594064404e-11,6.83234111694637e-11,7.47546333846757e-11,8.12534515730394e-11,8.76546868976525e-11,9.39684122885542e-11,1.00137972340689e-10,1.0610804617691e-10,1.1184262927967e-10,1.17275351434731e-10,1.22276603360119e-10,1.26886507476323e-10,1.31066644589557e-10,1.34853407294452e-10,1.38104665630652e-10,1.40842613319089e-10,1.43097289509409e-10,1.44799780550457e-10,1.45955101483513e-10,1.46633331118266e-10,1.46796829674466e-10,1.46460148025305e-10,1.45639076807813e-10,1.44329358311333e-10,1.42604267376818e-10,1.40467815778658e-10,1.37967335559173e-10,1.35082357796817e-10,1.31831139662333e-10,1.28341916411467e-10,1.24602223650374e-10,1.20636825171461e-10,1.16437781223348e-10,1.12042277577095e-10,1.07521102493321e-10,1.02933765538213e-10,9.8263543603364e-11,9.34906300377449e-11,8.87441236235329e-11,8.3975887272375e-11,7.91956628880603e-11,7.44954132390881e-11,6.98354199411211e-11,6.52540731690938e-11,6.07264214033978e-11,5.632179314413e-11,5.20349150028023e-11,4.79095166642805e-11,4.39220203863441e-11,4.00872355911274e-11,3.64097169582772e-11,3.29527497103522e-11,2.97183498985665e-11,2.66738608655988e-11,2.38998575139674e-11,2.13594213372691e-11,1.9066059907092e-11,1.70515569423458e-11,1.53330844018388e-11,1.39183124381568e-11,1.28100925608468e-11,1.20316631172205e-11,1.1588244836838e-11,1.14595092722272e-11,1.16717491266019e-11,1.2234825871378e-11,1.31264040020664e-11,1.43775443427761e-11,1.59456472036666e-11,1.78352640669689e-11,2.00553052799427e-11,2.2581246559535e-11,2.54219952201868e-11,2.85533831320678e-11,3.19639634559232e-11,3.56186171451035e-11,3.95295345456607e-11,4.36794263977493e-11,4.80466754338575e-11,5.25786543208016e-11,5.72723358388946e-11,6.21160786242351e-11,6.70316667469991e-11,7.20571870135771e-11,7.70983236668511e-11,8.21282740633146e-11,8.71157850034445e-11,9.19947407370649e-11,9.6767193281889e-11,1.01328389372858e-10,1.05739907505563e-10,1.09905692082547e-10,1.13779941381046e-10,1.17368763195454e-10,1.20584153017894e-10,1.23434350727389e-10,1.25931993153307e-10,1.27983788384385e-10,1.29584013539237e-10,1.30731296274804e-10,1.31404572809604e-10,1.31606657989145e-10,1.31334566449637e-10,1.30593830419385e-10,1.29339296061154e-10,1.27569078540599e-10,1.25449917022574e-10,1.22913157016666e-10,1.19899072577758e-10,1.16503794012508e-10,1.12735652867796e-10,1.08610714921512e-10,1.04246019025982e-10,9.96414569786281e-11,9.47150046915973e-11,8.96133112096858e-11,8.4422477077103e-11,7.91053751990068e-11,7.37214394951889e-11,6.83315030356208e-11,6.28885595964233e-11,5.75818099821765e-11,5.23840023799494e-11,4.73318822456824e-11,4.24008796031222e-11,3.77296384555113e-11,3.3307452051813e-11,2.92101870474042e-11,2.5424870774646e-11,2.1988909366589e-11,1.89170454935342e-11,1.62380225110838e-11,1.39774977927347e-11,1.2122286269528e-11,1.07155936448371e-11,9.75608181459748e-12,9.26075308067988e-12,9.21257173526458e-12,9.60017778809379e-12,1.04252578715094e-11,1.16730271122981e-11,1.33151641368086e-11,1.53496758316559e-11,1.77780558657129e-11,2.05448064880401e-11,2.36288256185786e-11,2.70044307080785e-11,3.06742645418717e-11,3.45322116528019e-11,3.8585814939726e-11,4.28264874679298e-11,4.71758954389109e-11,5.15984393054693e-11,5.60192530321757e-11,6.04667352673509e-11,6.48861654188308e-11,6.92797595766816e-11,7.34954504803058e-11,7.75916244968895e-11,8.15003834513872e-11,8.52250380853931e-11,8.87430737570778e-11,9.19827858941276e-11,9.4953689157146e-11,9.76059541728303e-11,9.99404714938227e-11,1.01904589874074e-10,1.03574381392734e-10,1.04911475253571e-10,1.05868475402088e-10,1.06453179406208e-10,1.06709669243608e-10,1.06561578397702e-10,1.06109578673633e-10,1.05357251822801e-10,1.042730889022e-10,1.02820716205418e-10,1.01073137740282e-10,9.90284044565612e-11,9.67553470993887e-11,9.42955165757033e-11,9.15247354718266e-11,8.85734353356479e-11,8.54427005109293e-11,8.21625849189682e-11,7.87793416586949e-11,7.52553092035478e-11,7.16670444666353e-11,6.80126644115271e-11,6.43470960979703e-11,6.06672513111184e-11,5.69599134248395e-11,5.32524992063903e-11,4.96085112356525e-11,4.60067608993103e-11,4.24838781159886e-11,3.9068192446245e-11,3.57389731035421e-11,3.25535572692568e-11,2.94737479279058e-11,2.65622191127464e-11,2.37898083331752e-11,2.11972541452119e-11,1.88161731003571e-11,1.66439173337022e-11,1.46949510078169e-11,1.29770484186811e-11,1.14809965362457e-11,1.0233056203833e-11,9.23899987667287e-12,8.51026044613418e-12,8.05063138953741e-12,7.85370390690282e-12,7.92380018823942e-12,8.28974826836292e-12,8.89070111333615e-12,9.75990355403396e-12,1.08978584962425e-11,1.22689969614216e-11,1.38901111857507e-11,1.57413386089411e-11,1.78127161733833e-11,2.01105242226254e-11,2.26200295696823e-11,2.53339875091682e-11,2.81720245474178e-11,3.1171667172815e-11,3.43309799833065e-11,3.76184518511873e-11,4.10082803614126e-11,4.44481644233881e-11,4.79793523272636e-11,5.15467685234542e-11,5.51638457323969e-11,5.87479711240244e-11,6.23099023804666e-11,6.58024291278427e-11,6.92549745445816e-11,7.25769967278439e-11,7.57584391100579e-11,7.87840130778054e-11,8.16644179384976e-11,8.42683771419208e-11,8.66459246699897e-11,8.87271011237373e-11,9.05529691171831e-11,9.21191107904538e-11,9.34079521824601e-11,9.4395599491848e-11,9.49914393670128e-11,9.5289677125498e-11,9.51680339453301e-11,9.47306057466513e-11,9.40046681911554e-11,9.28818102811135e-11,9.14727894744028e-11,8.96554587460347e-11,8.75940447546879e-11,8.52779804461684e-11,8.26160310791832e-11,7.97413610759603e-11,7.66252935468269e-11,7.32550695150548e-11,6.97477845865153e-11,6.60725806952392e-11,6.2314781724337e-11,5.83796521139236e-11,5.44448305623346e-11,5.04560563093365e-11,4.64887892702336e-11,4.25598301438111e-11,3.87458213283059e-11,3.50023286545218e-11,3.13669074895274e-11,2.79077465264409e-11,2.45874358422098e-11,2.15028570762994e-11,1.86907890314929e-11,1.61295453728629e-11,1.38285952132268e-11,1.17946841313927e-11,1.00622488441119e-11
