# Supplementary material for: Condensate droplet roaming on nanostructured superhydrophobic surfaces
Source: Nat Commun. 2025 Jan 30;16:1167. doi: 10.1038/s41467-025-56562-x (PMC11782698; doi:10.1038/s41467-025-56562-x)
Supplement: Supplementary file 12 — Source Data [file 41467_2025_56562_MOESM12_ESM.zip › source_data/Figure3a.txt]

Figure 3a data

Superhydrophobic boehmite: Subcooling Delta T [K]
0.713099173553719,1.03855371900826,1.29987603305785,1.52929752066116,1.73260330578512,1.96785123966942,2.22479338842975

Superhydrophobic boehmite: Subcooling Delta T error [K]
0.208188285281175,0.227238144866267,0.233981416955639,0.236940346065063,0.235478425370325,0.248395010527096,0.25743985965293

Superhydrophobic boehmite: Heat transfer coefficient h [kW m^{-2} K^{-1}]
48.5425892561983,62.9968314049587,76.6631495867769,88.0129297520661,96.7997578512397,100.650380991736,104.612149586777

Superhydrophobic boehmite: Heat transfer coefficient h error [kW m^{-2} K^{-1}]
16.6038437583378,14.9975451759958,14.3849078479151,14.1115474447922,13.6285282751192,12.9768506911679,12.3368956666931

Pristine boehmite: Subcooling Delta T [K]
1.15574380165289,1.91640495867769,3.39747933884298,5.49037190082645,6.61388429752066,8.37359504132231,10.1312809917355

Pristine boehmite: Subcooling Delta T error [K]
0.239796284748231,0.216137620187899,0.282712596018132,0.394525450638146,0.231118857741748,0.24212939110937,0.279542932234347

Pristine boehmite: Heat transfer coefficient h [kW m^{-2} K^{-1}]
22.5560958677686,28.2968438016529,21.9391702479339,16.9802388429752,18.2809958677686,16.9312628099174,15.6266363636364

Pristine boehmite: Heat transfer coefficient h error [kW m^{-2} K^{-1}]
7.03987457385483,4.33953988970612,2.76167399678666,2.00198282494337,1.17321970827197,0.871046333794922,0.753294416234515
