# Supplementary material for: Condensate droplet roaming on nanostructured superhydrophobic surfaces
Source: Nat Commun. 2025 Jan 30;16:1167. doi: 10.1038/s41467-025-56562-x (PMC11782698; doi:10.1038/s41467-025-56562-x)
Supplement: Supplementary file 12 — Source Data [file 41467_2025_56562_MOESM12_ESM.zip › source_data/SupplementaryFigure24a.txt]

Supplementary Figure 24a data

Subcooling Delta T [K]
0.58702479338843,0.746446280991736,1.29165289256198,2.24561983471074,3.1048347107438,4.24586776859504,6.11388429752066

Subcooling Delta T error [K]
0.245320614106319,0.215856250123758,0.255157132526017,0.256865690130537,0.289705518879712,0.279704199226638,0.256049297970795

Heat flux q'' [kW m^{-2}]
32.3514165289256,59.7813619834711,85.848505785124,110.023869421488,132.267247933884,155.47919338843,171.016669421488

Heat flux q'' error [kW m^{-2}]
5.94790760449202,6.09255499392051,7.16372205976622,6.13387181566952,6.59513152604714,6.36528637101131,6.75355258196733
