# Supplementary material for: Condensate droplet roaming on nanostructured superhydrophobic surfaces
Source: Nat Commun. 2025 Jan 30;16:1167. doi: 10.1038/s41467-025-56562-x (PMC11782698; doi:10.1038/s41467-025-56562-x)
Supplement: Supplementary file 12 — Source Data [file 41467_2025_56562_MOESM12_ESM.zip › source_data/Figure2d.txt]

Figure 2d data

Set 1 left y-axis: Time [ms]
0.1,0.2,0.3,0.4,0.5,0.6,0.7,0.8,0.9,1,1.1,1.2,1.3,1.4,1.5,1.6,1.7,1.8,1.9,2,2.1,2.2,2.3,2.4,2.5,2.6,2.7,2.8,2.9,3,3.1,3.2,3.3,3.4,3.5,3.6,3.7,3.8,3.9,4,4.1,4.2,4.3,4.4,4.5,4.6,4.7,4.8,4.9,5,5.1

Set 1 left y-axis: Circularity of the main droplet [-]
0.9829,0.9612,0.6582,0.923,0.9914,0.9487,0.9663,0.9787,0.9795,0.9851,0.9894,0.9802,0.9851,0.987,0.9782,0.9796,0.9787,0.9761,0.9788,0.9969,0.9764,0.9786,0.8369,0.9194,0.8376,0.9669,0.9689,0.9662,0.9693,0.9738,0.9799,0.983,0.986,0.9817,0.9836,0.9773,0.9874,0.9819,0.9888,0.9877,0.9872,0.9819,0.9881,0.9888,0.9875,0.9861,0.9846,0.9779,0.9864,0.9912,0.9907

Set 1 right y-axis: Time [ms]
0.1,0.2,0.3,0.4,0.5,0.6,0.7,0.8,0.9,1,1.1,1.2,1.3,1.4,1.5,1.6,1.7,1.8,1.9,2,2.1,2.2,2.3,2.4,2.5,2.6,2.7,2.8,2.9,3,3.1,3.2,3.3,3.4,3.5,3.6,3.7,3.8,3.9,4,4.1,4.2,4.3,4.4,4.5,4.6,4.7,4.8,4.9,5,5.1

Set 1 right y-axis: Feret ratio of the main droplet [-]
1.1805076848806,1.2198343782479,2.72949111108686,1.34982423116217,1.14806952684774,1.40026645103134,1.13394727702529,1.09708142312908,1.08681156295521,1.06932790914484,1.14995398312884,1.10549073472606,1.10748669875855,1.06576032271019,1.05572888888889,1.06224618491824,1.05451142931156,1.14910492047644,1.07085101272916,1.11613781681905,1.15967030316787,1.13900591866607,1.8873710150661,1.22293861146403,1.41563228591335,1.17583292033422,1.20590542132854,1.20336565988485,1.25997508203625,1.19425796113147,1.11232037399973,1.06936371979199,1.05731861579239,1.17716882830393,1.11281125613256,1.15305856287613,1.10641878078392,1.08911484379412,1.06236852025244,1.08144050769382,1.07493047860634,1.08932137573964,1.06263690776533,1.04295158520816,1.08526998635116,1.06119877089824,1.09177719805229,1.0851908341394,1.07421049471662,1.04728676796388,1.04424496369086

Set 2 left y-axis: Time [ms]
0.3,0.4,0.5,0.6,0.7,0.8,0.9,1,1.1,1.2,1.3,1.4,1.5,1.6,1.7,1.8,1.9,2,2.1,2.2,2.3,2.4,2.5,2.6,2.7,2.8,2.9,3,3.1,3.2,3.3,3.4,3.5,3.6,3.7,3.8,3.9,4,4.1,4.2,4.3,4.4,4.5,4.6,4.7,4.8,4.9,5,5.1,5.2,5.3,5.4,5.5,5.6,5.7,5.8,5.9,6

Set 2 left y-axis: Circularity of the main droplet [-]
0.9155,1,0.9832,0.9793,0.9814,0.9877,0.9025,0.8409,0.8892,0.9683,0.979,0.9831,0.986,0.9898,0.985,0.9851,0.9713,0.9808,0.9757,0.9911,0.9776,0.9942,0.9853,0.9832,0.9824,0.9531,0.9276,0.9536,0.9288,0.9752,0.971,0.9694,0.9775,0.9854,0.9864,0.9857,0.9868,0.9925,0.98,0.9834,0.9811,0.982,0.9886,0.9827,0.9934,0.9849,0.9878,0.9872,0.9945,0.9933,0.9921,0.9873,0.9867,0.9895,0.9849,0.9885,0.9912,0.9838

Set 2 right y-axis: Time [ms]
0.3,0.4,0.5,0.6,0.7,0.8,0.9,1,1.1,1.2,1.3,1.4,1.5,1.6,1.7,1.8,1.9,2,2.1,2.2,2.3,2.4,2.5,2.6,2.7,2.8,2.9,3,3.1,3.2,3.3,3.4,3.5,3.6,3.7,3.8,3.9,4,4.1,4.2,4.3,4.4,4.5,4.6,4.7,4.8,4.9,5,5.1,5.2,5.3,5.4,5.5,5.6,5.7,5.8,5.9,6

Set 2 right y-axis: Feret ratio of the main droplet [-]
1.34090954363459,1.17058146618832,1.22871559157436,1.14237330788831,1.07366652768462,1.03442529338414,1.10561331417773,1.82393977884776,1.29683168237385,1.24918924650197,1.11877273389915,1.0536875769444,1.08749953825126,1.1560624044385,1.07504875064002,1.07619649843892,1.14859496887221,1.07156106107307,1.16656937414583,1.08351319105582,1.07417669537809,1.07092686495538,1.04189870940565,1.09070827573669,1.05753058664451,1.32582351035813,1.33723717959903,1.14893275093451,1.12592049341453,1.13175188181279,1.09931749003851,1.07743929141969,1.0825999673195,1.1060397678963,1.13260128034207,1.11700545659903,1.12868557132412,1.10579876498365,1.10899526595225,1.06505498651059,1.10556554944943,1.06588779504211,1.06399006336902,1.06581510594668,1.06408001726991,1.10018856430043,1.05955190715774,1.06557701747285,1.03879436805472,1.04802503838165,1.06309102577937,1.05859071926144,1.06260918552577,1.05738870036182,1.05342354165724,1.06530299373997,1.04949120666301,1.06189694251073

Set 3 left y-axis: Time [ms]
0.1,0.2,0.3,0.4,0.5,0.6,0.7,0.8,0.9,1,1.1,1.2,1.3,1.4,1.5,1.6,1.7,1.8,1.9,2,2.1,2.2,2.3,2.4,2.5,2.6,2.7,2.8,2.9,3,3.1,3.2,3.3,3.4,3.5,3.6,3.7,3.8,3.9,4,4.1,4.2,4.3,4.4,4.5,4.6,4.7,4.8,4.9,5,5.1,5.2,5.3,5.4,5.5,5.6,5.7,5.8,5.9,6,6.1,6.2,6.3,6.4,6.5,6.6,6.7,6.8,6.9,7,7.1,7.2,7.3,7.4,7.5,7.6,7.7,7.8,7.9,8,8.1,8.2,8.3,8.4,8.5,8.6

Set 3 left y-axis: Circularity of the main droplet [-]
0.8167,0.9784,0.9761,0.888,0.975,0.986,0.9827,0.9938,0.98,0.9813,0.965,0.9928,0.9885,0.9817,0.9751,0.9807,0.98,0.9855,0.8371,0.897,0.8891,0.9538,0.9622,0.9322,0.9517,0.9728,0.9862,0.9784,0.9722,0.9817,0.9809,0.9818,0.9832,0.9881,0.9884,0.9823,0.9885,0.9924,0.7602,0.9437,0.8674,0.943,0.9513,0.9572,0.9473,0.9352,0.9718,0.9838,0.9542,0.9755,0.9875,0.9787,0.9821,0.9684,0.9953,0.9914,0.9724,0.9805,0.9895,0.9882,0.976,0.9809,0.99,0.9883,0.9816,0.987,0.9884,0.9908,0.9954,0.9914,0.9864,0.9931,0.9937,0.9875,0.9881,0.9892,0.9968,0.9921,0.9924,0.9877,0.9874,0.9876,0.9884,0.9926,0.9919,0.9923

Set 3 right y-axis: Time [ms]
0.1,0.2,0.3,0.4,0.5,0.6,0.7,0.8,0.9,1,1.1,1.2,1.3,1.4,1.5,1.6,1.7,1.8,1.9,2,2.1,2.2,2.3,2.4,2.5,2.6,2.7,2.8,2.9,3,3.1,3.2,3.3,3.4,3.5,3.6,3.7,3.8,3.9,4,4.1,4.2,4.3,4.4,4.5,4.6,4.7,4.8,4.9,5,5.1,5.2,5.3,5.4,5.5,5.6,5.7,5.8,5.9,6,6.1,6.2,6.3,6.4,6.5,6.6,6.7,6.8,6.9,7,7.1,7.2,7.3,7.4,7.5,7.6,7.7,7.8,7.9,8,8.1,8.2,8.3,8.4,8.5,8.6

Set 3 right y-axis: Feret ratio of the main droplet [-]
1.64781018421504,1.19119077886753,1.1301253504289,1.55637123285877,1.17258723671801,1.13257551152972,1.08495856660814,1.09145219245713,1.06238747772875,1.0965141980963,1.1255386296049,1.07236659535042,1.12134187853605,1.07192216216216,1.06806409950634,1.06200051218198,1.11104868446242,1.04756800157165,1.74996556983203,1.24375103295541,1.30898388216858,1.15948317910111,1.18724049957479,1.20981279291677,1.16307148665728,1.17892219192722,1.13610032075563,1.21544400606243,1.2144539252414,1.22686060149371,1.17549106856152,1.20267712276906,1.17889712696942,1.12045199482553,1.06555053073084,1.07565088073347,1.04380155654983,1.07623400150574,1.94111894702721,1.33703716090051,1.81118881118881,1.46609323180904,1.42584383561644,1.30192101910828,1.38094621078376,1.47839935423002,1.13064197343165,1.10975609756098,1.34196185286104,1.24311156376449,1.16462254742178,1.20755019378151,1.19396120577322,1.28027800616402,1.06098393574297,1.04820627538706,1.22020949254523,1.16207789894071,1.09957688705145,1.06102360400975,1.16445885268198,1.16523114239513,1.06575867058683,1.05390734005128,1.10902419479552,1.10919523809524,1.08851709804102,1.04264576526766,1.07766670379446,1.08471956630711,1.0876043880252,1.03224601678169,1.05053274152253,1.1184646624965,1.07714051451169,1.05013203898358,1.04403679118863,1.05920285631011,1.06281331886989,1.06998585850913,1.04833093247734,1.06885973544722,1.07993558805551,1.04463174175322,1.03468178373678,1.04956004767207

Set 4 left y-axis: Time [ms]
0.2,0.3,0.4,0.5,0.6,0.7,0.8,0.9,1,1.1,1.2,1.3,1.4,1.5,1.6,1.7,1.8,1.9,2,2.1,2.2,2.3,2.4,2.5,2.6,2.7,2.8,2.9,3,3.1,3.2,3.3,3.4,3.5,3.6,3.7,3.8,3.9,4,4.1,4.2,4.3,4.4,4.5,4.6,4.7,4.8,4.9,5,5.1,5.2,5.3,5.4,5.5,5.6

Set 4 left y-axis: Circularity of the main droplet [-]
0.9904,0.9721,0.9766,0.9737,0.9648,0.9837,0.9883,0.9791,0.9807,0.7247,0.8439,0.9287,0.9261,0.9461,0.9502,0.9614,0.9735,0.8994,0.8901,0.9497,0.9197,0.9323,0.9641,0.9703,0.9484,0.9641,0.9768,0.9655,0.9502,0.9737,0.9679,0.9714,0.7389,0.8102,0.9304,0.847,0.9247,0.9216,0.9546,0.9258,0.9146,0.9799,0.9188,0.9818,0.9311,0.9761,0.9527,0.967,0.9747,0.9647,0.9882,0.9547,0.9896,0.9651,0.9875

Set 4 right y-axis: Time [ms]
0.2,0.3,0.4,0.5,0.6,0.7,0.8,0.9,1,1.1,1.2,1.3,1.4,1.5,1.6,1.7,1.8,1.9,2,2.1,2.2,2.3,2.4,2.5,2.6,2.7,2.8,2.9,3,3.1,3.2,3.3,3.4,3.5,3.6,3.7,3.8,3.9,4,4.1,4.2,4.3,4.4,4.5,4.6,4.7,4.8,4.9,5,5.1,5.2,5.3,5.4,5.5,5.6

Set 4 right y-axis: Feret ratio of the main droplet [-]
1.13300959909656,1.12684823430361,1.1297994967124,1.09047571210696,1.18803298020603,1.16042244968772,1.07625778253573,1.06700483110594,1.11365877517533,2.4100332047025,1.89069108314726,1.41354003522999,1.53101835432593,1.41042139310915,1.37247416268576,1.3195407718857,1.1354364307702,1.58957365079628,1.65858132371895,1.18736465560704,1.60989551180922,1.51096886241068,1.2643081727603,1.27707338353569,1.4202854418258,1.31394196376312,1.16935237027863,1.29430485719325,1.35437449317149,1.14069911470436,1.16041918096713,1.27725818780216,1.90575175575234,1.90956456104203,1.46109627114355,1.89827584415045,1.25807766188203,1.58171944902284,1.35582500998038,1.5156188822168,1.59042893694851,1.20377761136143,1.56553324086801,1.06764733031564,1.50030093736416,1.21050799634779,1.35197535345779,1.25377805292123,1.25105750381373,1.31691738484296,1.08454655365154,1.35171193999202,1.07142145118434,1.30278443958524,1.09560953060782

Set 5 left y-axis: Time [ms]
0.1,0.2,0.3,0.4,0.5,0.6,0.7,0.8,0.9,1,1.1,1.2,1.3,1.4,1.5,1.6,1.7,1.8,1.9,2,2.1,2.2,2.3,2.4,2.5,2.6,2.7,2.8,2.9,3,3.1,3.2,3.3,3.4,3.5,3.6,3.7,3.8,3.9,4,4.1,4.2,4.3,4.4,4.5,4.6,4.7,4.8,4.9,5,5.1,5.2,5.3,5.4,5.5,5.6,5.7,5.8,5.9,6,6.1,6.2,6.3,6.4,6.5,6.6,6.7,6.8,6.9,7,7.1,7.2,7.3,7.4,7.5,7.6,7.7,7.8,7.9,8,8.1,8.2,8.3,8.4,8.5,8.6,8.7,8.8,8.9

Set 5 left y-axis: Circularity of the main droplet [-]
0.7683,0.9692,0.9563,0.9682,0.9767,1,0.9876,0.8094,0.9607,0.9614,0.9791,0.9903,0.703,0.9795,0.9406,0.9765,0.9623,0.98,0.9788,0.9797,0.9881,0.9772,0.9765,0.9597,0.9681,0.9801,0.9778,0.9807,0.8724,0.8195,0.9493,0.9517,0.9565,0.9448,0.9347,0.9486,0.9756,0.9788,0.9802,0.9702,0.9655,0.9782,0.9787,0.9772,0.9661,0.9645,0.9719,0.9872,0.9791,0.9767,0.9574,0.9789,0.9739,0.9805,0.9806,0.9781,0.9846,0.9772,0.9829,0.9769,0.9819,0.9874,0.9795,0.9855,0.9819,0.9821,0.98,0.9816,0.9842,0.988,0.9903,0.9895,0.9891,0.982,0.9886,0.9812,0.9842,0.9878,0.9829,0.986,0.982,0.9868,0.9767,0.982,0.9799,0.9848,0.9818,0.9844,0.9867

Set 5 right y-axis: Time [ms]
0.1,0.2,0.3,0.4,0.5,0.6,0.7,0.8,0.9,1,1.1,1.2,1.3,1.4,1.5,1.6,1.7,1.8,1.9,2,2.1,2.2,2.3,2.4,2.5,2.6,2.7,2.8,2.9,3,3.1,3.2,3.3,3.4,3.5,3.6,3.7,3.8,3.9,4,4.1,4.2,4.3,4.4,4.5,4.6,4.7,4.8,4.9,5,5.1,5.2,5.3,5.4,5.5,5.6,5.7,5.8,5.9,6,6.1,6.2,6.3,6.4,6.5,6.6,6.7,6.8,6.9,7,7.1,7.2,7.3,7.4,7.5,7.6,7.7,7.8,7.9,8,8.1,8.2,8.3,8.4,8.5,8.6,8.7,8.8,8.9

Set 5 right y-axis: Feret ratio of the main droplet [-]
2.08664837677183,1.09622690947203,1.23997485857951,1.14627634597582,1.16822362052275,1.12920975951378,1.16092331974221,1.62041174539583,1.29548797858016,1.08298,1.14246990353185,1.09872780461256,1.88466292063249,1.09873868580976,1.32224699327797,1.09847170522254,1.29523413193825,1.07210925106222,1.14295652694297,1.07711658032034,1.05847811885189,1.04781104583172,1.26567231480294,1.15159241503557,1.1828549545237,1.10637919735191,1.04767847451006,1.07951976494584,1.70362671039019,1.97365306875953,1.40931203066807,1.2841535452516,1.14607414632595,1.35089013743228,1.46210374962235,1.31153287145017,1.14026789429605,1.14921395187145,1.16468253968254,1.21997547711711,1.24904103770084,1.14964295120949,1.17239374869149,1.13042307720807,1.24428584105574,1.25405178993136,1.19916117174427,1.04533013444841,1.06425651734865,1.17121141994105,1.09363727917702,1.14076026734163,1.14026922848841,1.08485398479893,1.08768966650162,1.08010842570986,1.09867728206128,1.06353890102504,1.05097836598969,1.14853694195578,1.06044007784544,1.06461906116643,1.11279650080513,1.05068141569054,1.07300761001434,1.06360684705544,1.09048617495772,1.048253340228,1.0810129599151,1.0709290822624,1.05132866015703,1.04009041342762,1.05978036086649,1.05124712140378,1.05520710904118,1.09082295493235,1.06059956283244,1.04132377513071,1.05430271513576,1.04397598831864,1.04782220134771,1.05901782563414,1.06992381379441,1.05040935238773,1.06471978119437,1.06552591803414,1.09073077314321,1.05557353957602,1.06128594009223

Set 6 left y-axis: Time [ms]
0.1,0.2,0.3,0.4,0.5,0.6,0.7,0.8,0.9,1,1.1,1.2,1.3,1.4,1.5,1.6,1.7,1.8,1.9,2,2.1,2.2,2.3,2.4,2.5,2.6,2.7,2.8,2.9,3,3.1,3.2,3.3,3.4,3.5,3.6,3.7,3.8,3.9,4,4.1,4.2,4.3,4.4,4.5,4.6,4.7,4.8,4.9,5,5.1,5.2,5.3,5.4,5.5,5.6,5.7,5.8,5.9,6,6.1,6.2,6.3,6.4,6.5,6.6,6.7

Set 6 left y-axis: Circularity of the main droplet [-]
0.9974,0.9865,0.98,0.9772,0.9942,0.9787,0.9825,0.9882,0.9697,0.9759,0.9872,0.9828,0.9914,0.987,0.9197,0.8057,0.9606,0.9523,0.9751,0.9812,0.9706,0.9869,0.9748,0.9816,0.978,0.9858,0.9854,0.9842,0.6918,0.9,0.9664,0.9858,0.9811,0.984,0.976,0.9704,0.9687,0.9703,0.97,0.9781,0.9815,0.9864,0.9777,0.9934,0.9857,0.9883,0.98,0.957,0.9686,0.9783,0.9766,0.9863,0.9767,0.9838,0.9699,0.9812,0.9835,0.9839,0.9834,0.9875,0.9929,0.9858,0.9774,0.9824,0.979,0.9816,0.9876

Set 6 right y-axis: Time [ms]
0.1,0.2,0.3,0.4,0.5,0.6,0.7,0.8,0.9,1,1.1,1.2,1.3,1.4,1.5,1.6,1.7,1.8,1.9,2,2.1,2.2,2.3,2.4,2.5,2.6,2.7,2.8,2.9,3,3.1,3.2,3.3,3.4,3.5,3.6,3.7,3.8,3.9,4,4.1,4.2,4.3,4.4,4.5,4.6,4.7,4.8,4.9,5,5.1,5.2,5.3,5.4,5.5,5.6,5.7,5.8,5.9,6,6.1,6.2,6.3,6.4,6.5,6.6,6.7

Set 6 right y-axis: Feret ratio of the main droplet [-]
1.10751023739499,1.10435789473684,1.13605642080517,1.08572773109244,1.0744830079988,1.07684355616816,1.07000300936746,1.13114427148322,1.12498550139943,1.10322500311294,1.07476495571366,1.15444337349398,1.07648813559322,1.0588721227277,1.56005316119233,2.07693400875605,1.36134447553225,1.37441785525215,1.1617042887414,1.13804828516841,1.12726494116035,1.14101946066616,1.16072177354747,1.11049016749279,1.09335389937269,1.06548209555802,1.05790446441762,1.08730319176275,2.19466486513307,1.57472347058921,1.25068219390905,1.09127791418216,1.10653526662101,1.08199829968732,1.18825411889977,1.18678727820098,1.25127261075643,1.25290676554949,1.20616088572946,1.13955814089155,1.16581094347713,1.04890768680884,1.13776029113039,1.07197813661525,1.09712053494369,1.0503663435302,1.09053098609393,1.31038029356794,1.23349792063647,1.16321397176416,1.16080658038491,1.08368165233423,1.07362937287907,1.10120892128047,1.16549340359441,1.11635772677516,1.14768793499253,1.09755329911199,1.09606106357139,1.06111539500991,1.04880449126574,1.08720889467622,1.10241994870623,1.09883356731314,1.08663075614596,1.08726879329256,1.07955563339755

Set 7 left y-axis: Time [ms]
0.2,0.3,0.4,0.5,0.6,0.7,0.8,0.9,1,1.1,1.2,1.3,1.4

Set 7 left y-axis: Circularity of the main droplet [-]
0.9812,0.9905,0.9845,0.9861,0.9766,0.9773,0.986,0.9627,0.9764,0.969,0.9905,0.9813,0.6905

Set 7 right y-axis: Time [ms]
0.2,0.3,0.4,0.5,0.6,0.7,0.8,0.9,1,1.1,1.2,1.3,1.4

Set 7 right y-axis: Feret ratio of the main droplet [-]
1.20445856812426,1.10440801720554,1.11739290364393,1.09342862904129,1.06263730187057,1.06241733516442,1.03335974680142,1.29873700282169,1.13054998475485,1.11054375821761,1.08839533084289,1.11929885648044,1.23863519567596

Set 8 left y-axis: Time [ms]
0.2,0.3,0.4,0.5,0.6,0.7,0.8,0.9,1,1.1,1.2,1.3,1.4,1.5,1.6,1.7,1.8,1.9,2,2.1,2.2,2.3,2.4,2.5,2.6,2.7,2.8,2.9,3,3.1,3.2,3.3,3.4,3.5,3.6,3.7,3.8,3.9,4,4.1,4.2,4.3,4.4,4.5,4.6,4.7,4.8,4.9,5,5.1,5.2,5.3,5.4

Set 8 left y-axis: Circularity of the main droplet [-]
0.9634,0.9916,1,0.9796,0.9807,0.9723,0.979,0.9808,0.9698,0.9824,0.9802,0.9689,0.9829,0.9878,0.9703,0.993,0.976,0.9851,0.7762,0.9677,0.9714,0.967,0.9868,0.9618,0.9735,0.9609,0.9837,0.976,0.9863,0.9822,0.6985,0.9313,0.9074,0.959,0.9839,0.9849,0.9776,0.9873,0.9805,0.9829,0.9764,0.9808,0.9792,0.9886,0.9795,0.9871,0.9932,0.9886,0.9778,0.9798,0.7703,0.9266,0.8676

Set 8 right y-axis: Time [ms]
0.2,0.3,0.4,0.5,0.6,0.7,0.8,0.9,1,1.1,1.2,1.3,1.4,1.5,1.6,1.7,1.8,1.9,2,2.1,2.2,2.3,2.4,2.5,2.6,2.7,2.8,2.9,3,3.1,3.2,3.3,3.4,3.5,3.6,3.7,3.8,3.9,4,4.1,4.2,4.3,4.4,4.5,4.6,4.7,4.8,4.9,5,5.1,5.2,5.3,5.4

Set 8 right y-axis: Feret ratio of the main droplet [-]
1.19942268542433,1.11803180820813,1.05765882734811,1.11968204093099,1.0458043470863,1.05836323569562,1.08062232633938,1.06584731718451,1.0736604767816,1.05852037214038,1.10216820632026,1.06382136233773,1.04242466152638,1.04771538860286,1.07352314718499,1.05841870496544,1.04809607667658,1.08128895177202,1.71172207817446,1.13604476047048,1.1367877842272,1.1705499602723,1.12495922850507,1.20285306122449,1.14498711426139,1.13049010804041,1.04480770796179,1.06038178465966,1.06588638353105,1.1220720015731,1.79966058963821,1.34961155060485,1.28188039295709,1.30965189442432,1.07375259985408,1.09590233770111,1.08432926220091,1.08788986759736,1.08785423011408,1.04645887334866,1.16153987617238,1.11775529570714,1.07903689133126,1.06959114658043,1.06453197792589,1.10656307692308,1.05714311888505,1.05680265357142,1.10000862674538,1.0853596561496,2.16663523254375,1.38729368544351,1.63368419338378

Set 9 left y-axis: Time [ms]
0.2,0.3,0.4,0.5,0.6,0.7,0.8,0.9,1,1.1,1.2,1.3

Set 9 left y-axis: Circularity of the main droplet [-]
0.9312,0.9647,0.7732,0.8946,0.9599,0.9751,0.9656,0.9314,0.954,0.7077,0.9553,0.9223

Set 9 right y-axis: Time [ms]
0.2,0.3,0.4,0.5,0.6,0.7,0.8,0.9,1,1.1,1.2,1.3

Set 9 right y-axis: Feret ratio of the main droplet [-]
1.16791201117318,1.1316274067854,1.49500363643609,1.52803217226904,1.22628245454379,1.13552278820375,1.22049372565605,1.45719070879004,1.30908249182605,1.97377400070197,1.09129591612028,1.38269412249875

Set 10 left y-axis: Time [ms]
0.1,0.2,0.3,0.4,0.5,0.6,0.7,0.8,0.9,1,1.1,1.2,1.3,1.4,1.5,1.6,1.7,1.8,1.9,2,2.1,2.2,2.3,2.4,2.5,2.6,2.7,2.8,2.9,3,3.1,3.2,3.3,3.4,3.5,3.6,3.7,3.8,3.9,4,4.1,4.2,4.3,4.4,4.5,4.6,4.7,4.8,4.9,5,5.1,5.2,5.3,5.4,5.5,5.6,5.7,5.8,5.9,6,6.1,6.2,6.3,6.4,6.5,6.6,6.7,6.8,6.9,7,7.1,7.2,7.3,7.4,7.5,7.6,7.7,7.8,7.9,8,8.1,8.2,8.3,8.4,8.5,8.6,8.7,8.8,8.9,9,9.1,9.2,9.3,9.4,9.5,9.6,9.7,9.8,9.9,10,10.1,10.2,10.3,10.4,10.5,10.6,10.7,10.8,10.9,11,11.1,11.2,11.3,11.4,11.5,11.6,11.7,11.8,11.9,12,12.1,12.2,12.3,12.4,12.5,12.6,12.7

Set 10 left y-axis: Circularity of the main droplet [-]
0.9255,0.8695,0.9484,0.9657,0.9792,0.9746,0.9896,0.999,0.9787,0.9713,0.7547,0.9136,0.941,0.9914,0.9745,0.9699,0.9804,0.9791,0.9838,0.9745,0.9848,0.9848,0.9891,0.9621,0.9669,0.9813,0.9721,0.7846,0.7577,0.8219,0.9093,0.922,0.9707,0.911,0.9653,0.9343,0.9606,0.9225,0.955,0.9634,0.9837,0.9529,0.969,0.9689,0.9836,0.9637,0.9743,0.9677,0.9795,0.9765,0.9859,0.9811,0.9763,0.982,0.981,0.982,0.9819,0.9813,0.9798,0.9759,0.9838,0.9833,0.9796,0.979,0.9828,0.9804,0.9821,0.9854,0.986,0.9831,0.9867,0.9873,0.9882,0.9861,0.9877,0.9855,0.9896,0.9863,0.9839,0.9866,0.9863,0.9902,0.9864,0.9813,0.9814,0.9853,0.9854,0.9845,0.984,0.9873,0.9867,0.7987,0.9548,0.9196,0.9159,0.925,0.9152,0.9504,0.9294,0.9754,0.955,0.9451,0.9551,0.954,0.9871,0.961,0.9577,0.9576,0.9682,0.9849,0.967,0.9865,0.9702,0.9859,0.9748,0.9749,0.9885,0.9792,0.9882,0.9778,0.9818,0.9902,0.9793,0.9813,0.9752,0.9852,0.9789

Set 10 right y-axis: Time [ms]
0.1,0.2,0.3,0.4,0.5,0.6,0.7,0.8,0.9,1,1.1,1.2,1.3,1.4,1.5,1.6,1.7,1.8,1.9,2,2.1,2.2,2.3,2.4,2.5,2.6,2.7,2.8,2.9,3,3.1,3.2,3.3,3.4,3.5,3.6,3.7,3.8,3.9,4,4.1,4.2,4.3,4.4,4.5,4.6,4.7,4.8,4.9,5,5.1,5.2,5.3,5.4,5.5,5.6,5.7,5.8,5.9,6,6.1,6.2,6.3,6.4,6.5,6.6,6.7,6.8,6.9,7,7.1,7.2,7.3,7.4,7.5,7.6,7.7,7.8,7.9,8,8.1,8.2,8.3,8.4,8.5,8.6,8.7,8.8,8.9,9,9.1,9.2,9.3,9.4,9.5,9.6,9.7,9.8,9.9,10,10.1,10.2,10.3,10.4,10.5,10.6,10.7,10.8,10.9,11,11.1,11.2,11.3,11.4,11.5,11.6,11.7,11.8,11.9,12,12.1,12.2,12.3,12.4,12.5,12.6,12.7

Set 10 right y-axis: Feret ratio of the main droplet [-]
1.16028010444573,1.71521365611075,1.29224407241269,1.16643018172127,1.13271335200747,1.18629433017256,1.13336982926746,1.09088573346197,1.11408582754442,1.05429117226038,1.86571241303224,1.58776011976971,1.40700202720377,1.07782443481732,1.13656406448197,1.17383922931143,1.15986551926221,1.09890864712924,1.10058607885976,1.11938827821756,1.0963751642509,1.06049095753728,1.05858399391899,1.28086134768913,1.14848058496709,1.14594292068741,1.17598800378142,1.7179274532875,1.61653722082765,1.84527843744163,1.33379849965206,1.51698863636364,1.11338759933159,1.42288339662877,1.18296515703077,1.48144639378527,1.09235343196587,1.35098601076673,1.20007584588256,1.33691473840213,1.14267796725406,1.34448474400451,1.2459220977522,1.28055224260864,1.15395222608008,1.30387427199441,1.23588364615484,1.27567010157947,1.16982252288376,1.2002106343334,1.12596560646295,1.18379287227673,1.17669298184662,1.13939303831934,1.16250142566332,1.17103861657025,1.15629108913603,1.14718441466855,1.15800063030035,1.19330625016668,1.10459094722379,1.12186139479039,1.16161641716603,1.17796224194855,1.15052685465637,1.12710454938693,1.13901455368302,1.11975499476267,1.09801532697194,1.05901333207262,1.08530603003698,1.11943532244816,1.09163650347622,1.07053360143352,1.07056811654314,1.06746900727063,1.03233008973908,1.09709948051644,1.07124455163547,1.09201447116408,1.06679822380948,1.06245078996407,1.05213677863376,1.10260193663132,1.08536172896593,1.05194245815311,1.05457190166076,1.04592202378644,1.07281802821355,1.09167389784244,1.05541064597511,1.56743777595277,1.11411833973909,1.45253365219124,1.38216109952183,1.15037001082054,1.29991369657337,1.14585950224718,1.48031638989885,1.18412123192054,1.27532396520546,1.24252921466318,1.20044061155312,1.34066381269489,1.0650752472961,1.2984949860959,1.18366174774273,1.2383343015562,1.22310636042877,1.08313320933077,1.22979906157337,1.0645169770531,1.23059369072809,1.07963742912733,1.2271577087586,1.18042169563066,1.05972342450857,1.18950103018902,1.04680681850703,1.18549850027839,1.15619813839382,1.05464892329424,1.14870572738105,1.14302766880528,1.19316621282682,1.04199196650826,1.15432080966523

Set 11 left y-axis: Time [ms]
0.2,0.3,0.4,0.5,0.6,0.7,0.8,0.9,1,1.1,1.2,1.3,1.4,1.5,1.6,1.7,1.8,1.9,2,2.1,2.2,2.3,2.4,2.5,2.6,2.7,2.8,2.9,3,3.1,3.2,3.3,3.4,3.5,3.6,3.7,3.8,3.9,4,4.1,4.2,4.3,4.4,4.5

Set 11 left y-axis: Circularity of the main droplet [-]
0.9627,0.9321,0.9752,0.7044,0.9827,0.9725,0.873,0.9776,0.9681,0.9886,0.9777,0.9734,0.9799,0.9772,0.9718,0.9894,0.9739,0.9815,0.9633,0.96,0.9883,0.982,0.9892,0.9785,0.9826,0.9935,0.9888,0.9849,0.9865,0.9982,0.9981,0.9875,0.9851,0.9924,0.977,0.9929,0.9832,0.9789,0.9941,0.9736,0.9835,0.9877,0.9781,0.9967

Set 11 right y-axis: Time [ms]
0.2,0.3,0.4,0.5,0.6,0.7,0.8,0.9,1,1.1,1.2,1.3,1.4,1.5,1.6,1.7,1.8,1.9,2,2.1,2.2,2.3,2.4,2.5,2.6,2.7,2.8,2.9,3,3.1,3.2,3.3,3.4,3.5,3.6,3.7,3.8,3.9,4,4.1,4.2,4.3,4.4,4.5

Set 11 right y-axis: Feret ratio of the main droplet [-]
1.07873535294184,1.34240035041612,1.20793775122871,1.60043862802905,1.04476915469317,1.06893746387206,1.3442654415771,1.13303421396565,1.20921085358306,1.11709720989901,1.05647052392796,1.04668477100052,1.10102874329266,1.10616833852066,1.08851738377514,1.08295118870326,1.07103034096911,1.08364663927961,1.10941197710561,1.12820725166482,1.08258154995483,1.07245993975519,1.0853509600813,1.06077253450988,1.0599914893617,1.05716140639719,1.0714208926214,1.06505765484837,1.12055769699718,1.06797868646556,1.06423118958981,1.0399679747865,1.08005096670545,1.05022689812677,1.04948320525372,1.05018603921036,1.06353795554567,1.05292608809306,1.05627392634447,1.06630111793204,1.10645542929238,1.07992276530496,1.08139280333435,1.04438660781211

Set 12 left y-axis: Time [ms]
0.1,0.2,0.3,0.4,0.5,0.6,0.7,0.8,0.9,1,1.1,1.2,1.3,1.4,1.5,1.6,1.7,1.8,1.9,2,2.1,2.2,2.3,2.4,2.5,2.6,2.7,2.8,2.9,3,3.1,3.2,3.3,3.4,3.5,3.6,3.7,3.8,3.9,4,4.1,4.2,4.3,4.4,4.5,4.6,4.7,4.8

Set 12 left y-axis: Circularity of the main droplet [-]
0.9501,0.7375,0.9641,0.9614,0.872,0.9744,0.9738,0.973,0.9733,0.9758,0.987,0.9708,0.9823,0.6615,0.929,0.9159,0.983,0.9515,0.9678,0.9648,0.9717,0.9754,0.9802,0.9836,0.9631,0.9807,0.9824,0.9749,0.9829,0.9845,0.983,0.9871,0.9835,0.9888,0.9856,0.9893,0.9836,0.9808,0.9858,0.9872,0.9819,0.9906,0.9821,0.9848,0.9869,0.9796,0.9917,0.9887

Set 12 right y-axis: Time [ms]
0.1,0.2,0.3,0.4,0.5,0.6,0.7,0.8,0.9,1,1.1,1.2,1.3,1.4,1.5,1.6,1.7,1.8,1.9,2,2.1,2.2,2.3,2.4,2.5,2.6,2.7,2.8,2.9,3,3.1,3.2,3.3,3.4,3.5,3.6,3.7,3.8,3.9,4,4.1,4.2,4.3,4.4,4.5,4.6,4.7,4.8

Set 12 right y-axis: Feret ratio of the main droplet [-]
1.06672058613635,1.64133891022646,1.22145419019834,1.1875380065233,1.47619025481053,1.17103655532565,1.22045280122794,1.08842875261776,1.14933660404253,1.18247759611289,1.0851080391058,1.17706366542026,1.04783376123235,2.49237329320102,1.53300007244802,1.5428883485142,1.07416458491727,1.28205277567426,1.29286942028231,1.2542773778077,1.13739339107776,1.20171123851221,1.14826067840433,1.1305751452595,1.25243490950391,1.13415298270792,1.14929498876023,1.16805565319648,1.11442798425451,1.16831890293593,1.10350676988558,1.11593431585201,1.10176838041123,1.0826333291904,1.10783170770414,1.0879445452688,1.09195705473663,1.09177501817445,1.05762943141442,1.0739246792825,1.06760263070963,1.05179677461271,1.04757451713835,1.06198377526833,1.03060386438627,1.07432274603051,1.04454388495174,1.06306370645456

Set 13 left y-axis: Time [ms]
0.2,0.3,0.4,0.5,0.6,0.7,0.8,0.9,1,1.1,1.2,1.3,1.4,1.5,1.6,1.7,1.8,1.9,2,2.1,2.2,2.3,2.4,2.5,2.6,2.7,2.8,2.9,3,3.1,3.2,3.3,3.4,3.5,3.6,3.7,3.8,3.9,4,4.1,4.2,4.3,4.4,4.5

Set 13 left y-axis: Circularity of the main droplet [-]
0.9686,0.9059,0.9767,0.9981,0.9932,0.9619,0.9676,0.9748,0.9842,0.9846,0.9885,0.9897,0.9835,0.9697,0.8948,0.8993,0.9442,0.9764,0.9707,0.9603,0.9734,0.9742,0.9755,0.9618,0.9788,0.9696,0.9681,0.9737,0.9736,0.9675,0.9913,0.9845,0.9905,0.9828,0.9811,0.9941,0.9799,0.9832,0.9831,0.9818,0.9837,0.9822,0.9849,0.9899

Set 13 right y-axis: Time [ms]
0.2,0.3,0.4,0.5,0.6,0.7,0.8,0.9,1,1.1,1.2,1.3,1.4,1.5,1.6,1.7,1.8,1.9,2,2.1,2.2,2.3,2.4,2.5,2.6,2.7,2.8,2.9,3,3.1,3.2,3.3,3.4,3.5,3.6,3.7,3.8,3.9,4,4.1,4.2,4.3,4.4,4.5

Set 13 right y-axis: Feret ratio of the main droplet [-]
1.12070592676482,1.5751334239737,1.08262648008611,1.08715281107169,1.098587846206,1.14793968994336,1.1383960005633,1.25128981341877,1.08510863132978,1.05630696778116,1.06048049237519,1.09629234597999,1.11062389982186,1.13270525601545,1.63716052594713,1.60613362214582,1.30690615868989,1.23460513276151,1.08669190530292,1.22645182669207,1.11242271565305,1.16027167647594,1.12540288703888,1.18334304230685,1.18986410811618,1.26669838060693,1.24250289217086,1.11743030092013,1.21024370969335,1.13970898282238,1.0507746185447,1.06689018265377,1.07121212635351,1.10337459373487,1.09319217424021,1.06787665899185,1.0917284420479,1.04078394217168,1.10597530396934,1.06198004015785,1.05972753772631,1.05218598060373,1.1087274086153,1.07153916508787

Set 14 left y-axis: Time [ms]
0.1,0.2,0.3,0.4,0.5,0.6,0.7,0.8,0.9,1,1.1,1.2,1.3,1.4,1.5,1.6,1.7,1.8,1.9,2,2.1,2.2,2.3,2.4,2.5,2.6,2.7,2.8,2.9,3,3.1,3.2,3.3,3.4,3.5,3.6,3.7,3.8,3.9,4,4.1,4.2,4.3,4.4,4.5,4.6,4.7,4.8,4.9,5,5.1,5.2,5.3,5.4,5.5,5.6,5.7,5.8,5.9,6,6.1,6.2,6.3,6.4,6.5,6.6,6.7,6.8,6.9,7,7.1,7.2,7.3,7.4,7.5,7.6,7.7,7.8,7.9,8,8.1,8.2,8.3,8.4,8.5,8.6,8.7,8.8,8.9

Set 14 left y-axis: Circularity of the main droplet [-]
0.7017,0.8586,0.9668,0.883,0.9197,0.9548,0.9666,0.9677,0.9857,0.98,0.9814,0.9452,0.8448,0.915,0.9262,0.6762,0.7708,0.9132,0.9764,0.8696,0.9598,0.9595,0.9341,0.9842,0.9633,0.9676,0.9597,0.9629,0.985,0.9593,0.9786,0.9783,0.9698,0.9839,0.6845,0.8593,0.9093,0.6202,0.7726,0.9245,0.9053,0.9455,0.8795,0.9161,0.9558,0.9695,0.9458,0.93,0.9747,0.9715,0.9798,0.9695,0.9804,0.9893,0.9855,0.9765,0.9807,0.9831,0.9882,0.9818,0.9857,0.9827,0.9857,0.9871,0.9831,0.9864,0.9902,0.987,0.9858,0.9875,0.9876,0.9897,0.9904,0.992,0.9878,0.9874,0.9901,0.9862,0.9884,0.9875,0.9888,0.9859,0.9824,0.9892,0.9856,0.9892,0.9908,0.9882,0.9889

Set 14 right y-axis: Time [ms]
0.1,0.2,0.3,0.4,0.5,0.6,0.7,0.8,0.9,1,1.1,1.2,1.3,1.4,1.5,1.6,1.7,1.8,1.9,2,2.1,2.2,2.3,2.4,2.5,2.6,2.7,2.8,2.9,3,3.1,3.2,3.3,3.4,3.5,3.6,3.7,3.8,3.9,4,4.1,4.2,4.3,4.4,4.5,4.6,4.7,4.8,4.9,5,5.1,5.2,5.3,5.4,5.5,5.6,5.7,5.8,5.9,6,6.1,6.2,6.3,6.4,6.5,6.6,6.7,6.8,6.9,7,7.1,7.2,7.3,7.4,7.5,7.6,7.7,7.8,7.9,8,8.1,8.2,8.3,8.4,8.5,8.6,8.7,8.8,8.9

Set 14 right y-axis: Feret ratio of the main droplet [-]
2.22612666794441,1.60949260894426,1.11708186185613,1.39510478061559,1.26284017150003,1.11675769378622,1.14505675065067,1.10040055547414,1.06528853425122,1.07544818948877,1.11623256820688,1.41594517823205,1.66850749292535,1.4796945205574,1.50236261105826,2.25541748238312,1.85656389831816,1.55737717665721,1.19285871446897,1.81179636489508,1.30068983302173,1.24495867920497,1.47635647757378,1.1446509547146,1.29970100461556,1.22538046861548,1.32555816619562,1.28008789914253,1.09070473876063,1.28310582873484,1.17784370801612,1.17126626611114,1.22751950158,1.10515455044713,1.83737020796421,1.69329820313419,1.45600182840584,2.25147146359427,1.59140951426999,1.23805374389679,1.52442223106146,1.28060290037314,1.61678272825839,1.36541511553627,1.31602389531438,1.26542776690252,1.34285946808766,1.48253946438388,1.16867038546529,1.23764613208729,1.19110473259689,1.20954233990356,1.17845011347978,1.10443737497354,1.13562735000089,1.19669991405323,1.17792752773631,1.14234008163897,1.07903856634501,1.12443350985634,1.08334016362593,1.10271294136168,1.08800407060484,1.11317495975328,1.10727742684111,1.1004008698614,1.08183375356719,1.06335065852072,1.10516081019867,1.0820991304097,1.1082603223016,1.04645026124585,1.11826586014589,1.05935025996702,1.11110403731391,1.08693641392585,1.0469910586873,1.06175940236991,1.05336395784551,1.08108345548699,1.03164066384932,1.1091950434894,1.08161698923995,1.07890091248571,1.05565674250071,1.06619884543433,1.06643977199173,1.04351760524791,1.08013503070728

Set 15 left y-axis: Time [ms]
0.1,0.2,0.3,0.4,0.5,0.6,0.7,0.8,0.9,1,1.1,1.2,1.3,1.4,1.5,1.6,1.7,1.8,1.9,2,2.1,2.2,2.3,2.4,2.5,2.6,2.7,2.8,2.9,3,3.1,3.2,3.3,3.4,3.5,3.6,3.7,3.8,3.9,4,4.1,4.2,4.3,4.4,4.5,4.6,4.7,4.8,4.9,5,5.1,5.2,5.3,5.4,5.5,5.6,5.7,5.8,5.9,6,6.1,6.2,6.3,6.4,6.5,6.6,6.7,6.8,6.9,7,7.1,7.2,7.3,7.4,7.5,7.6,7.7,7.8,7.9,8,8.1,8.2,8.3

Set 15 left y-axis: Circularity of the main droplet [-]
0.6957,0.7998,0.7905,0.907,0.9274,0.9369,0.9777,0.9629,0.9866,0.9799,0.9748,0.9802,0.9765,0.9869,0.9826,0.9785,0.987,0.7548,0.9269,0.9201,0.917,0.9493,0.9351,0.9452,0.9745,0.9509,0.9766,0.9821,0.9842,0.975,0.9786,0.975,0.9797,0.9936,0.9808,0.9926,0.9348,0.9164,0.9637,0.9643,0.9689,0.9614,0.9691,0.9705,0.97,0.9708,0.9762,0.9803,0.9713,0.9865,0.9821,0.9855,0.9838,0.9872,0.9863,0.9767,0.9892,0.9824,0.9906,0.9794,0.9909,0.9818,0.9853,0.9854,0.9841,0.9882,0.9839,0.9831,0.9782,0.9816,0.9855,0.9882,0.9885,0.9876,0.9836,0.9866,0.9831,0.9855,0.987,0.9865,0.9855,0.9912,0.9887

Set 15 right y-axis: Time [ms]
0.1,0.2,0.3,0.4,0.5,0.6,0.7,0.8,0.9,1,1.1,1.2,1.3,1.4,1.5,1.6,1.7,1.8,1.9,2,2.1,2.2,2.3,2.4,2.5,2.6,2.7,2.8,2.9,3,3.1,3.2,3.3,3.4,3.5,3.6,3.7,3.8,3.9,4,4.1,4.2,4.3,4.4,4.5,4.6,4.7,4.8,4.9,5,5.1,5.2,5.3,5.4,5.5,5.6,5.7,5.8,5.9,6,6.1,6.2,6.3,6.4,6.5,6.6,6.7,6.8,6.9,7,7.1,7.2,7.3,7.4,7.5,7.6,7.7,7.8,7.9,8,8.1,8.2,8.3

Set 15 right y-axis: Feret ratio of the main droplet [-]
1.49308720285749,2.04495496199613,2.22738890299089,1.54325894340031,1.46491539684024,1.43814113040955,1.17126335398003,1.24758527613856,1.05977069969997,1.13344575933038,1.1846271080348,1.14128206072661,1.21213607221344,1.05873434591366,1.08327659366642,1.10169915769743,1.08953823529412,2.10921330223502,1.51409375323266,1.51253061037018,1.50582415287422,1.09772307638457,1.42761677708426,1.30758110886756,1.13078042505641,1.35688047662778,1.18641730311356,1.10236331394289,1.15643954574431,1.07142121463007,1.14116858898813,1.20115733837554,1.11257211670264,1.05992783505155,1.11600663613611,1.04674337972966,1.2416454242713,1.46436549452783,1.07009922647387,1.29399555609143,1.12449845350305,1.2434899198075,1.24308684075713,1.1682308412356,1.14036908904359,1.17246217567479,1.17848834824594,1.09490443349754,1.19756945862033,1.04584972742356,1.15200677194314,1.1118030231596,1.12561352657005,1.09951018353975,1.05945631415612,1.22052955325105,1.07065914950112,1.15073607705608,1.07493409802033,1.19926628525146,1.07320321936132,1.14497606454366,1.12919179203001,1.15389018784218,1.14943076923077,1.07373237972396,1.15059370699065,1.07143711131998,1.14449032622733,1.06962976901379,1.11380952380952,1.08539421150387,1.08693614419888,1.10696570294785,1.07397484374379,1.0863825836594,1.08239800446566,1.10243609887882,1.0287072239935,1.08790838910021,1.10151087326109,1.08296096107214,1.06412965322947

Set 16 left y-axis: Time [ms]
0.2,0.3,0.4,0.5,0.6,0.7,0.8,0.9,1,1.1,1.2,1.3,1.4,1.5,1.6,1.7,1.8,1.9,2,2.1,2.2,2.3,2.4,2.5,2.6,2.7,2.8,2.9,3,3.1,3.2,3.3,3.4,3.5,3.6,3.7,3.8,3.9,4,4.1,4.2,4.3,4.4,4.5,4.6,4.7,4.8,4.9,5,5.1,5.2,5.3,5.4,5.5,5.6,5.7,5.8,5.9,6,6.1,6.2,6.3,6.4,6.5,6.6,6.7,6.8,6.9,7,7.1,7.2,7.3,7.4,7.5,7.6,7.7,7.8,7.9,8,8.1,8.2,8.3,8.4,8.5,8.6,8.7,8.8,8.9,9,9.1,9.2,9.3,9.4,9.5,9.6,9.7,9.8,9.9,10,10.1,10.2,10.3,10.4,10.5,10.6,10.7,10.8

Set 16 left y-axis: Circularity of the main droplet [-]
0.9916,0.5239,0.7207,0.945,0.9662,0.9804,0.9737,0.7531,0.9089,0.9655,0.9343,0.9722,0.9918,0.9652,0.9762,0.9885,0.9887,0.9851,0.984,0.9876,0.9309,0.9048,0.9629,0.944,0.9618,0.9664,0.9656,0.9868,0.9754,0.9891,0.9899,0.991,0.9849,0.9821,0.9821,0.9813,0.9819,0.9836,0.9432,0.8845,0.9604,0.9451,0.9343,0.9686,0.9723,0.9846,0.9797,0.9855,0.9773,0.9772,0.9844,0.6846,0.7403,0.884,0.855,0.9341,0.8919,0.9229,0.942,0.9152,0.9661,0.9427,0.9847,0.926,0.9828,0.9527,0.9632,0.9609,0.9463,0.9879,0.9588,0.9826,0.9732,0.9732,0.9825,0.9831,0.9837,0.9762,0.9883,0.9789,0.9864,0.9828,0.9784,0.9804,0.9774,0.9835,0.98,0.9832,0.9735,0.9763,0.9835,0.9842,0.9838,0.9778,0.9855,0.9846,0.9858,0.9847,0.9902,0.983,0.9861,0.984,0.9842,0.9828,0.9844,0.9806,0.9797

Set 16 right y-axis: Time [ms]
0.2,0.3,0.4,0.5,0.6,0.7,0.8,0.9,1,1.1,1.2,1.3,1.4,1.5,1.6,1.7,1.8,1.9,2,2.1,2.2,2.3,2.4,2.5,2.6,2.7,2.8,2.9,3,3.1,3.2,3.3,3.4,3.5,3.6,3.7,3.8,3.9,4,4.1,4.2,4.3,4.4,4.5,4.6,4.7,4.8,4.9,5,5.1,5.2,5.3,5.4,5.5,5.6,5.7,5.8,5.9,6,6.1,6.2,6.3,6.4,6.5,6.6,6.7,6.8,6.9,7,7.1,7.2,7.3,7.4,7.5,7.6,7.7,7.8,7.9,8,8.1,8.2,8.3,8.4,8.5,8.6,8.7,8.8,8.9,9,9.1,9.2,9.3,9.4,9.5,9.6,9.7,9.8,9.9,10,10.1,10.2,10.3,10.4,10.5,10.6,10.7,10.8

Set 16 right y-axis: Feret ratio of the main droplet [-]
1.05686599711293,3.07304315994734,2.35397112240643,1.27627326651667,1.15165249152599,1.09953905881075,1.23080825784551,2.03842235070554,1.60889501291062,1.20055179097595,1.43171347101628,1.20107179018596,1.05619182865504,1.3058484048238,1.10757721498972,1.10310242465517,1.03627247493061,1.09766672465119,1.14669464917871,1.13652368433502,1.25080790546518,1.56297424051519,1.20847981358594,1.3867825719204,1.26252743994857,1.23061418107593,1.20202833884524,1.11081157180257,1.16141654467854,1.05748255871082,1.11593668411132,1.08322291863493,1.09453939802514,1.0640305173592,1.10201028302783,1.12177731580699,1.15555182261045,1.06810135429318,1.25476567628937,1.36673065390065,1.25855695238095,1.21878764556284,1.23903818553719,1.09950913575222,1.20879831176306,1.17931581551286,1.17047843179205,1.17528317173525,1.19344084666075,1.12601689569844,1.0886168766525,1.93790997384713,2.06749922472306,1.43632453281255,1.81721839265354,1.34591937854885,1.74479796257839,1.52167586689826,1.38939690716071,1.59609699854036,1.19739843504943,1.45737001017851,1.0833153858579,1.53223190510772,1.11525578976375,1.311504,1.2463015211607,1.22266851954084,1.40836737080559,1.11502641499391,1.34572913099388,1.09208450027689,1.2594417043696,1.19286838532426,1.16280738090755,1.13825700121908,1.14703598288862,1.18656488486604,1.09182021129418,1.17694552132218,1.12237654105455,1.16466351072973,1.1439956977069,1.18543100178794,1.17133339370247,1.13743102481631,1.15814442747682,1.08108535717111,1.178172,1.09666183530263,1.1462782242633,1.10624871223332,1.11712836417157,1.15587986584196,1.09393416595711,1.0844306738962,1.05640462641092,1.10763866166833,1.05706743267083,1.0783813725189,1.07454339188256,1.0710821948793,1.09383270901994,1.07792129870081,1.10843725478813,1.08154719410579,1.10353643819926

Set 17 left y-axis: Time [ms]
0.2,0.3,0.4,0.5,0.6,0.7,0.8,0.9,1,1.1,1.2,1.3,1.4,1.5,1.6,1.7,1.8,1.9,2,2.1,2.2,2.3,2.4,2.5,2.6,2.7,2.8,2.9,3,3.1,3.2,3.3,3.4,3.5,3.6,3.7,3.8,3.9,4,4.1,4.2,4.3,4.4,4.5

Set 17 left y-axis: Circularity of the main droplet [-]
0.9795,0.9653,0.6439,0.8367,0.9805,0.9818,0.9815,0.9922,0.9804,0.9346,0.9756,0.9846,0.9811,0.9829,0.9707,0.9877,0.9595,0.9831,0.9832,0.966,0.9699,0.984,0.9782,0.979,0.9591,0.968,0.9816,0.9715,0.9844,0.9906,0.9815,0.987,0.9823,0.9949,0.9821,0.9912,0.9854,0.9824,0.9962,0.9859,0.9835,0.9974,0.9784,0.9848

Set 17 right y-axis: Time [ms]
0.2,0.3,0.4,0.5,0.6,0.7,0.8,0.9,1,1.1,1.2,1.3,1.4,1.5,1.6,1.7,1.8,1.9,2,2.1,2.2,2.3,2.4,2.5,2.6,2.7,2.8,2.9,3,3.1,3.2,3.3,3.4,3.5,3.6,3.7,3.8,3.9,4,4.1,4.2,4.3,4.4,4.5

Set 17 right y-axis: Feret ratio of the main droplet [-]
1.09696325355117,1.16646341893235,2.39385441934623,1.89217304012297,1.16009141812364,1.08915021271954,1.10781359077829,1.09736781514321,1.11983599604128,1.11270193851502,1.17410051282051,1.09873269870934,1.10904065080077,1.10350702268142,1.07820292380826,1.06876128820397,1.24876488182023,1.12731566815609,1.09588638178075,1.17853818128881,1.13654746943905,1.11529396093348,1.06230213819293,1.10172605429107,1.33405832534669,1.15278908984071,1.1404108951618,1.20741555710233,1.06928963107225,1.05653108948929,1.10763521245762,1.09668198166358,1.06991368519016,1.08515455423505,1.11444163487056,1.03830271868714,1.10262958824632,1.1059083931802,1.06579529377602,1.05944718812009,1.08798138018675,1.03679243734716,1.03287017834923,1.05694848465751

Set 18 left y-axis: Time [ms]
0.2,0.3,0.4,0.5,0.6,0.7,0.8,0.9,1,1.1,1.2,1.3,1.4,1.5,1.6,1.7,1.8,1.9,2,2.1,2.2,2.3,2.4,2.5,2.6,2.7,2.8,2.9,3,3.1,3.2,3.3,3.4,3.5,3.6,3.7,3.8,3.9,4,4.1,4.2,4.3,4.4,4.5,4.6,4.7,4.8,4.9,5,5.1,5.2,5.3,5.4,5.5,5.6,5.7,5.8,5.9,6,6.1,6.2,6.3,6.4,6.5,6.6,6.7,6.8,6.9,7,7.1,7.2,7.3,7.4,7.5

Set 18 left y-axis: Circularity of the main droplet [-]
0.6531,0.9401,0.9652,0.9435,0.965,0.8203,0.9911,0.9666,0.9586,0.9784,0.9788,0.8015,0.784,0.9327,0.9236,0.956,0.9517,0.9714,0.9693,0.9736,0.9705,0.989,0.981,0.9866,0.9804,0.9858,0.9859,0.9848,0.9776,0.9836,0.9923,0.9865,0.9844,0.9772,0.9825,0.9875,0.9863,0.9832,0.8921,0.9222,0.9321,0.9472,0.9318,0.9368,0.9721,0.9403,0.9537,0.9663,0.9804,0.9657,0.9676,0.9726,0.9821,0.9803,0.976,0.9793,0.9895,0.988,0.9859,0.9818,0.9935,0.9778,0.9859,0.9769,0.9828,0.9846,0.9843,0.983,0.9828,0.9786,0.9818,0.9772,0.9829,0.9859

Set 18 right y-axis: Time [ms]
0.2,0.3,0.4,0.5,0.6,0.7,0.8,0.9,1,1.1,1.2,1.3,1.4,1.5,1.6,1.7,1.8,1.9,2,2.1,2.2,2.3,2.4,2.5,2.6,2.7,2.8,2.9,3,3.1,3.2,3.3,3.4,3.5,3.6,3.7,3.8,3.9,4,4.1,4.2,4.3,4.4,4.5,4.6,4.7,4.8,4.9,5,5.1,5.2,5.3,5.4,5.5,5.6,5.7,5.8,5.9,6,6.1,6.2,6.3,6.4,6.5,6.6,6.7,6.8,6.9,7,7.1,7.2,7.3,7.4,7.5

Set 18 right y-axis: Feret ratio of the main droplet [-]
1.43120720644371,1.22539592626685,1.11557061904698,1.14893072886812,1.21065049783228,1.68793104382358,1.07258455873857,1.17870050663139,1.25404267415943,1.15200832734995,1.15310163279663,1.9895189241647,1.77383496064696,1.39034064781641,1.4301190226256,1.30384132439462,1.34509089357864,1.2284448564476,1.25780900032689,1.18130226214413,1.22687587621866,1.10472707751276,1.22339957479059,1.13052472665462,1.1982934416435,1.08396524003182,1.16479959243019,1.05923586504391,1.11524892422558,1.07807015171593,1.05277643408784,1.06167482538104,1.0696008834201,1.06309002359406,1.11915282333851,1.09991245470362,1.12155198466043,1.1,1.47773055555556,1.41561829383366,1.35046817166644,1.28198029476427,1.32032170418453,1.38411277460513,1.15278302089958,1.33975909776743,1.39896178708422,1.29935118261251,1.11003461361628,1.27011574538555,1.2409072875568,1.19068213860728,1.09086349991171,1.14810859213588,1.1962852774189,1.16988067030175,1.07789527381986,1.13803774264257,1.13823182272134,1.11015562055456,1.10108321746563,1.15565359592466,1.12472953879966,1.16009845828844,1.06741313792491,1.12633549220652,1.15258136832205,1.12208017274534,1.08296882641282,1.12920547402012,1.09153685416813,1.1612500714381,1.06573725356587,1.07110929677341

Set 19 left y-axis: Time [ms]
0.2,0.3,0.4,0.5,0.6,0.7,0.8,0.9,1,1.1,1.2,1.3,1.4,1.5,1.6,1.7,1.8,1.9,2,2.1,2.2,2.3,2.4,2.5,2.6,2.7,2.8,2.9,3,3.1,3.2,3.3,3.4,3.5,3.6,3.7,3.8,3.9,4,4.1,4.2,4.3,4.4,4.5,4.6,4.7,4.8,4.9,5,5.1

Set 19 left y-axis: Circularity of the main droplet [-]
0.6826,0.6565,0.988,0.9703,0.9898,0.9582,0.9763,0.9725,0.9827,0.9761,0.9898,0.9863,0.9811,0.9731,0.9785,0.9683,0.9698,0.974,0.9799,0.9852,0.9854,0.9694,0.9695,0.9765,0.9817,0.9884,0.9887,0.9883,0.9826,0.9812,0.8012,0.9541,0.9268,0.9675,0.9734,0.9837,0.978,0.9724,0.9751,0.9738,0.9732,0.9764,0.9815,0.9872,0.9854,0.976,0.992,0.9844,0.9866,0.9842

Set 19 right y-axis: Time [ms]
0.2,0.3,0.4,0.5,0.6,0.7,0.8,0.9,1,1.1,1.2,1.3,1.4,1.5,1.6,1.7,1.8,1.9,2,2.1,2.2,2.3,2.4,2.5,2.6,2.7,2.8,2.9,3,3.1,3.2,3.3,3.4,3.5,3.6,3.7,3.8,3.9,4,4.1,4.2,4.3,4.4,4.5,4.6,4.7,4.8,4.9,5,5.1

Set 19 right y-axis: Feret ratio of the main droplet [-]
2.23123575463284,2.88358867439826,1.12934177956403,1.16476855449001,1.09021250353316,1.18449187810444,1.09209262891232,1.1738046519185,1.08659890694166,1.17610341769561,1.04569179468537,1.08747445068983,1.11961931521283,1.20458096792972,1.15998080129339,1.12677129361572,1.14454561685413,1.12570725410479,1.05747904080268,1.1097709372981,1.08738874028188,1.19693543920273,1.16557835408206,1.11344558973346,1.11985450408646,1.10521126104443,1.05077780054772,1.04778028046211,1.11153366347862,1.08518897437129,1.85930320345524,1.38611206965201,1.1596560920439,1.15154918640848,1.12099581879892,1.15992901808349,1.12517627513732,1.11853936239427,1.09647295892254,1.1145502627746,1.12887002884814,1.09614712643678,1.07865300016762,1.03654171809966,1.04674531839811,1.07582039102992,1.05772672241812,1.1065568627451,1.05039556070997,1.07649628252788

Set 20 left y-axis: Time [ms]
0.2,0.3,0.4,0.5,0.6,0.7,0.8,0.9,1,1.1,1.2,1.3,1.4,1.5,1.6,1.7,1.8,1.9,2,2.1,2.2,2.3,2.4,2.5,2.6,2.7,2.8,2.9,3,3.1,3.2,3.3,3.4,3.5,3.6,3.7,3.8,3.9,4,4.1,4.2,4.3,4.4,4.5,4.6,4.7,4.8,4.9,5,5.1,5.2,5.3,5.4,5.5,5.6,5.7,5.8,5.9

Set 20 left y-axis: Circularity of the main droplet [-]
0.9103,0.9876,0.9715,0.982,0.7121,0.6468,0.9424,0.9517,0.961,0.957,0.9804,0.9754,0.7263,0.8968,0.9098,0.9179,0.9319,0.9212,0.9544,0.9424,0.9866,0.9818,0.9797,0.9647,0.9657,0.974,0.9745,0.9868,0.9688,0.9783,0.9746,0.9834,0.9825,0.986,0.9796,0.9713,0.9865,0.9838,0.9817,0.9885,0.9788,0.9847,0.9827,0.9826,0.9797,0.9838,0.9895,0.9857,0.9839,0.9857,0.9837,0.9829,0.9838,0.984,0.9909,0.9857,0.986,0.991

Set 20 right y-axis: Time [ms]
0.2,0.3,0.4,0.5,0.6,0.7,0.8,0.9,1,1.1,1.2,1.3,1.4,1.5,1.6,1.7,1.8,1.9,2,2.1,2.2,2.3,2.4,2.5,2.6,2.7,2.8,2.9,3,3.1,3.2,3.3,3.4,3.5,3.6,3.7,3.8,3.9,4,4.1,4.2,4.3,4.4,4.5,4.6,4.7,4.8,4.9,5,5.1,5.2,5.3,5.4,5.5,5.6,5.7,5.8,5.9

Set 20 right y-axis: Feret ratio of the main droplet [-]
1.62375019467373,1.14437752340388,1.17483553511258,1.09356450014515,2.09081985422326,2.02368358188581,1.40331017856729,1.35771324297768,1.26992248284368,1.33733273158901,1.08336938243818,1.10607263733403,2.17735386709776,1.56533098189876,1.29673464375785,1.31337823073993,1.51754227217065,1.51478886339679,1.41560069293073,1.24594181587521,1.09473776557589,1.16322257792488,1.14881940390456,1.32057836359999,1.26134359150935,1.20258800300918,1.11553514152647,1.05931575071458,1.24307610170623,1.19903957518411,1.16491764395836,1.14446076483994,1.11328480669483,1.07614376681637,1.09297434897201,1.15623890442087,1.13464878831394,1.1446888027908,1.13654946230291,1.07799739346151,1.09256776846593,1.09473083555104,1.1475033460827,1.13240097691388,1.09638966158114,1.06575658480907,1.04406424817356,1.11365246662212,1.07862007844136,1.12921312045291,1.06947885885274,1.08230381935362,1.06527750517395,1.04725511483055,1.07931557838808,1.04226770185291,1.07237533099602,1.0511795867783

Set 21 left y-axis: Time [ms]
0.2,0.3,0.4,0.5,0.6,0.7,0.8,0.9,1,1.1,1.2,1.3,1.4,1.5,1.6,1.7,1.8,1.9,2,2.1,2.2,2.3,2.4,2.5,2.6,2.7,2.8,2.9,3,3.1,3.2,3.3,3.4,3.5,3.6,3.7,3.8,3.9,4,4.1,4.2,4.3,4.4,4.5,4.6,4.7,4.8,4.9,5,5.1,5.2,5.3,5.4,5.5,5.6,5.7,5.8,5.9,6,6.1,6.2,6.3,6.4,6.5,6.6,6.7,6.8,6.9,7,7.1,7.2,7.3,7.4,7.5,7.6,7.7,7.8,7.9,8,8.1,8.2,8.3,8.4,8.5,8.6,8.7,8.8,8.9,9,9.1,9.2,9.3,9.4,9.5,9.6,9.7,9.8,9.9,10,10.1,10.2,10.3,10.4,10.5,10.6,10.7,10.8,10.9,11,11.1,11.2,11.3,11.4,11.5,11.6,11.7,11.8,11.9,12,12.1,12.2,12.3,12.4,12.5,12.6,12.7,12.8,12.9,13,13.1,13.2,13.3,13.4,13.5,13.6,13.7,13.8,13.9,14,14.1,14.2,14.3,14.4,14.5,14.6,14.7,14.8,14.9,15,15.1,15.2,15.3,15.4,15.5,15.6,15.7,15.8,15.9,16,16.1,16.2,16.3,16.4,16.5,16.6,16.7,16.8,16.9,17,17.1,17.2,17.3,17.4,17.5,17.6,17.7,17.8,17.9,18,18.1,18.2,18.3,18.4,18.5,18.6,18.7,18.8,18.9,19,19.1,19.2,19.3,19.4,19.5,19.6,19.7,19.8,19.9,20,20.1,20.2

Set 21 left y-axis: Circularity of the main droplet [-]
0.7498,0.9246,0.9943,0.9651,0.9629,0.9969,0.972,0.9556,0.9867,0.9641,0.9858,0.9669,0.9815,0.9771,0.951,0.73,0.9378,0.6871,0.7432,0.9425,0.8482,0.8559,0.9774,0.8835,0.971,0.9156,0.8939,0.9672,0.9325,0.9624,0.9298,0.9446,0.9816,0.9679,0.9799,0.9768,0.9524,0.9801,0.982,0.9828,0.9811,0.9786,0.9843,0.9858,0.9851,0.9833,0.987,0.9931,0.992,0.9857,0.9835,0.9824,0.984,0.9851,0.9726,0.9735,0.9845,0.9784,0.7495,0.9118,0.9015,0.9327,0.8963,0.9379,0.9223,0.9284,0.925,0.9476,0.95,0.9517,0.9521,0.9695,0.9666,0.9472,0.9892,0.9842,0.9649,0.9826,0.9802,0.97,0.9836,0.9798,0.9799,0.9823,0.9734,0.9847,0.9822,0.9872,0.9839,0.979,0.9855,0.9864,0.9873,0.9842,0.982,0.7196,0.7908,0.9329,0.9167,0.9036,0.9587,0.9049,0.9255,0.9344,0.912,0.9364,0.9413,0.9497,0.9635,0.9535,0.9825,0.9598,0.9556,0.9868,0.9557,0.9709,0.9778,0.9656,0.9677,0.9843,0.9803,0.979,0.9847,0.983,0.9753,0.9846,0.9807,0.9785,0.9806,0.9833,0.9819,0.9806,0.9868,0.9821,0.9861,0.9868,0.9832,0.9793,0.9832,0.9824,0.9867,0.9864,0.9788,0.9829,0.9819,0.9793,0.9782,0.984,0.9826,0.9843,0.9855,0.9857,0.985,0.9852,0.9887,0.9831,0.9876,0.9851,0.9805,0.9834,0.9844,0.9811,0.979,0.9859,0.9835,0.9908,0.9837,0.9864,0.9864,0.9854,0.9747,0.9809,0.9812,0.9809,0.9787,0.9789,0.9867,0.9777,0.9856,0.9849,0.9802,0.9855,0.9895,0.9815,0.986,0.987,0.9833,0.9819,0.9843,0.9817,0.9847,0.9833,0.9886,0.9848,0.9835,0.979,0.9855,0.9864,0.9848,0.9864,0.9888

Set 21 right y-axis: Time [ms]
0.2,0.3,0.4,0.5,0.6,0.7,0.8,0.9,1,1.1,1.2,1.3,1.4,1.5,1.6,1.7,1.8,1.9,2,2.1,2.2,2.3,2.4,2.5,2.6,2.7,2.8,2.9,3,3.1,3.2,3.3,3.4,3.5,3.6,3.7,3.8,3.9,4,4.1,4.2,4.3,4.4,4.5,4.6,4.7,4.8,4.9,5,5.1,5.2,5.3,5.4,5.5,5.6,5.7,5.8,5.9,6,6.1,6.2,6.3,6.4,6.5,6.6,6.7,6.8,6.9,7,7.1,7.2,7.3,7.4,7.5,7.6,7.7,7.8,7.9,8,8.1,8.2,8.3,8.4,8.5,8.6,8.7,8.8,8.9,9,9.1,9.2,9.3,9.4,9.5,9.6,9.7,9.8,9.9,10,10.1,10.2,10.3,10.4,10.5,10.6,10.7,10.8,10.9,11,11.1,11.2,11.3,11.4,11.5,11.6,11.7,11.8,11.9,12,12.1,12.2,12.3,12.4,12.5,12.6,12.7,12.8,12.9,13,13.1,13.2,13.3,13.4,13.5,13.6,13.7,13.8,13.9,14,14.1,14.2,14.3,14.4,14.5,14.6,14.7,14.8,14.9,15,15.1,15.2,15.3,15.4,15.5,15.6,15.7,15.8,15.9,16,16.1,16.2,16.3,16.4,16.5,16.6,16.7,16.8,16.9,17,17.1,17.2,17.3,17.4,17.5,17.6,17.7,17.8,17.9,18,18.1,18.2,18.3,18.4,18.5,18.6,18.7,18.8,18.9,19,19.1,19.2,19.3,19.4,19.5,19.6,19.7,19.8,19.9,20,20.1,20.2

Set 21 right y-axis: Feret ratio of the main droplet [-]
1.97255707478335,1.43344006376342,1.04399201316306,1.22583106059161,1.07604258651427,1.10620294833262,1.08255513503661,1.20459338341901,1.05806216118896,1.11768317429264,1.09818211100598,1.05739898119236,1.08437869822485,1.13338208962752,1.08184563790977,1.97985803396535,1.36001895187261,2.34294405184101,2.34821760493518,1.1423844778999,1.94377193790787,1.76860499925161,1.03559001697582,1.74469500717921,1.19415452845776,1.58857028692176,1.70907722540452,1.20110239004928,1.48357921283586,1.26442644949331,1.49338950339747,1.44810765185525,1.12410565178645,1.20889116450407,1.1227143034363,1.17175917526308,1.37603055276116,1.14135656518077,1.14843773211191,1.09032155960932,1.15649667797453,1.17982441996705,1.07410905629748,1.08847466891482,1.15314254590167,1.1651214002406,1.11915485688984,1.07100842144528,1.04614941476865,1.13332621469701,1.12369117819346,1.11134992486164,1.11549541541146,1.07026146805919,1.25299842939413,1.19001361524379,1.11974896937238,1.1784902982984,1.50226093578942,1.36524679144588,1.12602070480728,1.31165946028849,1.41855645943152,1.11064471145042,1.2494423797774,1.27858932015162,1.16862618576744,1.29802177536393,1.32568493150685,1.10491297203078,1.22369535113147,1.15381697557493,1.14462948344116,1.28440798884604,1.06813876216084,1.13948805208256,1.2234277540022,1.09882983100767,1.17122716690351,1.14779518041738,1.08232501777334,1.15850728842079,1.0892566674879,1.12226718401119,1.23076550900377,1.09321484328089,1.1412269516226,1.11263068638764,1.07084794841137,1.13157732111368,1.11065685472881,1.105991627911,1.12035323057833,1.0848507692241,1.13393816316331,1.59521077015882,1.67323290029628,1.28564092671797,1.15272319321473,1.40635115748914,1.2718731369652,1.27226598739621,1.36546224218332,1.27338934937472,1.10042979799992,1.41017044398558,1.30553379543622,1.15756739638756,1.24537309822771,1.24529757993485,1.07893632775562,1.2774564526927,1.22686139850283,1.08147236603841,1.21056301369863,1.24779317096158,1.09829074140862,1.23703200318695,1.24553476665555,1.08089634676773,1.13155085616598,1.18638455657387,1.10081344574001,1.14333117874536,1.19661592306633,1.06487181910922,1.14433987342352,1.15497670791088,1.10008890904274,1.13613280141203,1.15176565447813,1.13174165231314,1.09221759280324,1.15344289308837,1.08830669910643,1.07269044613479,1.13856958508391,1.15729271523179,1.10880317031358,1.11127041902823,1.08085739580672,1.07460651720529,1.15642516373062,1.10955520911716,1.07339202645035,1.12298562091503,1.13534628596185,1.08373327599755,1.06868318605945,1.09859853636253,1.08448473406762,1.04926148684587,1.08694197210282,1.08255805976003,1.0489270125938,1.12154086175887,1.11995728248505,1.05769873844774,1.08495194882944,1.07502118782189,1.06203694002485,1.09640622771087,1.10744123505714,1.08656008504723,1.07643607204885,1.04104219593223,1.07036687898089,1.08613792305963,1.06218246024147,1.0459254553844,1.12513548915776,1.13265736785218,1.08536786456668,1.10124811868146,1.10029338038267,1.08138134185704,1.04736452481819,1.14373826832734,1.0508320231432,1.04705157232704,1.10522111320832,1.07489841022711,1.04247950310559,1.09712922701812,1.08415968216297,1.04381104294479,1.10718614450685,1.0941391946038,1.06363875,1.07841907707012,1.05740989146909,1.05827285783883,1.0469042465705,1.06022428827223,1.05577027180139,1.05206694601681,1.06438324508435,1.0656672467536,1.08982405375685,1.0938658247587,1.07015187015577

Set 22 left y-axis: Time [ms]
0.3,0.4,0.5,0.6,0.7,0.8,0.9,1,1.1,1.2,1.3,1.4,1.5,1.6,1.7,1.8,1.9,2,2.1,2.2,2.3,2.4,2.5,2.6,2.7,2.8,2.9,3,3.1,3.2,3.3,3.4,3.5,3.6,3.7,3.8,3.9,4,4.1,4.2,4.3,4.4,4.5,4.6,4.7,4.8

Set 22 left y-axis: Circularity of the main droplet [-]
0.963,0.9414,0.9815,0.9651,0.9614,0.8694,0.9555,0.9622,0.9708,0.9775,0.9773,0.9766,0.9815,0.8896,0.9333,0.9723,0.7296,0.9565,0.951,0.9762,0.9244,0.976,0.9773,0.9674,0.7528,0.9133,0.8705,0.9301,0.9112,0.9308,0.9482,0.9745,0.9793,0.9717,0.9648,0.9607,0.9739,0.9806,0.9763,0.9929,0.9808,0.9786,0.9772,0.9739,0.982,0.9735

Set 22 right y-axis: Time [ms]
0.3,0.4,0.5,0.6,0.7,0.8,0.9,1,1.1,1.2,1.3,1.4,1.5,1.6,1.7,1.8,1.9,2,2.1,2.2,2.3,2.4,2.5,2.6,2.7,2.8,2.9,3,3.1,3.2,3.3,3.4,3.5,3.6,3.7,3.8,3.9,4,4.1,4.2,4.3,4.4,4.5,4.6,4.7,4.8

Set 22 right y-axis: Feret ratio of the main droplet [-]
1.14132842906634,1.42542168760556,1.14802152148743,1.10179416975358,1.24408263260645,1.50969518278443,1.10771836835059,1.16511578947368,1.15723040666053,1.11927896730009,1.1856428521822,1.15094634146341,1.15305828520699,1.43023575959048,1.08448399394963,1.14858314283092,1.64059176443927,1.30266958082898,1.23823818552068,1.1798525660565,1.45549412856624,1.14821210776214,1.18404414975397,1.17055090754396,2.01800091073271,1.276681562214,1.70663302797237,1.47697670880382,1.59297196261682,1.42399549640215,1.36055335475571,1.08614221255574,1.08715996916504,1.1804835511048,1.3056043416141,1.31299780857364,1.21420722865923,1.09857856548115,1.15643124522639,1.05393995407078,1.11255917687796,1.1418755180588,1.20272961156794,1.18959490415577,1.12538866728035,1.14870076582848

Set 23 left y-axis: Time [ms]
0.1,0.2,0.3,0.4,0.5,0.6,0.7,0.8,0.9,1,1.1,1.2,1.3,1.4,1.5,1.6,1.7,1.8,1.9,2,2.1,2.2,2.3,2.4,2.5,2.6,2.7,2.8,2.9,3,3.1,3.2,3.3,3.4,3.5,3.6,3.7,3.8,3.9,4,4.1,4.2,4.3,4.4,4.5,4.6,4.7,4.8,4.9,5,5.1,5.2,5.3,5.4,5.5,5.6,5.7,5.8,5.9,6,6.1,6.2,6.3,6.4,6.5,6.6,6.7,6.8,6.9,7,7.1,7.2,7.3,7.4

Set 23 left y-axis: Circularity of the main droplet [-]
0.9317,0.7423,0.6966,0.7396,0.9223,0.9829,0.9669,0.961,0.9585,0.7934,0.9597,0.97,0.9601,0.9821,0.7666,0.9101,0.8478,0.9568,0.9259,0.9803,0.6923,0.756,0.92,0.8328,0.8648,0.9537,0.9372,0.9033,0.9501,0.909,0.9208,0.9636,0.9472,0.9693,0.9445,0.9442,0.9733,0.9544,0.9488,0.9852,0.9433,0.9689,0.9806,0.9516,0.9741,0.9781,0.9643,0.975,0.9756,0.9708,0.9802,0.9769,0.9755,0.9858,0.9701,0.9799,0.9865,0.9728,0.9833,0.9784,0.9758,0.9862,0.9824,0.9778,0.9818,0.9787,0.9835,0.9853,0.98,0.9864,0.9857,0.9825,0.9904,0.9851

Set 23 right y-axis: Time [ms]
0.1,0.2,0.3,0.4,0.5,0.6,0.7,0.8,0.9,1,1.1,1.2,1.3,1.4,1.5,1.6,1.7,1.8,1.9,2,2.1,2.2,2.3,2.4,2.5,2.6,2.7,2.8,2.9,3,3.1,3.2,3.3,3.4,3.5,3.6,3.7,3.8,3.9,4,4.1,4.2,4.3,4.4,4.5,4.6,4.7,4.8,4.9,5,5.1,5.2,5.3,5.4,5.5,5.6,5.7,5.8,5.9,6,6.1,6.2,6.3,6.4,6.5,6.6,6.7,6.8,6.9,7,7.1,7.2,7.3,7.4

Set 23 right y-axis: Feret ratio of the main droplet [-]
1.27830397836722,2.16279394807645,2.2272329482397,2.09133811387495,1.51182003394273,1.10773387481924,1.17069277540719,1.23902056959782,1.29153506512859,1.88305694903868,1.32022848786116,1.25217132976841,1.2681744586796,1.18255272354975,1.94604034276224,1.3939489516488,1.86769185688035,1.36468493443999,1.2999707047087,1.08600233087046,1.77520488586052,1.97356831318038,1.257497896636,1.74993161695,1.60092583800209,1.1947657065561,1.4764469273349,1.31780427881828,1.17811603933352,1.49099172052985,1.34674334764997,1.1529153007879,1.4109090148316,1.21853921728471,1.30210818334411,1.43520811225091,1.13096165858592,1.27404158544509,1.37722735398073,1.07585058136147,1.36611047766756,1.27225058040914,1.13842021981021,1.37473391798698,1.21060484022733,1.17700955275985,1.29016816884505,1.1531969856992,1.15827216701866,1.26734404494449,1.13924721478133,1.17915626341407,1.22182429956358,1.06420215423408,1.24649199299378,1.19376006939218,1.1075519269332,1.22264359220881,1.12598876189442,1.15195195457778,1.22052495601732,1.07177695674136,1.14504290548004,1.16486157787549,1.07799711996868,1.16329640623344,1.12781791813488,1.07554978279927,1.15906275193247,1.09439050474972,1.08625755616582,1.15337410075047,1.05788947460347,1.10796654948064

Set 24 left y-axis: Time [ms]
0.2,0.3,0.4,0.5,0.6,0.7,0.8,0.9,1,1.1,1.2,1.3,1.4,1.5,1.6,1.7,1.8,1.9,2,2.1,2.2,2.3,2.4,2.5,2.6,2.7,2.8,2.9,3,3.1,3.2,3.3,3.4,3.5,3.6,3.7,3.8,3.9,4,4.1,4.2,4.3,4.4,4.5,4.6,4.7,4.8,4.9,5,5.1,5.2,5.3,5.4,5.5,5.6,5.7,5.8,5.9,6,6.1,6.2,6.3,6.4,6.5,6.6,6.7,6.8

Set 24 left y-axis: Circularity of the main droplet [-]
0.9048,0.9364,0.9621,0.973,0.9774,0.9906,0.9832,0.9727,0.9833,0.9887,0.9898,0.7456,0.6502,0.9358,0.8762,0.8997,0.945,0.8871,0.9858,0.9474,0.9408,0.973,0.9499,0.6924,0.8202,0.9138,0.8584,0.8885,0.9312,0.9229,0.9775,0.9348,0.9851,0.9446,0.9606,0.9766,0.9733,0.9939,0.9825,0.9922,0.9865,0.9813,0.9897,0.9802,0.9871,0.764,0.9408,0.8808,0.9164,0.943,0.8745,0.9423,0.9759,0.9538,0.9705,0.9314,0.9713,0.9657,0.9679,0.9584,0.9824,0.9689,0.9825,0.9641,0.9873,0.9693,0.9845

Set 24 right y-axis: Time [ms]
0.2,0.3,0.4,0.5,0.6,0.7,0.8,0.9,1,1.1,1.2,1.3,1.4,1.5,1.6,1.7,1.8,1.9,2,2.1,2.2,2.3,2.4,2.5,2.6,2.7,2.8,2.9,3,3.1,3.2,3.3,3.4,3.5,3.6,3.7,3.8,3.9,4,4.1,4.2,4.3,4.4,4.5,4.6,4.7,4.8,4.9,5,5.1,5.2,5.3,5.4,5.5,5.6,5.7,5.8,5.9,6,6.1,6.2,6.3,6.4,6.5,6.6,6.7,6.8

Set 24 right y-axis: Feret ratio of the main droplet [-]
1.48987760634693,1.31341137655223,1.09054581354896,1.15004141612468,1.11795233853171,1.09088306208559,1.13359271258374,1.20983000943296,1.17347431128875,1.09920042334793,1.06314788261502,2.25111261731344,2.75767682015977,1.2157554626559,1.77110946762656,1.3265854390062,1.41141138560687,1.69675327578092,1.09879218888425,1.38095840522404,1.44475327171612,1.12753740302918,1.30662273476112,2.03521885989265,1.78070018403283,1.52268867868825,1.70510046367852,1.54750905262947,1.3695572934287,1.56612037037037,1.19347086411428,1.50127186457224,1.14708810664445,1.39690628169449,1.34374910364214,1.15611303139365,1.24494015122912,1.06617583767065,1.19760582962737,1.08412540676855,1.12173025568014,1.17428800077212,1.07142675957128,1.12595775835379,1.08032520507628,1.65387836042736,1.17436217783729,1.59458973629191,1.43217573509206,1.43296100290635,1.55447106495141,1.45406099317428,1.17427222735523,1.32662241828104,1.12868767481986,1.43326423349819,1.19896726115164,1.29037657719102,1.17627340016761,1.33574731267784,1.13567354003186,1.25006105565223,1.08320172302949,1.29233865463296,1.04974435229013,1.26311228348911,1.0844057718011

Set 25 left y-axis: Time [ms]
0.2,0.3,0.4,0.5,0.6,0.7,0.8,0.9,1,1.1,1.2,1.3,1.4,1.5,1.6,1.7,1.8,1.9,2,2.1,2.2,2.3,2.4,2.5,2.6,2.7,2.8,2.9,3,3.1,3.2,3.3,3.4,3.5,3.6,3.7,3.8,3.9,4,4.1,4.2,4.3,4.4,4.5,4.6,4.7,4.8,4.9,5,5.1,5.2,5.3,5.4,5.5,5.6,5.7,5.8,5.9,6,6.1,6.2,6.3,6.4,6.5,6.6,6.7,6.8,6.9,7,7.1,7.2,7.3,7.4,7.5,7.6,7.7,7.8,7.9,8,8.1,8.2,8.3,8.4,8.5,8.6,8.7,8.8,8.9,9,9.1,9.2,9.3,9.4,9.5

Set 25 left y-axis: Circularity of the main droplet [-]
0.7527,0.9791,0.7785,0.9626,0.9898,0.9758,0.9569,0.9508,0.7869,0.9009,0.9446,0.9766,0.933,0.9646,0.98,0.9784,0.9685,0.7371,0.9139,0.8862,0.9375,0.9762,0.9625,0.9337,0.9597,0.9637,0.9658,0.9701,0.9615,0.9831,0.9831,0.9683,0.968,0.9848,0.9855,0.978,0.9777,0.9755,0.9808,0.9777,0.9042,0.8531,0.9357,0.898,0.9079,0.9202,0.9609,0.9302,0.9481,0.972,0.9577,0.9666,0.9796,0.9724,0.986,0.9824,0.9755,0.9814,0.9761,0.9765,0.9788,0.9831,0.9868,0.9752,0.9757,0.9804,0.9882,0.9763,0.9815,0.9779,0.9807,0.9788,0.9871,0.9887,0.9838,0.9825,0.9841,0.9811,0.9867,0.9869,0.9878,0.9854,0.985,0.9843,0.9937,0.9932,0.9889,0.9894,0.9847,0.9861,0.987,0.9895,0.9875,0.99

Set 25 right y-axis: Time [ms]
0.2,0.3,0.4,0.5,0.6,0.7,0.8,0.9,1,1.1,1.2,1.3,1.4,1.5,1.6,1.7,1.8,1.9,2,2.1,2.2,2.3,2.4,2.5,2.6,2.7,2.8,2.9,3,3.1,3.2,3.3,3.4,3.5,3.6,3.7,3.8,3.9,4,4.1,4.2,4.3,4.4,4.5,4.6,4.7,4.8,4.9,5,5.1,5.2,5.3,5.4,5.5,5.6,5.7,5.8,5.9,6,6.1,6.2,6.3,6.4,6.5,6.6,6.7,6.8,6.9,7,7.1,7.2,7.3,7.4,7.5,7.6,7.7,7.8,7.9,8,8.1,8.2,8.3,8.4,8.5,8.6,8.7,8.8,8.9,9,9.1,9.2,9.3,9.4,9.5

Set 25 right y-axis: Feret ratio of the main droplet [-]
2.25698664248691,1.07138540057753,2.008415258706,1.19622906548773,1.10011092623405,1.1095754032557,1.230202252193,1.18982631578947,1.71934684783724,1.34660080134083,1.2192380952381,1.16038245439427,1.26690776784149,1.07946516550088,1.08340267125151,1.13022539158982,1.09179565005304,1.78826279431161,1.41024754890572,1.64739740776016,1.47342323059361,1.09054238377581,1.29912698763739,1.44908187548674,1.29965152138707,1.19058115361306,1.24122105901036,1.26706954161011,1.31571799020606,1.12635515146032,1.10487124175838,1.23993404661469,1.25220110585531,1.12249689203404,1.08832727619393,1.15330590152962,1.18068244101823,1.17534090742648,1.06812130194537,1.15233238231098,1.58252342201415,1.47969738731877,1.20908853418887,1.41680345561818,1.35873619225532,1.22226514230306,1.21881853646544,1.19286191450913,1.26415144278242,1.18540488775886,1.23158216599461,1.20695352000975,1.14119815013574,1.2406972360605,1.13197347412002,1.14410119267778,1.16700126328664,1.12910555753466,1.1734336832376,1.15212937438441,1.1439733368133,1.12210101714526,1.10663884971008,1.17170357996122,1.13896503185657,1.10747996680938,1.11075226556849,1.10622926958447,1.12464513276691,1.08370391895548,1.08137952555602,1.11525620901492,1.062730215855,1.0899972765825,1.07325622488726,1.07578947368421,1.09854532256957,1.04371635239758,1.09298415841584,1.04305178261737,1.08432488459361,1.10620609691289,1.04102641996639,1.08369011096357,1.06118666450432,1.06393617125167,1.05041133578834,1.05953839416115,1.11405180517973,1.06730657701837,1.07125821434446,1.09750192307692,1.05662186624441,1.05882658809256

Set 26 left y-axis: Time [ms]
0.1,0.2,0.3,0.4,0.5,0.6,0.7,0.8,0.9,1,1.1,1.2,1.3,1.4,1.5,1.6,1.7,1.8,1.9,2,2.1,2.2,2.3,2.4,2.5,2.6,2.7,2.8,2.9,3,3.1,3.2,3.3,3.4,3.5,3.6,3.7,3.8,3.9,4,4.1,4.2,4.3,4.4,4.5,4.6,4.7,4.8,4.9,5,5.1,5.2,5.3,5.4,5.5,5.6,5.7,5.8,5.9,6,6.1,6.2,6.3,6.4,6.5,6.6,6.7,6.8,6.9,7,7.1,7.2,7.3,7.4,7.5,7.6,7.7,7.8,7.9,8,8.1,8.2,8.3,8.4,8.5,8.6,8.7,8.8,8.9,9,9.1,9.2

Set 26 left y-axis: Circularity of the main droplet [-]
0.907,0.7452,0.6884,0.9844,0.9911,0.9559,0.968,0.7197,0.6744,0.6991,0.9346,0.8847,0.9204,0.9454,0.9204,0.9607,0.9681,0.9429,0.9736,0.9793,0.9601,0.973,0.9744,0.9612,0.981,0.9819,0.9723,0.9816,0.9814,0.9697,0.9855,0.9798,0.9785,0.9865,0.9827,0.9782,0.9836,0.9813,0.9772,0.9856,0.9834,0.98,0.764,0.9326,0.8754,0.8705,0.9043,0.9199,0.9213,0.9788,0.9465,0.9491,0.9563,0.9824,0.9702,0.9765,0.9819,0.9835,0.9859,0.9777,0.9856,0.9893,0.9848,0.9865,0.9852,0.9837,0.9798,0.9821,0.9802,0.9853,0.983,0.987,0.9813,0.9816,0.9788,0.9841,0.9794,0.9794,0.9833,0.9871,0.982,0.9821,0.9857,0.9839,0.9893,0.9831,0.9898,0.9817,0.9868,0.9874,0.9854,0.9912

Set 26 right y-axis: Time [ms]
0.1,0.2,0.3,0.4,0.5,0.6,0.7,0.8,0.9,1,1.1,1.2,1.3,1.4,1.5,1.6,1.7,1.8,1.9,2,2.1,2.2,2.3,2.4,2.5,2.6,2.7,2.8,2.9,3,3.1,3.2,3.3,3.4,3.5,3.6,3.7,3.8,3.9,4,4.1,4.2,4.3,4.4,4.5,4.6,4.7,4.8,4.9,5,5.1,5.2,5.3,5.4,5.5,5.6,5.7,5.8,5.9,6,6.1,6.2,6.3,6.4,6.5,6.6,6.7,6.8,6.9,7,7.1,7.2,7.3,7.4,7.5,7.6,7.7,7.8,7.9,8,8.1,8.2,8.3,8.4,8.5,8.6,8.7,8.8,8.9,9,9.1,9.2

Set 26 right y-axis: Feret ratio of the main droplet [-]
1.37438501289081,1.88289650348072,1.34439897165648,1.05428239361068,1.24805029255509,1.32106143820153,1.15043547798272,1.78108894770592,1.63060207299755,2.05003926227198,1.30623288095681,1.50702543581743,1.34584437114812,1.25926561865537,1.45287410973423,1.31429858401808,1.15120398229681,1.35518513483741,1.21150685797358,1.14296658111152,1.325785025517,1.21987749300852,1.26063189125065,1.33449723068751,1.18462012603557,1.18472205133519,1.26551097535145,1.12573863322586,1.17260578823519,1.23617302128365,1.11728107655093,1.14961008186127,1.17608906815578,1.11884352660842,1.17243973136606,1.21168442587447,1.09760487448168,1.15337328035823,1.1318181153257,1.05086773428826,1.12745110196253,1.19770828143753,1.70569056009911,1.2413808913401,1.66228281772059,1.44763044539971,1.35025409932325,1.24001008170548,1.46723317282563,1.1294893697432,1.37179010776241,1.21022990059022,1.35977102799912,1.14306140418038,1.23545328190409,1.21678071156814,1.14138988805438,1.18328995121225,1.11616615962236,1.25464591243215,1.14726717733111,1.12624353845288,1.1141014084507,1.12209727353025,1.07127653630781,1.10836707458613,1.13325196486362,1.12266947442567,1.1377020699925,1.09227386008164,1.13745732462838,1.10281138119465,1.18711624499668,1.10437092315198,1.12949236526366,1.0587481217815,1.15771620401869,1.0634402189362,1.09127524902837,1.08477662556461,1.10885160170303,1.08282563610419,1.09585204285778,1.0749059418498,1.06493295318271,1.13964219711548,1.04646272522666,1.10882693072169,1.079826793098,1.05764897901254,1.08777199899039,1.04856757613361

Set 27 left y-axis: Time [ms]
0.1,0.2,0.3,0.4,0.5,0.6,0.7,0.8,0.9,1,1.1,1.2,1.3,1.4,1.5,1.6,1.7,1.8,1.9,2,2.1,2.2,2.3,2.4,2.5,2.6,2.7,2.8,2.9,3,3.1,3.2,3.3,3.4,3.5,3.6,3.7,3.8,3.9,4,4.1,4.2,4.3,4.4,4.5,4.6,4.7,4.8,4.9,5,5.1,5.2,5.3,5.4,5.5,5.6,5.7,5.8,5.9,6,6.1,6.2,6.3,6.4,6.5,6.6,6.7,6.8,6.9,7,7.1,7.2,7.3,7.4,7.5,7.6,7.7,7.8,7.9,8,8.1,8.2,8.3

Set 27 left y-axis: Circularity of the main droplet [-]
0.8584,0.9556,0.9617,0.958,0.7008,0.9502,0.9753,0.9716,0.9953,0.9773,0.9694,0.972,0.9786,0.9858,0.9883,0.9779,0.9893,0.9866,0.9811,0.9911,0.9786,0.9872,0.9814,0.9842,0.9859,0.977,0.985,0.9922,0.7037,0.9267,0.8509,0.9539,0.9438,0.9317,0.9486,0.9411,0.9707,0.9522,0.965,0.9809,0.963,0.9851,0.957,0.9794,0.9841,0.9726,0.9797,0.962,0.9791,0.9834,0.974,0.9788,0.9819,0.9848,0.9874,0.9797,0.9822,0.9872,0.9797,0.9811,0.986,0.9781,0.9777,0.9848,0.9715,0.9852,0.9892,0.985,0.9821,0.9845,0.9827,0.9802,0.9822,0.9842,0.9813,0.9826,0.9774,0.9818,0.9814,0.9859,0.9897,0.9845,0.9907

Set 27 right y-axis: Time [ms]
0.1,0.2,0.3,0.4,0.5,0.6,0.7,0.8,0.9,1,1.1,1.2,1.3,1.4,1.5,1.6,1.7,1.8,1.9,2,2.1,2.2,2.3,2.4,2.5,2.6,2.7,2.8,2.9,3,3.1,3.2,3.3,3.4,3.5,3.6,3.7,3.8,3.9,4,4.1,4.2,4.3,4.4,4.5,4.6,4.7,4.8,4.9,5,5.1,5.2,5.3,5.4,5.5,5.6,5.7,5.8,5.9,6,6.1,6.2,6.3,6.4,6.5,6.6,6.7,6.8,6.9,7,7.1,7.2,7.3,7.4,7.5,7.6,7.7,7.8,7.9,8,8.1,8.2,8.3

Set 27 right y-axis: Feret ratio of the main droplet [-]
1.69108327098082,1.18478677056492,1.1171818310209,1.27496097560976,2.13202675312024,1.31887464649062,1.080925,1.07612684289147,1.11091255471235,1.13411133054009,1.06492036866561,1.16140586683444,1.14891233713779,1.13572812114809,1.06782411373194,1.1156612289048,1.08379300138573,1.07707976424361,1.06950769251165,1.07015098489483,1.12713828165056,1.06259361268074,1.11802931501735,1.0894544857049,1.10037709932803,1.0910942257358,1.1012996905194,1.09429055746042,1.79495987332629,1.43688892480148,1.79049279524127,1.20411467222675,1.37055247232715,1.3196219504638,1.39703064079124,1.44352715618383,1.14416208791209,1.37559480213184,1.25568557888327,1.16634480071013,1.28851355895069,1.13081020046411,1.31970850388279,1.18387887292859,1.16797138506158,1.20821667721041,1.1660180017963,1.29644066797256,1.16183697569402,1.09685327900495,1.19790781713013,1.18244302882482,1.0871531493257,1.15872836711617,1.08814037631048,1.14695890860637,1.16691782858553,1.08706157701063,1.13863430845285,1.17017760387209,1.05222662893869,1.16276013004386,1.11240644983748,1.10953042158639,1.19917360367686,1.06753609176207,1.09471593150715,1.1277165930365,1.12005471421593,1.05948167010195,1.07315830107084,1.10965817985048,1.08792033118883,1.09466262517282,1.10282624751661,1.0622655111762,1.13251167031648,1.05133485860304,1.14294221112934,1.06248351784001,1.04846544780054,1.10455408884475,1.02782007575758

Set 28 left y-axis: Time [ms]
0.1,0.2,0.3,0.4,0.5,0.6,0.7,0.8,0.9,1,1.1,1.2,1.3,1.4,1.5,1.6,1.7,1.8,1.9,2,2.1,2.2,2.3,2.4,2.5,2.6,2.7,2.8,2.9,3,3.1,3.2,3.3,3.4,3.5,3.6,3.7,3.8,3.9,4,4.1,4.2,4.3,4.4,4.5,4.6,4.7,4.8,4.9,5,5.1

Set 28 left y-axis: Circularity of the main droplet [-]
0.9285,0.6516,0.9394,0.9658,0.9677,0.9947,0.9835,0.8496,0.9297,0.985,0.9796,0.7574,0.9405,0.9351,0.958,0.9614,0.9522,0.962,0.9593,0.9545,0.9711,0.9804,0.9839,0.9715,0.9947,0.9806,0.9882,0.9868,0.9853,0.9829,0.9892,0.9873,0.9808,0.9907,0.9833,0.9876,0.9908,0.9925,0.9918,0.9885,0.9887,0.9935,0.9943,0.9957,0.9862,0.9868,0.9911,0.9846,0.9851,0.9854,0.9905

Set 28 right y-axis: Time [ms]
0.1,0.2,0.3,0.4,0.5,0.6,0.7,0.8,0.9,1,1.1,1.2,1.3,1.4,1.5,1.6,1.7,1.8,1.9,2,2.1,2.2,2.3,2.4,2.5,2.6,2.7,2.8,2.9,3,3.1,3.2,3.3,3.4,3.5,3.6,3.7,3.8,3.9,4,4.1,4.2,4.3,4.4,4.5,4.6,4.7,4.8,4.9,5,5.1

Set 28 right y-axis: Feret ratio of the main droplet [-]
1.29404879331887,2.01537216426766,1.35967272727273,1.15724499378957,1.21739310530513,1.05396876616382,1.0492391629857,1.90373535224205,1.34325576375456,1.1972540573802,1.20274508293864,1.91736378846294,1.36839165820157,1.478383950413,1.28873568779229,1.23770296617106,1.34188380701947,1.16568815826929,1.15157165501429,1.06782945736434,1.18868992901059,1.12864711778651,1.08397681513912,1.11283125582146,1.08728980162147,1.05932628516247,1.05255799999381,1.12184358683736,1.05824225273846,1.08465190120663,1.089640625,1.0918449687467,1.059616437016,1.07184836408942,1.07011908396947,1.051703125,1.07275973489794,1.04172464736497,1.06169026746209,1.06342029021939,1.06522910055679,1.05561353993614,1.05611120114234,1.05521481976761,1.07429650899199,1.03532830749759,1.04574060239371,1.07828078431373,1.04384812718146,1.05515632491978,1.0355922627855
