# Supplementary material for: Condensate droplet roaming on nanostructured superhydrophobic surfaces
Source: Nat Commun. 2025 Jan 30;16:1167. doi: 10.1038/s41467-025-56562-x (PMC11782698; doi:10.1038/s41467-025-56562-x)
Supplement: Supplementary file 12 — Source Data [file 41467_2025_56562_MOESM12_ESM.zip › source_data/SupplementaryFigure32a.txt]

Supplementary Figure 32a data
Plot data downsampled from simulation output

* Left y-axis (KE_{cm})

D1 wetted and dewetted: Time [ms]
0,0.0018,0.0036,0.0054,0.0072,0.009,0.0108,0.0126,0.0144,0.0162,0.018,0.0198,0.0216,0.0234,0.0252,0.027,0.0288,0.0306,0.0324,0.0342,0.036,0.0378,0.0396,0.0414,0.0432,0.045,0.0468,0.0486,0.0504,0.0522,0.054,0.0558,0.0576,0.0594,0.0612,0.063,0.0648,0.0666,0.0684,0.0702,0.072,0.0738,0.0756,0.0774,0.0792,0.081,0.0828,0.0846,0.0864,0.0882,0.09,0.0918,0.0936,0.0954,0.0972,0.099,0.1008,0.1026,0.1044,0.1062,0.108,0.1098,0.1116,0.1134,0.1152,0.117,0.1188,0.1206,0.1224,0.1242,0.126,0.1278,0.1296,0.1314,0.1332,0.135,0.1368,0.1386,0.1404,0.1422,0.144,0.1458,0.1476,0.1494,0.1512,0.153,0.1548,0.1566,0.1584,0.1602,0.162,0.1638,0.1656,0.1674,0.1692,0.171,0.1728,0.1746,0.1764,0.1782,0.18,0.1818,0.1836,0.1854,0.1872,0.189,0.1908,0.1926,0.1944,0.1962,0.198,0.1998,0.2016,0.2034,0.2052,0.207,0.2088,0.2106,0.2124,0.2142,0.216,0.2178,0.2196,0.2214,0.2232,0.225,0.2268,0.2286,0.2304,0.2322,0.234,0.2358,0.2376,0.2394,0.2412,0.243,0.2448,0.2466,0.2484,0.2502,0.252,0.2538,0.2556,0.2574,0.2592,0.261,0.2628,0.2646,0.2664,0.2682,0.27,0.2718,0.2736,0.2754,0.2772,0.279,0.2808,0.2826,0.2844,0.2862,0.288,0.2898,0.2916,0.2934,0.2952,0.297,0.2988,0.3006,0.3024,0.3042,0.306,0.3078,0.3096,0.3114,0.3132,0.315,0.3168,0.3186,0.3204,0.3222,0.324,0.3258,0.3276,0.3294,0.3312,0.333,0.3348,0.3366,0.3384,0.3402,0.342,0.3438,0.3456,0.3474,0.3492,0.351,0.3528,0.3546,0.3564,0.3582,0.36,0.3618,0.3636,0.3654,0.3672,0.369,0.3708,0.3726,0.3744,0.3762,0.378,0.3798,0.3816,0.3834,0.3852,0.387,0.3888,0.3906,0.3924,0.3942,0.396,0.3978,0.3996,0.4014,0.4032,0.405,0.4068,0.4086,0.4104,0.4122,0.414,0.4158,0.4176,0.4194,0.4212,0.423,0.4248,0.4266,0.4284,0.4302,0.432,0.4338,0.4356,0.4374,0.4392,0.441,0.4428,0.4446,0.4464,0.4482,0.45,0.4518,0.4536,0.4554,0.4572,0.459,0.4608,0.4626,0.4644,0.4662,0.468,0.4698,0.4716,0.4734,0.4752,0.477,0.4788,0.4806,0.4824,0.4842,0.486,0.4878,0.4896,0.4914,0.4932,0.495,0.4968,0.4986,0.5004,0.5022,0.504,0.5058,0.5076,0.5094,0.5112,0.513,0.5148,0.5166,0.5184,0.5202,0.522,0.5238,0.5256,0.5274,0.5292,0.531,0.5328,0.5346,0.5364,0.5382,0.54,0.5418,0.5436,0.5454,0.5472,0.549,0.5508,0.5526,0.5544,0.5562,0.558,0.5598,0.5616,0.5634,0.5652,0.567,0.5688,0.5706,0.5724,0.5742,0.576,0.5778,0.5796,0.5814,0.5832,0.585,0.5868,0.5886,0.5904,0.5922,0.594,0.5958,0.5976,0.5994,0.6012,0.603,0.6048,0.6066,0.6084,0.6102,0.612,0.6138,0.6156,0.6174,0.6192,0.621,0.6228,0.6246,0.6264,0.6282,0.63,0.6318,0.6336,0.6354,0.6372,0.639,0.6408,0.6426,0.6444,0.6462,0.648,0.6498,0.6516,0.6534,0.6552,0.657,0.6588,0.6606,0.6624,0.6642,0.666,0.6678,0.6696,0.6714,0.6732,0.675,0.6768,0.6786,0.6804,0.6822,0.684,0.6858,0.6876,0.6894,0.6912,0.693,0.6948,0.6966,0.6984,0.7002,0.702,0.7038,0.7056,0.7074,0.7092,0.711,0.7128,0.7146,0.7164,0.7182,0.72,0.7218,0.7236,0.7254,0.7272,0.729,0.7308,0.7326,0.7344,0.7362,0.738,0.7398,0.7416,0.7434,0.7452,0.747,0.7488,0.7506,0.7524,0.7542,0.756,0.7578,0.7596,0.7614,0.7632,0.765,0.7668,0.7686,0.7704,0.7722,0.774,0.7758,0.7776,0.7794,0.7812,0.783,0.7848,0.7866,0.7884,0.7902,0.792,0.7938,0.7956,0.7974,0.7992,0.801,0.8028,0.8046,0.8064,0.8082,0.81,0.8118,0.8136,0.8154,0.8172,0.819,0.8208,0.8226,0.8244,0.8262,0.828,0.8298,0.8316,0.8334,0.8352,0.837,0.8388,0.8406,0.8424,0.8442,0.846,0.8478,0.8496,0.8514,0.8532,0.855,0.8568,0.8586,0.8604,0.8622,0.864,0.8658,0.8676,0.8694,0.8712,0.873,0.8748,0.8766,0.8784,0.8802,0.882,0.8838,0.8856,0.8874,0.8892,0.891,0.8928,0.8946,0.8964,0.8982,0.9,0.9018,0.9036,0.9054,0.9072,0.909,0.9108,0.9126,0.9144,0.9162,0.918,0.9198,0.9216,0.9234,0.9252,0.927,0.9288,0.9306,0.9324,0.9342,0.936,0.9378,0.9396,0.9414,0.9432,0.945,0.9468,0.9486,0.9504,0.9522,0.954,0.9558,0.9576,0.9594,0.9612,0.963,0.9648,0.9666,0.9684,0.9702,0.972,0.9738,0.9756,0.9774,0.9792,0.981,0.9828,0.9846,0.9864,0.9882,0.99,0.9918,0.9936,0.9954,0.9972,0.999,1.0008,1.0026,1.0044,1.0062,1.008,1.0098,1.0116,1.0134,1.0152,1.017,1.0188,1.0206,1.0224,1.0242,1.026,1.0278,1.0296,1.0314,1.0332,1.035,1.0368,1.0386,1.0404,1.0422,1.044,1.0458,1.0476,1.0494,1.0512,1.053,1.0548,1.0566,1.0584,1.0602,1.062,1.0638,1.0656,1.0674,1.0692,1.071,1.0728,1.0746,1.0764,1.0782,1.08,1.0818,1.0836,1.0854,1.0872,1.089,1.0908,1.0926,1.0944,1.0962,1.098,1.0998,1.1016,1.1034,1.1052,1.107,1.1088,1.1106,1.1124,1.1142,1.116,1.1178,1.1196,1.1214,1.1232,1.125,1.1268,1.1286,1.1304,1.1322,1.134,1.1358,1.1376,1.1394,1.1412,1.143,1.1448,1.1466,1.1484,1.1502,1.152,1.1538,1.1556,1.1574,1.1592,1.161,1.1628,1.1646,1.1664,1.1682,1.17,1.1718,1.1736,1.1754,1.1772,1.179,1.1808,1.1826,1.1844,1.1862,1.188,1.1898,1.1916,1.1934,1.1952,1.197,1.1988,1.2006,1.2024,1.2042,1.206,1.2078,1.2096,1.2114,1.2132,1.215,1.2168,1.2186,1.2204,1.2222,1.224,1.2258,1.2276,1.2294,1.2312,1.233,1.2348,1.2366,1.2384,1.2402,1.242,1.2438,1.2456,1.2474,1.2492,1.251,1.2528,1.2546,1.2564,1.2582,1.26,1.2618,1.2636,1.2654,1.2672,1.269,1.2708,1.2726,1.2744,1.2762,1.278,1.2798,1.2816,1.2834,1.2852,1.287,1.2888,1.2906,1.2924,1.2942,1.296,1.2978,1.2996,1.3014,1.3032,1.305,1.3068,1.3086,1.3104,1.3122,1.314,1.3158,1.3176,1.3194,1.3212,1.323,1.3248,1.3266,1.3284,1.3302,1.332,1.3338,1.3356,1.3374,1.3392,1.341,1.3428,1.3446,1.3464,1.3482,1.35,1.3518,1.3536,1.3554,1.3572,1.359,1.3608,1.3626,1.3644,1.3662,1.368,1.3698,1.3716,1.3734,1.3752,1.377,1.3788,1.3806,1.3824,1.3842,1.386,1.3878,1.3896,1.3914,1.3932,1.395,1.3968,1.3986,1.4004,1.4022,1.404,1.4058,1.4076,1.4094,1.4112,1.413,1.4148,1.4166,1.4184,1.4202,1.422,1.4238,1.4256,1.4274,1.4292,1.431,1.4328,1.4346,1.4364,1.4382,1.44,1.4418,1.4436,1.4454,1.4472,1.449,1.4508,1.4526,1.4544,1.4562,1.458,1.4598,1.4616,1.4634,1.4652,1.467,1.4688,1.4706,1.4724,1.4742,1.476,1.4778,1.4796,1.4814,1.4832,1.485,1.4868,1.4886,1.4904,1.4922,1.494,1.4958,1.4976,1.4994,1.5012,1.503,1.5048,1.5066,1.5084,1.5102,1.512,1.5138,1.5156,1.5174,1.5192,1.521,1.5228,1.5246,1.5264,1.5282,1.53,1.5318,1.5336,1.5354,1.5372,1.539,1.5408,1.5426,1.5444,1.5462,1.548,1.5498,1.5516,1.5534,1.5552,1.557,1.5588,1.5606,1.5624,1.5642,1.566,1.5678,1.5696,1.5714,1.5732,1.575,1.5768,1.5786,1.5804,1.5822,1.584,1.5858,1.5876,1.5894,1.5912,1.593,1.5948,1.5966,1.5984,1.6002,1.602,1.6038,1.6056,1.6074,1.6092,1.611,1.6128,1.6146,1.6164,1.6182,1.62,1.6218,1.6236,1.6254,1.6272,1.629,1.6308,1.6326,1.6344,1.6362,1.638,1.6398,1.6416,1.6434,1.6452,1.647,1.6488,1.6506,1.6524,1.6542,1.656,1.6578,1.6596,1.6614,1.6632,1.665,1.6668,1.6686,1.6704,1.6722,1.674,1.6758,1.6776,1.6794,1.6812,1.683,1.6848,1.6866,1.6884,1.6902,1.692,1.6938,1.6956,1.6974,1.6992,1.701,1.7028,1.7046,1.7064,1.7082,1.71,1.7118,1.7136,1.7154,1.7172,1.719,1.7208,1.7226,1.7244,1.7262,1.728,1.7298,1.7316,1.7334,1.7352,1.737,1.7388,1.7406,1.7424,1.7442,1.746,1.7478,1.7496,1.7514,1.7532,1.755,1.7568,1.7586,1.7604,1.7622,1.764,1.7658,1.7676,1.7694,1.7712,1.773,1.7748,1.7766,1.7784,1.7802,1.782,1.7838,1.7856,1.7874,1.7892,1.791,1.7928,1.7946,1.7964,1.7982,1.8,1.8018,1.8036,1.8054,1.8072,1.809,1.8108,1.8126,1.8144,1.8162,1.818,1.8198,1.8216,1.8234,1.8252,1.827,1.8288,1.8306,1.8324,1.8342,1.836,1.8378,1.8396,1.8414,1.8432,1.845,1.8468,1.8486,1.8504,1.8522,1.854,1.8558,1.8576,1.8594,1.8612,1.863,1.8648,1.8666,1.8684,1.8702,1.872,1.8738,1.8756,1.8774,1.8792,1.881,1.8828,1.8846,1.8864,1.8882,1.89,1.8918,1.8936,1.8954,1.8972,1.899,1.9008,1.9026,1.9044,1.9062,1.908,1.9098,1.9116,1.9134,1.9152,1.917,1.9188,1.9206,1.9224,1.9242,1.926,1.9278,1.9296,1.9314,1.9332,1.935,1.9368,1.9386,1.9404,1.9422,1.944,1.9458,1.9476,1.9494,1.9512,1.953,1.9548,1.9566,1.9584,1.9602,1.962,1.9638,1.9656,1.9674,1.9692,1.971,1.9728,1.9746,1.9764,1.9782,1.98,1.9818,1.9836,1.9854,1.9872,1.989,1.9908,1.9926,1.9944,1.9962,1.998,1.9998

D1 wetted and dewetted: KE_{cm} [J]
3.76045370145474e-25,1.16988498994696e-13,3.12593649992402e-13,5.74284630115595e-13,8.87961193034711e-13,1.25717184224199e-12,1.65964149812319e-12,2.06359256439928e-12,2.47195444283049e-12,2.86640767368592e-12,3.26277171218795e-12,3.70987998278287e-12,4.19734763610924e-12,4.74709947305656e-12,5.40897009506541e-12,6.20503051153182e-12,7.10075907502183e-12,8.1798321581179e-12,9.39038887690899e-12,1.06805364548532e-11,1.21658871456733e-11,1.37221840600536e-11,1.54165268464602e-11,1.7207778107611e-11,1.90818963584267e-11,2.09786266552835e-11,2.27874843435681e-11,2.45328477377729e-11,2.60507127049867e-11,2.73308366861525e-11,2.79869963205931e-11,2.84986249523286e-11,2.88534224036351e-11,2.91052029577976e-11,2.9226104247552e-11,2.92667217132978e-11,2.92157662462171e-11,2.90479126446699e-11,2.88104946103291e-11,2.84517541290441e-11,2.80282707148404e-11,2.75142893947063e-11,2.68981622383919e-11,2.62095122189768e-11,2.5416090577244e-11,2.45448582187148e-11,2.36091498861616e-11,2.259013339308e-11,2.15020647763985e-11,2.03772069589108e-11,1.92408615146233e-11,1.81548303438467e-11,1.71252365131012e-11,1.61657977295828e-11,1.52841620927658e-11,1.44973535154699e-11,1.37460669649208e-11,1.29702608149405e-11,1.21245167243268e-11,1.12210961950725e-11,1.02854595171917e-11,9.39537613358078e-12,8.52678576947843e-12,7.67911926672264e-12,6.80505136650939e-12,5.84844757920281e-12,4.78235435238072e-12,3.63924502033262e-12,2.50652261125294e-12,1.54015552305326e-12,9.33530333243819e-13,9.20594233225737e-13,1.69707218547445e-12,3.36331670945199e-12,5.96136534514178e-12,9.41439790801518e-12,1.36042090739842e-11,1.83192206803434e-11,2.33664358787918e-11,2.86075020019559e-11,3.40182811246914e-11,3.94418938396355e-11,4.49119578287626e-11,5.03718755038594e-11,5.57250501196253e-11,6.09670117926022e-11,6.58942506343485e-11,7.068728991064e-11,7.52125984385318e-11,8.08658860197398e-11,8.86940537399296e-11,9.46440159235119e-11,1.00478115795622e-10,1.05697114207148e-10,1.10202058052222e-10,1.13842347845934e-10,1.16648655343746e-10,1.18451398977793e-10,1.19399808444616e-10,1.19343313799239e-10,1.18458693992903e-10,1.16819765797948e-10,1.14463024332368e-10,1.11603530780933e-10,1.08354081219354e-10,1.04820017432979e-10,1.01138638810202e-10,9.73672460188456e-11,9.36529963505622e-11,8.99466916144501e-11,8.63608268193969e-11,8.28658147713028e-11,7.94154575939433e-11,7.60559293108722e-11,7.2778146754322e-11,6.94682356147309e-11,6.61916114234753e-11,6.29462380226209e-11,5.98004446528079e-11,5.68226078611839e-11,5.40657821923425e-11,5.15984107247756e-11,4.95696949020031e-11,4.79406617239807e-11,4.67844869698014e-11,4.60700655008476e-11,4.56036887324203e-11,4.5375385820661e-11,4.52188887690618e-11,4.5049118719335e-11,4.48005562767725e-11,4.44549366239712e-11,4.39929474112093e-11,4.34416804586115e-11,4.28117214324772e-11,4.20554615358642e-11,4.1235037483808e-11,4.03519587160234e-11,3.93953128290478e-11,3.83797452126374e-11,3.73339939797169e-11,3.61555349758034e-11,3.50027538405066e-11,3.37762173155204e-11,3.26631894726609e-11,3.15702877494497e-11,3.06155709925305e-11,2.98137095718595e-11,2.90510365738111e-11,2.84583866834394e-11,2.79076800652669e-11,2.75020620956896e-11,2.72143446079137e-11,2.71311229239501e-11,2.72126604346717e-11,2.7523014676883e-11,2.80017700176627e-11,2.86572512241752e-11,2.94095098521884e-11,3.03462156994325e-11,3.1346878218227e-11,3.23583262211764e-11,3.34837449109038e-11,3.45582335072561e-11,3.56560053629589e-11,3.67548530114348e-11,3.78385387693268e-11,3.8938041973488e-11,4.00175970288378e-11,4.10572939833513e-11,4.2031569123323e-11,4.29621094155014e-11,4.38049897904932e-11,4.45769224472272e-11,4.52615924857073e-11,4.58529450969687e-11,4.63224811819124e-11,4.6709909853303e-11,4.69861507906823e-11,4.71581694478366e-11,4.72145825689497e-11,4.72277275699701e-11,4.71422810456639e-11,4.6967683025563e-11,4.66925108124001e-11,4.6287845270804e-11,4.57781581946842e-11,4.5152097872706e-11,4.44144889053264e-11,4.35833040404645e-11,4.26871932784345e-11,4.17536660628822e-11,4.07367872349574e-11,3.96446680541986e-11,3.84822908284313e-11,3.72887631935799e-11,3.6090683114678e-11,3.4939756025374e-11,3.38356643591089e-11,3.28397507147831e-11,3.19753115668085e-11,3.12248262575973e-11,3.0591281269144e-11,3.00593428183631e-11,2.95808491041482e-11,2.91649496872785e-11,2.88090947985604e-11,2.84723389505345e-11,2.81523544432055e-11,2.7841301931191e-11,2.75009776551032e-11,2.71160570537175e-11,2.67177065538066e-11,2.62661201199747e-11,2.57632726534576e-11,2.52256933090876e-11,2.4681485305808e-11,2.40771590584029e-11,2.34660150249903e-11,2.28286012443815e-11,2.2170302326841e-11,2.15069599555071e-11,2.08167377247986e-11,2.01179579872138e-11,1.94328743747654e-11,1.87431220407863e-11,1.80473471035147e-11,1.73963228194144e-11,1.67716059359917e-11,1.61719984003835e-11,1.56230508081213e-11,1.5102556699731e-11,1.46370736004575e-11,1.42274199537311e-11,1.38657853812645e-11,1.35188444921821e-11,1.32185001864858e-11,1.29546999122064e-11,1.27088910720824e-11,1.25423543093988e-11,1.24130193180994e-11,1.23608657021931e-11,1.23733588835558e-11,1.23717029479446e-11,1.23640093180842e-11,1.23800499255286e-11,1.2362769194326e-11,1.23745132524743e-11,1.2392990967e-11,1.2398086148765e-11,1.24197475901868e-11,1.24265059522427e-11,1.24582241889486e-11,1.24725361917991e-11,1.24905789578317e-11,1.25236260326631e-11,1.25318122710318e-11,1.25750276218496e-11,1.25861901988125e-11,1.26328247511466e-11,1.26570909515752e-11,1.26778012152597e-11,1.27144145385571e-11,1.27321412832729e-11,1.27500162884253e-11,1.27775217559908e-11,1.2795032522161e-11,1.28126846453692e-11,1.28131778221707e-11,1.28261651685116e-11,1.28268482353645e-11,1.28357955682658e-11,1.28365397098048e-11,1.28291952624607e-11,1.28172462793925e-11,1.28105217408963e-11,1.28036854897398e-11,1.28086868326011e-11,1.28093336686332e-11,1.28301141345497e-11,1.28633070914271e-11,1.29001280552495e-11,1.29312049131555e-11,1.29389646317129e-11,1.29399564120345e-11,1.29598994284447e-11,1.29660963720382e-11,1.29748320140693e-11,1.29505207252438e-11,1.29336727250986e-11,1.29262917456888e-11,1.29084008486497e-11,1.2885477490968e-11,1.28521880168128e-11,1.27980812539256e-11,1.27618428527504e-11,1.27063222428683e-11,1.2678157822691e-11,1.2651199611858e-11,1.26130088008976e-11,1.25973137299484e-11,1.25392074245624e-11,1.25475665838024e-11,1.24769016919156e-11,1.24852155146712e-11,1.24507589678048e-11,1.24244160717015e-11,1.24051430974629e-11,1.2381997150909e-11,1.23572503868973e-11,1.23142956613222e-11,1.23073797571289e-11,1.23081471141017e-11,1.22958570480131e-11,1.22919147971909e-11,1.22819635767465e-11,1.22834111153837e-11,1.2282454154114e-11,1.22810805237441e-11,1.22702301198054e-11,1.22780336684773e-11,1.22750206832824e-11,1.22717252079536e-11,1.22803724092648e-11,1.22872958706219e-11,1.22835104652177e-11,1.22745300419685e-11,1.22807570484051e-11,1.22796343846534e-11,1.22891404522408e-11,1.22883189916484e-11,1.22933208516988e-11,1.23087789306733e-11,1.23164593557085e-11,1.23197544049126e-11,1.23256006731759e-11,1.23315667369162e-11,1.23315898237017e-11,1.23471005119807e-11,1.23405520982724e-11,1.2339573227547e-11,1.23284455208409e-11,1.23111102033664e-11,1.22982180576923e-11,1.22848119018892e-11,1.22786176251059e-11,1.22643414602576e-11,1.22489373096179e-11,1.22280050195551e-11,1.22134122321306e-11,1.21953235713707e-11,1.21720421032496e-11,1.21291501487918e-11,1.20861237084865e-11,1.20446150100381e-11,1.20018842759645e-11,1.19721842632625e-11,1.19488836278123e-11,1.19355068566666e-11,1.19291085977688e-11,1.19355990895087e-11,1.19211720626368e-11,1.19065364728277e-11,1.18878118900167e-11,1.18583812884213e-11,1.18429689095235e-11,1.18198113117059e-11,1.17887662665211e-11,1.17764456333064e-11,1.17529027108839e-11,1.17353871069998e-11,1.17122367795554e-11,1.16795612013479e-11,1.1653822787561e-11,1.16392728553851e-11,1.16180457023837e-11,1.1593310457088e-11,1.15824717082177e-11,1.15712506783593e-11,1.15399673293703e-11,1.15089010317316e-11,1.14793715547141e-11,1.14514460121151e-11,1.14365754111793e-11,1.14139968368264e-11,1.1398871268673e-11,1.13713013166475e-11,1.13494057154951e-11,1.13198933010046e-11,1.12836377094852e-11,1.12468285202746e-11,1.12375100353045e-11,1.12178285605365e-11,1.12089190335593e-11,1.11985199845253e-11,1.11910601055325e-11,1.1159080617294e-11,1.11673676675804e-11,1.11498875305902e-11,1.11488862387232e-11,1.11463417489822e-11,1.11419609445446e-11,1.11350407587088e-11,1.11263184982981e-11,1.11419277250963e-11,1.11209560504042e-11,1.11295928300117e-11,1.11271430816415e-11,1.11255873169784e-11,1.11373715284464e-11,1.11417544692585e-11,1.11536611236215e-11,1.11613870181712e-11,1.11579641317138e-11,1.11692597554953e-11,1.11924756961297e-11,1.12065074857506e-11,1.12141447421818e-11,1.12206283550524e-11,1.1235931648097e-11,1.12443974170608e-11,1.12586558633463e-11,1.126418912668e-11,1.12491895642043e-11,1.12304391916009e-11,1.12144452561618e-11,1.12087235735197e-11,1.12039252655015e-11,1.11904667919826e-11,1.1168321894756e-11,1.11325991352978e-11,1.1104769504433e-11,1.108285090949e-11,1.10581823736513e-11,1.10416306185105e-11,1.10346429530453e-11,1.10377633226326e-11,1.10473154881875e-11,1.10568624632352e-11,1.10574116181156e-11,1.10345300544464e-11,1.10205565448199e-11,1.09959344339683e-11,1.09650218869913e-11,1.09393605429509e-11,1.09119975400848e-11,1.08805238177901e-11,1.08571139774251e-11,1.08471451100972e-11,1.08320398636791e-11,1.08007193664346e-11,1.0769040529295e-11,1.07521690535634e-11,1.07386629432147e-11,1.07226863753479e-11,1.07177828403979e-11,1.06813656452256e-11,1.0657816040357e-11,1.06360709169914e-11,1.06171486410652e-11,1.06187138530391e-11,1.05968547206521e-11,1.05840923135136e-11,1.05490967931977e-11,1.0534963322693e-11,1.05216590743211e-11,1.0518712962106e-11,1.05147721727395e-11,1.04949183506679e-11,1.04910831254245e-11,1.04763980416028e-11,1.04883146739945e-11,1.04733281876229e-11,1.04728194494332e-11,1.04682285383913e-11,1.04692113087908e-11,1.04595280697746e-11,1.04594167472322e-11,1.04572563581274e-11,1.0456908311843e-11,1.04603516558425e-11,1.0462095416083e-11,1.04652581226785e-11,1.04732195223484e-11,1.04722901879252e-11,1.04904199154723e-11,1.05006669374752e-11,1.05031792260621e-11,1.05125081384212e-11,1.05116763941509e-11,1.05318006439748e-11,1.0539985725468e-11,1.05512664760022e-11,1.05652331470489e-11,1.0558588104074e-11,1.05502641871315e-11,1.05449578126118e-11,1.05349667663827e-11,1.05271535310818e-11,1.05165597268359e-11,1.05087447811294e-11,1.0499953759384e-11,1.04830705640532e-11,1.046153270278e-11,1.04260441592852e-11,1.03874184454443e-11,1.03445080105039e-11,1.03057076650047e-11,1.02547301490172e-11,1.0205823698512e-11,1.01603309644298e-11,1.01187394822005e-11,1.00858216321422e-11,1.006359670916e-11,1.00464267106978e-11,1.00310017265662e-11,1.00197560012249e-11,1.0004852319226e-11,9.99347011922733e-12,9.98028952279253e-12,9.9670756063686e-12,9.9557666573003e-12,9.95162765451582e-12,9.95267807721524e-12,9.93977949322316e-12,9.9197521952262e-12,9.89929350409992e-12,9.87934443044402e-12,9.85679627285502e-12,9.831904166536e-12,9.82470344062207e-12,9.81112532382424e-12,9.78836272267004e-12,9.75864579274384e-12,9.74750472948599e-12,9.72639313206202e-12,9.70775267745343e-12,9.69575306652924e-12,9.67053375808075e-12,9.6507700813839e-12,9.62609803566032e-12,9.59425759419952e-12,9.57052032619141e-12,9.53739730832394e-12,9.51936583530298e-12,9.4848737752686e-12,9.46841586574423e-12,9.45028286743235e-12,9.44289618294636e-12,9.4403893723435e-12,9.42048599604731e-12,9.39826522703618e-12,9.38789988052671e-12,9.3753931329827e-12,9.37542951956795e-12,9.35360095777334e-12,9.35703473867189e-12,9.3571775680915e-12,9.35825483608101e-12,9.35306483445921e-12,9.34084369240384e-12,9.33906203946662e-12,9.3487577291226e-12,9.34467665011921e-12,9.33915080297097e-12,9.33733334370664e-12,9.3290513203342e-12,9.33186417358824e-12,9.34081535379229e-12,9.34697283241471e-12,9.34746688554637e-12,9.33932849967374e-12,9.32789784146606e-12,9.3293739913484e-12,9.32713293877041e-12,9.3163133630549e-12,9.30126697132998e-12,9.28207092642097e-12,9.26461244016769e-12,9.25762513735436e-12,9.25019221791934e-12,9.23577693407127e-12,9.22415242893887e-12,9.21120514730751e-12,9.19272673911279e-12,9.17001465581296e-12,9.14689808352378e-12,9.11791169116179e-12,9.08220491940382e-12,9.05159600890035e-12,9.03284726611235e-12,9.01771397055193e-12,9.00740905362654e-12,9.00046444349929e-12,8.9929815603823e-12,8.98003925841191e-12,8.96984292668113e-12,8.95528368469633e-12,8.94974980432535e-12,8.93604027538911e-12,8.91489124148386e-12,8.90408925915039e-12,8.89273656353146e-12,8.87239404595535e-12,8.85301927233981e-12,8.83209993533531e-12,8.81121931482348e-12,8.78618707899375e-12,8.76439330193319e-12,8.74983816885382e-12,8.73023517469417e-12,8.70955063835806e-12,8.69874645776318e-12,8.67485577188714e-12,8.66826915525313e-12,8.6526343843326e-12,8.63299703931155e-12,8.62133169031807e-12,8.60051734095903e-12,8.59956126932811e-12,8.59636889719536e-12,8.58410325353606e-12,8.59126887110611e-12,8.58086525790222e-12,8.5745701752353e-12,8.56923526339024e-12,8.56185756839976e-12,8.56507870843274e-12,8.56595459930275e-12,8.57318694055975e-12,8.57538990255283e-12,8.57737674981155e-12,8.58542995374575e-12,8.58146332595016e-12,8.57903920463767e-12,8.58861836511885e-12,8.58758937396917e-12,8.5838124328876e-12,8.58424467027959e-12,8.58263133572552e-12,8.58469314553881e-12,8.58436734893362e-12,8.5881105007532e-12,8.58315536193616e-12,8.58215380245723e-12,8.57912471197933e-12,8.5678394219109e-12,8.56456807501929e-12,8.55017629949526e-12,8.53647947943351e-12,8.52081173858151e-12,8.5127429922144e-12,8.492803868165e-12,8.47027688611612e-12,8.44385732147208e-12,8.42050178970572e-12,8.38247745035748e-12,8.34420650365273e-12,8.30401420412985e-12,8.26283462394729e-12,8.23083028592339e-12,8.19675938966783e-12,8.17364021164462e-12,8.14305101038381e-12,8.12131523520006e-12,8.10200376255843e-12,8.07433942655686e-12,8.04819744895766e-12,8.03541359098049e-12,8.02252444010668e-12,8.00220559902361e-12,7.98875089472934e-12,7.97203180226356e-12,7.95392173215329e-12,7.94618269936024e-12,7.93880183403148e-12,7.92490834589399e-12,7.91179272348225e-12,7.89295521024958e-12,7.87561650437626e-12,7.8710248201007e-12,7.86223302427733e-12,7.84684166788445e-12,7.82945564896978e-12,7.80765342140589e-12,7.77411412140049e-12,7.74845036856064e-12,7.72556082978594e-12,7.70363982468198e-12,7.68277574442117e-12,7.66056110917623e-12,7.63745942640712e-12,7.6090050448956e-12,7.58090519177525e-12,7.55754044865624e-12,7.53008798364078e-12,7.5100393011864e-12,7.49362404228465e-12,7.46763462997715e-12,7.45772675068671e-12,7.44811854164032e-12,7.42888125383414e-12,7.41748873362878e-12,7.40535477412419e-12,7.38255995670929e-12,7.37620843343043e-12,7.35487671052231e-12,7.33406676505526e-12,7.3266333840215e-12,7.31196020258686e-12,7.29517412320883e-12,7.28809201023434e-12,7.28052415152583e-12,7.27276844335424e-12,7.26712056404629e-12,7.25650875060217e-12,7.24327459662021e-12,7.23926022668844e-12,7.21736215362668e-12,7.20904468040437e-12,7.20272313197903e-12,7.19421577291479e-12,7.17207795288826e-12,7.15485158789838e-12,7.13714601154665e-12,7.12182471387271e-12,7.10156772423899e-12,7.08030433204775e-12,7.06318195162404e-12,7.04964651297636e-12,7.03020146655983e-12,7.01085102329275e-12,6.98927591785106e-12,6.9727296655008e-12,6.9530781626e-12,6.92994872411817e-12,6.91311344086618e-12,6.89302632401781e-12,6.87089029961096e-12,6.84192861867781e-12,6.80998000069306e-12,6.78283063179821e-12,6.75882190938006e-12,6.74562246743983e-12,6.73202289271428e-12,6.71471551212011e-12,6.7009123898789e-12,6.69783459936872e-12,6.70261155855194e-12,6.70191273967842e-12,6.69429096980293e-12,6.68212029216207e-12,6.66980202046441e-12,6.65301057628419e-12,6.63630207717653e-12,6.61753271345847e-12,6.59522935992707e-12,6.57424500968114e-12,6.55134275662159e-12,6.54339488045165e-12,6.53342514275066e-12,6.52293837954876e-12,6.51293990371039e-12,6.50787854125348e-12,6.49665572491797e-12,6.48155761443876e-12,6.46888524708248e-12,6.45539814993409e-12,6.44378720916998e-12,6.43618053219819e-12,6.42304026033133e-12,6.40905456658885e-12,6.40658381224109e-12,6.3962633313327e-12,6.38462556289339e-12,6.3826256269575e-12,6.3733222971827e-12,6.35810660498685e-12,6.35050161133402e-12,6.34375190278341e-12,6.32883077437596e-12,6.3138710811322e-12,6.31086201597089e-12,6.30692494678425e-12,6.29701009865966e-12,6.29315240378468e-12,6.28780433034885e-12,6.28260845766926e-12,6.27440518653931e-12,6.26632838515016e-12,6.25564528961138e-12,6.24184362631436e-12,6.24856965038988e-12,6.2526805879928e-12,6.25193689745552e-12,6.24538223834195e-12,6.24288486082743e-12,6.24353855714226e-12,6.2425708991239e-12,6.23471681615065e-12,6.22579938604756e-12,6.21345625358551e-12,6.20354997714202e-12,6.18576435576595e-12,6.16384566497909e-12,6.14152583879903e-12,6.11416477813077e-12,6.0825814348431e-12,6.04724943670225e-12,6.00813701092102e-12,5.97511438258395e-12,5.94826531973006e-12,5.91313371516701e-12,5.87968547952307e-12,5.84642281901916e-12,5.82074789839647e-12,5.79371632461384e-12,5.77206629414241e-12,5.75620051725233e-12,5.74464077432446e-12,5.73283424076451e-12,5.71593748499647e-12,5.70943896964059e-12,5.70285696359138e-12,5.70009357121776e-12,5.69313955218057e-12,5.68147803741897e-12,5.67446476795184e-12,5.66336162255166e-12,5.65996797422762e-12,5.65084310649272e-12,5.63958499505271e-12,5.62271970472406e-12,5.60061917182407e-12,5.58825600859714e-12,5.57451433249431e-12,5.55899961310098e-12,5.53830026141695e-12,5.51865180302658e-12,5.50425474158511e-12,5.4866768240776e-12,5.45809687219146e-12,5.43193448646138e-12,5.4142035306665e-12,5.39878973297819e-12,5.38798614851478e-12,5.38033743494235e-12,5.37407644230769e-12,5.35482267238144e-12,5.3433577289754e-12,5.34159788233281e-12,5.33705064717924e-12,5.32263576758217e-12,5.31195635640328e-12,5.29612212956171e-12,5.27713055418239e-12,5.26636046492809e-12,5.25832447138826e-12,5.24985432152563e-12,5.24136533783655e-12,5.22198180807156e-12,5.20796810661159e-12,5.19517697726493e-12,5.18189343757605e-12,5.16405290061076e-12,5.15670996287483e-12,5.143716953811e-12,5.13158328699697e-12,5.11278894209512e-12,5.08908571249082e-12,5.07349416052584e-12,5.05621186100046e-12,5.04286264831412e-12,5.03051719436684e-12,5.01556799366524e-12,5.00283749361336e-12,4.99517220298079e-12,4.98014317422351e-12,4.97020799846027e-12,4.96040462496952e-12,4.94993223900424e-12,4.94478990634231e-12,4.93560827726385e-12,4.9244088197521e-12,4.91791107415894e-12,4.91007122685832e-12,4.90338485327344e-12,4.89255568007469e-12,4.88325622875941e-12,4.87632177648225e-12,4.86739021931998e-12,4.85263496619772e-12,4.83718581209226e-12,4.81863740573824e-12,4.80209289635923e-12,4.78594663623312e-12,4.77092911921675e-12,4.75166740779696e-12,4.73812686405979e-12,4.73101101915166e-12,4.7234414923895e-12,4.71758778924783e-12,4.71151422702284e-12,4.70251264760577e-12,4.70545555979803e-12,4.70354272050171e-12,4.69768615665742e-12,4.68841971866761e-12,4.68924915223466e-12,4.68973744346192e-12,4.68869120768627e-12,4.67647467076505e-12,4.67317631829755e-12,4.66805662091251e-12,4.66114059415915e-12,4.64606305561649e-12,4.63405436019099e-12,4.62861405789551e-12,4.624698818942e-12,4.61254419066474e-12,4.61413713692306e-12,4.61467884167236e-12,4.6080128408395e-12,4.6019472302123e-12,4.60416223857221e-12,4.60486436394052e-12,4.60472156354313e-12,4.60485838799594e-12,4.60527640188939e-12,4.60054453694774e-12,4.59830058614784e-12,4.5892513298942e-12,4.59012581977638e-12,4.59070497423393e-12,4.58753148894627e-12,4.59371494429689e-12,4.59674840445092e-12,4.59321360849631e-12,4.58423216270388e-12,4.57546704276923e-12,4.56731311734305e-12,4.56990821627389e-12,4.5689961333261e-12,4.56506606348146e-12,4.56101631494319e-12,4.56203871613295e-12,4.56879048509829e-12,4.56827095344619e-12,4.56743014910914e-12,4.56161207637529e-12,4.55967956680739e-12,4.5581333751488e-12,4.5549608188288e-12,4.54463004372176e-12,4.53604774909402e-12,4.51936135927528e-12,4.50684102246467e-12,4.48166169172385e-12,4.46173640166881e-12,4.43888770263562e-12,4.41124041857267e-12,4.38225789129925e-12,4.35129667071562e-12,4.32469612037125e-12,4.28912884785941e-12,4.26078575713993e-12,4.23349598456368e-12,4.21062922151769e-12,4.18658900172383e-12,4.16225421400281e-12,4.14003805979015e-12,4.12243017474153e-12,4.10805623578358e-12,4.09492114698e-12,4.0869147055578e-12,4.07612272695193e-12,4.06516353499573e-12,4.06220295401395e-12,4.0577075300654e-12,4.05330416028921e-12,4.04844439319287e-12,4.03869274535538e-12,4.0327856884111e-12,4.02430183996504e-12,4.01680996352343e-12,4.0120708428009e-12,4.01200404573219e-12,4.00886936463439e-12,4.00607116655516e-12,4.00384801060137e-12,4.00190402520131e-12,3.99605994520826e-12,3.98703120447939e-12,3.9780417517985e-12,3.97112588667745e-12,3.96291910096567e-12,3.95108645064542e-12,3.9420880908752e-12,3.93229612626836e-12,3.92548797134361e-12,3.91752690894755e-12,3.9073603035042e-12,3.89838428315934e-12,3.89154716067255e-12,3.87826025085845e-12,3.87316503027624e-12,3.86946739872613e-12,3.86785061654835e-12,3.86284908535339e-12,3.86071463584601e-12,3.85081477395085e-12,3.84277115042372e-12,3.83954727745092e-12,3.83563436710965e-12,3.82724952490388e-12,3.81826550395846e-12,3.81617615455061e-12,3.81225503840924e-12,3.80505642486839e-12,3.79692333168709e-12,3.78156931978184e-12,3.77325657158659e-12,3.76467189496917e-12,3.75292068571971e-12,3.74666625058531e-12,3.74396176474698e-12,3.74086330109327e-12,3.73390152608652e-12,3.72610270942813e-12,3.72152174001332e-12,3.71304095255991e-12,3.70312916297388e-12,3.69806307683458e-12,3.69135661397891e-12,3.68285435333282e-12,3.67505462118395e-12,3.66780993631354e-12,3.6614325317106e-12,3.65316714193322e-12,3.64374529050994e-12,3.63261022863574e-12,3.62793178088242e-12,3.61834019995236e-12,3.61016295278422e-12,3.60090476382329e-12,3.5953763253223e-12,3.58472504343385e-12,3.56873312148716e-12,3.55742606674167e-12,3.54716268232459e-12,3.54326832315993e-12,3.53377597833004e-12,3.52450868005581e-12,3.51539660738373e-12,3.51227217673433e-12,3.51294611417287e-12,3.51070570678628e-12,3.50441227073242e-12,3.49489215737019e-12,3.49178302353752e-12,3.49234122616336e-12,3.48756412613301e-12,3.49061263850079e-12,3.49134528679056e-12,3.49046997912449e-12,3.48897074182556e-12,3.4939747788567e-12,3.49621207233397e-12,3.4941978234592e-12,3.49190460853368e-12,3.48833874625288e-12,3.48473189010843e-12,3.47991317940594e-12,3.47736091177642e-12,3.46960357630005e-12,3.46480230401769e-12,3.46629598726967e-12,3.46283519329887e-12,3.46298912523044e-12,3.45951654902476e-12,3.45335846822603e-12,3.44837604914326e-12,3.44605997436159e-12,3.44246842279971e-12,3.43718462325429e-12,3.43159625601207e-12,3.42025038263638e-12,3.41681649610344e-12,3.41374495756859e-12,3.40831553431705e-12,3.40491797053305e-12,3.4005113050747e-12,3.39586581130117e-12,3.39199053205449e-12,3.38669905182229e-12,3.38707888882829e-12,3.38278106719475e-12,3.37882748933677e-12,3.37326067121165e-12,3.36509179089804e-12,3.35833990250016e-12,3.3487316205976e-12,3.33967295777839e-12,3.32745812570988e-12,3.31635427723312e-12,3.30013290943011e-12,3.28153791952444e-12,3.26076775131375e-12,3.24113058246147e-12,3.21662292455768e-12,3.19379054399495e-12,3.17221597585284e-12

D1 D2 Cassie: Time [ms]
0,0.0018,0.0036,0.0054,0.0072,0.009,0.0108,0.0126,0.0144,0.0162,0.018,0.0198,0.0216,0.0234,0.0252,0.027,0.0288,0.0306,0.0324,0.0342,0.036,0.0378,0.0396,0.0414,0.0432,0.045,0.0468,0.0486,0.0504,0.0522,0.054,0.0558,0.0576,0.0594,0.0612,0.063,0.0648,0.0666,0.0684,0.0702,0.072,0.0738,0.0756,0.0774,0.0792,0.081,0.0828,0.0846,0.0864,0.0882,0.09,0.0918,0.0936,0.0954,0.0972,0.099,0.1008,0.1026,0.1044,0.1062,0.108,0.1098,0.1116,0.1134,0.1152,0.117,0.1188,0.1206,0.1224,0.1242,0.126,0.1278,0.1296,0.1314,0.1332,0.135,0.1368,0.1386,0.1404,0.1422,0.144,0.1458,0.1476,0.1494,0.1512,0.153,0.1548,0.1566,0.1584,0.1602,0.162,0.1638,0.1656,0.1674,0.1692,0.171,0.1728,0.1746,0.1764,0.1782,0.18,0.1818,0.1836,0.1854,0.1872,0.189,0.1908,0.1926,0.1944,0.1962,0.198,0.1998,0.2016,0.2034,0.2052,0.207,0.2088,0.2106,0.2124,0.2142,0.216,0.2178,0.2196,0.2214,0.2232,0.225,0.2268,0.2286,0.2304,0.2322,0.234,0.2358,0.2376,0.2394,0.2412,0.243,0.2448,0.2466,0.2484,0.2502,0.252,0.2538,0.2556,0.2574,0.2592,0.261,0.2628,0.2646,0.2664,0.2682,0.27,0.2718,0.2736,0.2754,0.2772,0.279,0.2808,0.2826,0.2844,0.2862,0.288,0.2898,0.2916,0.2934,0.2952,0.297,0.2988,0.3006,0.3024,0.3042,0.306,0.3078,0.3096,0.3114,0.3132,0.315,0.3168,0.3186,0.3204,0.3222,0.324,0.3258,0.3276,0.3294,0.3312,0.333,0.3348,0.3366,0.3384,0.3402,0.342,0.3438,0.3456,0.3474,0.3492,0.351,0.3528,0.3546,0.3564,0.3582,0.36,0.3618,0.3636,0.3654,0.3672,0.369,0.3708,0.3726,0.3744,0.3762,0.378,0.3798,0.3816,0.3834,0.3852,0.387,0.3888,0.3906,0.3924,0.3942,0.396,0.3978,0.3996,0.4014,0.4032,0.405,0.4068,0.4086,0.4104,0.4122,0.414,0.4158,0.4176,0.4194,0.4212,0.423,0.4248,0.4266,0.4284,0.4302,0.432,0.4338,0.4356,0.4374,0.4392,0.441,0.4428,0.4446,0.4464,0.4482,0.45,0.4518,0.4536,0.4554,0.4572,0.459,0.4608,0.4626,0.4644,0.4662,0.468,0.4698,0.4716,0.4734,0.4752,0.477,0.4788,0.4806,0.4824,0.4842,0.486,0.4878,0.4896,0.4914,0.4932,0.495,0.4968,0.4986,0.5004,0.5022,0.504,0.5058,0.5076,0.5094,0.5112,0.513,0.5148,0.5166,0.5184,0.5202,0.522,0.5238,0.5256,0.5274,0.5292,0.531,0.5328,0.5346,0.5364,0.5382,0.54,0.5418,0.5436,0.5454,0.5472,0.549,0.5508,0.5526,0.5544,0.5562,0.558,0.5598,0.5616,0.5634,0.5652,0.567,0.5688,0.5706,0.5724,0.5742,0.576,0.5778,0.5796,0.5814,0.5832,0.585,0.5868,0.5886,0.5904,0.5922,0.594,0.5958,0.5976,0.5994,0.6012,0.603,0.6048,0.6066,0.6084,0.6102,0.612,0.6138,0.6156,0.6174,0.6192,0.621,0.6228,0.6246,0.6264,0.6282,0.63,0.6318,0.6336,0.6354,0.6372,0.639,0.6408,0.6426,0.6444,0.6462,0.648,0.6498,0.6516,0.6534,0.6552,0.657,0.6588,0.6606,0.6624,0.6642,0.666,0.6678,0.6696,0.6714,0.6732,0.675,0.6768,0.6786,0.6804,0.6822,0.684,0.6858,0.6876,0.6894,0.6912,0.693,0.6948,0.6966,0.6984,0.7002,0.702,0.7038,0.7056,0.7074,0.7092,0.711,0.7128,0.7146,0.7164,0.7182,0.72,0.7218,0.7236,0.7254,0.7272,0.729,0.7308,0.7326,0.7344,0.7362,0.738,0.7398,0.7416,0.7434,0.7452,0.747,0.7488,0.7506,0.7524,0.7542,0.756,0.7578,0.7596,0.7614,0.7632,0.765,0.7668,0.7686,0.7704,0.7722,0.774,0.7758,0.7776,0.7794,0.7812,0.783,0.7848,0.7866,0.7884,0.7902,0.792,0.7938,0.7956,0.7974,0.7992,0.801,0.8028,0.8046,0.8064,0.8082,0.81,0.8118,0.8136,0.8154,0.8172,0.819,0.8208,0.8226,0.8244,0.8262,0.828,0.8298,0.8316,0.8334,0.8352,0.837,0.8388,0.8406,0.8424,0.8442,0.846,0.8478,0.8496,0.8514,0.8532,0.855,0.8568,0.8586,0.8604,0.8622,0.864,0.8658,0.8676,0.8694,0.8712,0.873,0.8748,0.8766,0.8784,0.8802,0.882,0.8838,0.8856,0.8874,0.8892,0.891,0.8928,0.8946,0.8964,0.8982,0.9,0.9018,0.9036,0.9054,0.9072,0.909,0.9108,0.9126,0.9144,0.9162,0.918,0.9198,0.9216,0.9234,0.9252,0.927,0.9288,0.9306,0.9324,0.9342,0.936,0.9378,0.9396,0.9414,0.9432,0.945,0.9468,0.9486,0.9504,0.9522,0.954,0.9558,0.9576,0.9594,0.9612,0.963,0.9648,0.9666,0.9684,0.9702,0.972,0.9738,0.9756,0.9774,0.9792,0.981,0.9828,0.9846,0.9864,0.9882,0.99,0.9918,0.9936,0.9954,0.9972,0.999,1.0008,1.0026,1.0044,1.0062,1.008,1.0098,1.0116,1.0134,1.0152,1.017,1.0188,1.0206,1.0224,1.0242,1.026,1.0278,1.0296,1.0314,1.0332,1.035,1.0368,1.0386,1.0404,1.0422,1.044,1.0458,1.0476,1.0494,1.0512,1.053,1.0548,1.0566,1.0584,1.0602,1.062,1.0638,1.0656,1.0674,1.0692,1.071,1.0728,1.0746,1.0764,1.0782,1.08,1.0818,1.0836,1.0854,1.0872,1.089,1.0908,1.0926,1.0944,1.0962,1.098,1.0998,1.1016,1.1034,1.1052,1.107,1.1088,1.1106,1.1124,1.1142,1.116,1.1178,1.1196,1.1214,1.1232,1.125,1.1268,1.1286,1.1304,1.1322,1.134,1.1358,1.1376,1.1394,1.1412,1.143,1.1448,1.1466,1.1484,1.1502,1.152,1.1538,1.1556,1.1574,1.1592,1.161,1.1628,1.1646,1.1664,1.1682,1.17,1.1718,1.1736,1.1754,1.1772,1.179,1.1808,1.1826,1.1844,1.1862,1.188,1.1898,1.1916,1.1934,1.1952,1.197,1.1988,1.2006,1.2024,1.2042,1.206,1.2078,1.2096,1.2114,1.2132,1.215,1.2168,1.2186,1.2204,1.2222,1.224,1.2258,1.2276,1.2294,1.2312,1.233,1.2348,1.2366,1.2384,1.2402,1.242,1.2438,1.2456,1.2474,1.2492,1.251,1.2528,1.2546,1.2564,1.2582,1.26,1.2618,1.2636,1.2654,1.2672,1.269,1.2708,1.2726,1.2744,1.2762,1.278,1.2798,1.2816,1.2834,1.2852,1.287,1.2888,1.2906,1.2924,1.2942,1.296,1.2978,1.2996,1.3014,1.3032,1.305,1.3068,1.3086,1.3104,1.3122,1.314,1.3158,1.3176,1.3194,1.3212,1.323,1.3248,1.3266,1.3284,1.3302,1.332,1.3338,1.3356,1.3374,1.3392,1.341,1.3428,1.3446,1.3464,1.3482,1.35,1.3518,1.3536,1.3554,1.3572,1.359,1.3608,1.3626,1.3644,1.3662,1.368,1.3698,1.3716,1.3734,1.3752,1.377,1.3788,1.3806,1.3824,1.3842,1.386,1.3878,1.3896,1.3914,1.3932,1.395,1.3968,1.3986,1.4004,1.4022,1.404,1.4058,1.4076,1.4094,1.4112,1.413,1.4148,1.4166,1.4184,1.4202,1.422,1.4238,1.4256,1.4274,1.4292,1.431,1.4328,1.4346,1.4364,1.4382,1.44,1.4418,1.4436,1.4454,1.4472,1.449,1.4508,1.4526,1.4544,1.4562,1.458,1.4598,1.4616,1.4634,1.4652,1.467,1.4688,1.4706,1.4724,1.4742,1.476,1.4778,1.4796,1.4814,1.4832,1.485,1.4868,1.4886,1.4904,1.4922,1.494,1.4958,1.4976,1.4994,1.5012,1.503,1.5048,1.5066,1.5084,1.5102,1.512,1.5138,1.5156,1.5174,1.5192,1.521,1.5228,1.5246,1.5264,1.5282,1.53,1.5318,1.5336,1.5354,1.5372,1.539,1.5408,1.5426,1.5444,1.5462,1.548,1.5498,1.5516,1.5534,1.5552,1.557,1.5588,1.5606,1.5624,1.5642,1.566,1.5678,1.5696,1.5714,1.5732,1.575,1.5768,1.5786,1.5804,1.5822,1.584,1.5858,1.5876,1.5894,1.5912,1.593,1.5948,1.5966,1.5984,1.6002,1.602,1.6038,1.6056,1.6074,1.6092,1.611,1.6128,1.6146,1.6164,1.6182,1.62,1.6218,1.6236,1.6254,1.6272,1.629,1.6308,1.6326,1.6344,1.6362,1.638,1.6398,1.6416,1.6434,1.6452,1.647,1.6488,1.6506,1.6524,1.6542,1.656,1.6578,1.6596,1.6614,1.6632,1.665,1.6668,1.6686,1.6704,1.6722,1.674,1.6758,1.6776,1.6794,1.6812,1.683,1.6848,1.6866,1.6884,1.6902,1.692,1.6938,1.6956,1.6974,1.6992,1.701,1.7028,1.7046,1.7064,1.7082,1.71,1.7118,1.7136,1.7154,1.7172,1.719,1.7208,1.7226,1.7244,1.7262,1.728,1.7298,1.7316,1.7334,1.7352,1.737,1.7388,1.7406,1.7424,1.7442,1.746,1.7478,1.7496,1.7514,1.7532,1.755,1.7568,1.7586,1.7604,1.7622,1.764,1.7658,1.7676,1.7694,1.7712,1.773,1.7748,1.7766,1.7784,1.7802,1.782,1.7838,1.7856,1.7874,1.7892,1.791,1.7928,1.7946,1.7964,1.7982,1.8,1.8018,1.8036,1.8054,1.8072,1.809,1.8108,1.8126,1.8144,1.8162,1.818,1.8198,1.8216,1.8234,1.8252,1.827,1.8288,1.8306,1.8324,1.8342,1.836,1.8378,1.8396,1.8414,1.8432,1.845,1.8468,1.8486,1.8504,1.8522,1.854,1.8558,1.8576,1.8594,1.8612,1.863,1.8648,1.8666,1.8684,1.8702,1.872,1.8738,1.8756,1.8774,1.8792,1.881,1.8828,1.8846,1.8864,1.8882,1.89,1.8918,1.8936,1.8954,1.8972,1.899,1.9008,1.9026,1.9044,1.9062,1.908,1.9098,1.9116,1.9134,1.9152,1.917,1.9188,1.9206,1.9224,1.9242,1.926,1.9278,1.9296,1.9314,1.9332,1.935,1.9368,1.9386,1.9404,1.9422,1.944,1.9458,1.9476,1.9494,1.9512,1.953,1.9548,1.9566,1.9584,1.9602,1.962,1.9638,1.9656,1.9674,1.9692,1.971,1.9728,1.9746,1.9764,1.9782,1.98,1.9818,1.9836,1.9854,1.9872,1.989,1.9908,1.9926,1.9944,1.9962,1.998,1.9998

D1 D2 Cassie: KE_{cm} [J]
1.29970596707337e-25,7.58074216295182e-14,2.13140077655689e-13,4.09217971805909e-13,6.41573105267569e-13,9.20879400899046e-13,1.22867155164906e-12,1.53641333917815e-12,1.8447138414651e-12,2.14192762938699e-12,2.44765743664105e-12,2.78057165212108e-12,3.14927876484376e-12,3.5689844171276e-12,4.07386375418601e-12,4.67305650578908e-12,5.32899508296077e-12,6.08984782196407e-12,6.94705451237481e-12,7.85746012950547e-12,8.92369660147902e-12,1.00029995538381e-11,1.12278417787023e-11,1.25121739378183e-11,1.38536767863439e-11,1.52933929438493e-11,1.66907337088355e-11,1.81591709036029e-11,1.94857504254007e-11,2.06205228815395e-11,2.11386859709353e-11,2.15228374849269e-11,2.17693833559347e-11,2.18558195460539e-11,2.18201925981175e-11,2.17176457962217e-11,2.15546396326529e-11,2.13277823604981e-11,2.10128830332953e-11,2.06297596256815e-11,2.01838082226898e-11,1.96570679948781e-11,1.90577019969051e-11,1.83934400452004e-11,1.76634152195984e-11,1.6873392126968e-11,1.6015744184881e-11,1.50863530797147e-11,1.41151383784246e-11,1.30944468853983e-11,1.20761746055173e-11,1.10724099562163e-11,1.00834290842816e-11,9.13529409128228e-12,8.24922969441418e-12,7.41515344518795e-12,6.62305457604683e-12,5.87064473979439e-12,5.15221112982924e-12,4.46766555286068e-12,3.82498925468724e-12,3.22972933630053e-12,2.68745304860227e-12,2.21346623836702e-12,1.79386187676621e-12,1.40896465856548e-12,1.03927196470231e-12,6.65843819825656e-13,3.13733602427367e-13,5.25179737521435e-14,3.40364622912569e-14,4.57239407770247e-13,1.5429657911627e-12,3.51238088499991e-12,6.51638962604737e-12,1.05895328533685e-11,1.55798968126192e-11,2.12328167447072e-11,2.72925201786668e-11,3.3607239002911e-11,4.02070032158953e-11,4.70927976972569e-11,5.43443289699858e-11,6.19433681530715e-11,6.96727874890483e-11,7.76171886199348e-11,8.5415294563217e-11,9.30572857701308e-11,1.00405605883098e-10,1.07363534288899e-10,1.13991719939883e-10,1.20046316178579e-10,1.25633266755937e-10,1.30421467018381e-10,1.34399357625555e-10,1.37601991368077e-10,1.39848663728018e-10,1.41049248968981e-10,1.41359926777446e-10,1.40708301795686e-10,1.39237971866698e-10,1.36910165957922e-10,1.33947190350878e-10,1.30375000630324e-10,1.2629719583962e-10,1.21872858684591e-10,1.17198397025844e-10,1.12364579911606e-10,1.07418295672842e-10,1.02450144625459e-10,9.75515412297896e-11,9.27386114655898e-11,8.79594574890618e-11,8.340948195932e-11,7.88742659663574e-11,7.45780606874679e-11,7.05375487092654e-11,6.66853159872051e-11,6.30653443269214e-11,5.97219705101509e-11,5.66644425845708e-11,5.40552608433502e-11,5.17780201362796e-11,4.98840453446394e-11,4.84346613109002e-11,4.73834147438576e-11,4.67637896799804e-11,4.65279003256196e-11,4.65923176230104e-11,4.66742570056985e-11,4.66969112973848e-11,4.65973479437553e-11,4.63453314819515e-11,4.59593359704971e-11,4.55012502924654e-11,4.49846837760967e-11,4.43948417089545e-11,4.37700109837207e-11,4.30770418103537e-11,4.23318892262176e-11,4.15020071505857e-11,4.06359856588963e-11,3.96994017389172e-11,3.87341555212486e-11,3.77339345598966e-11,3.66910332546922e-11,3.56582160566553e-11,3.46016266709676e-11,3.35578429983735e-11,3.25783069657947e-11,3.16123334929134e-11,3.07293852868103e-11,2.99951837679035e-11,2.92949358428737e-11,2.86684769293768e-11,2.81083199573246e-11,2.76229326301168e-11,2.71930122564069e-11,2.69003604128609e-11,2.67803831733206e-11,2.6821862790293e-11,2.70350927524231e-11,2.73487992765992e-11,2.77303729927001e-11,2.81633563261863e-11,2.8599097035486e-11,2.90875269286646e-11,2.95654442270529e-11,3.00341212896144e-11,3.04771085822213e-11,3.09139824616484e-11,3.1337779544584e-11,3.17921338706677e-11,3.22262148665877e-11,3.26350047276704e-11,3.3004376289128e-11,3.33457088891055e-11,3.36322155012666e-11,3.38223367910238e-11,3.39682214582056e-11,3.40595154362652e-11,3.40599902356011e-11,3.40181436917847e-11,3.391293479005e-11,3.3741587607838e-11,3.35114385536124e-11,3.32244765883895e-11,3.28759398614736e-11,3.24473419330986e-11,3.19382348541517e-11,3.13646753332618e-11,3.07372795749811e-11,3.00270974751058e-11,2.92801439436678e-11,2.84967345634802e-11,2.76532610648153e-11,2.67839743156163e-11,2.58870374568658e-11,2.49830492456126e-11,2.40718683556711e-11,2.31726585335911e-11,2.2299134491419e-11,2.15058604229208e-11,2.0803363722324e-11,2.02161153454702e-11,1.97154206802139e-11,1.92898097657884e-11,1.89101577705802e-11,1.85733026447511e-11,1.82854720567876e-11,1.80437605586618e-11,1.78065093666837e-11,1.75702150212179e-11,1.73170979902198e-11,1.70235041848928e-11,1.67093599008633e-11,1.63559775449586e-11,1.5975592401462e-11,1.556542516175e-11,1.51191469565878e-11,1.46622680416711e-11,1.4163039515672e-11,1.36581597693334e-11,1.31112724947862e-11,1.25499186958194e-11,1.19552589551314e-11,1.13631766465942e-11,1.07660062444208e-11,1.01969567636893e-11,9.63842017785837e-12,9.1110862912433e-12,8.63671762206689e-12,8.20235654722625e-12,7.81654933651721e-12,7.47221173595383e-12,7.16311649621233e-12,6.88151597559914e-12,6.64045434856173e-12,6.42773358846164e-12,6.23823213162924e-12,6.08704401422836e-12,5.9796681563878e-12,5.92995075629555e-12,5.93100935232387e-12,5.93394945846147e-12,5.951917972813e-12,5.95260205442199e-12,5.93797799594118e-12,5.94613455474887e-12,5.95672470682706e-12,5.9385233463625e-12,5.9127728972387e-12,5.94697764300141e-12,5.93182852930125e-12,5.94160821947384e-12,5.9600833560572e-12,5.96468106055096e-12,5.9809579442359e-12,6.01154820426665e-12,6.03661325672006e-12,6.08055953069837e-12,6.12121123483921e-12,6.16862267702421e-12,6.21197917099879e-12,6.25621501774417e-12,6.29978129752873e-12,6.33531730870754e-12,6.36286441999923e-12,6.38286509712079e-12,6.39838558288441e-12,6.41719620230746e-12,6.43019028920488e-12,6.44379410179423e-12,6.45472819750206e-12,6.47595441438616e-12,6.48997959488281e-12,6.50314914300079e-12,6.52175773588259e-12,6.54497198161638e-12,6.5659140401268e-12,6.57785592773299e-12,6.57874677273546e-12,6.60389482668679e-12,6.6298728150888e-12,6.66135928895315e-12,6.68291476708615e-12,6.69905504594265e-12,6.70532240990433e-12,6.70147488380816e-12,6.69209988324762e-12,6.68213332236939e-12,6.66111409402307e-12,6.64707889734668e-12,6.62754725097161e-12,6.60941033462774e-12,6.595569446145e-12,6.56778411153948e-12,6.5369270678114e-12,6.52038282741033e-12,6.48975825629835e-12,6.45464249633297e-12,6.43137563703361e-12,6.40655028182266e-12,6.37874145410679e-12,6.3552659370393e-12,6.34045127183845e-12,6.31821297774592e-12,6.30402219208273e-12,6.29563062904658e-12,6.2828539251191e-12,6.26690352813101e-12,6.25252415814134e-12,6.23894413003061e-12,6.2287235190684e-12,6.22062445657025e-12,6.21120491479348e-12,6.20591386374305e-12,6.19735981681411e-12,6.18650419688289e-12,6.2047460779985e-12,6.15853197783965e-12,6.18075699724584e-12,6.16650176571385e-12,6.1497750247539e-12,6.14566841934448e-12,6.1403225314838e-12,6.13303668307505e-12,6.1229836971336e-12,6.12818933145692e-12,6.14200098273343e-12,6.14555251409866e-12,6.1698790965672e-12,6.18032540102772e-12,6.1993695311403e-12,6.22012346839472e-12,6.23709309269935e-12,6.24965548955109e-12,6.2552353308798e-12,6.26543090795806e-12,6.28053187460428e-12,6.27820731700544e-12,6.28368501709613e-12,6.27566637333121e-12,6.26879622641255e-12,6.26283930266911e-12,6.23956669351395e-12,6.22572592737969e-12,6.20009410246764e-12,6.17826144994049e-12,6.15495015818454e-12,6.13556643976198e-12,6.13025884765352e-12,6.11533189270975e-12,6.09685636851475e-12,6.08340183832752e-12,6.05828416134199e-12,6.0203314325105e-12,5.98004529271063e-12,5.93387655847363e-12,5.89238479406038e-12,5.84918256255821e-12,5.81547601056163e-12,5.7923562454956e-12,5.7848715125772e-12,5.7819434422373e-12,5.78041605118023e-12,5.78631781065069e-12,5.79753011917976e-12,5.80840675502957e-12,5.81831465961237e-12,5.81627520673565e-12,5.80790844840928e-12,5.79454084967429e-12,5.78300486342108e-12,5.77286932093924e-12,5.76593117783795e-12,5.77007398754998e-12,5.76543135073947e-12,5.76341501085429e-12,5.74391139617783e-12,5.73466147711438e-12,5.70639598867347e-12,5.69260634357545e-12,5.67604280452343e-12,5.65251818365716e-12,5.64066340255879e-12,5.60621254247714e-12,5.57304979891742e-12,5.55325898738021e-12,5.52310612717124e-12,5.49327469377432e-12,5.46435797957481e-12,5.4378238755042e-12,5.41764316094668e-12,5.39447584996225e-12,5.36606992184883e-12,5.34332243728502e-12,5.31238338454023e-12,5.30322240056418e-12,5.28343107032425e-12,5.27076826981466e-12,5.2546903037341e-12,5.23090435938257e-12,5.22636088811308e-12,5.21233089933515e-12,5.20347637879844e-12,5.19546788965108e-12,5.18623047846526e-12,5.18378828302153e-12,5.18748461439406e-12,5.19702269363366e-12,5.20089634136316e-12,5.21248556172933e-12,5.22697699512098e-12,5.24277286957186e-12,5.2709425030476e-12,5.29696850481198e-12,5.32529525412359e-12,5.36003133882726e-12,5.38605069101362e-12,5.42251111149663e-12,5.45774714048333e-12,5.49417359736974e-12,5.5368753041047e-12,5.55689856086464e-12,5.60061923140558e-12,5.62137298498233e-12,5.64511350602849e-12,5.6723808008522e-12,5.68352466354665e-12,5.68669239311749e-12,5.69431498522399e-12,5.70194034721653e-12,5.70223811278906e-12,5.69851670970482e-12,5.68675220041191e-12,5.67142984710478e-12,5.66005702389557e-12,5.6455975762223e-12,5.63776771953214e-12,5.62659763686393e-12,5.61970685948893e-12,5.61783393312758e-12,5.61245145676441e-12,5.61304496761381e-12,5.61183176106474e-12,5.61595833762222e-12,5.617654243828e-12,5.61673555489447e-12,5.61639233668678e-12,5.61913351345729e-12,5.61237567764031e-12,5.59956692428712e-12,5.59074968341039e-12,5.5838262452423e-12,5.58157255112335e-12,5.58137252452987e-12,5.57925018933298e-12,5.56820520633036e-12,5.55603994812599e-12,5.54401231473955e-12,5.53087839981844e-12,5.5189789877732e-12,5.50953865644948e-12,5.49465774549008e-12,5.47969448706374e-12,5.47054732708058e-12,5.45849518143974e-12,5.44006913482262e-12,5.41266074500851e-12,5.4063370238522e-12,5.38909018719614e-12,5.37573961952079e-12,5.37487090030616e-12,5.35781789197585e-12,5.35932484249808e-12,5.35905351323145e-12,5.35646977930496e-12,5.36642478773444e-12,5.36755731233269e-12,5.38718480136947e-12,5.38483300712762e-12,5.39795464732137e-12,5.41301736765421e-12,5.42948336180465e-12,5.43656678557671e-12,5.4531339148202e-12,5.46464070821747e-12,5.48037112086288e-12,5.48075257942179e-12,5.4872916884841e-12,5.49823194580654e-12,5.51344116775437e-12,5.51716254499488e-12,5.53307629846925e-12,5.53667340299373e-12,5.54721420275574e-12,5.55705730009187e-12,5.56100891654382e-12,5.56361737878781e-12,5.55706956473556e-12,5.55419366125252e-12,5.5482847610536e-12,5.54346933443078e-12,5.53358363899512e-12,5.52540063179589e-12,5.51120596754671e-12,5.5006761259527e-12,5.48680621475984e-12,5.46986553561709e-12,5.44819699666624e-12,5.42178225839314e-12,5.39643683293665e-12,5.36522221732184e-12,5.32883602264233e-12,5.29797323992378e-12,5.25674994405777e-12,5.21990668009467e-12,5.19396982795146e-12,5.1683262758708e-12,5.14470466533556e-12,5.11895947584734e-12,5.09745891285247e-12,5.08164168959961e-12,5.06916422140507e-12,5.06430609409378e-12,5.05526348985592e-12,5.05250234533997e-12,5.04384653143583e-12,5.04097652757466e-12,5.03892924182834e-12,5.03145038864083e-12,5.02891790938853e-12,5.02975264217347e-12,5.01916932127234e-12,5.01404468581463e-12,5.00757820229414e-12,4.99265234317891e-12,4.98219592890722e-12,4.96025805308937e-12,4.94622347499716e-12,4.92217921732032e-12,4.90411469445129e-12,4.88205311965977e-12,4.85782594992219e-12,4.83602285869429e-12,4.81595890933756e-12,4.79221754372071e-12,4.76081543114035e-12,4.74028512370051e-12,4.71478516308021e-12,4.69143867714161e-12,4.67320524805517e-12,4.65413498669775e-12,4.63364726668586e-12,4.61862698377344e-12,4.60339700670335e-12,4.58744939008418e-12,4.57250116363335e-12,4.56387628345679e-12,4.54917444740762e-12,4.53225976573899e-12,4.5153368994534e-12,4.50719165618903e-12,4.50472150429715e-12,4.49935217145739e-12,4.50814464454514e-12,4.50832780142482e-12,4.52111477461271e-12,4.52451909729732e-12,4.53455480249122e-12,4.54356171566007e-12,4.54149721492708e-12,4.56216506609055e-12,4.57254929715275e-12,4.58551822685679e-12,4.60289509621953e-12,4.60734750329624e-12,4.62745254275349e-12,4.64539480278687e-12,4.65078069799183e-12,4.66410081095322e-12,4.67791586768173e-12,4.69141653936439e-12,4.70566113618577e-12,4.72525792400439e-12,4.74563842091453e-12,4.7613881773544e-12,4.76987815900458e-12,4.78331203847134e-12,4.79672063628468e-12,4.80807181851779e-12,4.81383376509192e-12,4.81321589231088e-12,4.80903093765714e-12,4.80266070101458e-12,4.79248219342082e-12,4.77919279639342e-12,4.76841862112657e-12,4.75620263863764e-12,4.74285171063489e-12,4.73144024373663e-12,4.72059614479995e-12,4.71399131072776e-12,4.71456298280131e-12,4.7099626656779e-12,4.71209416293524e-12,4.72126657333614e-12,4.72505151305482e-12,4.73102127763369e-12,4.72592342818711e-12,4.72424142030449e-12,4.72735485501519e-12,4.72284276730249e-12,4.7272323636909e-12,4.73374130845371e-12,4.73085586373624e-12,4.73830420800951e-12,4.73358020913986e-12,4.72754856899578e-12,4.710690213139e-12,4.70730753480225e-12,4.70479388367058e-12,4.70583985254936e-12,4.70585879041637e-12,4.70548481521418e-12,4.70209578029591e-12,4.70470235562544e-12,4.70438955153593e-12,4.69924640340536e-12,4.70407555515518e-12,4.70384860613295e-12,4.70665842884502e-12,4.7077685816256e-12,4.7089698033549e-12,4.71502372406824e-12,4.71083314352497e-12,4.70654679568738e-12,4.71757358929808e-12,4.71779450128308e-12,4.72385125224956e-12,4.72361749042744e-12,4.7307017584239e-12,4.74244555738333e-12,4.74621042528576e-12,4.75977896454974e-12,4.76250691523571e-12,4.76608692946633e-12,4.77204469814368e-12,4.76732127240738e-12,4.76478597041942e-12,4.76182025114846e-12,4.75705792577041e-12,4.7588324623782e-12,4.7554091718879e-12,4.75505017838286e-12,4.75530000250724e-12,4.753164412295e-12,4.74299228171688e-12,4.73352397399311e-12,4.72085364648769e-12,4.70954165432052e-12,4.69396304890824e-12,4.66836477929919e-12,4.64912982606003e-12,4.62552579363526e-12,4.59539395339456e-12,4.57167698302546e-12,4.54588523691756e-12,4.51575455947271e-12,4.48531188341725e-12,4.45449008209842e-12,4.42817179820546e-12,4.40304266557319e-12,4.38441620604914e-12,4.37768315375604e-12,4.36876729678624e-12,4.36432326326059e-12,4.36085784590015e-12,4.35132712810223e-12,4.34406681459591e-12,4.33286035299756e-12,4.32640681966388e-12,4.31727864732439e-12,4.30459814359528e-12,4.29543142751611e-12,4.28444171431203e-12,4.27431816932642e-12,4.26044719828824e-12,4.25211924944386e-12,4.23895555492448e-12,4.23127718758538e-12,4.21748738786285e-12,4.20483125901724e-12,4.19031906251217e-12,4.17316489717678e-12,4.15926407434531e-12,4.14371558988259e-12,4.12980443224939e-12,4.11737422275398e-12,4.10524236485678e-12,4.08626761479786e-12,4.07376538822703e-12,4.05689657902073e-12,4.04221117908406e-12,4.02525262247465e-12,4.00973849288702e-12,3.99814322694977e-12,3.98267289836911e-12,3.97376826906829e-12,3.96235834151122e-12,3.94476084842256e-12,3.94075142822359e-12,3.92452044633972e-12,3.91067228742552e-12,3.90605431292285e-12,3.89066320747411e-12,3.88408338110795e-12,3.88024544560838e-12,3.8700551621447e-12,3.8593192188457e-12,3.85805268615596e-12,3.85036719758303e-12,3.84558316024259e-12,3.84479409689822e-12,3.84216031502377e-12,3.83903072887976e-12,3.83801219671896e-12,3.83663875260763e-12,3.83369027559232e-12,3.83829634193706e-12,3.84868673050338e-12,3.85395309311973e-12,3.86067474392998e-12,3.87136651242109e-12,3.87416613143024e-12,3.88178114012162e-12,3.89112348305627e-12,3.90303003947344e-12,3.91193610858401e-12,3.92305564569821e-12,3.93487902638148e-12,3.94432405135007e-12,3.95257494290375e-12,3.95954675965012e-12,3.96242201677164e-12,3.9646584176296e-12,3.96521324898253e-12,3.95739084367132e-12,3.94775832988528e-12,3.93608423459546e-12,3.92099921406273e-12,3.91051617632055e-12,3.89635417259945e-12,3.88258354540318e-12,3.87698612955698e-12,3.8736871641535e-12,3.87492881396279e-12,3.87337988888872e-12,3.87478521229928e-12,3.8784081726415e-12,3.88269275826199e-12,3.88410887502011e-12,3.89293977891753e-12,3.89789066166629e-12,3.89662926148999e-12,3.8986982839377e-12,3.89986614073981e-12,3.89996391606491e-12,3.89985616651387e-12,3.89840873488462e-12,3.89919687353679e-12,3.90148836094056e-12,3.89801418840756e-12,3.89231952262733e-12,3.89206615586319e-12,3.89248805598483e-12,3.88345800236928e-12,3.88173428027442e-12,3.88263713140006e-12,3.87005960191585e-12,3.86560025442538e-12,3.85732725002335e-12,3.83965555862424e-12,3.83393816660374e-12,3.83128967629032e-12,3.82359506988241e-12,3.81554489583475e-12,3.80612497483149e-12,3.80045804148271e-12,3.79902765232769e-12,3.794060871972e-12,3.78415945797731e-12,3.79017306255355e-12,3.78892318226639e-12,3.78333393986805e-12,3.79134932284981e-12,3.79588849329471e-12,3.79490846656675e-12,3.79900181533481e-12,3.80104893649043e-12,3.80597613343248e-12,3.81085410553794e-12,3.81891056192558e-12,3.8180594560777e-12,3.81598582693638e-12,3.82237942975542e-12,3.82681048980254e-12,3.82051634615716e-12,3.81950896346582e-12,3.82032708113821e-12,3.82281197758536e-12,3.8188211867005e-12,3.81639719549427e-12,3.81248568309813e-12,3.80842486408067e-12,3.80364070669147e-12,3.78811297504807e-12,3.76701693220505e-12,3.74837273819372e-12,3.73007225409903e-12,3.70855616417973e-12,3.68445363454552e-12,3.6602020449075e-12,3.63895708480847e-12,3.61845997841469e-12,3.59888869806581e-12,3.58257108797783e-12,3.57012872252058e-12,3.56402702764025e-12,3.55673077958269e-12,3.54525176136918e-12,3.53888080041936e-12,3.53053449669304e-12,3.52113660494529e-12,3.51403026761275e-12,3.50449886210286e-12,3.50179050500936e-12,3.49683030614885e-12,3.48806066961974e-12,3.47995693996896e-12,3.47388321166204e-12,3.46339436561847e-12,3.4565979721744e-12,3.44440533351204e-12,3.43799991333398e-12,3.42749751160209e-12,3.41898971340406e-12,3.40779274628333e-12,3.39431114444233e-12,3.38560810224397e-12,3.37480483565042e-12,3.35920488982291e-12,3.34823056681493e-12,3.33401009346377e-12,3.32473552271121e-12,3.31035497030439e-12,3.29532052477581e-12,3.27646899437453e-12,3.26531180089571e-12,3.24947783374499e-12,3.23140667477614e-12,3.2170450564235e-12,3.21254122706457e-12,3.19938784699007e-12,3.18240153982475e-12,3.16935604895904e-12,3.15761791174682e-12,3.14543479843854e-12,3.13250749473204e-12,3.12804721831131e-12,3.11918381241747e-12,3.10690184049445e-12,3.10106393920953e-12,3.09566313798957e-12,3.08230393777734e-12,3.07554994571272e-12,3.06796670661514e-12,3.05998537339316e-12,3.05035445177064e-12,3.04579885151662e-12,3.03963565162822e-12,3.03340279399162e-12,3.02223159071848e-12,3.01483974007322e-12,3.00643550168055e-12,2.99969378774069e-12,2.99361854083997e-12,2.99007286138203e-12,2.98885398100059e-12,2.99042877207516e-12,2.99702255158235e-12,3.0009259335853e-12,3.00201471289459e-12,3.00572982080728e-12,3.00732228060582e-12,3.00954145990528e-12,3.00768938538576e-12,3.00519902296523e-12,3.00430249143337e-12,2.99924679545535e-12,2.99399494447641e-12,2.99295292444939e-12,2.98984518797688e-12,2.98530850648366e-12,2.97930991579694e-12,2.97322337332167e-12,2.96541420355436e-12,2.95862321451956e-12,2.95661705957996e-12,2.95051270138365e-12,2.94966762867724e-12,2.94733916879044e-12,2.94904105966419e-12,2.9538149186532e-12,2.95921910045741e-12,2.96297323544667e-12,2.96329380963047e-12,2.96396906353337e-12,2.96064743314848e-12,2.95933854058517e-12,2.9630468851108e-12,2.96464857425078e-12,2.96643951684388e-12,2.96748412725522e-12,2.96151189012084e-12,2.9585279805569e-12,2.95682907415445e-12,2.95829982460394e-12,2.95934328029381e-12,2.95448182730318e-12,2.94747648469831e-12,2.94377155057354e-12,2.93528447267332e-12,2.92849544853348e-12,2.92123613890608e-12,2.9167275248613e-12,2.9140921555995e-12,2.91354755702103e-12,2.9083202660174e-12,2.90463758902258e-12,2.89877874736054e-12,2.89721664902284e-12,2.89919613999964e-12,2.89566935424365e-12,2.89228800259342e-12,2.89502150451294e-12,2.89647978421438e-12,2.89340903935415e-12,2.89623628751092e-12,2.89526859094825e-12,2.89903013119195e-12,2.89832853256475e-12,2.89738433483675e-12,2.89631090799231e-12,2.89788265615805e-12,2.89364016302863e-12,2.88819695386282e-12,2.88919826799868e-12,2.88834641346379e-12,2.8840424452121e-12,2.88376296345035e-12,2.8776237680944e-12,2.871467456323e-12,2.86452664983774e-12,2.85894902561279e-12,2.84952103846818e-12,2.84030763691455e-12,2.8305098894542e-12,2.81986168928521e-12,2.80354992583375e-12,2.78688191902492e-12,2.77145861501207e-12,2.75474389717355e-12,2.73786127565918e-12,2.72406597197084e-12,2.70777318553278e-12,2.69394680773113e-12,2.68305746711963e-12,2.6707894114899e-12,2.66251253627051e-12,2.65694130705559e-12,2.65374068649732e-12,2.64930086743282e-12,2.64805448922223e-12,2.64620997908608e-12,2.64507037127541e-12,2.64357835779815e-12,2.6399780475075e-12,2.6353266607106e-12,2.62910865637431e-12,2.62862226131899e-12,2.62674659392008e-12,2.61956410249434e-12,2.60986913578507e-12,2.60959327420968e-12,2.60217626700788e-12,2.59890597479661e-12,2.5901624473241e-12,2.58049880781426e-12,2.5751476594094e-12,2.56623118368947e-12,2.55440607703407e-12,2.54317667940826e-12,2.53907905532594e-12,2.52875338516332e-12,2.5214065012492e-12,2.50976727304681e-12,2.50127643228351e-12,2.49370691194444e-12,2.48929953675918e-12,2.47934798966652e-12,2.46623850345182e-12,2.45567861976647e-12,2.4450726512424e-12,2.43261773052141e-12,2.4199454419721e-12,2.40742846434771e-12,2.39518534632838e-12,2.38466848320796e-12,2.3750957274363e-12,2.36590249936092e-12,2.3546216827901e-12,2.34391786592553e-12,2.33414861125298e-12,2.32694390682175e-12,2.31556174031034e-12,2.29901074359173e-12,2.28273095525218e-12,2.27276117606305e-12,2.26358678173229e-12,2.25509251253906e-12,2.24533520341746e-12,2.23461419805517e-12,2.22802461925357e-12,2.22040913030474e-12,2.21263684288572e-12,2.2063173088717e-12,2.19994997510158e-12,2.19411583890285e-12,2.19108485960957e-12,2.18641911512595e-12,2.18121943049375e-12,2.18068128965053e-12,2.17878646689571e-12,2.1768133404197e-12,2.17431876597882e-12,2.16996870760617e-12,2.16780452705139e-12,2.16479852901791e-12,2.16270928653787e-12,2.15848596134105e-12,2.15599438822643e-12,2.15430577305343e-12,2.151072182132e-12,2.14834605541501e-12,2.14718136137142e-12,2.14198020228171e-12,2.13906049771696e-12,2.13717225471608e-12,2.13551780034521e-12,2.13538405857511e-12,2.13330045204361e-12,2.13604926104198e-12,2.14146381554825e-12,2.14166348014121e-12,2.14389727286179e-12,2.14790569055516e-12,2.15106257061931e-12,2.15189980870221e-12,2.15351098191814e-12,2.15750643416826e-12,2.15884925187749e-12,2.16270461364896e-12,2.15927520900832e-12,2.15690181281389e-12,2.15740435334237e-12,2.16154355541438e-12,2.16328711662966e-12,2.16128735717678e-12,2.15671230014417e-12,2.1573289018659e-12,2.15607860354687e-12,2.15095575833692e-12,2.14293048395711e-12,2.14498430260839e-12,2.140782836443e-12,2.135393157061e-12,2.13289789524505e-12,2.1343059319652e-12,2.13334951850691e-12,2.12521027207054e-12,2.11761822628808e-12,2.1157361119967e-12,2.11854378258095e-12,2.11531693635514e-12,2.11295625726447e-12,2.11031379356861e-12,2.10839164174491e-12,2.10430819227354e-12,2.10414063881291e-12,2.10280583819748e-12,2.10089695887919e-12,2.1013271164576e-12,2.10711311766967e-12,2.10388102775462e-12,2.101943392651e-12,2.10450308852904e-12,2.10464187983416e-12,2.10788822012571e-12,2.11003822909124e-12,2.11187629451747e-12

* Right y-axis (KE_{tot})

D1 wetted and dewetted: Time [ms]
0,0.0018,0.0036,0.0054,0.0072,0.009,0.0108,0.0126,0.0144,0.0162,0.018,0.0198,0.0216,0.0234,0.0252,0.027,0.0288,0.0306,0.0324,0.0342,0.036,0.0378,0.0396,0.0414,0.0432,0.045,0.0468,0.0486,0.0504,0.0522,0.054,0.0558,0.0576,0.0594,0.0612,0.063,0.0648,0.0666,0.0684,0.0702,0.072,0.0738,0.0756,0.0774,0.0792,0.081,0.0828,0.0846,0.0864,0.0882,0.09,0.0918,0.0936,0.0954,0.0972,0.099,0.1008,0.1026,0.1044,0.1062,0.108,0.1098,0.1116,0.1134,0.1152,0.117,0.1188,0.1206,0.1224,0.1242,0.126,0.1278,0.1296,0.1314,0.1332,0.135,0.1368,0.1386,0.1404,0.1422,0.144,0.1458,0.1476,0.1494,0.1512,0.153,0.1548,0.1566,0.1584,0.1602,0.162,0.1638,0.1656,0.1674,0.1692,0.171,0.1728,0.1746,0.1764,0.1782,0.18,0.1818,0.1836,0.1854,0.1872,0.189,0.1908,0.1926,0.1944,0.1962,0.198,0.1998,0.2016,0.2034,0.2052,0.207,0.2088,0.2106,0.2124,0.2142,0.216,0.2178,0.2196,0.2214,0.2232,0.225,0.2268,0.2286,0.2304,0.2322,0.234,0.2358,0.2376,0.2394,0.2412,0.243,0.2448,0.2466,0.2484,0.2502,0.252,0.2538,0.2556,0.2574,0.2592,0.261,0.2628,0.2646,0.2664,0.2682,0.27,0.2718,0.2736,0.2754,0.2772,0.279,0.2808,0.2826,0.2844,0.2862,0.288,0.2898,0.2916,0.2934,0.2952,0.297,0.2988,0.3006,0.3024,0.3042,0.306,0.3078,0.3096,0.3114,0.3132,0.315,0.3168,0.3186,0.3204,0.3222,0.324,0.3258,0.3276,0.3294,0.3312,0.333,0.3348,0.3366,0.3384,0.3402,0.342,0.3438,0.3456,0.3474,0.3492,0.351,0.3528,0.3546,0.3564,0.3582,0.36,0.3618,0.3636,0.3654,0.3672,0.369,0.3708,0.3726,0.3744,0.3762,0.378,0.3798,0.3816,0.3834,0.3852,0.387,0.3888,0.3906,0.3924,0.3942,0.396,0.3978,0.3996,0.4014,0.4032,0.405,0.4068,0.4086,0.4104,0.4122,0.414,0.4158,0.4176,0.4194,0.4212,0.423,0.4248,0.4266,0.4284,0.4302,0.432,0.4338,0.4356,0.4374,0.4392,0.441,0.4428,0.4446,0.4464,0.4482,0.45,0.4518,0.4536,0.4554,0.4572,0.459,0.4608,0.4626,0.4644,0.4662,0.468,0.4698,0.4716,0.4734,0.4752,0.477,0.4788,0.4806,0.4824,0.4842,0.486,0.4878,0.4896,0.4914,0.4932,0.495,0.4968,0.4986,0.5004,0.5022,0.504,0.5058,0.5076,0.5094,0.5112,0.513,0.5148,0.5166,0.5184,0.5202,0.522,0.5238,0.5256,0.5274,0.5292,0.531,0.5328,0.5346,0.5364,0.5382,0.54,0.5418,0.5436,0.5454,0.5472,0.549,0.5508,0.5526,0.5544,0.5562,0.558,0.5598,0.5616,0.5634,0.5652,0.567,0.5688,0.5706,0.5724,0.5742,0.576,0.5778,0.5796,0.5814,0.5832,0.585,0.5868,0.5886,0.5904,0.5922,0.594,0.5958,0.5976,0.5994,0.6012,0.603,0.6048,0.6066,0.6084,0.6102,0.612,0.6138,0.6156,0.6174,0.6192,0.621,0.6228,0.6246,0.6264,0.6282,0.63,0.6318,0.6336,0.6354,0.6372,0.639,0.6408,0.6426,0.6444,0.6462,0.648,0.6498,0.6516,0.6534,0.6552,0.657,0.6588,0.6606,0.6624,0.6642,0.666,0.6678,0.6696,0.6714,0.6732,0.675,0.6768,0.6786,0.6804,0.6822,0.684,0.6858,0.6876,0.6894,0.6912,0.693,0.6948,0.6966,0.6984,0.7002,0.702,0.7038,0.7056,0.7074,0.7092,0.711,0.7128,0.7146,0.7164,0.7182,0.72,0.7218,0.7236,0.7254,0.7272,0.729,0.7308,0.7326,0.7344,0.7362,0.738,0.7398,0.7416,0.7434,0.7452,0.747,0.7488,0.7506,0.7524,0.7542,0.756,0.7578,0.7596,0.7614,0.7632,0.765,0.7668,0.7686,0.7704,0.7722,0.774,0.7758,0.7776,0.7794,0.7812,0.783,0.7848,0.7866,0.7884,0.7902,0.792,0.7938,0.7956,0.7974,0.7992,0.801,0.8028,0.8046,0.8064,0.8082,0.81,0.8118,0.8136,0.8154,0.8172,0.819,0.8208,0.8226,0.8244,0.8262,0.828,0.8298,0.8316,0.8334,0.8352,0.837,0.8388,0.8406,0.8424,0.8442,0.846,0.8478,0.8496,0.8514,0.8532,0.855,0.8568,0.8586,0.8604,0.8622,0.864,0.8658,0.8676,0.8694,0.8712,0.873,0.8748,0.8766,0.8784,0.8802,0.882,0.8838,0.8856,0.8874,0.8892,0.891,0.8928,0.8946,0.8964,0.8982,0.9,0.9018,0.9036,0.9054,0.9072,0.909,0.9108,0.9126,0.9144,0.9162,0.918,0.9198,0.9216,0.9234,0.9252,0.927,0.9288,0.9306,0.9324,0.9342,0.936,0.9378,0.9396,0.9414,0.9432,0.945,0.9468,0.9486,0.9504,0.9522,0.954,0.9558,0.9576,0.9594,0.9612,0.963,0.9648,0.9666,0.9684,0.9702,0.972,0.9738,0.9756,0.9774,0.9792,0.981,0.9828,0.9846,0.9864,0.9882,0.99,0.9918,0.9936,0.9954,0.9972,0.999,1.0008,1.0026,1.0044,1.0062,1.008,1.0098,1.0116,1.0134,1.0152,1.017,1.0188,1.0206,1.0224,1.0242,1.026,1.0278,1.0296,1.0314,1.0332,1.035,1.0368,1.0386,1.0404,1.0422,1.044,1.0458,1.0476,1.0494,1.0512,1.053,1.0548,1.0566,1.0584,1.0602,1.062,1.0638,1.0656,1.0674,1.0692,1.071,1.0728,1.0746,1.0764,1.0782,1.08,1.0818,1.0836,1.0854,1.0872,1.089,1.0908,1.0926,1.0944,1.0962,1.098,1.0998,1.1016,1.1034,1.1052,1.107,1.1088,1.1106,1.1124,1.1142,1.116,1.1178,1.1196,1.1214,1.1232,1.125,1.1268,1.1286,1.1304,1.1322,1.134,1.1358,1.1376,1.1394,1.1412,1.143,1.1448,1.1466,1.1484,1.1502,1.152,1.1538,1.1556,1.1574,1.1592,1.161,1.1628,1.1646,1.1664,1.1682,1.17,1.1718,1.1736,1.1754,1.1772,1.179,1.1808,1.1826,1.1844,1.1862,1.188,1.1898,1.1916,1.1934,1.1952,1.197,1.1988,1.2006,1.2024,1.2042,1.206,1.2078,1.2096,1.2114,1.2132,1.215,1.2168,1.2186,1.2204,1.2222,1.224,1.2258,1.2276,1.2294,1.2312,1.233,1.2348,1.2366,1.2384,1.2402,1.242,1.2438,1.2456,1.2474,1.2492,1.251,1.2528,1.2546,1.2564,1.2582,1.26,1.2618,1.2636,1.2654,1.2672,1.269,1.2708,1.2726,1.2744,1.2762,1.278,1.2798,1.2816,1.2834,1.2852,1.287,1.2888,1.2906,1.2924,1.2942,1.296,1.2978,1.2996,1.3014,1.3032,1.305,1.3068,1.3086,1.3104,1.3122,1.314,1.3158,1.3176,1.3194,1.3212,1.323,1.3248,1.3266,1.3284,1.3302,1.332,1.3338,1.3356,1.3374,1.3392,1.341,1.3428,1.3446,1.3464,1.3482,1.35,1.3518,1.3536,1.3554,1.3572,1.359,1.3608,1.3626,1.3644,1.3662,1.368,1.3698,1.3716,1.3734,1.3752,1.377,1.3788,1.3806,1.3824,1.3842,1.386,1.3878,1.3896,1.3914,1.3932,1.395,1.3968,1.3986,1.4004,1.4022,1.404,1.4058,1.4076,1.4094,1.4112,1.413,1.4148,1.4166,1.4184,1.4202,1.422,1.4238,1.4256,1.4274,1.4292,1.431,1.4328,1.4346,1.4364,1.4382,1.44,1.4418,1.4436,1.4454,1.4472,1.449,1.4508,1.4526,1.4544,1.4562,1.458,1.4598,1.4616,1.4634,1.4652,1.467,1.4688,1.4706,1.4724,1.4742,1.476,1.4778,1.4796,1.4814,1.4832,1.485,1.4868,1.4886,1.4904,1.4922,1.494,1.4958,1.4976,1.4994,1.5012,1.503,1.5048,1.5066,1.5084,1.5102,1.512,1.5138,1.5156,1.5174,1.5192,1.521,1.5228,1.5246,1.5264,1.5282,1.53,1.5318,1.5336,1.5354,1.5372,1.539,1.5408,1.5426,1.5444,1.5462,1.548,1.5498,1.5516,1.5534,1.5552,1.557,1.5588,1.5606,1.5624,1.5642,1.566,1.5678,1.5696,1.5714,1.5732,1.575,1.5768,1.5786,1.5804,1.5822,1.584,1.5858,1.5876,1.5894,1.5912,1.593,1.5948,1.5966,1.5984,1.6002,1.602,1.6038,1.6056,1.6074,1.6092,1.611,1.6128,1.6146,1.6164,1.6182,1.62,1.6218,1.6236,1.6254,1.6272,1.629,1.6308,1.6326,1.6344,1.6362,1.638,1.6398,1.6416,1.6434,1.6452,1.647,1.6488,1.6506,1.6524,1.6542,1.656,1.6578,1.6596,1.6614,1.6632,1.665,1.6668,1.6686,1.6704,1.6722,1.674,1.6758,1.6776,1.6794,1.6812,1.683,1.6848,1.6866,1.6884,1.6902,1.692,1.6938,1.6956,1.6974,1.6992,1.701,1.7028,1.7046,1.7064,1.7082,1.71,1.7118,1.7136,1.7154,1.7172,1.719,1.7208,1.7226,1.7244,1.7262,1.728,1.7298,1.7316,1.7334,1.7352,1.737,1.7388,1.7406,1.7424,1.7442,1.746,1.7478,1.7496,1.7514,1.7532,1.755,1.7568,1.7586,1.7604,1.7622,1.764,1.7658,1.7676,1.7694,1.7712,1.773,1.7748,1.7766,1.7784,1.7802,1.782,1.7838,1.7856,1.7874,1.7892,1.791,1.7928,1.7946,1.7964,1.7982,1.8,1.8018,1.8036,1.8054,1.8072,1.809,1.8108,1.8126,1.8144,1.8162,1.818,1.8198,1.8216,1.8234,1.8252,1.827,1.8288,1.8306,1.8324,1.8342,1.836,1.8378,1.8396,1.8414,1.8432,1.845,1.8468,1.8486,1.8504,1.8522,1.854,1.8558,1.8576,1.8594,1.8612,1.863,1.8648,1.8666,1.8684,1.8702,1.872,1.8738,1.8756,1.8774,1.8792,1.881,1.8828,1.8846,1.8864,1.8882,1.89,1.8918,1.8936,1.8954,1.8972,1.899,1.9008,1.9026,1.9044,1.9062,1.908,1.9098,1.9116,1.9134,1.9152,1.917,1.9188,1.9206,1.9224,1.9242,1.926,1.9278,1.9296,1.9314,1.9332,1.935,1.9368,1.9386,1.9404,1.9422,1.944,1.9458,1.9476,1.9494,1.9512,1.953,1.9548,1.9566,1.9584,1.9602,1.962,1.9638,1.9656,1.9674,1.9692,1.971,1.9728,1.9746,1.9764,1.9782,1.98,1.9818,1.9836,1.9854,1.9872,1.989,1.9908,1.9926,1.9944,1.9962,1.998,1.9998

D1 wetted and dewetted: KE_{tot} [J]
0,3.2450620068206e-11,7.04225166926892e-11,9.40808373529956e-11,1.16921712923268e-10,1.397623566866e-10,1.59086911641562e-10,1.75272983873354e-10,1.9148804892536e-10,2.09570572659153e-10,2.29333791309744e-10,2.49737279404156e-10,2.69865152386447e-10,2.89115387336015e-10,3.073536464763e-10,3.24631828439592e-10,3.41075761401551e-10,3.57156595970353e-10,3.73110952521916e-10,3.89227561140695e-10,4.05579241526575e-10,4.22298701031779e-10,4.39359181227593e-10,4.56735291974295e-10,4.73883600311574e-10,4.90270704618351e-10,5.05739674422822e-10,5.20807713848841e-10,5.36211096617345e-10,5.52278923880054e-10,5.68759933445531e-10,5.86646087009343e-10,6.04996681862843e-10,6.21204148516133e-10,6.34682264753653e-10,6.47659479837527e-10,6.63358056251954e-10,6.81797445115916e-10,6.99903424916394e-10,7.1498564381706e-10,7.2614938865821e-10,7.33576207461453e-10,7.38006750935621e-10,7.40312762619443e-10,7.40466098591914e-10,7.38774163249486e-10,7.35536949569054e-10,7.31673226924282e-10,7.28181803033604e-10,7.25999873108973e-10,7.2616628120195e-10,7.29490431269175e-10,7.35739323583113e-10,7.44832218287726e-10,7.56852311449796e-10,7.72600990142926e-10,7.92806173086317e-10,8.17448789329344e-10,8.46117168157885e-10,8.78356411951634e-10,9.13345039342827e-10,9.51067023443467e-10,9.91012481479866e-10,1.03272718109236e-09,1.07514199011109e-09,1.11693544674693e-09,1.15611983783171e-09,1.19084284304442e-09,1.21883358001299e-09,1.2374299424227e-09,1.24419377001847e-09,1.23733116592193e-09,1.21678652002379e-09,1.18452820277998e-09,1.14345622099323e-09,1.09778108584796e-09,1.05108262853995e-09,1.00645441751001e-09,9.6512817356854e-10,9.27496303269522e-10,8.92199620105113e-10,8.58381718124876e-10,8.26136203920395e-10,7.96036391529132e-10,7.69112674173754e-10,7.46049680763332e-10,7.27073380005315e-10,7.12095652011848e-10,7.00598098091569e-10,7.0889309829827e-10,7.19435173555301e-10,7.22458473877923e-10,7.19239650894882e-10,7.07406173772004e-10,6.85734221757502e-10,6.54723390055204e-10,6.15747860275132e-10,5.70607182046182e-10,5.22547739299548e-10,4.75122431611579e-10,4.31302632579381e-10,3.9294024125113e-10,3.60444440289844e-10,3.33803366152115e-10,3.12848990472925e-10,2.96734007384511e-10,2.84027230122385e-10,2.72995182857241e-10,2.61900784146673e-10,2.50359759748089e-10,2.3954544879322e-10,2.30562379605403e-10,2.23393612639456e-10,2.17427890536607e-10,2.11846408137929e-10,2.05884293528052e-10,1.99881928982287e-10,1.94662352391902e-10,1.91243318716735e-10,1.90850086478424e-10,1.93754429611865e-10,1.99398967151148e-10,2.07173593719618e-10,2.16003256364926e-10,2.25100960676469e-10,2.33971220449711e-10,2.42317369032882e-10,2.50341992613357e-10,2.58434772531711e-10,2.67260996320168e-10,2.77847361831311e-10,2.91095532771736e-10,3.0682992683875e-10,3.24582871120252e-10,3.4366191581844e-10,3.63074353081006e-10,3.81276885686114e-10,3.97695841778597e-10,4.12075949152075e-10,4.24724474603073e-10,4.3636548890068e-10,4.47837656646886e-10,4.59942575132082e-10,4.73262979953019e-10,4.88055534668066e-10,5.04192567903438e-10,5.212096678216e-10,5.3848298875207e-10,5.55218749100728e-10,5.71162286678603e-10,5.85713390462111e-10,5.98687994395352e-10,6.10111680693804e-10,6.20130549640329e-10,6.28846329592538e-10,6.36792227716686e-10,6.44511821043886e-10,6.52207545533512e-10,6.59720578232358e-10,6.66600066450732e-10,6.72013343099462e-10,6.75261026526961e-10,6.75980968615548e-10,6.74229274200653e-10,6.69998480442482e-10,6.63511107676916e-10,6.54973707939837e-10,6.44317642462819e-10,6.31502827507086e-10,6.16649497263798e-10,6.00103553015948e-10,5.82047596770941e-10,5.63073867668016e-10,5.43724957998316e-10,5.24559737407267e-10,5.06162527514569e-10,4.8881838429746e-10,4.72641084341214e-10,4.57351408583906e-10,4.42113591949589e-10,4.25767841411833e-10,4.07250577637234e-10,3.8543385722115e-10,3.59807017416169e-10,3.30721125873834e-10,2.98965958134097e-10,2.65976706217457e-10,2.33084896199336e-10,2.01835619194442e-10,1.73539949497906e-10,1.49138252665897e-10,1.2923588808507e-10,1.14137432536578e-10,1.03903368044406e-10,9.82962766307641e-11,9.69452849751045e-11,9.94508624232579e-11,1.05205795173711e-10,1.13630553613886e-10,1.24212272959992e-10,1.36356001574097e-10,1.49519502334405e-10,1.63281232720234e-10,1.77287711569527e-10,1.91460993507915e-10,2.05742391353294e-10,2.20160054429558e-10,2.34608486542165e-10,2.48917587521848e-10,2.62788824021958e-10,2.7592051735113e-10,2.88008318653547e-10,2.99181849201315e-10,3.09245471542726e-10,3.18183724264031e-10,3.26030594732643e-10,3.32844524991924e-10,3.3886078807177e-10,3.4454575077515e-10,3.50262154636782e-10,3.56649275449629e-10,3.64036655887889e-10,3.72805253412382e-10,3.83216267012445e-10,3.94868003757738e-10,4.07432403738347e-10,4.19968587750724e-10,4.31970780868987e-10,4.42904285177936e-10,4.52268909514068e-10,4.59532359952949e-10,4.64772847057148e-10,4.67906283273517e-10,4.69051909118395e-10,4.68428890102849e-10,4.66271873949176e-10,4.62776224623292e-10,4.58391969206976e-10,4.53444602214115e-10,4.48152306122257e-10,4.4290879110318e-10,4.3778867325867e-10,4.32875065577429e-10,4.27014724753531e-10,4.18795574148852e-10,4.08099400491972e-10,3.95299293947192e-10,3.80750940104497e-10,3.6476354054192e-10,3.47838891090957e-10,3.30599953214626e-10,3.13549073201993e-10,2.97100803191711e-10,2.81504865949586e-10,2.66738817808418e-10,2.52445407806e-10,2.38283501508712e-10,2.23918588807688e-10,2.09201194588184e-10,1.94077287071245e-10,1.78628771673077e-10,1.63046052086184e-10,1.4756738284633e-10,1.32397714715237e-10,1.17759061000232e-10,1.03743403255731e-10,9.03978772814647e-11,7.78343223822665e-11,6.61392189657419e-11,5.56066894282998e-11,4.65269179580021e-11,3.93281510877058e-11,3.4203382952079e-11,3.1330211558104e-11,3.07660982472365e-11,3.23938146348063e-11,3.60105358538705e-11,4.13896695255322e-11,4.83392780098423e-11,5.6495348078549e-11,6.56057314431883e-11,7.53112402312851e-11,8.53769657826719e-11,9.55729076251396e-11,1.05723690628943e-10,1.16034446385753e-10,1.26468323466536e-10,1.37103567822069e-10,1.47899376891274e-10,1.58940841047021e-10,1.7021984994201e-10,1.81629822672931e-10,1.93148173728861e-10,2.04704233628832e-10,2.16227307900554e-10,2.27791445517087e-10,2.39425519753563e-10,2.51123044630835e-10,2.62869369198495e-10,2.74451482122272e-10,2.85687434787978e-10,2.96410764146372e-10,3.06459653818832e-10,3.15736477599915e-10,3.24201782438041e-10,3.31906215388452e-10,3.38779291623268e-10,3.45003324899242e-10,3.50582597251045e-10,3.5557669590524e-10,3.60109279188571e-10,3.64067535084705e-10,3.67381897823521e-10,3.69950527136952e-10,3.71564959156239e-10,3.72186938383028e-10,3.71749057917646e-10,3.70139360590826e-10,3.67544413428373e-10,3.63983530232491e-10,3.59666145092646e-10,3.54767788439782e-10,3.49464256920976e-10,3.43822714581161e-10,3.37811812349031e-10,3.31444641178904e-10,3.24792435510496e-10,3.17646415935145e-10,3.0995325057789e-10,3.01664928443801e-10,2.92478708614937e-10,2.82496003431986e-10,2.71634716592022e-10,2.59752549768206e-10,2.46879046301938e-10,2.32959435877305e-10,2.18128873585282e-10,2.02491174872509e-10,1.86366513499449e-10,1.6978876835064e-10,1.52963075186876e-10,1.36290031388283e-10,1.1988953619496e-10,1.04159664201315e-10,8.93296952797345e-11,7.55452009724344e-11,6.30058680452702e-11,5.18746001607478e-11,4.22287813389183e-11,3.43374388696294e-11,2.83943194901792e-11,2.44764015256194e-11,2.2703993107682e-11,2.30698741291776e-11,2.55832166678672e-11,3.01458151437023e-11,3.6624599314774e-11,4.48193165412798e-11,5.45321111230408e-11,6.54573035487083e-11,7.73582429189112e-11,8.99060712952053e-11,1.0276341833509e-10,1.15602685024152e-10,1.28259023218266e-10,1.40611978276634e-10,1.52522285015623e-10,1.63842814640289e-10,1.74622526412852e-10,1.84869471508303e-10,1.94578358790997e-10,2.03800010194073e-10,2.12627116974845e-10,2.21165539759476e-10,2.29557616280661e-10,2.37794731000762e-10,2.45949478220779e-10,2.54096164980929e-10,2.621682046017e-10,2.70117773916482e-10,2.77901437491608e-10,2.85544889124773e-10,2.92961063523574e-10,3.00043331426429e-10,3.06614452132792e-10,3.12717424789419e-10,3.18053476746289e-10,3.22562553997353e-10,3.26136359197533e-10,3.28812411659936e-10,3.30387973501673e-10,3.30789117619543e-10,3.3000079043489e-10,3.28073859798496e-10,3.24847638011882e-10,3.20506446518514e-10,3.15047817542522e-10,3.08601598061593e-10,3.01284009164503e-10,2.93176472790248e-10,2.84432292249572e-10,2.74990609926097e-10,2.64895532231494e-10,2.54213264676617e-10,2.43000738364479e-10,2.31457850733519e-10,2.19548535409168e-10,2.07306343230735e-10,1.9487203594662e-10,1.82378817078233e-10,1.69886865834361e-10,1.57433822356213e-10,1.4509923581354e-10,1.32990815828286e-10,1.21065101093231e-10,1.09449403906014e-10,9.81582351458611e-11,8.72771022242803e-11,7.68784867820334e-11,6.70835342665333e-11,5.79839583183028e-11,4.97179726906284e-11,4.23443040360242e-11,3.59601555720664e-11,3.06299439884238e-11,2.64047096516266e-11,2.33506840232179e-11,2.13912816060196e-11,2.05038294221792e-11,2.06399194041012e-11,2.17171909721084e-11,2.37262348603814e-11,2.66191093782632e-11,3.03066223344056e-11,3.47366998615968e-11,3.98895232091989e-11,4.5698230331209e-11,5.21126036390637e-11,5.90913224587017e-11,6.65482578905481e-11,7.43354537601167e-11,8.2487633180214e-11,9.09449767183818e-11,9.96723703410431e-11,1.08650544000401e-10,1.17753154951398e-10,1.2704517125396e-10,1.36438033405377e-10,1.45896767129095e-10,1.55352681132681e-10,1.64681167276404e-10,1.73872817632902e-10,1.82988945880258e-10,1.91975649348393e-10,2.00760797323334e-10,2.09264394754367e-10,2.17398727572762e-10,2.2508472031085e-10,2.32388952867639e-10,2.3923779040369e-10,2.45598093098203e-10,2.51396632244029e-10,2.56501656916254e-10,2.61004969040433e-10,2.64789189348525e-10,2.67875691701952e-10,2.70324297735321e-10,2.72117214162125e-10,2.73292476482469e-10,2.73824048284099e-10,2.73662068766427e-10,2.72807961071433e-10,2.71345962013438e-10,2.692490136234e-10,2.6655200647657e-10,2.63180758319046e-10,2.59179094479163e-10,2.5447729438391e-10,2.49144612041347e-10,2.43183430324002e-10,2.36602878904931e-10,2.29435529039722e-10,2.21761180515297e-10,2.13498062999683e-10,2.0475937982606e-10,1.9555499535882e-10,1.85904728951217e-10,1.75882094391017e-10,1.65544323918786e-10,1.54913411155627e-10,1.44083977640113e-10,1.33080711844203e-10,1.22103499263135e-10,1.11139633292759e-10,1.00255281829589e-10,8.95772025380572e-11,7.92125439426788e-11,6.92078619844485e-11,5.9783257445108e-11,5.1037011350826e-11,4.31111071549764e-11,3.61516908238109e-11,3.0158706406756e-11,2.52657447492889e-11,2.15288223512151e-11,1.90120252942186e-11,1.77610574577185e-11,1.77807732844167e-11,1.9068238608213e-11,2.15542352671364e-11,2.52521912166161e-11,3.0030580689714e-11,3.578958757907e-11,4.24894019515327e-11,4.99637148794099e-11,5.81268082247347e-11,6.68298375689509e-11,7.59064485674768e-11,8.52363417559396e-11,9.47024167604995e-11,1.04207210622819e-10,1.13660285203635e-10,1.23010934827193e-10,1.32154886744903e-10,1.41135366202516e-10,1.4978486232249e-10,1.58180288076061e-10,1.6625154279578e-10,1.74043069774141e-10,1.81511506968098e-10,1.88750459331877e-10,1.95631821640502e-10,2.02129272897464e-10,2.08360759770668e-10,2.14238689734239e-10,2.19759256408391e-10,2.24834732240881e-10,2.29418282050274e-10,2.33390659970052e-10,2.36798753714696e-10,2.39595994176172e-10,2.41608706748949e-10,2.42939495775993e-10,2.4346291779316e-10,2.43198920207454e-10,2.42157437257008e-10,2.40369628654862e-10,2.37844931232584e-10,2.34472888952991e-10,2.3033867583854e-10,2.25516564185652e-10,2.20029782545848e-10,2.13896171913151e-10,2.07190170038512e-10,1.99917492088783e-10,1.92126503731568e-10,1.8390507201329e-10,1.75277764958766e-10,1.66324148063468e-10,1.57164307627266e-10,1.47831713232597e-10,1.38433443791245e-10,1.28998786936906e-10,1.19591674035037e-10,1.10231454505519e-10,1.01045789305873e-10,9.21415545774081e-11,8.35079855081256e-11,7.52063011221043e-11,6.72703097170165e-11,5.97697479970029e-11,5.27693549937233e-11,4.63331440406409e-11,4.04742371136676e-11,3.51838786228414e-11,3.05344922124932e-11,2.65032250713688e-11,2.31090065734202e-11,2.03667894776458e-11,1.83081234014992e-11,1.69048228542406e-11,1.61331994220198e-11,1.60014431640107e-11,1.65052413544921e-11,1.76551645815479e-11,1.93776199438283e-11,2.16748896115801e-11,2.45133222250608e-11,2.78523791155604e-11,3.1720221001406e-11,3.60827115956565e-11,4.08999010373792e-11,4.61559989007731e-11,5.18195871483591e-11,5.78484186123419e-11,6.42245887678752e-11,7.08720088884056e-11,7.77493760814047e-11,8.48276239412591e-11,9.20543785522434e-11,9.93296650081768e-11,1.06735696406068e-10,1.14124172287543e-10,1.21501954160565e-10,1.28862685142629e-10,1.36060704645021e-10,1.43115478907963e-10,1.49903010304688e-10,1.56473740069789e-10,1.62746364578282e-10,1.68730280640881e-10,1.74348680282282e-10,1.79593722042546e-10,1.84405278156681e-10,1.88783036682154e-10,1.92686663784147e-10,1.96019020373676e-10,1.98813629004406e-10,2.0107017422568e-10,2.02841301905876e-10,2.04074357313881e-10,2.0469878126151e-10,2.04737563092246e-10,2.04157585154788e-10,2.03010567382548e-10,2.01371440248663e-10,1.99177505179179e-10,1.96352286022189e-10,1.93083870018736e-10,1.89247789330325e-10,1.84877133112165e-10,1.8011883395537e-10,1.74859198211207e-10,1.69129663892624e-10,1.630323724582e-10,1.56579543117498e-10,1.49690382474845e-10,1.42530949162066e-10,1.35138549933264e-10,1.27526853617389e-10,1.19683889460725e-10,1.11707495383598e-10,1.03672547326454e-10,9.56241374221515e-11,8.75755600405486e-11,7.96085666689193e-11,7.18120837594686e-11,6.42445328525515e-11,5.69356640407376e-11,4.9967588633026e-11,4.35129254348525e-11,3.74789109504418e-11,3.20013796601134e-11,2.7085376458587e-11,2.28603304778989e-11,1.93755314007998e-11,1.66297592480945e-11,1.4688192738364e-11,1.35580416231942e-11,1.32815990252012e-11,1.38714842039515e-11,1.53104440311937e-11,1.75273056422524e-11,2.05682069568917e-11,2.43339287531825e-11,2.8768902304227e-11,3.38463239131169e-11,3.94702686331418e-11,4.5575040782631e-11,5.21249378053543e-11,5.90152429861132e-11,6.61388991979308e-11,7.34795697127007e-11,8.09178304676989e-11,8.84421363895545e-11,9.59437980167323e-11,1.03350532463993e-10,1.10631060095198e-10,1.17667928961162e-10,1.24516099368866e-10,1.31175198194174e-10,1.37495842243177e-10,1.43488175311933e-10,1.49084878157003e-10,1.54357757063867e-10,1.59130931602196e-10,1.6348566439426e-10,1.67443191929153e-10,1.70898389350459e-10,1.73919106937487e-10,1.76372074697986e-10,1.78346200030566e-10,1.79750893951108e-10,1.80616555171305e-10,1.80916617711989e-10,1.80642732768825e-10,1.79853390538758e-10,1.78513433154278e-10,1.76573414056968e-10,1.74128484201586e-10,1.71056499209769e-10,1.67522169378229e-10,1.63488861682944e-10,1.58971792736947e-10,1.540426557513e-10,1.48727274335675e-10,1.4303252855052e-10,1.36992265937458e-10,1.30710193223332e-10,1.2417100575601e-10,1.17522881513249e-10,1.10715639638606e-10,1.03844291231717e-10,9.69211146159614e-11,8.99997565108401e-11,8.3108223489414e-11,7.63972052856705e-11,6.98289159032234e-11,6.34586692485149e-11,5.73148893743832e-11,5.14903153217833e-11,4.59432258444529e-11,4.07334712313515e-11,3.59148316406603e-11,3.14735655209973e-11,2.74501728312661e-11,2.38526607813981e-11,2.07050051161211e-11,1.80360732736166e-11,1.58240306064693e-11,1.40797427224915e-11,1.27910010507873e-11,1.1972585767375e-11,1.16232663784405e-11,1.17501705177559e-11,1.23340537058357e-11,1.33649161817767e-11,1.48259618684396e-11,1.67050714620563e-11,1.89980008634304e-11,2.16537628532687e-11,2.4668319602602e-11,2.80632462435658e-11,3.17903964450295e-11,3.58234440554816e-11,4.01533453254856e-11,4.4763890624682e-11,4.96490960144366e-11,5.47441148507541e-11,6.00177217960031e-11,6.54334228535193e-11,7.09230263732191e-11,7.64628960702971e-11,8.20081035901779e-11,8.76093867466569e-11,9.31584584965919e-11,9.86794435091607e-11,1.04063437462339e-10,1.09350631071689e-10,1.14496907223472e-10,1.1942733250812e-10,1.24139277310316e-10,1.28593950904318e-10,1.32723422261821e-10,1.36481284587264e-10,1.39904707602868e-10,1.42919771283537e-10,1.45569989488141e-10,1.47798318563655e-10,1.49577181605944e-10,1.50935000882558e-10,1.51880772605604e-10,1.52330623631957e-10,1.52336024840114e-10,1.5190942131014e-10,1.51022918764742e-10,1.49672673720164e-10,1.47842831972957e-10,1.45587428164688e-10,1.42882843119259e-10,1.3979462377378e-10,1.36316348351595e-10,1.32453700327637e-10,1.28240438491873e-10,1.23680390622678e-10,1.18898984550149e-10,1.13817212918195e-10,1.08478037080298e-10,1.03009365260999e-10,9.73362444326835e-11,9.14661089052957e-11,8.55414061627382e-11,7.96258114351754e-11,7.35994830437815e-11,6.7638853186492e-11,6.17700155511656e-11,5.596246080757e-11,5.03766599345872e-11,4.49331700220079e-11,3.97225919948303e-11,3.48259343413382e-11,3.02691584030152e-11,2.60427922991998e-11,2.22654889014301e-11,1.89388625962891e-11,1.61044869002815e-11,1.37775477440161e-11,1.19763975413889e-11,1.07260495235857e-11,1.00613156480488e-11,9.98609361618985e-12,1.05022221154612e-11,1.1598662376321e-11,1.3246944381132e-11,1.54263958917608e-11,1.8141806438969e-11,2.13338559694477e-11,2.4986988309332e-11,2.90441862113219e-11,3.34826149195459e-11,3.82480111799762e-11,4.32899752795978e-11,4.85867393339623e-11,5.40453233032944e-11,5.96607055857947e-11,6.53293092157439e-11,7.0999091148213e-11,7.67010806639102e-11,8.23023360889194e-11,8.77649016638115e-11,9.30925803358869e-11,9.81839306227922e-11,1.03007967006193e-10,1.07589195667958e-10,1.11933721950185e-10,1.15917213237489e-10,1.19527682192116e-10,1.22763233255206e-10,1.25578709093205e-10,1.28006806248529e-10,1.30014922175826e-10,1.3164964034115e-10,1.32816329961988e-10,1.33564525211666e-10,1.33899774851429e-10,1.33759528081655e-10,1.33222331799494e-10,1.32243354051978e-10,1.30842703455826e-10,1.29030875318945e-10,1.26808367062613e-10,1.24262893079234e-10,1.21373116010754e-10,1.18088003286914e-10,1.14440198113121e-10,1.10552831246882e-10,1.06445481557805e-10,1.02038100855755e-10,9.74838218733755e-11,9.2770521373309e-11,8.79227845817238e-11,8.29623388429326e-11,7.79173405833838e-11,7.28304639952104e-11,6.77575828620935e-11,6.2769282835666e-11,5.78183914764811e-11,5.29633028103636e-11,4.82224854981353e-11,4.36292951312313e-11,3.92340044511291e-11,3.50711251492632e-11,3.11681435364987e-11,2.75152449595284e-11,2.41404968295869e-11,2.10506171276691e-11,1.82781600508075e-11,1.58236814813715e-11,1.37006600579123e-11,1.1919765177199e-11,1.05074924574265e-11,9.45045475811223e-12,8.73494068900274e-12,8.39028170770913e-12,8.40632184055278e-12,8.75260238158125e-12,9.44795465584627e-12,1.04645356449157e-11,1.18251204238547e-11,1.34820456665771e-11,1.54319091018894e-11,1.76735060670023e-11,2.01457577031885e-11,2.28425070959684e-11,2.57679263641707e-11,2.89371811358916e-11,3.22659701763092e-11,3.57999784662341e-11,3.94698454481705e-11,4.32624150368845e-11,4.71885450007509e-11,5.12192623171265e-11,5.53006438568956e-11,5.94347623948687e-11,6.35969552068918e-11,6.77622559787463e-11,7.18970895126729e-11,7.59534793526265e-11,7.99103276765292e-11,8.37497245698961e-11,8.74614638013282e-11,9.09992533727432e-11,9.4324481284413e-11,9.74402909039133e-11,1.00309505786991e-10,1.0288228373972e-10,1.05210157510083e-10,1.07200420914175e-10,1.08939626106477e-10,1.10287986490146e-10,1.11334957775982e-10,1.1208785577689e-10,1.12413808044944e-10,1.12441494694205e-10,1.12093727667755e-10,1.11333980317804e-10,1.1029538863442e-10,1.08872333483457e-10,1.07084955341537e-10,1.05005492856788e-10,1.02603124963244e-10,9.98733902828279e-11,9.69115116941116e-11,9.36729999422919e-11,9.01589627697694e-11,8.64351628647564e-11,8.24914185437075e-11,7.84521183793842e-11,7.4248735632681e-11,6.98982816056228e-11,6.55059683577941e-11,6.10561845370575e-11,5.66184032301779e-11,5.21568483199055e-11,4.77597796186551e-11,4.34387330785833e-11,3.92683271474484e-11,3.51911556863327e-11,3.13233520862256e-11,2.76397189399045e-11,2.42227365756577e-11,2.10554905473945e-11,1.81599375405458e-11,1.5580239246829e-11,1.33567859939986e-11,1.1472344770222e-11,9.94027219931271e-12,8.83430724493687e-12,8.10013492845846e-12,7.77262480701292e-12,7.84800759658817e-12,8.33218703750399e-12,9.22627750053772e-12,1.04941183262663e-11,1.21482226105918e-11,1.4151015935819e-11,1.64982748801456e-11,1.91435101763982e-11,2.20869783762086e-11,2.53028861945523e-11,2.87498884173854e-11,3.23982348475021e-11,3.62186996529162e-11,4.01783006727684e-11,4.42335639038386e-11,4.83388731867809e-11,5.24618328148699e-11,5.66002189149685e-11,6.07221599534842e-11,6.4728312163802e-11,6.86270553390766e-11,7.23593545863827e-11,7.59233880805222e-11,7.93246912280706e-11,8.24808141677749e-11,8.53976743889041e-11,8.80525473385292e-11,9.03905491043683e-11,9.2466542612082e-11,9.42304838874573e-11,9.57154342992069e-11,9.68131518752617e-11,9.75459784355349e-11,9.79940796029715e-11,9.80922167993901e-11,9.7829794790338e-11,9.73141283460433e-11,9.64506504739423e-11,9.52604211307639e-11,9.37526017260635e-11,9.19661487645473e-11,8.99294848733697e-11,8.76126798767111e-11,8.50395242857881e-11,8.22693164373098e-11,7.93072585264855e-11,7.6182162009051e-11,7.290127516905e-11,6.95192761296786e-11,6.59962714426206e-11,6.23770035550825e-11,5.86938681402969e-11,5.50057789242481e-11,5.12867176376218e-11,4.76201375146224e-11,4.39899943083716e-11,4.04043448782799e-11,3.69039093711527e-11,3.35287550531544e-11,3.02713349516517e-11,2.71792391133079e-11,2.42379541209246e-11,2.14680934814923e-11,1.88917998223885e-11,1.65528945972377e-11,1.44427173084929e-11,1.25447827111906e-11,1.08846064850185e-11,9.48434220487267e-12,8.34098898183402e-12,7.46581851050254e-12,6.84570906535119e-12,6.4768653057469e-12,6.39699455935186e-12,6.57972515713991e-12,7.01004649929374e-12,7.68858933507293e-12,8.61000853819407e-12,9.75280691577344e-12,1.10928393746412e-11,1.26667749258573e-11,1.44211005771638e-11,1.63873804812564e-11,1.84949011300807e-11,2.07662276683612e-11,2.3177556201503e-11,2.574540945344e-11,2.84001917357117e-11,3.11201210438862e-11,3.39413190763718e-11,3.68340660453531e-11,3.97991372347941e-11,4.2778374365154e-11,4.57614978723242e-11,4.87810884290881e-11,5.17846777931971e-11,5.47301426639053e-11,5.76160714432718e-11,6.040635711503e-11,6.31177056171808e-11,6.57209028372897e-11,6.81995828576599e-11,7.04734079250503e-11,7.26242572828255e-11,7.45855950545793e-11,7.63425697674148e-11,7.79016113207708e-11,7.92373130981151e-11,8.02884570543669e-11,8.11551005211427e-11,8.17380525766688e-11,8.20363268224837e-11,8.20749759084679e-11,8.1846416255986e-11,8.13713904341857e-11,8.05817617100694e-11,7.96017719442942e-11,7.82589496902485e-11,7.67244059410977e-11,7.4926941245296e-11,7.29465222444741e-11,7.0685067858949e-11,6.82751019148524e-11,6.57013546068033e-11,6.29628373489474e-11,6.00835189150852e-11,5.70347924072495e-11,5.39107894444663e-11,5.07324808728102e-11,4.75149465666645e-11,4.42548865856821e-11,4.09757209361303e-11,3.77221623200851e-11,3.44672639686377e-11,3.13120498445785e-11,2.82891855600771e-11,2.53878936024063e-11,2.25842947555441e-11,1.99345170539378e-11,1.74634619111283e-11,1.51841861707879e-11,1.31298043709685e-11,1.13028229208793e-11,9.73057076808803e-12,8.41970149989539e-12,7.38016175469189e-12,6.61106931249957e-12,6.13063610597131e-12,5.93117807039803e-12,6.0154977031377e-12,6.39465546758586e-12,7.05581720604828e-12

D1 D2 Cassie: Time [ms]
0,0.0018,0.0036,0.0054,0.0072,0.009,0.0108,0.0126,0.0144,0.0162,0.018,0.0198,0.0216,0.0234,0.0252,0.027,0.0288,0.0306,0.0324,0.0342,0.036,0.0378,0.0396,0.0414,0.0432,0.045,0.0468,0.0486,0.0504,0.0522,0.054,0.0558,0.0576,0.0594,0.0612,0.063,0.0648,0.0666,0.0684,0.0702,0.072,0.0738,0.0756,0.0774,0.0792,0.081,0.0828,0.0846,0.0864,0.0882,0.09,0.0918,0.0936,0.0954,0.0972,0.099,0.1008,0.1026,0.1044,0.1062,0.108,0.1098,0.1116,0.1134,0.1152,0.117,0.1188,0.1206,0.1224,0.1242,0.126,0.1278,0.1296,0.1314,0.1332,0.135,0.1368,0.1386,0.1404,0.1422,0.144,0.1458,0.1476,0.1494,0.1512,0.153,0.1548,0.1566,0.1584,0.1602,0.162,0.1638,0.1656,0.1674,0.1692,0.171,0.1728,0.1746,0.1764,0.1782,0.18,0.1818,0.1836,0.1854,0.1872,0.189,0.1908,0.1926,0.1944,0.1962,0.198,0.1998,0.2016,0.2034,0.2052,0.207,0.2088,0.2106,0.2124,0.2142,0.216,0.2178,0.2196,0.2214,0.2232,0.225,0.2268,0.2286,0.2304,0.2322,0.234,0.2358,0.2376,0.2394,0.2412,0.243,0.2448,0.2466,0.2484,0.2502,0.252,0.2538,0.2556,0.2574,0.2592,0.261,0.2628,0.2646,0.2664,0.2682,0.27,0.2718,0.2736,0.2754,0.2772,0.279,0.2808,0.2826,0.2844,0.2862,0.288,0.2898,0.2916,0.2934,0.2952,0.297,0.2988,0.3006,0.3024,0.3042,0.306,0.3078,0.3096,0.3114,0.3132,0.315,0.3168,0.3186,0.3204,0.3222,0.324,0.3258,0.3276,0.3294,0.3312,0.333,0.3348,0.3366,0.3384,0.3402,0.342,0.3438,0.3456,0.3474,0.3492,0.351,0.3528,0.3546,0.3564,0.3582,0.36,0.3618,0.3636,0.3654,0.3672,0.369,0.3708,0.3726,0.3744,0.3762,0.378,0.3798,0.3816,0.3834,0.3852,0.387,0.3888,0.3906,0.3924,0.3942,0.396,0.3978,0.3996,0.4014,0.4032,0.405,0.4068,0.4086,0.4104,0.4122,0.414,0.4158,0.4176,0.4194,0.4212,0.423,0.4248,0.4266,0.4284,0.4302,0.432,0.4338,0.4356,0.4374,0.4392,0.441,0.4428,0.4446,0.4464,0.4482,0.45,0.4518,0.4536,0.4554,0.4572,0.459,0.4608,0.4626,0.4644,0.4662,0.468,0.4698,0.4716,0.4734,0.4752,0.477,0.4788,0.4806,0.4824,0.4842,0.486,0.4878,0.4896,0.4914,0.4932,0.495,0.4968,0.4986,0.5004,0.5022,0.504,0.5058,0.5076,0.5094,0.5112,0.513,0.5148,0.5166,0.5184,0.5202,0.522,0.5238,0.5256,0.5274,0.5292,0.531,0.5328,0.5346,0.5364,0.5382,0.54,0.5418,0.5436,0.5454,0.5472,0.549,0.5508,0.5526,0.5544,0.5562,0.558,0.5598,0.5616,0.5634,0.5652,0.567,0.5688,0.5706,0.5724,0.5742,0.576,0.5778,0.5796,0.5814,0.5832,0.585,0.5868,0.5886,0.5904,0.5922,0.594,0.5958,0.5976,0.5994,0.6012,0.603,0.6048,0.6066,0.6084,0.6102,0.612,0.6138,0.6156,0.6174,0.6192,0.621,0.6228,0.6246,0.6264,0.6282,0.63,0.6318,0.6336,0.6354,0.6372,0.639,0.6408,0.6426,0.6444,0.6462,0.648,0.6498,0.6516,0.6534,0.6552,0.657,0.6588,0.6606,0.6624,0.6642,0.666,0.6678,0.6696,0.6714,0.6732,0.675,0.6768,0.6786,0.6804,0.6822,0.684,0.6858,0.6876,0.6894,0.6912,0.693,0.6948,0.6966,0.6984,0.7002,0.702,0.7038,0.7056,0.7074,0.7092,0.711,0.7128,0.7146,0.7164,0.7182,0.72,0.7218,0.7236,0.7254,0.7272,0.729,0.7308,0.7326,0.7344,0.7362,0.738,0.7398,0.7416,0.7434,0.7452,0.747,0.7488,0.7506,0.7524,0.7542,0.756,0.7578,0.7596,0.7614,0.7632,0.765,0.7668,0.7686,0.7704,0.7722,0.774,0.7758,0.7776,0.7794,0.7812,0.783,0.7848,0.7866,0.7884,0.7902,0.792,0.7938,0.7956,0.7974,0.7992,0.801,0.8028,0.8046,0.8064,0.8082,0.81,0.8118,0.8136,0.8154,0.8172,0.819,0.8208,0.8226,0.8244,0.8262,0.828,0.8298,0.8316,0.8334,0.8352,0.837,0.8388,0.8406,0.8424,0.8442,0.846,0.8478,0.8496,0.8514,0.8532,0.855,0.8568,0.8586,0.8604,0.8622,0.864,0.8658,0.8676,0.8694,0.8712,0.873,0.8748,0.8766,0.8784,0.8802,0.882,0.8838,0.8856,0.8874,0.8892,0.891,0.8928,0.8946,0.8964,0.8982,0.9,0.9018,0.9036,0.9054,0.9072,0.909,0.9108,0.9126,0.9144,0.9162,0.918,0.9198,0.9216,0.9234,0.9252,0.927,0.9288,0.9306,0.9324,0.9342,0.936,0.9378,0.9396,0.9414,0.9432,0.945,0.9468,0.9486,0.9504,0.9522,0.954,0.9558,0.9576,0.9594,0.9612,0.963,0.9648,0.9666,0.9684,0.9702,0.972,0.9738,0.9756,0.9774,0.9792,0.981,0.9828,0.9846,0.9864,0.9882,0.99,0.9918,0.9936,0.9954,0.9972,0.999,1.0008,1.0026,1.0044,1.0062,1.008,1.0098,1.0116,1.0134,1.0152,1.017,1.0188,1.0206,1.0224,1.0242,1.026,1.0278,1.0296,1.0314,1.0332,1.035,1.0368,1.0386,1.0404,1.0422,1.044,1.0458,1.0476,1.0494,1.0512,1.053,1.0548,1.0566,1.0584,1.0602,1.062,1.0638,1.0656,1.0674,1.0692,1.071,1.0728,1.0746,1.0764,1.0782,1.08,1.0818,1.0836,1.0854,1.0872,1.089,1.0908,1.0926,1.0944,1.0962,1.098,1.0998,1.1016,1.1034,1.1052,1.107,1.1088,1.1106,1.1124,1.1142,1.116,1.1178,1.1196,1.1214,1.1232,1.125,1.1268,1.1286,1.1304,1.1322,1.134,1.1358,1.1376,1.1394,1.1412,1.143,1.1448,1.1466,1.1484,1.1502,1.152,1.1538,1.1556,1.1574,1.1592,1.161,1.1628,1.1646,1.1664,1.1682,1.17,1.1718,1.1736,1.1754,1.1772,1.179,1.1808,1.1826,1.1844,1.1862,1.188,1.1898,1.1916,1.1934,1.1952,1.197,1.1988,1.2006,1.2024,1.2042,1.206,1.2078,1.2096,1.2114,1.2132,1.215,1.2168,1.2186,1.2204,1.2222,1.224,1.2258,1.2276,1.2294,1.2312,1.233,1.2348,1.2366,1.2384,1.2402,1.242,1.2438,1.2456,1.2474,1.2492,1.251,1.2528,1.2546,1.2564,1.2582,1.26,1.2618,1.2636,1.2654,1.2672,1.269,1.2708,1.2726,1.2744,1.2762,1.278,1.2798,1.2816,1.2834,1.2852,1.287,1.2888,1.2906,1.2924,1.2942,1.296,1.2978,1.2996,1.3014,1.3032,1.305,1.3068,1.3086,1.3104,1.3122,1.314,1.3158,1.3176,1.3194,1.3212,1.323,1.3248,1.3266,1.3284,1.3302,1.332,1.3338,1.3356,1.3374,1.3392,1.341,1.3428,1.3446,1.3464,1.3482,1.35,1.3518,1.3536,1.3554,1.3572,1.359,1.3608,1.3626,1.3644,1.3662,1.368,1.3698,1.3716,1.3734,1.3752,1.377,1.3788,1.3806,1.3824,1.3842,1.386,1.3878,1.3896,1.3914,1.3932,1.395,1.3968,1.3986,1.4004,1.4022,1.404,1.4058,1.4076,1.4094,1.4112,1.413,1.4148,1.4166,1.4184,1.4202,1.422,1.4238,1.4256,1.4274,1.4292,1.431,1.4328,1.4346,1.4364,1.4382,1.44,1.4418,1.4436,1.4454,1.4472,1.449,1.4508,1.4526,1.4544,1.4562,1.458,1.4598,1.4616,1.4634,1.4652,1.467,1.4688,1.4706,1.4724,1.4742,1.476,1.4778,1.4796,1.4814,1.4832,1.485,1.4868,1.4886,1.4904,1.4922,1.494,1.4958,1.4976,1.4994,1.5012,1.503,1.5048,1.5066,1.5084,1.5102,1.512,1.5138,1.5156,1.5174,1.5192,1.521,1.5228,1.5246,1.5264,1.5282,1.53,1.5318,1.5336,1.5354,1.5372,1.539,1.5408,1.5426,1.5444,1.5462,1.548,1.5498,1.5516,1.5534,1.5552,1.557,1.5588,1.5606,1.5624,1.5642,1.566,1.5678,1.5696,1.5714,1.5732,1.575,1.5768,1.5786,1.5804,1.5822,1.584,1.5858,1.5876,1.5894,1.5912,1.593,1.5948,1.5966,1.5984,1.6002,1.602,1.6038,1.6056,1.6074,1.6092,1.611,1.6128,1.6146,1.6164,1.6182,1.62,1.6218,1.6236,1.6254,1.6272,1.629,1.6308,1.6326,1.6344,1.6362,1.638,1.6398,1.6416,1.6434,1.6452,1.647,1.6488,1.6506,1.6524,1.6542,1.656,1.6578,1.6596,1.6614,1.6632,1.665,1.6668,1.6686,1.6704,1.6722,1.674,1.6758,1.6776,1.6794,1.6812,1.683,1.6848,1.6866,1.6884,1.6902,1.692,1.6938,1.6956,1.6974,1.6992,1.701,1.7028,1.7046,1.7064,1.7082,1.71,1.7118,1.7136,1.7154,1.7172,1.719,1.7208,1.7226,1.7244,1.7262,1.728,1.7298,1.7316,1.7334,1.7352,1.737,1.7388,1.7406,1.7424,1.7442,1.746,1.7478,1.7496,1.7514,1.7532,1.755,1.7568,1.7586,1.7604,1.7622,1.764,1.7658,1.7676,1.7694,1.7712,1.773,1.7748,1.7766,1.7784,1.7802,1.782,1.7838,1.7856,1.7874,1.7892,1.791,1.7928,1.7946,1.7964,1.7982,1.8,1.8018,1.8036,1.8054,1.8072,1.809,1.8108,1.8126,1.8144,1.8162,1.818,1.8198,1.8216,1.8234,1.8252,1.827,1.8288,1.8306,1.8324,1.8342,1.836,1.8378,1.8396,1.8414,1.8432,1.845,1.8468,1.8486,1.8504,1.8522,1.854,1.8558,1.8576,1.8594,1.8612,1.863,1.8648,1.8666,1.8684,1.8702,1.872,1.8738,1.8756,1.8774,1.8792,1.881,1.8828,1.8846,1.8864,1.8882,1.89,1.8918,1.8936,1.8954,1.8972,1.899,1.9008,1.9026,1.9044,1.9062,1.908,1.9098,1.9116,1.9134,1.9152,1.917,1.9188,1.9206,1.9224,1.9242,1.926,1.9278,1.9296,1.9314,1.9332,1.935,1.9368,1.9386,1.9404,1.9422,1.944,1.9458,1.9476,1.9494,1.9512,1.953,1.9548,1.9566,1.9584,1.9602,1.962,1.9638,1.9656,1.9674,1.9692,1.971,1.9728,1.9746,1.9764,1.9782,1.98,1.9818,1.9836,1.9854,1.9872,1.989,1.9908,1.9926,1.9944,1.9962,1.998,1.9998

D1 D2 Cassie: KE_{tot} [J]
0,3.29544803687032e-11,6.96604828378524e-11,9.25445255823184e-11,1.14730807410455e-10,1.37288070378026e-10,1.56592288514829e-10,1.73187086018395e-10,1.89858250152515e-10,2.08114427253384e-10,2.27810822115525e-10,2.48120472187477e-10,2.68166012691827e-10,2.87394443553346e-10,3.05440220145242e-10,3.22577673119848e-10,3.38966471879202e-10,3.54755741661102e-10,3.70191988108482e-10,3.85493667338249e-10,4.00849479272039e-10,4.16202037729277e-10,4.31770920276039e-10,4.47632504169739e-10,4.63437820895479e-10,4.78646741726497e-10,4.93164141670528e-10,5.07382166573343e-10,5.21758126351897e-10,5.36485357959341e-10,5.51750527061323e-10,5.68695147280152e-10,5.86378923653311e-10,6.02247062007464e-10,6.14966657388555e-10,6.27112979962682e-10,6.42272418823587e-10,6.60382526483867e-10,6.78490338821138e-10,6.93926179813728e-10,7.05425877766049e-10,7.13184864192589e-10,7.17917319237705e-10,7.2027338654367e-10,7.20756637534105e-10,7.19702935716169e-10,7.17320691738763e-10,7.14136592746014e-10,7.10942664932801e-10,7.08487268726285e-10,7.0768598134251e-10,7.09292473241524e-10,7.13619629908606e-10,7.20773678904e-10,7.30823746292575e-10,7.44334537994961e-10,7.62015263529924e-10,7.84279047011831e-10,8.10904272054374e-10,8.41429341614285e-10,8.75270093272627e-10,9.11976522629337e-10,9.51443599357745e-10,9.93587713986192e-10,1.03816369356526e-09,1.08441709780054e-09,1.13111501682283e-09,1.17668501648415e-09,1.21898335112797e-09,1.2552271104171e-09,1.28211190034885e-09,1.29634575660598e-09,1.29552249119748e-09,1.27818045943385e-09,1.2448640958483e-09,1.19842137012278e-09,1.14355048432247e-09,1.08632123413848e-09,1.0324083206758e-09,9.8534553792167e-10,9.4589919967486e-10,9.12878107046427e-10,8.84851267159439e-10,8.60761622857723e-10,8.4037055281558e-10,8.23966678717585e-10,8.11398594853122e-10,8.01920455843908e-10,7.94812389036431e-10,7.89187606129146e-10,7.84310538165394e-10,7.78710877282528e-10,7.7068373021649e-10,7.57956903312772e-10,7.38812453131563e-10,7.11882910523992e-10,6.7670058541399e-10,6.33460751186999e-10,5.83719936136012e-10,5.30795098438689e-10,4.78773208891568e-10,4.31564267646975e-10,3.91608655121256e-10,3.59308847248962e-10,3.33980736170207e-10,3.14594428207153e-10,3.00330375666478e-10,2.90169808966469e-10,2.82326852698123e-10,2.74664435605995e-10,2.6526060744102e-10,2.53383496580595e-10,2.39560989718419e-10,2.25267725467813e-10,2.11979849908319e-10,2.01281591373717e-10,1.93995098370371e-10,1.90554017880304e-10,1.91025743652081e-10,1.95101313681719e-10,2.02182697349427e-10,2.11545906111269e-10,2.22356721906278e-10,2.33528786124464e-10,2.44015761783876e-10,2.52888184148486e-10,2.59607514633334e-10,2.64474779287297e-10,2.68327861967453e-10,2.7260266486634e-10,2.7893855998834e-10,2.88775731440217e-10,3.02918278928612e-10,3.21678473942234e-10,3.4504076076211e-10,3.71831088529048e-10,3.9975998048084e-10,4.25785440778385e-10,4.47368152379339e-10,4.63965861264213e-10,4.76358501982114e-10,4.86325304621446e-10,4.95357686950932e-10,5.04955933500111e-10,5.16293842734882e-10,5.2976809844697e-10,5.45530994861334e-10,5.6296882449944e-10,5.81466273333828e-10,6.00132274310876e-10,6.17897932494397e-10,6.34218161356698e-10,6.48627752973486e-10,6.6074398737665e-10,6.7073058572334e-10,6.79454145709136e-10,6.87623113234851e-10,6.9589789343045e-10,7.04516445728032e-10,7.13459167038663e-10,7.22115986841864e-10,7.29849428214067e-10,7.35847460712932e-10,7.39583984964305e-10,7.40672304219756e-10,7.39086587858623e-10,7.35025470619312e-10,7.28353032382214e-10,7.18971165044462e-10,7.06537376481325e-10,6.91144544973625e-10,6.72756327509049e-10,6.51709536200673e-10,6.28916637405456e-10,6.0528831154025e-10,5.81698246736888e-10,5.58596549723131e-10,5.36043375233588e-10,5.13777507977403e-10,4.91352543858028e-10,4.68568632295917e-10,4.45257395393337e-10,4.21613748811872e-10,3.97530721991447e-10,3.72472603070745e-10,3.45758206357607e-10,3.16633264416214e-10,2.84727972631753e-10,2.50789438851458e-10,2.16279185309624e-10,1.82818265924657e-10,1.52260402266093e-10,1.26012647640239e-10,1.04912561494424e-10,8.93937808010065e-11,7.9432843704074e-11,7.47274104703941e-11,7.49365153720817e-11,7.94157286800403e-11,8.76834955974192e-11,9.92226520288462e-11,1.13554569455169e-10,1.30244632654982e-10,1.48783608212419e-10,1.6861734532332e-10,1.89331152498374e-10,2.10625959467811e-10,2.32400222711681e-10,2.54591323664839e-10,2.76959745945108e-10,2.9915283363188e-10,3.20477809757027e-10,3.40478710565034e-10,3.58768766186158e-10,3.75216996016715e-10,3.89847690968864e-10,4.02623041306904e-10,4.13691276199432e-10,4.22998489288095e-10,4.31005688008708e-10,4.38256974844191e-10,4.45567263006318e-10,4.53611877914422e-10,4.6293120971063e-10,4.73834058549974e-10,4.8604957622227e-10,4.98984350983903e-10,5.11890564296215e-10,5.24061219695503e-10,5.34720610326258e-10,5.43165303368888e-10,5.49055414460831e-10,5.5228033747438e-10,5.52755637938466e-10,5.50485057129879e-10,5.45789081228216e-10,5.38968246543499e-10,5.30418544216412e-10,5.20634168242895e-10,5.1007459035066e-10,4.99274832592868e-10,4.88645649378151e-10,4.78560982096937e-10,4.69380814321199e-10,4.60187457482179e-10,4.49797523593102e-10,4.37937030166853e-10,4.24223221404756e-10,4.08659565161603e-10,3.9129182593646e-10,3.7229058587666e-10,3.51984506685656e-10,3.30796254612973e-10,3.090435446184e-10,2.87254855837071e-10,2.65886585558169e-10,2.45304846873933e-10,2.25715261247531e-10,2.07393588559683e-10,1.90204394248426e-10,1.74188304788217e-10,1.59148962891976e-10,1.44977002217383e-10,1.31496979757864e-10,1.18585015055255e-10,1.06293677885164e-10,9.44885925640635e-11,8.31917870979512e-11,7.23220189705597e-11,6.18532382196769e-11,5.19147450468501e-11,4.28401366912076e-11,3.50730513548401e-11,2.91366719904347e-11,2.54340186937224e-11,2.41742599809945e-11,2.53307782185198e-11,2.86668129270161e-11,3.37556240579977e-11,4.02961582127815e-11,4.78142912449601e-11,5.60755137568896e-11,6.48125798167095e-11,7.37623529293283e-11,8.28879913500989e-11,9.21614736922802e-11,1.0160932350402e-10,1.11213409819875e-10,1.21192226292475e-10,1.31652835707648e-10,1.42711280034995e-10,1.54385607839514e-10,1.66702703555393e-10,1.79585633206011e-10,1.92958725666722e-10,2.06806823733546e-10,2.21002010456083e-10,2.35354708462095e-10,2.49635881001788e-10,2.63669941709897e-10,2.77178762714678e-10,2.89962816408068e-10,3.019678410538e-10,3.13031673554793e-10,3.23143979633804e-10,3.32305384697344e-10,3.40596379663449e-10,3.48274665742003e-10,3.55508679786825e-10,3.62406561265371e-10,3.69093940937619e-10,3.75598612401633e-10,3.81897565678898e-10,3.88157150238233e-10,3.94232642578746e-10,4.0006224782379e-10,4.05508761901344e-10,4.10415772005084e-10,4.14632440548778e-10,4.17984444825335e-10,4.20236781135883e-10,4.21241827384925e-10,4.21031463542122e-10,4.19463484554948e-10,4.16651040924204e-10,4.12641805345438e-10,4.07633861132377e-10,4.01850170328066e-10,3.95320996372151e-10,3.88327818936847e-10,3.80817456890717e-10,3.72883262076337e-10,3.64498133870406e-10,3.55609520062484e-10,3.45921373289324e-10,3.35398246415099e-10,3.23751377995999e-10,3.10830554226834e-10,2.96387503645242e-10,2.80586250235611e-10,2.63388962985983e-10,2.4500112851066e-10,2.25602459177186e-10,2.05429904385841e-10,1.84835659436628e-10,1.64104432942887e-10,1.43630486990153e-10,1.23736473371866e-10,1.04815054356965e-10,8.71810403358219e-11,7.11387866204365e-11,5.69343307113561e-11,4.48241563334297e-11,3.50053232558124e-11,2.77754029330973e-11,2.324182157986e-11,2.14040138501547e-11,2.23862645770399e-11,2.61127455384541e-11,3.24781657585338e-11,4.12915159980963e-11,5.23464678097563e-11,6.53704742821217e-11,8.00985910514736e-11,9.61871809481611e-11,1.13267748043201e-10,1.31047433195354e-10,1.49252147094364e-10,1.67524577211071e-10,1.85647356395965e-10,2.03186517855164e-10,2.19964498470286e-10,2.35903543752519e-10,2.5095753243471e-10,2.65104278170436e-10,2.78431831528207e-10,2.9092719143051e-10,3.02562319089969e-10,3.13331143380612e-10,3.23314704719226e-10,3.32481965847904e-10,3.40792230474764e-10,3.48368316513003e-10,3.54979149380415e-10,3.6080651863807e-10,3.65827146204387e-10,3.69824084908183e-10,3.72855011902287e-10,3.74814483456455e-10,3.75710973689876e-10,3.75631792534693e-10,3.74312286785829e-10,3.71950042374155e-10,3.68489522140453e-10,3.63889977382581e-10,3.5839012032851e-10,3.51953518764206e-10,3.44763473671782e-10,3.36840206923769e-10,3.28406165335561e-10,3.19378838462318e-10,3.09868755990007e-10,2.99871490128576e-10,2.8936240524231e-10,2.78314664027575e-10,2.66807847229681e-10,2.54915564681127e-10,2.42708666830601e-10,2.30223583705573e-10,2.1757759552055e-10,2.04803990926912e-10,1.92090356426771e-10,1.7946589785975e-10,1.66987075647737e-10,1.54657891977901e-10,1.42595572443062e-10,1.30855926717912e-10,1.19499252093228e-10,1.086216695216e-10,9.83056372159503e-11,8.85676554775198e-11,7.94354740535021e-11,7.10011948151128e-11,6.32548861997105e-11,5.62356226863366e-11,4.99312113477477e-11,4.43366705135357e-11,3.94635143254571e-11,3.52991183821018e-11,3.18960363269621e-11,2.9219344199227e-11,2.72783640681808e-11,2.61082870061496e-11,2.56746026710868e-11,2.59848699391059e-11,2.70005267056309e-11,2.87097086403256e-11,3.10701113774097e-11,3.40905544102558e-11,3.77932787302011e-11,4.2081129508283e-11,4.70090590523478e-11,5.25790270343665e-11,5.8764348220431e-11,6.55490724284853e-11,7.28657821972391e-11,8.06507219909549e-11,8.88408961114837e-11,9.73545667137149e-11,1.06186709945911e-10,1.15264796514393e-10,1.245707931172e-10,1.34074389065152e-10,1.43800577548239e-10,1.53811644922787e-10,1.64072568358515e-10,1.74474847744162e-10,1.84939397012212e-10,1.95398263801522e-10,2.05888988582725e-10,2.16315708973438e-10,2.26577593266072e-10,2.36534528465073e-10,2.46216090839846e-10,2.55469502263103e-10,2.64338366139649e-10,2.72678350266292e-10,2.80365551784234e-10,2.87352613173115e-10,2.93696129225451e-10,2.99380957772848e-10,3.04223085540525e-10,3.08336367553185e-10,3.11625602629679e-10,3.14090266555632e-10,3.15772729299046e-10,3.16690457053133e-10,3.16733644215825e-10,3.16035618278379e-10,3.14592084599237e-10,3.12280563301208e-10,3.09187801864079e-10,3.053385258716e-10,3.00650250296557e-10,2.95127002516743e-10,2.88835029477473e-10,2.81764785224709e-10,2.73969838051416e-10,2.65449819218766e-10,2.562430844126e-10,2.46379621907086e-10,2.35926802670191e-10,2.24785470540812e-10,2.13141683770279e-10,2.00986363526286e-10,1.88320541446195e-10,1.75256778756757e-10,1.61916548296974e-10,1.48273249678146e-10,1.34525330462873e-10,1.20812745766944e-10,1.07220795776129e-10,9.399906327804e-11,8.13101281891381e-11,6.93003835890585e-11,5.81266787150474e-11,4.79929463691625e-11,3.90517573179312e-11,3.14958545336967e-11,2.54369162388247e-11,2.10402201387415e-11,1.83365132425527e-11,1.73676866421559e-11,1.81237884341383e-11,2.06025063949477e-11,2.47086987221831e-11,3.04157432475191e-11,3.75716940461079e-11,4.60424661241059e-11,5.57075874297475e-11,6.63764013349389e-11,7.79100551231476e-11,9.00986664638981e-11,1.02787288388735e-10,1.15850851557851e-10,1.29080198605238e-10,1.42324353279109e-10,1.55484458301547e-10,1.6839656818677e-10,1.80899415499954e-10,1.92942869806882e-10,2.04343155052808e-10,2.15055120215104e-10,2.25021475872258e-10,2.34151507800929e-10,2.4239092266233e-10,2.49667742252934e-10,2.56027442713501e-10,2.61386025605237e-10,2.65791670975331e-10,2.69327117107829e-10,2.71851457294393e-10,2.73463682697712e-10,2.7422275634217e-10,2.74119845745125e-10,2.73156463083312e-10,2.71427837202042e-10,2.68996806711579e-10,2.65768624375514e-10,2.61844979072999e-10,2.57340184570552e-10,2.52206017585725e-10,2.46454633394661e-10,2.40311647187143e-10,2.33623810604597e-10,2.26599468995781e-10,2.19188378543871e-10,2.11454050309268e-10,2.03456833318721e-10,1.9524588381291e-10,1.86899273355161e-10,1.78508159196013e-10,1.7001325209808e-10,1.61463221607894e-10,1.5297015946983e-10,1.44551021406735e-10,1.36234457696965e-10,1.28068373505468e-10,1.20021370709954e-10,1.12167487920086e-10,1.04529589728064e-10,9.71592671566441e-11,9.00083317653035e-11,8.30683859260496e-11,7.64062637038194e-11,7.00305644362568e-11,6.39683332317867e-11,5.8221453698012e-11,5.28024895596225e-11,4.77372633638292e-11,4.31115002020316e-11,3.88836833754877e-11,3.50863546762897e-11,3.17496063555581e-11,2.88543546377416e-11,2.64266240607808e-11,2.4469435657871e-11,2.29784003925415e-11,2.19816991748839e-11,2.15108692913773e-11,2.1557530356501e-11,2.21059020298585e-11,2.31622227957774e-11,2.47438609790629e-11,2.68274115407223e-11,2.94629121415694e-11,3.25888285695304e-11,3.62701893403386e-11,4.044196378599e-11,4.51663111863123e-11,5.03999063668405e-11,5.61557956542387e-11,6.23907249507629e-11,6.9120268512213e-11,7.63317313485704e-11,8.39160308736597e-11,9.18539354961729e-11,1.00161188303233e-10,1.0866901086113e-10,1.17366855285026e-10,1.26142896689785e-10,1.34984132406514e-10,1.43856530798419e-10,1.52678015880273e-10,1.61422708564395e-10,1.70007039243444e-10,1.78399790940669e-10,1.86440878353905e-10,1.94127774390008e-10,2.01355999746954e-10,2.0806565007747e-10,2.14266179214493e-10,2.19894581671912e-10,2.24917674669905e-10,2.29285083647771e-10,2.32950902235618e-10,2.3591857549673e-10,2.38092516926763e-10,2.39490281270344e-10,2.40150788775179e-10,2.39995299144186e-10,2.3908913731917e-10,2.3743891719553e-10,2.35091548540504e-10,2.31999889933949e-10,2.28274584213971e-10,2.23856070122521e-10,2.18814170914502e-10,2.13163174338492e-10,2.06987078174351e-10,2.00262648885682e-10,1.93069719448471e-10,1.8538289619773e-10,1.77305346577946e-10,1.68845600589479e-10,1.60071278411645e-10,1.50995812257266e-10,1.4167326795936e-10,1.32175712961167e-10,1.22636879343065e-10,1.12987390294139e-10,1.03361183098607e-10,9.3842229772011e-11,8.45190762357185e-11,7.54722064277549e-11,6.67355095198584e-11,5.84112237475199e-11,5.06850602236093e-11,4.34626238903632e-11,3.69516845646736e-11,3.11612546095322e-11,2.62220238278259e-11,2.21873788334569e-11,1.90717634553354e-11,1.69678002528069e-11,1.5812307359193e-11,1.57075295205641e-11,1.66722562136183e-11,1.86775435555644e-11,2.16883568426729e-11,2.56806928830717e-11,3.06150094957759e-11,3.64229133619131e-11,4.30389362818947e-11,5.03577718447462e-11,5.83055508165514e-11,6.67921700187426e-11,7.56966024571998e-11,8.48848255445077e-11,9.42410311292741e-11,1.03691047616622e-10,1.13129193562096e-10,1.22461512636413e-10,1.31531704115996e-10,1.40338075383117e-10,1.4875849103054e-10,1.56724806444658e-10,1.64240726372672e-10,1.71044559299186e-10,1.77253850172859e-10,1.82789147729466e-10,1.87642611654915e-10,1.91719384539363e-10,1.95103171188887e-10,1.9765658037871e-10,1.99567121947668e-10,2.00722072531613e-10,2.01126451279849e-10,2.00844355817765e-10,1.99878827942166e-10,1.98338741170558e-10,1.96167233230556e-10,1.93428092271904e-10,1.90172654609635e-10,1.86405579640872e-10,1.82207931659313e-10,1.77685521840082e-10,1.72794875947375e-10,1.67581448494098e-10,1.62104863722028e-10,1.56474784083434e-10,1.5064662951901e-10,1.4470393224867e-10,1.38650863547555e-10,1.3249578401277e-10,1.26308050553405e-10,1.20159682455322e-10,1.14018078017883e-10,1.07907521279052e-10,1.01841678212707e-10,9.5860207664059e-11,9.00064900944114e-11,8.43267270947622e-11,7.87135122728199e-11,7.32571097481825e-11,6.79379948350153e-11,6.28230097507086e-11,5.78703540632864e-11,5.31530132884057e-11,4.86010700117326e-11,4.42971679071279e-11,4.02358416316306e-11,3.64192690747672e-11,3.28894978307119e-11,2.96302053253496e-11,2.6691236592222e-11,2.4054759424617e-11,2.17628230648082e-11,1.98318230893676e-11,1.82808907177133e-11,1.71002567687017e-11,1.63169393045525e-11,1.59568616455781e-11,1.60181876426904e-11,1.65119720500779e-11,1.7423271075418e-11,1.87640787081e-11,2.05600334788938e-11,2.27838742747557e-11,2.54351902203323e-11,2.85076148883563e-11,3.19930825312818e-11,3.59119348308497e-11,4.02048883125427e-11,4.4886432402551e-11,4.99156088909893e-11,5.53642176863413e-11,6.11265125425151e-11,6.71494154757663e-11,7.34824038626185e-11,8.00089144384075e-11,8.66872878916763e-11,9.34652860894594e-11,1.00334376400319e-10,1.07253743574973e-10,1.14080440946856e-10,1.20851891299493e-10,1.27494604389632e-10,1.3391137237731e-10,1.4003034075096e-10,1.45929490838176e-10,1.5150646100122e-10,1.56623623596176e-10,1.61325306195736e-10,1.65580127567486e-10,1.69299379400935e-10,1.72480370560853e-10,1.75052964266146e-10,1.77052027280759e-10,1.78435805959847e-10,1.79217623439488e-10,1.79328397166851e-10,1.78754188237892e-10,1.77574619279072e-10,1.75807366856661e-10,1.73466131602881e-10,1.70515187069802e-10,1.66957576831488e-10,1.62910493417843e-10,1.58436789647319e-10,1.53509897969357e-10,1.48077938080568e-10,1.42291198248305e-10,1.36178953419417e-10,1.29782904318546e-10,1.23100368302459e-10,1.16257220989058e-10,1.09285859870298e-10,1.02149095357345e-10,9.49688941452987e-11,8.78121754314682e-11,8.07068507102595e-11,7.36404477017077e-11,6.67879326004819e-11,6.01201735221295e-11,5.36957768109788e-11,4.76465970314879e-11,4.19053005799804e-11,3.65523918674218e-11,3.16608119211769e-11,2.72736367783148e-11,2.33805032586006e-11,2.00343014311379e-11,1.72933560737686e-11,1.51767541608125e-11,1.37085632597768e-11,1.29021935352434e-11,1.27276283887309e-11,1.31754817309982e-11,1.42825258360503e-11,1.60342598979271e-11,1.84076183613738e-11,2.14212194532636e-11,2.494045288671e-11,2.90086070595149e-11,3.35800737247594e-11,3.8573937634913e-11,4.3970328642032e-11,4.97045170980349e-11,5.56881260143509e-11,6.19517594064404e-11,6.83234111694637e-11,7.47546333846757e-11,8.12534515730394e-11,8.76546868976525e-11,9.39684122885542e-11,1.00137972340689e-10,1.0610804617691e-10,1.1184262927967e-10,1.17275351434731e-10,1.22276603360119e-10,1.26886507476323e-10,1.31066644589557e-10,1.34853407294452e-10,1.38104665630652e-10,1.40842613319089e-10,1.43097289509409e-10,1.44799780550457e-10,1.45955101483513e-10,1.46633331118266e-10,1.46796829674466e-10,1.46460148025305e-10,1.45639076807813e-10,1.44329358311333e-10,1.42604267376818e-10,1.40467815778658e-10,1.37967335559173e-10,1.35082357796817e-10,1.31831139662333e-10,1.28341916411467e-10,1.24602223650374e-10,1.20636825171461e-10,1.16437781223348e-10,1.12042277577095e-10,1.07521102493321e-10,1.02933765538213e-10,9.8263543603364e-11,9.34906300377449e-11,8.87441236235329e-11,8.3975887272375e-11,7.91956628880603e-11,7.44954132390881e-11,6.98354199411211e-11,6.52540731690938e-11,6.07264214033978e-11,5.632179314413e-11,5.20349150028023e-11,4.79095166642805e-11,4.39220203863441e-11,4.00872355911274e-11,3.64097169582772e-11,3.29527497103522e-11,2.97183498985665e-11,2.66738608655988e-11,2.38998575139674e-11,2.13594213372691e-11,1.9066059907092e-11,1.70515569423458e-11,1.53330844018388e-11,1.39183124381568e-11,1.28100925608468e-11,1.20316631172205e-11,1.1588244836838e-11,1.14595092722272e-11,1.16717491266019e-11,1.2234825871378e-11,1.31264040020664e-11,1.43775443427761e-11,1.59456472036666e-11,1.78352640669689e-11,2.00553052799427e-11,2.2581246559535e-11,2.54219952201868e-11,2.85533831320678e-11,3.19639634559232e-11,3.56186171451035e-11,3.95295345456607e-11,4.36794263977493e-11,4.80466754338575e-11,5.25786543208016e-11,5.72723358388946e-11,6.21160786242351e-11,6.70316667469991e-11,7.20571870135771e-11,7.70983236668511e-11,8.21282740633146e-11,8.71157850034445e-11,9.19947407370649e-11,9.6767193281889e-11,1.01328389372858e-10,1.05739907505563e-10,1.09905692082547e-10,1.13779941381046e-10,1.17368763195454e-10,1.20584153017894e-10,1.23434350727389e-10,1.25931993153307e-10,1.27983788384385e-10,1.29584013539237e-10,1.30731296274804e-10,1.31404572809604e-10,1.31606657989145e-10,1.31334566449637e-10,1.30593830419385e-10,1.29339296061154e-10,1.27569078540599e-10,1.25449917022574e-10,1.22913157016666e-10,1.19899072577758e-10,1.16503794012508e-10,1.12735652867796e-10,1.08610714921512e-10,1.04246019025982e-10,9.96414569786281e-11,9.47150046915973e-11,8.96133112096858e-11,8.4422477077103e-11,7.91053751990068e-11,7.37214394951889e-11,6.83315030356208e-11,6.28885595964233e-11,5.75818099821765e-11,5.23840023799494e-11,4.73318822456824e-11,4.24008796031222e-11,3.77296384555113e-11,3.3307452051813e-11,2.92101870474042e-11,2.5424870774646e-11,2.1988909366589e-11,1.89170454935342e-11,1.62380225110838e-11,1.39774977927347e-11,1.2122286269528e-11,1.07155936448371e-11,9.75608181459748e-12,9.26075308067988e-12,9.21257173526458e-12,9.60017778809379e-12,1.04252578715094e-11,1.16730271122981e-11,1.33151641368086e-11,1.53496758316559e-11,1.77780558657129e-11,2.05448064880401e-11,2.36288256185786e-11,2.70044307080785e-11,3.06742645418717e-11,3.45322116528019e-11,3.8585814939726e-11,4.28264874679298e-11,4.71758954389109e-11,5.15984393054693e-11,5.60192530321757e-11,6.04667352673509e-11,6.48861654188308e-11,6.92797595766816e-11,7.34954504803058e-11,7.75916244968895e-11,8.15003834513872e-11,8.52250380853931e-11,8.87430737570778e-11,9.19827858941276e-11,9.4953689157146e-11,9.76059541728303e-11,9.99404714938227e-11,1.01904589874074e-10,1.03574381392734e-10,1.04911475253571e-10,1.05868475402088e-10,1.06453179406208e-10,1.06709669243608e-10,1.06561578397702e-10,1.06109578673633e-10,1.05357251822801e-10,1.042730889022e-10,1.02820716205418e-10,1.01073137740282e-10,9.90284044565612e-11,9.67553470993887e-11,9.42955165757033e-11,9.15247354718266e-11,8.85734353356479e-11,8.54427005109293e-11,8.21625849189682e-11,7.87793416586949e-11,7.52553092035478e-11,7.16670444666353e-11,6.80126644115271e-11,6.43470960979703e-11,6.06672513111184e-11,5.69599134248395e-11,5.32524992063903e-11,4.96085112356525e-11,4.60067608993103e-11,4.24838781159886e-11,3.9068192446245e-11,3.57389731035421e-11,3.25535572692568e-11,2.94737479279058e-11,2.65622191127464e-11,2.37898083331752e-11,2.11972541452119e-11,1.88161731003571e-11,1.66439173337022e-11,1.46949510078169e-11,1.29770484186811e-11,1.14809965362457e-11,1.0233056203833e-11,9.23899987667287e-12,8.51026044613418e-12,8.05063138953741e-12,7.85370390690282e-12,7.92380018823942e-12,8.28974826836292e-12,8.89070111333615e-12,9.75990355403396e-12,1.08978584962425e-11,1.22689969614216e-11,1.38901111857507e-11,1.57413386089411e-11,1.78127161733833e-11,2.01105242226254e-11,2.26200295696823e-11,2.53339875091682e-11,2.81720245474178e-11,3.1171667172815e-11,3.43309799833065e-11,3.76184518511873e-11,4.10082803614126e-11,4.44481644233881e-11,4.79793523272636e-11,5.15467685234542e-11,5.51638457323969e-11,5.87479711240244e-11,6.23099023804666e-11,6.58024291278427e-11,6.92549745445816e-11,7.25769967278439e-11,7.57584391100579e-11,7.87840130778054e-11,8.16644179384976e-11,8.42683771419208e-11,8.66459246699897e-11,8.87271011237373e-11,9.05529691171831e-11,9.21191107904538e-11,9.34079521824601e-11,9.4395599491848e-11,9.49914393670128e-11,9.5289677125498e-11,9.51680339453301e-11,9.47306057466513e-11,9.40046681911554e-11,9.28818102811135e-11,9.14727894744028e-11,8.96554587460347e-11,8.75940447546879e-11,8.52779804461684e-11,8.26160310791832e-11,7.97413610759603e-11,7.66252935468269e-11,7.32550695150548e-11,6.97477845865153e-11,6.60725806952392e-11,6.2314781724337e-11,5.83796521139236e-11,5.44448305623346e-11,5.04560563093365e-11,4.64887892702336e-11,4.25598301438111e-11,3.87458213283059e-11,3.50023286545218e-11,3.13669074895274e-11,2.79077465264409e-11,2.45874358422098e-11,2.15028570762994e-11,1.86907890314929e-11,1.61295453728629e-11,1.38285952132268e-11,1.17946841313927e-11,1.00622488441119e-11
