# Supplementary material for: Condensate droplet roaming on nanostructured superhydrophobic surfaces
Source: Nat Commun. 2025 Jan 30;16:1167. doi: 10.1038/s41467-025-56562-x (PMC11782698; doi:10.1038/s41467-025-56562-x)
Supplement: Supplementary file 12 — Source Data [file 41467_2025_56562_MOESM12_ESM.zip › source_data/Figure1d.txt]

Figure 1d data

* Main plot

Starting location x-coordinate [µm]
1145.41093282769

Starting location z-coordinate [µm]
2800.75048621014

Main droplet trajectory x-coordinate [µm]
1145.41093282769,1142.12597644745,1144.32582828645,1140.60970453882,1134.50913542305,1130.04161271123,1128.80604872408,1145.42665247129,1150.41561821804,1159.73512121092,1169.92369592869,1182.95752613849,1216.68155125786,1227.44456666612,1315.97041331237,1312.48424549402,1321.20101243792,1331.85039727957,1338.78141271023,1350.96772956353,1354.74134229347,1364.48707219432,1373.54967129747,1383.63808942886,1388.63019910432,1397.77184555816,1401.61956517937,1404.86769268031,1507.00360675757,1498.88194060719,1511.3238139522,1523.91255368172,1526.17708062582,1546.0121269234,1549.87332052484,1559.94062942053,1578.11792701706,1581.91983510548,1597.45084298471,1605.82043037133,1614.74155268207,1623.80010959115,1633.43265805806,1645.70475925216,1651.56728805053,1667.06461097918,1680.34815895593,1690.32564131675,1698.87083957905,1705.52968060905,1726.04561204095,1734.93260026843,1739.29053460771,1751.70725652295,1759.16330804993,1759.52441072011,1768.59374681338,1775.7794204704,1780.02372424307,1793.47165477863,1798.7265070686,1801.74961909969,1806.69726464039,1815.60266730752,1820.47351116091,1827.54824904736,1830.90461752283,1839.26477312329,1843.60249649222

Main droplet trajectory z-coordinate [µm]
2800.75048621014,2794.10916135443,2786.50175211619,2774.98509208036,2771.52272829375,2763.93867395458,2752.97130317948,2729.24092919721,2728.27349741665,2724.42218473405,2721.21043697973,2715.2001435315,2705.44093965042,2704.93566539176,2657.67073927325,2667.57411474279,2670.79843821199,2670.64663136806,2669.49819911973,2675.49636598576,2677.11099795007,2681.07549206661,2689.918465292,2700.45332130169,2705.98888151313,2710.60641453818,2714.62839763704,2723.2845316699,2691.46213429376,2713.18084302759,2715.7220356991,2708.88848205877,2708.54175163417,2708.42767193488,2700.98060306139,2701.27388669774,2701.94129785183,2700.53416518308,2695.85869404303,2697.39472778933,2691.16885065741,2686.78621402104,2685.10690695163,2684.33215308836,2679.76761771888,2679.52508607473,2678.79389808088,2678.33802841641,2674.04926050898,2675.27763837335,2681.41728203179,2683.64183616788,2679.06203028747,2680.11839033755,2680.02541987396,2677.85027033206,2676.75932706605,2677.01173962903,2673.73576590228,2672.45933084176,2667.14654043681,2666.06682548765,2660.98758407336,2661.44525026853,2664.02012789062,2662.28063704283,2663.10928682702,2666.96194690765,2662.97409789204

Participating droplet centre x-coordinate [µm]
1156.51663646649,1136.30566612047,1143.04265623581,1120.58602251801,1143.04265623581,1116.09469577446,1178.97327018428,1178.97327018428,1219.39521087632,1255.32582482479,1244.09750796589,1239.60618122233,1329.43271609352,1306.97608237572,1351.88934981131,1378.83731027267,1383.32863701623,1408.0309341058,1360.87200329843,1428.24190445182,1423.75057770826,1405.78527073402,1428.24190445182,1473.15517188741,1464.17251840029,1553.99905327147,1466.41818177207,1475.40083525919,1450.69853816961,1491.12047886165,1513.57711257944,1540.5250730408,1558.49038001503,1500.10313234876,1482.13782537453,1522.55976606656,1655.05390500156,1668.52788523223,1686.49319220647,1706.70416255249,1742.63477650096,1785.30238056477,1818.98733114147,1769.58273696232,1762.84574684698,1740.38911312918,1664.03655848867,1836.9526381157,1857.16360846172,1872.88325206418,1904.32253926909,1899.83121252553,1911.05952938443,1859.4092718335,1949.23580670468

Participating droplet centre z-coordinate [µm]
2809.32487809626,2789.11390775025,2755.42895717355,2755.42895717355,2737.46365019932,2706.0243629944,2728.4809967122,2665.60242230237,2665.60242230237,2697.04170950729,2658.86543218703,2739.7093135711,2645.39145195635,2721.74400659686,2721.74400659686,2685.81339264839,2721.74400659686,2723.98966996864,2771.14860077601,2699.28737287906,2658.86543218703,2757.67462054533,2753.18329380177,2721.74400659686,2762.16594728889,2676.83073916127,2661.11109555881,2840.76416530118,2622.93481823856,2775.63992751957,2775.63992751957,2784.62258100669,2816.0618682116,2613.95216475144,2595.9868577772,2595.9868577772,2715.00701648152,2643.14578858458,2616.19782812322,2730.72666008398,2645.39145195635,2629.6718083539,2694.79604613551,2748.69196705822,2589.24986766186,2809.32487809626,2759.92028391711,2600.47818452076,2620.68915486678,2649.88277869991,2699.28737287906,2721.74400659686,2611.70650137966,2762.16594728889,2618.443491495

Participating droplet radius [µm]
11.6120624312021,14.3342410648275,7.60187929507666,11.6120624312021,7.60187929507666,21.0486506518355,24.9566094012093,11.6120624312021,11.6120624312021,24.9566094012093,8.7778941147191,8.7778941147191,53.6338189640102,14.3342410648275,8.7778941147191,14.3342410648275,8.7778941147191,7.60187929507666,31.6491473212133,14.3342410648275,14.3342410648275,8.7778941147191,8.7778941147191,8.7778941147191,8.7778941147191,76.523906766322,15.4134755119807,47.338274996858,14.3342410648275,8.7778941147191,8.7778941147191,14.3342410648275,14.3342410648275,8.7778941147191,8.7778941147191,8.7778941147191,21.0486506518355,15.4134755119807,11.6120624312021,18.2726437255246,36.5452874510492,11.6120624312021,40.5433562404088,8.7778941147191,11.6120624312021,38.0093964753833,15.4134755119807,8.7778941147191,11.6120624312021,8.7778941147191,8.7778941147191,8.7778941147191,15.4134755119807,22.6644251473861,8.7778941147191

* Inset

Main droplet 1 contour vertices x-coordinate [µm]
1140.79699286403,1146.41115129348,1152.02530972293,1155.95522062354,1160.4465473671,1164.93787411066,1166.6221216395,1166.6221216395,1162.13079489594,1155.3938047806,1150.90247803704,1148.65681466526,1146.41115129348,1145.28831960759,1140.79699286403,1135.18283443458,1130.13009184808,1125.07734926157,1122.27027004685,1122.83168588979,1126.76159679041,1133.49858690575

Main droplet 1 contour vertices z-coordinate [µm]
2780.13125426313,2785.18399684963,2791.35957112203,2798.65797708031,2802.02647213798,2806.51779888154,2812.13195731099,2818.30753158338,2823.36027416989,2823.36027416989,2819.99177911222,2817.74611574044,2813.25478899688,2811.57054146804,2809.88629393921,2807.64063056743,2804.83355135271,2800.34222460915,2793.60523449381,2789.11390775025,2783.4997493208,2779.56983842019

Main droplet 2 contour vertices x-coordinate [µm]
1137.98991364931,1150.34106219409,1152.58672556587,1153.70955725176,1152.58672556587,1150.34106219409,1142.48124039287,1134.62141859164,1122.27027004685,1117.77894330329,1114.41044824562,1115.53327993151,1119.46319083212,1125.07734926157,1131.81433937691

Main droplet 2 contour vertices z-coordinate [µm]
2751.49904627294,2755.9903730165,2762.16594728889,2768.90293740423,2777.88559089135,2782.93833347785,2788.5524919073,2790.23673943614,2788.5524919073,2784.62258100669,2777.88559089135,2766.65727403245,2759.35886807417,2755.42895717355,2752.62187795883

Main droplet 3 contour vertices x-coordinate [µm]
1173.35911175483,1185.71026029962,1187.9559236714,1186.83309198551,1184.02601277079,1176.7276068125,1169.42920085422,1159.88513152416,1148.65681466526,1139.1127453352,1126.20018094746,1118.90177498918,1114.97186408857,1114.41044824562,1121.7088542039,1133.49858690575,1146.97256713642,1159.32371568121

Main droplet 3 contour vertices z-coordinate [µm]
2703.21728377968,2713.88418479563,2725.67391749748,2735.77940267048,2743.07780862877,2750.37621458705,2754.86754133061,2757.67462054533,2758.23603638828,2755.9903730165,2749.81479874411,2741.95497694288,2731.28807592692,2717.2526798533,2705.46294715146,2699.84878872201,2699.84878872201,2701.53303625084

Main droplet 4 contour vertices x-coordinate [µm]
1181.78034939901,1200.30707221619,1211.53538907509,1219.39521087632,1228.93928020638,1237.36051785055,1244.09750796589,1253.08016145301,1259.81715156835,1271.04546842725,1278.34387438553,1283.39661697203,1286.20369618676,1285.08086450087,1281.15095360025,1275.53679517081,1261.50139909718,1252.51874561007,1241.85184459411,1232.30777526405,1229.50069604932,1222.76370593399,1214.90388413276,1204.79839895975,1194.69291378674,1179.53468602723,1164.37645826772,1157.07805230943,1154.27097309471,1155.95522062354,1162.69221073888,1172.79769591189

Main droplet 4 contour vertices z-coordinate [µm]
2675.70790747538,2674.02365994654,2679.07640253305,2683.00631343366,2683.00631343366,2677.95357084716,2674.58507578949,2672.90082826065,2674.02365994654,2676.83073916127,2681.32206590483,2686.37480849133,2697.04170950729,2707.14719468029,2715.56843232447,2721.74400659686,2726.23533334042,2724.55108581158,2721.74400659686,2719.49834322508,2721.18259075392,2728.4809967122,2736.90223435637,2743.07780862877,2745.32347200055,2741.39356109993,2733.5337392987,2724.55108581158,2712.76135310974,2700.41020456495,2690.30471939195,2681.32206590483

Main droplet 5 contour vertices x-coordinate [µm]
1348.89517767041,1366.11197587553,1376.59164690089,1383.32863701623,1384.82579161888,1383.32863701623,1381.83161947798,1374.34598352911,1360.87200329843,1342.15818755507,1323.44437181171,1303.98191023482,1285.26809449146,1272.5426230299,1264.30847831191,1257.57148819657,1260.56579740189,1265.80563291457,1284.51944865792,1303.98191023482,1323.44437181171,1334.67268867061

Main droplet 5 contour vertices z-coordinate [µm]
2620.68915486678,2637.15744430277,2649.88277869991,2664.85377646883,2679.07640253305,2694.04740030197,2710.51568973796,2721.74400659686,2731.47530591752,2733.72096928929,2733.72096928929,2728.4809967122,2717.2526798533,2701.53303625084,2685.81339264839,2667.09943984061,2640.15147937926,2622.93481823856,2610.20948384142,2604.96951126432,2604.96951126432,2609.46083800788

Main droplet 6 contour vertices x-coordinate [µm]
1396.8026172469,1410.27659747758,1414.76792422114,1414.76792422114,1411.77375208024,1396.05410847778,1382.5801282471,1361.62051206755,1342.15818755507,1325.68989811908,1312.2159178884,1300.9876010295,1297.24492011948,1294.9992567477,1298.74193765772,1306.2275736066,1323.4442347473,1342.15818755507,1362.36915790109,1376.59164690089,1387.81996375979

Main droplet 6 contour vertices z-coordinate [µm]
2633.41448926392,2653.62545960994,2670.84212075064,2689.55607355841,2703.77869962262,2723.2410241351,2732.97232345576,2740.4576852758,2738.96066773756,2732.22367762222,2718.00105155801,2706.0243629944,2691.80173693019,2667.09943984061,2649.13413286638,2635.6601526357,2622.93481823856,2616.19782812322,2614.70053645615,2619.19186319971,2624.4318357768

Main droplet 7 contour vertices x-coordinate [µm]
1428.24190445182,1446.95572019518,1455.18986491317,1456.68701951583,1455.93837368229,1449.95002940049,1440.21873007984,1423.00206893914,1409.52808870846,1388.56847252891,1369.10614801643,1351.88934981131,1332.42688823442,1321.19857137552,1321.94721720906,1325.68989811908,1334.6725516062,1347.39802306775,1365.36333004199,1384.82579161888,1403.53960736224

Main droplet 7 contour vertices z-coordinate [µm]
2655.12275127701,2672.33941241771,2688.8077018537,2703.77869962262,2719.49834322508,2735.21798682754,2746.44630368644,2758.42326637887,2763.66323895597,2765.90890232775,2762.16594728889,2753.18329380177,2741.95497694288,2724.73831580218,2706.77300882794,2682.07071173836,2666.35106813591,2652.87708790523,2648.38576116167,2648.38576116167,2649.13440699521

Main droplet 8 contour vertices x-coordinate [µm]
1452.94420154139,1484.38348874631,1515.82277595122,1542.77073641258,1568.59586518804,1597.78948902118,1611.26346925185,1622.49178611075,1623.61461779664,1615.75479599541,1603.40364745063,1583.19267710461,1565.22737013037,1550.63055821381,1519.19127100889,1493.36614223343,1467.54101345796,1446.20721142605,1425.99624108004,1408.0309341058,1404.66243904813,1399.04828061868,1405.78527073402,1419.2592509647

Main droplet 8 contour vertices z-coordinate [µm]
2633.04030341157,2628.54897666801,2624.05764992445,2617.32065980911,2619.56632318089,2627.42614498212,2634.16313509746,2647.63711532813,2673.4622441036,2694.79604613551,2710.51568973796,2723.98966996864,2734.09515514165,2745.32347200055,2758.79745223122,2765.53444234656,2771.14860077601,2772.2714324619,2766.65727403245,2744.20064031466,2729.60382839809,2707.14719468029,2673.4622441036,2655.49693712936

Main droplet 9 contour vertices x-coordinate [µm]
1497.85746897699,1528.17392449601,1548.38489484203,1566.35020181626,1587.68400384817,1592.17533059173,1603.40364745063,1613.50913262363,1619.12329105308,1618.00045936719,1603.40364745063,1588.80683553406,1571.96436024571,1545.01639978436,1497.85746897699,1475.40083525919,1452.94420154139,1446.20721142605,1434.97889456716,1443.96154805427,1442.83871636839,1452.94420154139,1476.52366694508

Main droplet 9 contour vertices z-coordinate [µm]
2618.443491495,2615.07499643733,2613.95216475144,2624.05764992445,2643.14578858458,2661.11109555881,2682.44489759072,2700.41020456495,2722.86683828275,2740.83214525699,2759.92028391711,2773.39426414779,2790.23673943614,2802.58788798093,2801.46505629504,2783.4997493208,2756.55178885944,2727.35816502631,2704.90153130851,2684.6905609625,2663.35675893059,2645.39145195635,2627.42614498212

Main droplet 10 contour vertices x-coordinate [µm]
1625.86028116842,1650.562578258,1657.29956837334,1664.03655848867,1666.28222186045,1662.91372680278,1656.17673668745,1644.94841982855,1630.35160791198,1612.38630093774,1592.17533059173,1559.61321170092,1532.66525123957,1515.82277595122,1505.71729077821,1496.7346372911,1494.48897391932,1496.7346372911,1505.71729077821,1521.43693438067,1545.01639978436,1568.59586518804,1594.42099396351

Main droplet 10 contour vertices z-coordinate [µm]
2619.56632318089,2637.53163015513,2653.25127375758,2671.21658073182,2697.04170950729,2721.74400659686,2741.95497694288,2761.043115603,2774.51709583368,2787.99107606436,2798.09656123737,2800.34222460915,2790.23673943614,2775.63992751957,2757.67462054533,2736.34081851343,2709.39285805207,2676.83073916127,2640.9001252128,2621.81198655267,2611.70650137966,2607.2151746361,2612.82933306555

Main droplet 11 contour vertices x-coordinate [µm]
1612.38630093774,1648.31691488622,1674.14204366168,1701.09000412304,1716.8096477255,1722.42380615494,1716.8096477255,1707.82699423838,1694.3530140077,1675.26487534757,1655.05390500156,1628.1059445402,1600.03515239296,1567.47303350215,1536.03374629724,1514.69994426533,1504.59445909232,1509.08578583588,1524.80542943834,1543.89356809847,1582.06984541872

Main droplet 11 contour vertices z-coordinate [µm]
2606.09234295021,2609.46083800788,2616.19782812322,2626.30331329623,2647.63711532813,2672.33941241771,2699.28737287906,2723.98966996864,2749.81479874411,2765.53444234656,2775.63992751957,2782.37691763491,2781.25408594902,2770.02576909012,2747.56913537233,2728.4809967122,2697.04170950729,2666.72525398826,2639.77729352691,2624.05764992445,2608.33800632199

Main droplet 12 contour vertices x-coordinate [µm]
1690.98451895003,1717.93247941138,1733.65212301384,1741.51194481507,1734.77495469973,1724.66946952672,1717.93247941138,1697.72150906537,1662.91372680278,1629.22877622609,1602.28081576474,1577.57851867516,1564.10453844448,1560.73604338681,1576.45568698927,1596.66665733529,1629.22877622609,1666.28222186045

Main droplet 12 contour vertices z-coordinate [µm]
2583.63570923242,2602.72384789254,2638.65446184102,2684.6905609625,2712.76135310974,2740.83214525699,2759.92028391711,2779.00842257724,2792.48240280792,2787.99107606436,2768.90293740423,2732.97232345576,2698.16454119317,2658.86543218703,2609.46083800788,2587.00420429009,2574.6530557453,2572.40739237352

Main droplet 13 contour vertices x-coordinate [µm]
1740.38911312918,1771.82840033409,1784.17954887888,1795.40786573778,1776.31972707765,1743.75760818685,1710.07265761016,1670.77354860401,1633.72010296965,1613.50913262363,1607.89497419418,1618.00045936719,1641.57992477088,1676.38770703346,1707.82699423838

Main droplet 13 contour vertices z-coordinate [µm]
2591.49553103364,2618.443491495,2644.26862027046,2681.32206590483,2725.11250165453,2749.81479874411,2761.043115603,2764.41161066067,2741.95497694288,2715.00701648152,2668.97091736004,2628.54897666801,2603.84667957843,2585.8813726042,2582.51287754653

Main droplet 14 contour vertices x-coordinate [µm]
1746.00327155863,1786.42521225066,1808.88184596846,1823.47865788503,1834.70697474392,1838.07546980159,1829.09281631447,1818.98733114147,1801.02202416723,1770.70556864821,1719.05531109727,1689.86168726414,1657.29956837334,1648.31691488622,1650.562578258,1649.43974657211,1653.93107331567,1665.15939017456,1686.49319220647,1712.31832098194

Main droplet 14 contour vertices z-coordinate [µm]
2574.6530557453,2589.24986766186,2615.07499643733,2637.53163015513,2665.60242230237,2694.79604613551,2729.60382839809,2752.06046211589,2766.65727403245,2775.63992751957,2779.00842257724,2767.78010571834,2747.56913537233,2717.2526798533,2688.05905602017,2652.12844207169,2622.93481823856,2603.84667957843,2583.63570923242,2574.6530557453

Main droplet 15 contour vertices x-coordinate [µm]
1783.05671719299,1818.98733114147,1845.93529160282,1863.90059857706,1869.51475700651,1869.51475700651,1865.02343026295,1851.54945003227,1830.21564800036,1806.63618259668,1775.19689539176,1733.65212301384,1701.09000412304,1675.26487534757,1665.15939017456,1669.65071691812,1682.00186546291,1706.70416255249,1741.51194481507

Main droplet 15 contour vertices z-coordinate [µm]
2575.77588743119,2584.75854091831,2602.72384789254,2628.54897666801,2653.25127375758,2680.19923421894,2709.39285805207,2731.84949176987,2754.30612548766,2766.65727403245,2775.63992751957,2776.76275920546,2757.67462054533,2731.84949176987,2698.16454119317,2663.35675893059,2630.79464003979,2599.35535283487,2579.14438248886

Main droplet 16 contour vertices x-coordinate [µm]
1865.02343026295,1894.21705409608,1899.83121252553,1888.60289566663,1858.28644014761,1825.72432125681,1783.05671719299,1748.24893493041,1719.05531109727,1699.96717243715,1697.72150906537,1716.8096477255,1744.88043987274,1781.9338855071,1832.46131137214

Main droplet 16 contour vertices z-coordinate [µm]
2585.8813726042,2627.42614498212,2668.97091736004,2718.37551153919,2750.93763043,2767.78010571834,2772.2714324619,2756.55178885944,2735.21798682754,2697.04170950729,2654.37410544347,2602.72384789254,2580.26721417475,2564.54757057229,2565.67040225818

Main droplet 17 contour vertices x-coordinate [µm]
1839.19830148748,1879.62024217952,1918.91935118566,1929.02483635867,1920.04218287155,1905.44537095498,1890.84855903841,1858.28644014761,1808.88184596846,1771.82840033409,1731.40645964206,1716.8096477255,1711.19548929605,1723.54663784083,1743.75760818685,1778.56539044943,1811.12750934024

Main droplet 17 contour vertices z-coordinate [µm]
2562.30190720051,2578.02155080297,2618.443491495,2666.72525398826,2707.14719468029,2727.35816502631,2743.07780862877,2762.16594728889,2770.02576909012,2755.42895717355,2718.37551153919,2685.81339264839,2649.88277869991,2613.95216475144,2587.00420429009,2566.79323394407,2562.30190720051

Main droplet 18 contour vertices x-coordinate [µm]
1903.1997075832,1930.14766804456,1943.62164827523,1943.62164827523,1932.39333141634,1912.18236107032,1882.98873723718,1847.05812328871,1805.51335091079,1774.07406370587,1756.10875673164,1746.00327155863,1743.75760818685,1750.49459830219,1772.95123201998,1795.40786573778,1836.9526381157,1870.6375886924

Main droplet 18 contour vertices z-coordinate [µm]
2578.02155080297,2606.09234295021,2645.39145195635,2689.18188770606,2721.74400659686,2744.20064031466,2759.92028391711,2765.53444234656,2761.043115603,2743.07780862877,2715.00701648152,2690.30471939195,2648.75994701402,2616.19782812322,2579.14438248886,2565.67040225818,2560.05624382873,2565.67040225818
