# Supplementary material for: Condensate droplet roaming on nanostructured superhydrophobic surfaces
Source: Nat Commun. 2025 Jan 30;16:1167. doi: 10.1038/s41467-025-56562-x (PMC11782698; doi:10.1038/s41467-025-56562-x)
Supplement: Supplementary file 12 — Source Data [file 41467_2025_56562_MOESM12_ESM.zip › source_data/SupplementaryFigure31a.txt]

Supplementary Figure 31a data
Plot data downsampled from simulation output

Time [ms]
0.0045,0.0063,0.0081,0.0099,0.0117,0.0135,0.0153,0.0171,0.0189,0.0207,0.0225,0.0243,0.0261,0.0279,0.0297,0.0315,0.0333,0.0351,0.0369,0.0387,0.0405,0.0423,0.0441,0.0459,0.0477,0.0495,0.0513,0.0531,0.0549,0.0567,0.0585,0.0603,0.0621,0.0639,0.0657,0.0675,0.0693,0.0711,0.0729,0.0747,0.0765,0.0783,0.0801,0.0819,0.0837,0.0855,0.0873,0.0891,0.0909,0.0927,0.0945,0.0963,0.0981,0.0999,0.1017,0.1035,0.1053,0.1071,0.1089,0.1107,0.1125,0.1143,0.1161,0.1179,0.1197,0.1215,0.1233,0.1251,0.1269,0.1287,0.1305,0.1323,0.1341,0.1359,0.1377,0.1395,0.1413,0.1431,0.1449,0.1467,0.1485,0.1503,0.1521,0.1539,0.1557,0.1575,0.1593,0.1611,0.1629,0.1647,0.1665,0.1683,0.1701,0.1719,0.1737,0.1755,0.1773,0.1791,0.1809,0.1827,0.1845,0.1863,0.1881,0.1899,0.1917,0.1935,0.1953,0.1971,0.1989,0.2007,0.2025,0.2043,0.2061,0.2079,0.2097,0.2115,0.2133,0.2151,0.2169,0.2187,0.2205,0.2223,0.2241,0.2259,0.2277,0.2295,0.2313,0.2331,0.2349,0.2367,0.2385,0.2403,0.2421,0.2439,0.2457,0.2475,0.2493,0.2511,0.2529,0.2547,0.2565,0.2583,0.2601,0.2619,0.2637,0.2655,0.2673,0.2691,0.2709,0.2727,0.2745,0.2763,0.2781,0.2799,0.2817,0.2835,0.2853,0.2871,0.2889,0.2907,0.2925,0.2943,0.2961,0.2979,0.2997,0.3015,0.3033,0.3051,0.3069,0.3087,0.3105,0.3123,0.3141,0.3159,0.3177,0.3195,0.3213,0.3231,0.3249,0.3267,0.3285,0.3303,0.3321,0.3339,0.3357,0.3375,0.3393,0.3411,0.3429,0.3447,0.3465,0.3483,0.3501,0.3519,0.3537,0.3555,0.3573,0.3591,0.3609,0.3627,0.3645,0.3663,0.3681,0.3699,0.3717,0.3735,0.3753,0.3771,0.3789,0.3807,0.3825,0.3843,0.3861,0.3879,0.3897,0.3915,0.3933,0.3951,0.3969,0.3987,0.4005,0.4023,0.4041,0.4059,0.4077,0.4095,0.4113,0.4131,0.4149,0.4167,0.4185,0.4203,0.4221,0.4239,0.4257,0.4275,0.4293,0.4311,0.4329,0.4347,0.4365,0.4383,0.4401,0.4419,0.4437,0.4455,0.4473,0.4491,0.4509,0.4527,0.4545,0.4563,0.4581,0.4599,0.4617,0.4635,0.4653,0.4671,0.4689,0.4707,0.4725,0.4743,0.4761,0.4779,0.4797,0.4815,0.4833,0.4851,0.4869,0.4887,0.4905,0.4923,0.4941,0.4959,0.4977,0.4995,0.5013,0.5031,0.5049,0.5067,0.5085,0.5103,0.5121,0.5139,0.5157,0.5175,0.5193,0.5211,0.5229,0.5247,0.5265,0.5283,0.5301,0.5319,0.5337,0.5355,0.5373,0.5391,0.5409,0.5427,0.5445,0.5463,0.5481,0.5499,0.5517,0.5535,0.5553,0.5571,0.5589,0.5607,0.5625,0.5643,0.5661,0.5679,0.5697,0.5715,0.5733,0.5751,0.5769,0.5787,0.5805,0.5823,0.5841,0.5859,0.5877,0.5895,0.5913,0.5931,0.5949,0.5967,0.5985,0.6003,0.6021,0.6039,0.6057,0.6075,0.6093,0.6111,0.6129,0.6147,0.6165,0.6183,0.6201,0.6219,0.6237,0.6255,0.6273,0.6291,0.6309,0.6327,0.6345,0.6363,0.6381,0.6399,0.6417,0.6435,0.6453,0.6471,0.6489,0.6507,0.6525,0.6543,0.6561,0.6579,0.6597,0.6615,0.6633,0.6651,0.6669,0.6687,0.6705,0.6723,0.6741,0.6759,0.6777,0.6795,0.6813,0.6831,0.6849,0.6867,0.6885,0.6903,0.6921,0.6939,0.6957,0.6975,0.6993,0.7011,0.7029,0.7047,0.7065,0.7083,0.7101,0.7119,0.7137,0.7155,0.7173,0.7191,0.7209,0.7227,0.7245,0.7263,0.7281,0.7299,0.7317,0.7335,0.7353,0.7371,0.7389,0.7407,0.7425,0.7443,0.7461,0.7479,0.7497,0.7515,0.7533,0.7551,0.7569,0.7587,0.7605,0.7623,0.7641,0.7659,0.7677,0.7695,0.7713,0.7731,0.7749,0.7767,0.7785,0.7803,0.7821,0.7839,0.7857,0.7875,0.7893,0.7911,0.7929,0.7947,0.7965,0.7983,0.8001,0.8019,0.8037,0.8055,0.8073,0.8091,0.8109,0.8127,0.8145,0.8163,0.8181,0.8199,0.8217,0.8235,0.8253,0.8271,0.8289,0.8307,0.8325,0.8343,0.8361,0.8379,0.8397,0.8415,0.8433,0.8451,0.8469,0.8487,0.8505,0.8523,0.8541,0.8559,0.8577,0.8595,0.8613,0.8631,0.8649,0.8667,0.8685,0.8703,0.8721,0.8739,0.8757,0.8775,0.8793,0.8811,0.8829,0.8847,0.8865,0.8883,0.8901,0.8919,0.8937,0.8955,0.8973,0.8991,0.9009,0.9027,0.9045,0.9063,0.9081,0.9099,0.9117,0.9135,0.9153,0.9171,0.9189,0.9207,0.9225,0.9243,0.9261,0.9279,0.9297,0.9315,0.9333,0.9351,0.9369,0.9387,0.9405,0.9423,0.9441,0.9459,0.9477,0.9495,0.9513,0.9531,0.9549,0.9567,0.9585,0.9603,0.9621,0.9639,0.9657,0.9675,0.9693,0.9711,0.9729,0.9747,0.9765,0.9783,0.9801,0.9819,0.9837,0.9855,0.9873,0.9891,0.9909,0.9927,0.9945,0.9963,0.9981,0.9999,1.0017,1.0035,1.0053,1.0071,1.0089,1.0107,1.0125,1.0143,1.0161,1.0179,1.0197,1.0215,1.0233,1.0251,1.0269,1.0287,1.0305,1.0323,1.0341,1.0359,1.0377,1.0395,1.0413,1.0431,1.0449,1.0467,1.0485,1.0503,1.0521,1.0539,1.0557,1.0575,1.0593,1.0611,1.0629,1.0647,1.0665,1.0683,1.0701,1.0719,1.0737,1.0755,1.0773,1.0791,1.0809,1.0827,1.0845,1.0863,1.0881,1.0899,1.0917,1.0935,1.0953,1.0971,1.0989,1.1007,1.1025,1.1043,1.1061,1.1079,1.1097,1.1115,1.1133,1.1151,1.1169,1.1187,1.1205,1.1223,1.1241,1.1259,1.1277,1.1295,1.1313,1.1331,1.1349,1.1367,1.1385,1.1403,1.1421,1.1439,1.1457,1.1475,1.1493,1.1511,1.1529,1.1547,1.1565,1.1583,1.1601,1.1619,1.1637,1.1655,1.1673,1.1691,1.1709,1.1727,1.1745,1.1763,1.1781,1.1799,1.1817,1.1835,1.1853,1.1871,1.1889,1.1907,1.1925,1.1943,1.1961,1.1979,1.1997,1.2015,1.2033,1.2051,1.2069,1.2087,1.2105,1.2123,1.2141,1.2159,1.2177,1.2195,1.2213,1.2231,1.2249,1.2267,1.2285,1.2303,1.2321,1.2339,1.2357,1.2375,1.2393,1.2411,1.2429,1.2447,1.2465,1.2483,1.2501,1.2519,1.2537,1.2555,1.2573,1.2591,1.2609,1.2627,1.2645,1.2663,1.2681,1.2699,1.2717,1.2735,1.2753,1.2771,1.2789,1.2807,1.2825,1.2843,1.2861,1.2879,1.2897,1.2915,1.2933,1.2951,1.2969,1.2987,1.3005,1.3023,1.3041,1.3059,1.3077,1.3095,1.3113,1.3131,1.3149,1.3167,1.3185,1.3203,1.3221,1.3239,1.3257,1.3275,1.3293,1.3311,1.3329,1.3347,1.3365,1.3383,1.3401,1.3419,1.3437,1.3455,1.3473,1.3491,1.3509,1.3527,1.3545,1.3563,1.3581,1.3599,1.3617,1.3635,1.3653,1.3671,1.3689,1.3707,1.3725,1.3743,1.3761,1.3779,1.3797,1.3815,1.3833,1.3851,1.3869,1.3887,1.3905,1.3923,1.3941,1.3959,1.3977,1.3995,1.4013,1.4031,1.4049,1.4067,1.4085,1.4103,1.4121,1.4139,1.4157,1.4175,1.4193,1.4211,1.4229,1.4247,1.4265,1.4283,1.4301,1.4319,1.4337,1.4355,1.4373,1.4391,1.4409,1.4427,1.4445,1.4463,1.4481,1.4499,1.4517,1.4535,1.4553,1.4571,1.4589,1.4607,1.4625,1.4643,1.4661,1.4679,1.4697,1.4715,1.4733,1.4751,1.4769,1.4787,1.4805,1.4823,1.4841,1.4859,1.4877,1.4895,1.4913,1.4931,1.4949,1.4967,1.4985,1.5003,1.5021,1.5039,1.5057,1.5075,1.5093,1.5111,1.5129,1.5147,1.5165,1.5183,1.5201,1.5219,1.5237,1.5255,1.5273,1.5291,1.5309,1.5327,1.5345,1.5363,1.5381,1.5399,1.5417,1.5435,1.5453,1.5471,1.5489,1.5507,1.5525,1.5543,1.5561,1.5579,1.5597,1.5615,1.5633,1.5651,1.5669,1.5687,1.5705,1.5723,1.5741,1.5759,1.5777,1.5795,1.5813,1.5831,1.5849,1.5867,1.5885,1.5903,1.5921,1.5939,1.5957,1.5975,1.5993,1.6011,1.6029,1.6047,1.6065,1.6083,1.6101,1.6119,1.6137,1.6155,1.6173,1.6191,1.6209,1.6227,1.6245,1.6263,1.6281,1.6299,1.6317,1.6335,1.6353,1.6371,1.6389,1.6407,1.6425,1.6443,1.6461,1.6479,1.6497,1.6515,1.6533,1.6551,1.6569,1.6587,1.6605,1.6623,1.6641,1.6659,1.6677,1.6695,1.6713,1.6731,1.6749,1.6767,1.6785,1.6803,1.6821,1.6839,1.6857,1.6875,1.6893,1.6911,1.6929,1.6947,1.6965,1.6983,1.7001,1.7019,1.7037,1.7055,1.7073,1.7091,1.7109,1.7127,1.7145,1.7163,1.7181,1.7199,1.7217,1.7235,1.7253,1.7271,1.7289,1.7307,1.7325,1.7343,1.7361,1.7379,1.7397,1.7415,1.7433,1.7451,1.7469,1.7487,1.7505,1.7523,1.7541,1.7559,1.7577,1.7595,1.7613,1.7631,1.7649,1.7667,1.7685,1.7703,1.7721,1.7739,1.7757,1.7775,1.7793,1.7811,1.7829,1.7847,1.7865,1.7883,1.7901,1.7919,1.7937,1.7955,1.7973,1.7991,1.8009,1.8027,1.8045,1.8063,1.8081,1.8099,1.8117,1.8135,1.8153,1.8171,1.8189,1.8207,1.8225,1.8243,1.8261,1.8279,1.8297,1.8315,1.8333,1.8351,1.8369,1.8387,1.8405,1.8423,1.8441,1.8459,1.8477,1.8495,1.8513,1.8531,1.8549,1.8567,1.8585,1.8603,1.8621,1.8639,1.8657,1.8675,1.8693,1.8711,1.8729,1.8747,1.8765,1.8783,1.8801,1.8819,1.8837,1.8855,1.8873,1.8891,1.8909,1.8927,1.8945,1.8963,1.8981,1.8999,1.9017,1.9035,1.9053,1.9071,1.9089,1.9107,1.9125,1.9143,1.9161,1.9179,1.9197,1.9215,1.9233,1.9251,1.9269,1.9287,1.9305,1.9323,1.9341,1.9359,1.9377,1.9395,1.9413,1.9431,1.9449,1.9467,1.9485,1.9503,1.9521,1.9539,1.9557,1.9575,1.9593,1.9611,1.9629,1.9647,1.9665,1.9683,1.9701,1.9719,1.9737,1.9755,1.9773,1.9791,1.9809,1.9827,1.9845,1.9863,1.9881,1.9899,1.9917,1.9935,1.9953,1.9971,1.9989

Force exerted onto the substrate wetted region [µN]
4.00123407731217,4.15234688932357,4.19808160385568,4.21836032335959,4.27232954345525,4.2311170489789,4.32859332917987,4.41707847969463,4.40368151032255,4.41740977898286,4.32984295018295,4.20149328560153,4.03023460168463,3.6498231253074,3.32838781038936,3.22878358747878,3.22116945596958,3.16716824311216,3.12001756851772,3.1485437479613,3.1526974605218,3.18312643035721,3.27108166523539,3.34935938278473,3.44159248068683,3.48158313537788,3.52990210776848,3.5938972315315,3.57265434120744,3.58001524681371,3.59687294203774,3.6254064460347,3.6424867329811,3.64172242947759,3.66423114210859,3.68064159087449,3.70604862925774,3.7267062550399,3.73450273625973,3.74635235289762,3.75412845617541,3.77537165760046,3.82203149317668,3.86389988505271,3.89340041591118,3.91625796310081,3.9175153183428,3.880302537702,3.82084127037697,3.64618224661215,3.41763819267826,3.29511830986736,3.14282054264857,3.09225369650271,3.18381520962186,3.35963691690591,3.56167717199393,3.68603757416583,3.80733698313667,3.97085704516023,4.20345425856586,4.58033969510198,5.12712920677364,5.71230430147578,6.22760488146948,6.65028381976168,6.98468398090655,7.22189038586873,7.29262834327433,7.16003723680319,6.8538713684362,6.44818100394047,6.09495729839191,5.93818045321027,5.53888127263064,5.04297856974793,4.35356653051758,3.69196824607844,2.75711460156744,1.81087639726232,0.884357672989711,0.0617902581619865,-0.369875605659858,-0.688004984790137,-0.875636537147414,-0.978930600397761,-1.05516654348356,-1.07795103357261,-1.12889535732574,-1.1697574927482,-1.22347022527346,-1.32637916479427,-1.40326795884525,-1.45263598428525,-1.49439003963342,-1.54304381423953,-1.61108438559093,-1.63041576821127,-1.59667328093085,-1.55724216030474,-1.50129272790173,-1.46217352672918,-1.42627379290166,-1.40096354492709,-1.40468292170899,-1.40407318733005,-1.43134407232268,-1.4373383230704,-1.45859796594575,-1.39940724317929,-1.2390082231479,-1.01754988209279,-0.680279393967433,-0.121226612147331,0.661187446881435,1.44432746330197,2.13900517316981,2.72377439130005,3.16157654281465,3.49247173289225,3.70071459989521,3.82216344241299,3.90588775691199,3.86870205484937,3.79559394479485,3.65602652313075,3.41995774790511,3.16091346650057,2.89111268083918,2.56704840633492,2.16724044299136,1.73369394509559,1.28146966884363,0.782610334039037,0.327351387020402,-0.129471817866209,-0.640006099236266,-1.16160220024983,-1.60778664325426,-1.9255813704418,-2.00531584289266,-1.70511985938879,-0.629681503322041,0.876833363716221,2.4184316503101,4.06887211752796,4.55185042935174,4.80068229930093,4.92746154798126,5.023085970293,5.04572816110851,5.01276561542455,5.02252298753253,4.94723093824019,4.89542942025624,4.85071481180317,4.80286832731285,4.7514844990529,4.70783370878374,4.654785057114,4.60427839131604,4.54025110218321,4.47993924137248,4.42389608266042,4.38718367083794,4.33507749870928,4.27263111956366,4.2368576192974,4.19859144901986,4.16923345728642,4.14004389095368,4.11093224016364,4.07689818132633,4.04864128655064,4.02684887603347,3.98760083777753,3.93462888342973,3.87714628249004,3.79643011951057,3.72477215049617,3.64918229259826,3.56536597782475,3.48624940687489,3.41336546804227,3.35398184943448,3.29761943396487,3.24770093483607,3.20518915190382,3.17718692652761,3.15587302738046,3.17560222631237,3.23415139626487,3.31960815621925,3.40182489555334,3.48502385085135,3.54637938322629,3.58525326097031,3.63685436782627,3.67446712876414,3.71489445766565,3.76750259815586,3.79188976676529,3.83380759451956,3.87175569223288,3.89655710987547,3.90287932179389,3.85647174106491,3.81719613977036,3.70503622409748,3.6437844401947,3.49427436232363,3.27048273526996,3.00485785822965,2.83387399328786,2.67948711343237,2.58586351935351,2.51060018645635,2.42402808232764,2.36449228092587,2.3243005749464,2.3052222701975,2.31640843005383,2.30783682077712,2.11562512098175,2.04089916910433,1.94152778284901,1.95935043694904,1.91286113278129,1.9354451519917,2.01524884496821,2.13507355286807,2.26257396324876,2.38410710428917,2.49651092900373,2.6709177914508,2.83504196654263,3.04833898276375,3.22707006891711,3.3981659021884,3.57471712332296,3.68291128789854,3.79597383163453,3.88378998172114,3.93101191948681,3.92411125733518,3.92786613356469,3.89986254939837,3.85135928740859,3.77554314220057,3.72987391530084,3.6732215846883,3.64716852721159,3.61281622660638,3.59580555164271,3.59134771719765,3.57579842673835,3.56518237515642,3.57108918049002,3.56639088636851,3.57249544901227,3.57581805785798,3.58283991952775,3.58938558310107,3.60501803862442,3.59945670661447,3.61793225798509,3.61947458988781,3.62323190502825,3.61909965688638,3.61632549377787,3.6210765572404,3.61971636640748,3.61202717235105,3.61324070359625,3.60922121950708,3.60890111684325,3.60632365705873,3.6026640182543,3.59934971112218,3.59878765084821,3.59098628074948,3.57227098091205,3.55058184050457,3.52666604533624,3.49936727445555,3.45798064016613,3.4206737132702,3.39110615045401,3.36514518448863,3.33796802305916,3.31612708999418,3.30565630248881,3.29374178985286,3.30015521775477,3.30439456680459,3.3243001956489,3.34746373219817,3.38362818210446,3.41813353854887,3.4540475791396,3.47970099032064,3.50334413597178,3.51961452935165,3.53100096619336,3.54373143492648,3.55342662807392,3.55586075915003,3.54489659506354,3.54164455965687,3.54494437377307,3.54244549259397,3.53931827763616,3.52160328081059,3.49885814081416,3.4788685905629,3.46272191888374,3.45127336242277,3.43129140434558,3.41574195115286,3.40997057216498,3.40639846938943,3.39601407368697,3.38590947628812,3.36071226050937,3.34012678624051,3.31309057417367,3.28001230191909,3.22894651639418,3.18515807522996,3.14969235779547,3.10826565016688,3.07836746189512,3.04304744187621,2.99797245265485,2.96983686749818,2.94224997920797,2.9158015419899,2.90832720602995,2.90736416925144,2.92174334318279,2.95420620964618,3.00040860789222,3.05853333707915,3.11787459317071,3.18401958595148,3.24427175190188,3.2982482126789,3.35048936463472,3.39671701969249,3.42593355643798,3.45216129460549,3.47627679119945,3.50035889064709,3.5071906975114,3.51024857799263,3.52111720107831,3.53131137449313,3.53694114974108,3.53529265978833,3.5362422651516,3.53139232432684,3.52747477975315,3.52554695085984,3.53650483031382,3.5424308617786,3.55018501085691,3.56582818745958,3.57742065155693,3.5840081030211,3.5960217300325,3.61186067370226,3.62718003235709,3.64284095450554,3.66673178763256,3.67843512141091,3.6890532887255,3.7148649156668,3.73219835563326,3.73923143888775,3.7564540365847,3.74932092491986,3.73962839812537,3.75180512631713,3.74583749598875,3.74208157008721,3.74606892836183,3.73400853059249,3.73051962502785,3.71779095777277,3.70404738908879,3.69275179204122,3.60225635752616,3.53985277022585,3.55500653754567,3.57503143132536,3.55164167772866,3.40733662689469,3.24555918940916,3.16566448194659,3.04010787648663,2.97710421358399,2.91715367430009,2.8852218901947,2.86614473681495,2.83561136156051,2.80373158415808,2.78967772913275,2.78817820647664,2.77892145086621,2.78376531682994,2.77585533233196,2.776236570193,2.76416960544653,2.78131568391662,2.76922781763319,2.78658704939682,2.79545496884991,2.80879583700833,2.82232847457884,2.83265447908166,2.84749871712432,2.85652214204796,2.87070342191831,2.8824642289317,2.90171700706501,2.92692990579068,2.95530074672873,2.97188673577457,2.99521439678096,3.01236136978792,3.02329470102951,3.02509264093446,3.02995459570596,3.04085214307847,3.03837043637379,3.03935198118069,3.04102290392003,3.04543238175589,3.05595348812425,3.06877918678821,3.0930392271692,3.11821579272828,3.15516531023217,3.19493464382109,3.25052937348002,3.31000463632984,3.3726964492702,3.43044651735083,3.49513747321312,3.54630887322384,3.59442523663848,3.63343863421242,3.6879641213827,3.70701998821274,3.74684338134121,3.77185939176921,3.78205314343675,3.79416249613507,3.80797980586662,3.83640941870878,3.85530622007998,3.87061759503942,3.88549224468148,3.89270603637963,3.91625673186126,3.92235669203721,3.92473801176831,3.9316780635953,3.9383331731495,3.94597344642283,3.95326996185153,3.95441044834866,3.95917791676196,3.98453602606818,3.98363316583043,3.99413855088654,3.98918214509714,3.98989195027188,3.99053778329568,3.9854949469444,3.97624771617794,3.97631205051792,3.95947987901927,3.96012953399007,3.94374993370598,3.93419950376869,3.92446018333868,3.91167749587984,3.90163289874307,3.88468599458153,3.86445817946683,3.85322837952466,3.83710052087344,3.82524893249938,3.81573497636313,3.80236356275641,3.79045091472508,3.77593578271341,3.77185118259909,3.76680600873307,3.76216419918371,3.75169835852799,3.74437269388467,3.7469200355169,3.74984526377571,3.74057670853205,3.74256988912649,3.7456430823016,3.75443646833272,3.76154047548296,3.7624752679584,3.75361287167295,3.74087758082503,3.74167854362095,3.7290271866063,3.72643251902627,3.71788229866538,3.71423036906757,3.70362443838843,3.7135673939444,3.7062532510042,3.69130928219236,3.68377229753407,3.65281117974069,3.61183586492849,3.56608274423141,3.5062468502449,3.41644571061309,3.36863262343752,3.3633167444642,3.32081676176373,3.27036019610474,3.19853768610505,3.10468738065219,3.05217140418081,3.02229343674836,2.97951402802118,2.92704301369523,2.88100862478124,2.85110473674766,2.81347797282025,2.77021014359883,2.73064619550329,2.69107600429164,2.67509490370132,2.65566867042252,2.64878422629559,2.64089364656083,2.63809100890952,2.62920822139571,2.61919777128396,2.60580058696799,2.59603519715397,2.59611894359007,2.59984998677472,2.61004284653602,2.61710671462279,2.61343993092573,2.60053201441764,2.58745670983844,2.57582107983124,2.56874703174735,2.56886650054752,2.57448542584792,2.59452323747513,2.61437278931921,2.60012459509506,2.59051273261596,2.59348422602243,2.6090364879085,2.59638043949766,2.59800792029591,2.60648356095339,2.60933049123526,2.62091730392979,2.62100506611075,2.631758102005,2.63592839553778,2.64670429420978,2.67799909902126,2.69709529633445,2.72440327083593,2.74970159137955,2.77496146690414,2.80412612453697,2.82261304941078,2.84139129165044,2.86298789917889,2.88321352877224,2.89992455292601,2.9138274769698,2.94299042691261,2.9593297030717,2.98256208522682,2.99076879359577,3.00009069831707,3.01099249303513,3.02385727406451,3.03594967282837,3.04662488745064,3.07557917879947,3.09032781297717,3.11575117933212,3.13638535598685,3.13999131102456,3.14612428571295,3.15289349909627,3.17089863319547,3.19992492115793,3.22060544512565,3.24696180308072,3.26099268567551,3.29519535741352,3.26713343598089,3.28444478962244,3.30565790937203,3.31694841469325,3.34686792285242,3.3551311569845,3.38128725583294,3.39670999138785,3.41456908447979,3.44394000310759,3.46979885959957,3.47960594548054,3.50899491865447,3.56660676209142,3.57193967998719,3.60674093243635,3.63846891248969,3.65652131813926,3.69123080495598,3.7218835328977,3.72410057146496,3.76717124671441,3.76236322173244,3.77815413934104,3.78608193416123,3.80216731150309,3.82904120093871,3.84114301976897,3.82795659267526,3.82621365637731,3.83281593338791,3.84188576047928,3.84397471659392,3.85261318954352,3.85796372534884,3.87192981103379,3.88730666855453,3.89202758212867,3.8915376019566,3.90260946150581,3.91228322861407,3.91029269066415,3.91216054106754,3.9122594159259,3.91099884969467,3.91785240601938,3.92102459841946,3.92656830591009,3.93478627189817,3.93299064871835,3.95008932890852,3.92501237271332,3.925446843163,3.91639149175591,3.9139564644485,3.91293480925497,3.90369558681161,3.89969649135684,3.88765548460062,3.89781817656862,3.87710004912698,3.87954565247737,3.87824701042274,3.88797204609284,3.8766347789005,3.87748660212886,3.88637881927678,3.86293619343019,3.85121218568071,3.84092913243287,3.83225966606515,3.81891960603327,3.82813947265032,3.81181968447496,3.82051120269617,3.80059324604315,3.81568384657883,3.77476555083749,3.76378541584822,3.73050372851141,3.7114436601357,3.6767658135438,3.65960021631125,3.64107073911999,3.6125024262224,3.58702870958064,3.55231109095628,3.54879945016149,3.53283187698412,3.51853031102429,3.47422936985421,3.45739810061245,3.44555345612479,3.45021122356111,3.42657604154582,3.42573728171009,3.41683601072873,3.42169455825831,3.42534373137346,3.42789640879985,3.4485171249796,3.4538752585425,3.46703413525666,3.47249466390222,3.45947432349028,3.4723509755187,3.48253509395569,3.4898986228604,3.48913666140866,3.49998514630625,3.49845762154447,3.51278945464635,3.52202713881653,3.51797207490274,3.52158064908695,3.51949912859952,3.52311516995446,3.52562166960696,3.53531339213051,3.52143187457442,3.5273487684321,3.53036282896055,3.54273723174557,3.55462565424113,3.54844181081435,3.56527981644404,3.5807094299646,3.59362150282532,3.60548901832187,3.61324553415156,3.62055944060678,3.6336533828623,3.65328333557895,3.64645648777807,3.65767368795775,3.65820566439084,3.66039295853041,3.66645917930444,3.66975681880369,3.6708254886397,3.67939912635356,3.67304887149903,3.67313153668549,3.67429414212757,3.6656943278454,3.67290987273657,3.67065431437868,3.67043274285116,3.66623125262876,3.6610210525408,3.64742900273919,3.6411274504627,3.63463775864,3.62864553071378,3.61147018038062,3.60942019270031,3.60622530692583,3.60035448971834,3.58267393105074,3.57705805394412,3.5677447315292,3.56302888744705,3.5585220792439,3.54947789332027,3.54569170790026,3.52693190895487,3.53094635752673,3.52735907623949,3.5154247433802,3.50605992268373,3.50102325757338,3.49355633116893,3.48322052368229,3.48711244236748,3.48701552138123,3.48283979339169,3.48231627543969,3.48546808528103,3.48148120631111,3.48038916271731,3.47665337184218,3.47942419570982,3.47513474767195,3.46882761901109,3.46573914026465,3.45794638460091,3.45330553313003,3.44665702203748,3.44069537189584,3.44271095251824,3.43974273242766,3.43695799945269,3.4319537841907,3.42135791077013,3.40954439658354,3.40573189333047,3.40197432352259,3.40138290849583,3.39935198270521,3.40228202419395,3.40457073120469,3.40825664014785,3.41212766428611,3.4109589818207,3.41202764743255,3.41265354331716,3.41825484024243,3.41536813124086,3.41655018348898,3.41684132839659,3.42403016903664,3.4246418924299,3.42744493607673,3.42964301869712,3.4303565530097,3.43744604979156,3.43623457510877,3.43697288829917,3.43350332032096,3.42819056226165,3.43235208055982,3.44414353001683,3.45388141636001,3.46560109521013,3.47208614181392,3.4746937583495,3.47998293077059,3.49369516189095,3.49778008861559,3.50298011077342,3.50717286595152,3.50878107658905,3.51721989341335,3.5166511299026,3.50469451038573,3.51252259345363,3.50239695538412,3.50357017218257,3.50204879264533,3.49557311142072,3.4926847120428,3.49061507932654,3.48484502801977,3.48325675975525,3.47293282345878,3.46581899097681,3.45869700416958,3.44749850595558,3.44237889246456,3.44379631194419,3.44206459623237,3.43894505333755,3.42972924086421,3.41183883578353,3.40803142383563,3.40279758915808,3.40278311734305,3.39678166399697,3.38511451001864,3.38098621218618,3.38106808864214,3.38382256547577,3.37875840775468,3.37822809405555,3.3742029919609,3.37273615987198,3.37141513845575,3.36586440499737,3.36072375654194,3.3564161871453,3.35856519315763,3.3615316884602,3.35773704634017,3.36080037115513,3.35934739979766,3.35602063528333,3.36472004842229,3.36883349021312,3.37214029378374,3.37543385567477,3.37327466408415,3.37951232214257,3.38195597987679,3.38498197404584,3.38624253541431,3.39364791678692,3.39858142165351,3.40373655922679,3.41536547642115,3.4192168709225,3.43004109414011,3.43633865299286,3.43594577550648,3.44226285074892,3.44620858128974,3.45536812448509,3.46372114147651,3.46972582264809,3.47271687955478,3.47073001497476,3.47587080107457,3.47806684383035,3.485522347102,3.48936261619934,3.4906473422836,3.48078735667982,3.48318814686464,3.48473876225549,3.48676283326792,3.48669486123212,3.4899165168393,3.48947344617281,3.48823135529101,3.48570358426381,3.4854364645543,3.48997380757617,3.48419736431869,3.48519393598546,3.47797601748048,3.47648922001653,3.4783483394612,3.47766961001697,3.47589442600732,3.47360906934526,3.47337411502911,3.47508680744546,3.46679525143209,3.46704931789022,3.46791593981747,3.46341008642768,3.45441568326611,3.4510927011414,3.45064118119917,3.44603875327021,3.44669330089478,3.44578134555941,3.44154410666795,3.44026803226029,3.44704391550618,3.44997219389042,3.45090406172058,3.44892156089453,3.44878419594563,3.45243639193429,3.45307147848234,3.45275069296291,3.45497381366012,3.45151029942186,3.45432982605614,3.45812194528492,3.45969935976772,3.45889694308759,3.45394557415115,3.45477562580988,3.4545374011102,3.45708476481408,3.45656714966704,3.45984283685927,3.46239733765091,3.46443079408884,3.4585486282927,3.4597621227188,3.45694762087996,3.45603461936256,3.46088699669723,3.46635540314198,3.4648257786129,3.47164712249303,3.47224552935856,3.47647371827006,3.47765524013083,3.48539025792479,3.49054642534688,3.49012767970227,3.49304813593941,3.49880878346432,3.49955822150377,3.50387518727617,3.50907266290483,3.51771738362075,3.52072516876014,3.52047506280228,3.52100815322054,3.51828337460459,3.525057741685,3.51756011754284,3.51915898647525,3.52400879327231,3.53251085711878,3.52965122908156,3.53318725328456,3.5329965585792,3.53576238864578,3.53712005414374,3.52331610490424,3.49214097630713,3.48056706298358,3.4773981731831,3.46988826669845,3.46230002016211,3.45863387205844,3.44751567373355,3.45074373942837,3.45263729143077,3.46195817214341,3.46784908631602,3.47696995816159,3.47957104424556,3.47692317535415,3.4806330188494,3.48502721775097,3.48946625425156,3.49339609635625,3.51413773846827,3.50470821095931,3.50629331532431,3.512927603869,3.51862984137279,3.51605810674,3.52126455104471,3.52772477306636,3.53218758498059,3.53235751373895,3.52983795664629,3.52530576060814,3.53166380897097,3.53653971472115,3.5376556687862,3.5349393121541,3.53373266701704,3.537601867307,3.53983045835702,3.54571502379549,3.55430859435083,3.56008099191927,3.56536377060611,3.57685873040018,3.58480388683276,3.59099385732885,3.59188981979297,3.60673097373403,3.61327254880905,3.61518352166489,3.61951582854302,3.62062738827935,3.62372776120504,3.62544317024235,3.62644571034798,3.63371648231635,3.64225159197421,3.64454422345823,3.65087523354226,3.64925783870157,3.6432948585509,3.65044909407916,3.65177715459835,3.64768090346045,3.6546394009646,3.66069707254702,3.66076154985132,3.66336612460154,3.66496248731109,3.66122706827293,3.66749538915209,3.67228878256245,3.66872388681784,3.6681342880752,3.66283559941881,3.66551855498189,3.65514900572461,3.65150134789369,3.64562019442756,3.64950319752028,3.64991552263142,3.65219444975919,3.65290909768063,3.63956679642585,3.64470472813714,3.65994029633197,3.65215695932451,3.65063181676048,3.65697691706865,3.64889999145564,3.646945361699,3.64796452401589,3.64803863661733,3.65150882021032,3.64707680501366,3.64998542315648,3.65099378724915,3.64472450630319,3.64831631214601,3.64065921981826,3.63873462471469,3.63454050018717,3.62998412217093

t = 179 µs (cross): Time [ms]
0.17928

t = 179 µs (cross): Force exerted onto the substrate wetted region [µN]
-1.63100111101777

t = 256 µs (asterisk): Time [ms]
0.25641

t = 256 µs (asterisk): Force exerted onto the substrate wetted region [µN]
-1.99771844702027
