# Supplementary material for: Condensate droplet roaming on nanostructured superhydrophobic surfaces
Source: Nat Commun. 2025 Jan 30;16:1167. doi: 10.1038/s41467-025-56562-x (PMC11782698; doi:10.1038/s41467-025-56562-x)
Supplement: Supplementary file 12 — Source Data [file 41467_2025_56562_MOESM12_ESM.zip › source_data/SupplementaryFigure17a.txt]

Supplementary Figure 17a data

Apparent velocity [m s^{-1}]
0.122559699875567,0.149088475300722,0.0838000306435834,0.155737950052433,0.19166805205512,0.143949790829403,0.108624958740173,0.0988543740244981,0.151383736975221,0.182446728776729,0.145838725804401,0.135109407885603,0.139728230595725

Real velocity [m s^{-1}]
0.0197267416424285,0.0391861213376486,0.0324304617691571,0.0204020794573379,0.0472406763766279,0.0484974223882246,0.0303309155300477,0.021334454383289,0.0291400624859313,0.0286281388479673,0.0215307218324734,0.0267150054767436,0.0293784987607973
