# Supplementary material for: Condensate droplet roaming on nanostructured superhydrophobic surfaces
Source: Nat Commun. 2025 Jan 30;16:1167. doi: 10.1038/s41467-025-56562-x (PMC11782698; doi:10.1038/s41467-025-56562-x)
Supplement: Supplementary file 12 — Source Data [file 41467_2025_56562_MOESM12_ESM.zip › source_data/SupplementaryFigure17b.txt]

Supplementary Figure 17b data

Total surface energy of participating droplets [nJ]
15.7187298976341,20.5150451664711,10.7462466509133,27.2264768400452,36.8986671096667,28.5903579591457,14.1275352586834,17.946402392165,36.995275355603,45.1842449082027,24.4873489258515,25.9421554528921,21.2424484299914

Dimensionless real velocty [-]
0.327401482806453,0.542023747085262,0.378670184629388,0.42485910723856,0.75027741131028,0.690459457680879,0.391229069784673,0.308258620899233,0.582738601896458,0.591718077775476,0.321450424794688,0.422599133726985,0.481733238777101
