# Supplementary material for: Condensate droplet roaming on nanostructured superhydrophobic surfaces
Source: Nat Commun. 2025 Jan 30;16:1167. doi: 10.1038/s41467-025-56562-x (PMC11782698; doi:10.1038/s41467-025-56562-x)
Supplement: Supplementary file 12 — Source Data [file 41467_2025_56562_MOESM12_ESM.zip › source_data/SupplementaryFigure18.txt]

Supplementary Figure 18 data

Superhydrophobic boehmite: Subcooling Delta T [K]
0.713099173553719,1.03855371900826,1.29987603305785,1.52929752066116,1.73260330578512,1.96785123966942,2.22479338842975

Superhydrophobic boehmite: Subcooling Delta T error [K]
0.208188285281175,0.227238144866267,0.233981416955639,0.236940346065063,0.235478425370325,0.248395010527096,0.25743985965293

Superhydrophobic boehmite: Heat flux q'' [kW m^{-2}]
34.6109297520661,65.410952892562,99.5904314049587,134.523784297521,167.644487603306,197.952309917355,232.593608264463

Superhydrophobic boehmite: Heat flux q'' error [kW m^{-2}]
6.03376483685225,7.56709942840377,6.01160854028587,6.21298894157618,5.92199273979985,6.4872504663073,6.82876147252045

Pristine boehmite: Subcooling Delta T [K]
1.15574380165289,1.91640495867769,3.39747933884298,5.49037190082645,6.61388429752066,8.37359504132231,10.1312809917355

Pristine boehmite: Subcooling Delta T error [K]
0.239796284748231,0.216137620187899,0.282712596018132,0.394525450638146,0.231118857741748,0.24212939110937,0.279542932234347

Pristine boehmite: Heat flux q'' [kW m^{-2}]
26.0337834710744,54.2248975206612,74.4828619834711,93.067126446281,120.903319834711,141.773624793388,158.310450413223

Pristine boehmite: Heat flux q'' error [kW m^{-2}]
5.73259092661316,5.69091982400161,6.27434610093673,6.74524205660625,6.17314584822873,6.31531142100912,6.45236341518534
