# Supplementary material for: Condensate droplet roaming on nanostructured superhydrophobic surfaces
Source: Nat Commun. 2025 Jan 30;16:1167. doi: 10.1038/s41467-025-56562-x (PMC11782698; doi:10.1038/s41467-025-56562-x)
Supplement: Supplementary file 12 — Source Data [file 41467_2025_56562_MOESM12_ESM.zip › source_data/SupplementaryFigure30.txt]

Supplementary Figure 30 data
Plot data downsampled from simulation output

Time [ms]
0,0.00045,0.0009,0.00135,0.0018,0.00225,0.0027,0.00315,0.0036,0.00405,0.0045,0.00495,0.0054,0.00585,0.0063,0.00675,0.0072,0.00765,0.0081,0.00855,0.009,0.00945,0.0099,0.01035,0.0108,0.01125,0.0117,0.01215,0.0126,0.01305,0.0135,0.01395,0.0144,0.01485,0.0153,0.01575,0.0162,0.01665,0.0171,0.01755,0.018,0.01845,0.0189,0.01935,0.0198,0.02025,0.0207,0.02115,0.0216,0.02205,0.0225,0.02295,0.0234,0.02385,0.0243,0.02475,0.0252,0.02565,0.0261,0.02655,0.027,0.02745,0.0279,0.02835,0.0288,0.02925,0.0297,0.03015,0.0306,0.03105,0.0315,0.03195,0.0324,0.03285,0.0333,0.03375,0.0342,0.03465,0.0351,0.03555,0.036,0.03645,0.0369,0.03735,0.0378,0.03825,0.0387,0.03915,0.0396,0.04005,0.0405,0.04095,0.0414,0.04185,0.0423,0.04275,0.0432,0.04365,0.0441,0.04455,0.045,0.04545,0.0459,0.04635,0.0468,0.04725,0.0477,0.04815,0.0486,0.04905,0.0495,0.04995,0.0504,0.05085,0.0513,0.05175,0.0522,0.05265,0.0531,0.05355,0.054,0.05445,0.0549,0.05535,0.0558,0.05625,0.0567,0.05715,0.0576,0.05805,0.0585,0.05895,0.0594,0.05985,0.0603,0.06075,0.0612,0.06165,0.0621,0.06255,0.063,0.06345,0.0639,0.06435,0.0648,0.06525,0.0657,0.06615,0.0666,0.06705,0.0675,0.06795,0.0684,0.06885,0.0693,0.06975,0.0702,0.07065,0.0711,0.07155,0.072,0.07245,0.0729,0.07335,0.0738,0.07425,0.0747,0.07515,0.0756,0.07605,0.0765,0.07695,0.0774,0.07785,0.0783,0.07875,0.0792,0.07965,0.0801,0.08055,0.081,0.08145,0.0819,0.08235,0.0828,0.08325,0.0837,0.08415,0.0846,0.08505,0.0855,0.08595,0.0864,0.08685,0.0873,0.08775,0.0882,0.08865,0.0891,0.08955,0.09,0.09045,0.0909,0.09135,0.0918,0.09225,0.0927,0.09315,0.0936,0.09405,0.0945,0.09495,0.0954,0.09585,0.0963,0.09675,0.0972,0.09765,0.0981,0.09855,0.099,0.09945,0.0999,0.10035,0.1008,0.10125,0.1017,0.10215,0.1026,0.10305,0.1035,0.10395,0.1044,0.10485,0.1053,0.10575,0.1062,0.10665,0.1071,0.10755,0.108,0.10845,0.1089,0.10935,0.1098,0.11025,0.1107,0.11115,0.1116,0.11205,0.1125,0.11295,0.1134,0.11385,0.1143,0.11475,0.1152,0.11565,0.1161,0.11655,0.117,0.11745,0.1179,0.11835,0.1188,0.11925,0.1197,0.12015,0.1206,0.12105,0.1215,0.12195,0.1224,0.12285,0.1233,0.12375,0.1242,0.12465,0.1251,0.12555,0.126,0.12645,0.1269,0.12735,0.1278,0.12825,0.1287,0.12915,0.1296,0.13005,0.1305,0.13095,0.1314,0.13185,0.1323,0.13275,0.1332,0.13365,0.1341,0.13455,0.135,0.13545,0.1359,0.13635,0.1368,0.13725,0.1377,0.13815,0.1386,0.13905,0.1395,0.13995,0.1404,0.14085,0.1413,0.14175,0.1422,0.14265,0.1431,0.14355,0.144,0.14445,0.1449,0.14535,0.1458,0.14625,0.1467,0.14715,0.1476,0.14805,0.1485,0.14895,0.1494,0.14985,0.1503,0.15075,0.1512,0.15165,0.1521,0.15255,0.153,0.15345,0.1539,0.15435,0.1548,0.15525,0.1557,0.15615,0.1566,0.15705,0.1575,0.15795,0.1584,0.15885,0.1593,0.15975,0.1602,0.16065,0.1611,0.16155,0.162,0.16245,0.1629,0.16335,0.1638,0.16425,0.1647,0.16515,0.1656,0.16605,0.1665,0.16695,0.1674,0.16785,0.1683,0.16875,0.1692,0.16965,0.1701,0.17055,0.171,0.17145,0.1719,0.17235,0.1728,0.17325,0.1737,0.17415,0.1746,0.17505,0.1755,0.17595,0.1764,0.17685,0.1773,0.17775,0.1782,0.17865,0.1791,0.17955,0.18,0.18045,0.1809,0.18135,0.1818,0.18225,0.1827,0.18315,0.1836,0.18405,0.1845,0.18495,0.1854,0.18585,0.1863,0.18675,0.1872,0.18765,0.1881,0.18855,0.189,0.18945,0.1899,0.19035,0.1908,0.19125,0.1917,0.19215,0.1926,0.19305,0.1935,0.19395,0.1944,0.19485,0.1953,0.19575,0.1962,0.19665,0.1971,0.19755,0.198,0.19845,0.1989,0.19935,0.1998,0.20025,0.2007,0.20115,0.2016,0.20205,0.2025,0.20295,0.2034,0.20385,0.2043,0.20475,0.2052,0.20565,0.2061,0.20655,0.207,0.20745,0.2079,0.20835,0.2088,0.20925,0.2097,0.21015,0.2106,0.21105,0.2115,0.21195,0.2124,0.21285,0.2133,0.21375,0.2142,0.21465,0.2151,0.21555,0.216,0.21645,0.2169,0.21735,0.2178,0.21825,0.2187,0.21915,0.2196,0.22005,0.2205,0.22095,0.2214,0.22185,0.2223,0.22275,0.2232,0.22365,0.2241,0.22455,0.225,0.22545,0.2259,0.22635,0.2268,0.22725,0.2277,0.22815,0.2286,0.22905,0.2295,0.22995,0.2304,0.23085,0.2313,0.23175,0.2322,0.23265,0.2331,0.23355,0.234,0.23445,0.2349,0.23535,0.2358,0.23625,0.2367,0.23715,0.2376,0.23805,0.2385,0.23895,0.2394,0.23985,0.2403,0.24075,0.2412,0.24165,0.2421,0.24255,0.243,0.24345,0.2439,0.24435,0.2448,0.24525,0.2457,0.24615,0.2466,0.24705,0.2475,0.24795,0.2484,0.24885,0.2493,0.24975,0.2502,0.25065,0.2511,0.25155,0.252,0.25245,0.2529,0.25335,0.2538,0.25425,0.2547,0.25515,0.2556,0.25605,0.2565,0.25695,0.2574,0.25785,0.2583,0.25875,0.2592,0.25965,0.2601,0.26055,0.261,0.26145,0.2619,0.26235,0.2628,0.26325,0.2637,0.26415,0.2646,0.26505,0.2655,0.26595,0.2664,0.26685,0.2673,0.26775,0.2682,0.26865,0.2691,0.26955,0.27,0.27045,0.2709,0.27135,0.2718,0.27225,0.2727,0.27315,0.2736,0.27405,0.2745,0.27495,0.2754,0.27585,0.2763,0.27675,0.2772,0.27765,0.2781,0.27855,0.279,0.27945,0.2799,0.28035,0.2808,0.28125,0.2817,0.28215,0.2826,0.28305,0.2835,0.28395,0.2844,0.28485,0.2853,0.28575,0.2862,0.28665,0.2871,0.28755,0.288,0.28845,0.2889,0.28935,0.2898,0.29025,0.2907,0.29115,0.2916,0.29205,0.2925,0.29295,0.2934,0.29385,0.2943,0.29475,0.2952,0.29565,0.2961,0.29655,0.297,0.29745,0.2979,0.29835,0.2988,0.29925,0.2997,0.30015,0.3006,0.30105,0.3015,0.30195,0.3024,0.30285,0.3033,0.30375,0.3042,0.30465,0.3051,0.30555,0.306,0.30645,0.3069,0.30735,0.3078,0.30825,0.3087,0.30915,0.3096,0.31005,0.3105,0.31095,0.3114,0.31185,0.3123,0.31275,0.3132,0.31365,0.3141,0.31455,0.315,0.31545,0.3159,0.31635,0.3168,0.31725,0.3177,0.31815,0.3186,0.31905,0.3195,0.31995,0.3204,0.32085,0.3213,0.32175,0.3222,0.32265,0.3231,0.32355,0.324,0.32445,0.3249,0.32535,0.3258,0.32625,0.3267,0.32715,0.3276,0.32805,0.3285,0.32895,0.3294,0.32985,0.3303,0.33075,0.3312,0.33165,0.3321,0.33255,0.333,0.33345,0.3339,0.33435,0.3348,0.33525,0.3357,0.33615,0.3366,0.33705,0.3375,0.33795,0.3384,0.33885,0.3393,0.33975,0.3402,0.34065,0.3411,0.34155,0.342,0.34245,0.3429,0.34335,0.3438,0.34425,0.3447,0.34515,0.3456,0.34605,0.3465,0.34695,0.3474,0.34785,0.3483,0.34875,0.3492,0.34965,0.3501,0.35055,0.351,0.35145,0.3519,0.35235,0.3528,0.35325,0.3537,0.35415,0.3546,0.35505,0.3555,0.35595,0.3564,0.35685,0.3573,0.35775,0.3582,0.35865,0.3591,0.35955,0.36,0.36045,0.3609,0.36135,0.3618,0.36225,0.3627,0.36315,0.3636,0.36405,0.3645,0.36495,0.3654,0.36585,0.3663,0.36675,0.3672,0.36765,0.3681,0.36855,0.369,0.36945,0.3699,0.37035,0.3708,0.37125,0.3717,0.37215,0.3726,0.37305,0.3735,0.37395,0.3744,0.37485,0.3753,0.37575,0.3762,0.37665,0.3771,0.37755,0.378,0.37845,0.3789,0.37935,0.3798,0.38025,0.3807,0.38115,0.3816,0.38205,0.3825,0.38295,0.3834,0.38385,0.3843,0.38475,0.3852,0.38565,0.3861,0.38655,0.387,0.38745,0.3879,0.38835,0.3888,0.38925,0.3897,0.39015,0.3906,0.39105,0.3915,0.39195,0.3924,0.39285,0.3933,0.39375,0.3942,0.39465,0.3951,0.39555,0.396,0.39645,0.3969,0.39735,0.3978,0.39825,0.3987,0.39915,0.3996,0.40005,0.4005,0.40095,0.4014,0.40185,0.4023,0.40275,0.4032,0.40365,0.4041,0.40455,0.405,0.40545,0.4059,0.40635,0.4068,0.40725,0.4077,0.40815,0.4086,0.40905,0.4095,0.40995,0.4104,0.41085,0.4113,0.41175,0.4122,0.41265,0.4131,0.41355,0.414,0.41445,0.4149,0.41535,0.4158,0.41625,0.4167,0.41715,0.4176,0.41805,0.4185,0.41895,0.4194,0.41985,0.4203,0.42075,0.4212,0.42165,0.4221,0.42255,0.423,0.42345,0.4239,0.42435,0.4248,0.42525,0.4257,0.42615,0.4266,0.42705,0.4275,0.42795,0.4284,0.42885,0.4293,0.42975,0.4302,0.43065,0.4311,0.43155,0.432,0.43245,0.4329,0.43335,0.4338,0.43425,0.4347,0.43515,0.4356,0.43605,0.4365,0.43695,0.4374,0.43785,0.4383,0.43875,0.4392,0.43965,0.4401,0.44055,0.441,0.44145,0.4419,0.44235,0.4428,0.44325,0.4437,0.44415,0.4446,0.44505,0.4455,0.44595,0.4464,0.44685,0.4473,0.44775,0.4482,0.44865,0.4491,0.44955,0.45,0.45045,0.4509,0.45135,0.4518,0.45225,0.4527,0.45315,0.4536,0.45405,0.4545,0.45495,0.4554,0.45585,0.4563,0.45675,0.4572,0.45765,0.4581,0.45855,0.459,0.45945,0.4599,0.46035,0.4608,0.46125,0.4617,0.46215,0.4626,0.46305,0.4635,0.46395,0.4644,0.46485,0.4653,0.46575,0.4662,0.46665,0.4671,0.46755,0.468,0.46845,0.4689,0.46935,0.4698,0.47025,0.4707,0.47115,0.4716,0.47205,0.4725,0.47295,0.4734,0.47385,0.4743,0.47475,0.4752,0.47565,0.4761,0.47655,0.477,0.47745,0.4779,0.47835,0.4788,0.47925,0.4797,0.48015,0.4806,0.48105,0.4815,0.48195,0.4824,0.48285,0.4833,0.48375,0.4842,0.48465,0.4851,0.48555,0.486,0.48645,0.4869,0.48735,0.4878,0.48825,0.4887,0.48915,0.4896,0.49005,0.4905,0.49095,0.4914,0.49185,0.4923,0.49275,0.4932,0.49365,0.4941,0.49455,0.495,0.49545,0.4959,0.49635,0.4968,0.49725,0.4977,0.49815,0.4986,0.49905,0.4995,0.49995,0.5004

p_x [kg m s^{-1}]
0,-1.9103653402407e-15,8.24130663991157e-16,8.77186562908859e-16,-2.32254527024648e-15,-1.22891338192939e-15,-2.23794590317434e-14,1.70557082435336e-15,2.53683546257448e-15,-2.31234804238729e-14,-6.16174949785008e-14,-1.0570504889954e-13,-1.54806579988656e-13,-1.95145254878654e-13,-1.89224324675866e-13,-1.92810686843219e-13,-2.27273615288164e-13,-2.44095091624487e-13,-2.30953517719449e-13,-2.71639712002312e-13,-3.00011914179658e-13,-3.09296669298424e-13,-3.36389932263555e-13,-3.8540098018154e-13,-4.54627305444927e-13,-5.40247442179067e-13,-6.2686937319331e-13,-6.99586648093194e-13,-7.36159862981598e-13,-7.8906039362293e-13,-8.28910019182588e-13,-8.45193810101413e-13,-8.60726733779142e-13,-8.60470241390804e-13,-8.81474503508638e-13,-9.45914096333243e-13,-9.96937599241287e-13,-1.01918555016218e-12,-1.0021486182943e-12,-9.90793659500372e-13,-1.00276355575816e-12,-1.01447141424154e-12,-1.04167303454812e-12,-1.04335037499385e-12,-1.02951301564079e-12,-1.02207204944817e-12,-1.05660186213807e-12,-1.08469412667651e-12,-1.07626310165889e-12,-1.04791044370098e-12,-9.76813966446584e-13,-9.1886987786862e-13,-8.64316907898261e-13,-8.54312511310849e-13,-8.45958740189655e-13,-8.29264124282259e-13,-7.982880457524e-13,-7.65712741828286e-13,-7.80219447314214e-13,-7.62580915715862e-13,-7.39950905707982e-13,-6.62820385536153e-13,-5.35163133243874e-13,-3.79508325722816e-13,-1.6071469589516e-13,1.15866219885209e-13,3.93495936957063e-13,6.66161793414864e-13,9.67399931810046e-13,1.24475307655538e-12,1.48321991676752e-12,1.68918427757289e-12,1.87972751120075e-12,2.07750365148645e-12,2.27120726032873e-12,2.45600451651301e-12,2.61150851503891e-12,2.77085887149112e-12,2.93466964234918e-12,3.06118465056735e-12,3.19983602331772e-12,3.33560664922569e-12,3.46164597106638e-12,3.59200607234337e-12,3.70196030541686e-12,3.80955461926481e-12,3.90686773747776e-12,3.97937127630929e-12,4.02878100305108e-12,4.07390329161263e-12,4.1026306732461e-12,4.10710537302734e-12,4.10233335028906e-12,4.09383127096175e-12,4.07013167969572e-12,4.03420846620552e-12,3.99295348178492e-12,3.94909732754197e-12,3.92003804563414e-12,3.85584334707564e-12,3.74740618705785e-12,3.63289561494363e-12,3.53818922053535e-12,3.43050876751065e-12,3.3210540953319e-12,3.22026491580406e-12,3.11551848399979e-12,2.9983917193773e-12,2.87890763774862e-12,2.75454020062912e-12,2.62616579137275e-12,2.48546278016117e-12,2.3430740005061e-12,2.19268056670673e-12,2.02278127935156e-12,1.85412332876551e-12,1.68053003903297e-12,1.48736846785783e-12,1.28391278376297e-12,1.06104502330302e-12,8.4435322372955e-13,6.24208311031432e-13,4.14087149117596e-13,2.3399135011326e-13,5.78748215824593e-14,-1.46318223503557e-13,-3.29793764903881e-13,-4.81429083687664e-13,-6.22113303415857e-13,-7.66978921926153e-13,-9.22891270946858e-13,-1.08005756244009e-12,-1.26096339592095e-12,-1.46815051436938e-12,-1.70329553548718e-12,-1.96543102470549e-12,-2.24622223300355e-12,-2.53903601367416e-12,-2.82930361049685e-12,-3.12244528332276e-12,-3.42351258021329e-12,-3.70820554133489e-12,-3.9989614111743e-12,-4.29151550078994e-12,-4.5920672755049e-12,-4.89600010998639e-12,-5.21155405468554e-12,-5.54267698962506e-12,-5.87633614061356e-12,-6.22517482537167e-12,-6.58227725980307e-12,-6.94763495928847e-12,-7.31317041941984e-12,-7.67801794105687e-12,-8.03636527178631e-12,-8.4021228093318e-12,-8.77059889497058e-12,-9.13236346596247e-12,-9.49344939442996e-12,-9.85345372609885e-12,-1.02134082082947e-11,-1.05865321554762e-11,-1.09528599232473e-11,-1.13236999249315e-11,-1.16934227550866e-11,-1.20582501757039e-11,-1.24281144381488e-11,-1.28047609835916e-11,-1.31873487559589e-11,-1.35756764725313e-11,-1.39641105915692e-11,-1.43521288423769e-11,-1.47355938127638e-11,-1.51387771140744e-11,-1.55425833186248e-11,-1.59262907114001e-11,-1.63179733362694e-11,-1.67117891708896e-11,-1.71336168850398e-11,-1.75629668315778e-11,-1.8011644391833e-11,-1.84872321827257e-11,-1.89888607650713e-11,-1.95122469418954e-11,-2.00319360053854e-11,-2.0560356891262e-11,-2.10722444944283e-11,-2.15854842377076e-11,-2.20939383756347e-11,-2.25868829363123e-11,-2.31027041222102e-11,-2.36147952392689e-11,-2.41344037575598e-11,-2.46501252340551e-11,-2.51652639293862e-11,-2.56998818230306e-11,-2.6237588587129e-11,-2.67737369646605e-11,-2.73275484356352e-11,-2.79048030497056e-11,-2.84756087405042e-11,-2.90465434794674e-11,-2.95925553174092e-11,-3.01507417759544e-11,-3.07101748656381e-11,-3.12811185930182e-11,-3.1872628780949e-11,-3.24772158670201e-11,-3.3087183875827e-11,-3.37108362888366e-11,-3.43622729759661e-11,-3.50406668703139e-11,-3.57513210755043e-11,-3.65006513245155e-11,-3.7294629328516e-11,-3.80842808498844e-11,-3.88425431633185e-11,-3.96132850956654e-11,-4.03938947370042e-11,-4.12039453608128e-11,-4.2044908278915e-11,-4.29004858213498e-11,-4.37337134336169e-11,-4.4577689862453e-11,-4.54310239856962e-11,-4.62752230214443e-11,-4.7094067667052e-11,-4.79599921246538e-11,-4.8817313330086e-11,-4.96707918948537e-11,-5.05336230849137e-11,-5.13498229810524e-11,-5.21012015657944e-11,-5.2853413928155e-11,-5.36156474578905e-11,-5.43886408456184e-11,-5.51630392302084e-11,-5.58973820980677e-11,-5.65901940991002e-11,-5.72495649850208e-11,-5.79207785244217e-11,-5.85643349207611e-11,-5.92483720272237e-11,-5.9952979722913e-11,-6.06135245539901e-11,-6.13096358851921e-11,-6.20154569818623e-11,-6.26549472007201e-11,-6.32908803036571e-11,-6.39302830241073e-11,-6.46006992320219e-11,-6.52430524782191e-11,-6.59179388809129e-11,-6.65621683790626e-11,-6.71479295143768e-11,-6.7710765602555e-11,-6.82310633491622e-11,-6.8764910119513e-11,-6.93081008792486e-11,-6.98778638155613e-11,-7.04573404315662e-11,-7.10171075094924e-11,-7.16085606458772e-11,-7.21813627304375e-11,-7.27998576509969e-11,-7.34233210699533e-11,-7.39982953257076e-11,-7.45531689578733e-11,-7.51109912989562e-11,-7.57170442994402e-11,-7.63381615838387e-11,-7.70061096436702e-11,-7.77280234262063e-11,-7.84284814624706e-11,-7.91077917664862e-11,-7.98028062245177e-11,-8.04922909975729e-11,-8.11799448406023e-11,-8.18590767256526e-11,-8.252860550212e-11,-8.32242400775943e-11,-8.39214161256634e-11,-8.46346951321922e-11,-8.53206552083035e-11,-8.60405620446144e-11,-8.67869973058614e-11,-8.74860061240151e-11,-8.81693129260305e-11,-8.88400126476535e-11,-8.94260874207337e-11,-8.99846193903135e-11,-9.05864573933821e-11,-9.11877477311825e-11,-9.18292649107033e-11,-9.24766090061313e-11,-9.31580270193082e-11,-9.38343140820182e-11,-9.45279112691013e-11,-9.51976077809488e-11,-9.58500844875615e-11,-9.64941766422783e-11,-9.71331681895369e-11,-9.77737929546704e-11,-9.84111814112416e-11,-9.91145226140901e-11,-9.98869133951538e-11,-1.00695109144347e-10,-1.01570782694455e-10,-1.02538999196618e-10,-1.03578580171681e-10,-1.04678683651386e-10,-1.05819774317439e-10,-1.07018041151412e-10,-1.08287606044363e-10,-1.09631106479399e-10,-1.11067698488044e-10,-1.12591368647634e-10,-1.14190405706645e-10,-1.15840901182775e-10,-1.17560817226343e-10,-1.19362249956747e-10,-1.21251066897298e-10,-1.23256761584238e-10,-1.25357854242506e-10,-1.27504815365077e-10,-1.29701736514089e-10,-1.31968196167045e-10,-1.34306883568778e-10,-1.36706398067051e-10,-1.3915607275226e-10,-1.41653780240215e-10,-1.44205218585885e-10,-1.46789471913318e-10,-1.49404688777798e-10,-1.52049546175608e-10,-1.54716600996489e-10,-1.57407746512493e-10,-1.60118527641279e-10,-1.62833020520605e-10,-1.6558044607362e-10,-1.68340912621626e-10,-1.71108799056169e-10,-1.73932350655778e-10,-1.76793384234549e-10,-1.7966645403458e-10,-1.82539213458332e-10,-1.85407168482729e-10,-1.88298261458235e-10,-1.91189808991677e-10,-1.94111330223164e-10,-1.9704852665405e-10,-1.99977542230496e-10,-2.02918875848545e-10,-2.05899470819692e-10,-2.08891019825901e-10,-2.11868201951928e-10,-2.14843331634069e-10,-2.17812831461422e-10,-2.2076478022639e-10,-2.23695679831809e-10,-2.26631513628332e-10,-2.29566563951613e-10,-2.32501307561e-10,-2.35440777249671e-10,-2.38364375204524e-10,-2.41271960503e-10,-2.44127567032454e-10,-2.46949637630886e-10,-2.49745011396996e-10,-2.52538288938562e-10,-2.55343808010322e-10,-2.58147837947739e-10,-2.60938297043441e-10,-2.63708805301423e-10,-2.66459245228362e-10,-2.69169304212536e-10,-2.71855787607609e-10,-2.74553915519365e-10,-2.77233049410932e-10,-2.79874203415883e-10,-2.82520523906525e-10,-2.85138691998396e-10,-2.87755325248235e-10,-2.90352611512723e-10,-2.92911777672473e-10,-2.95454582281427e-10,-2.97979595252967e-10,-3.0049849911106e-10,-3.03047977719165e-10,-3.05605330484418e-10,-3.08175083993727e-10,-3.10767832661866e-10,-3.13355257780712e-10,-3.15924129627721e-10,-3.18450941867143e-10,-3.20934198133937e-10,-3.23404932889666e-10,-3.25892677371259e-10,-3.2836382751695e-10,-3.30824945064226e-10,-3.33270266523302e-10,-3.35699297833483e-10,-3.38139651620911e-10,-3.40578570186803e-10,-3.43047641180357e-10,-3.45512575411309e-10,-3.4797817508933e-10,-3.50432288307239e-10,-3.52907044431611e-10,-3.55391151622907e-10,-3.57870528205833e-10,-3.60338874973542e-10,-3.62820829359832e-10,-3.65324695374125e-10,-3.67853593818111e-10,-3.70358818548934e-10,-3.72862076304029e-10,-3.75374971827255e-10,-3.77914065940093e-10,-3.80433150220893e-10,-3.82959522768954e-10,-3.85506017111403e-10,-3.88056479183865e-10,-3.90586527740417e-10,-3.931281629238e-10,-3.95720233171913e-10,-3.98356595134283e-10,-4.00985338591036e-10,-4.03654452576622e-10,-4.0631175785884e-10,-4.08930182482888e-10,-4.11541983829703e-10,-4.14178773242813e-10,-4.16798743599807e-10,-4.19460106169748e-10,-4.22134451796059e-10,-4.2482070084792e-10,-4.27510636809296e-10,-4.30197143870709e-10,-4.32883718305044e-10,-4.35578775324809e-10,-4.38221345510962e-10,-4.40840741774052e-10,-4.43478827852895e-10,-4.4611995511089e-10,-4.48733841656782e-10,-4.51364100572908e-10,-4.5396242372368e-10,-4.56527584571154e-10,-4.59088720815229e-10,-4.61627407206159e-10,-4.64140628393826e-10,-4.66633900572163e-10,-4.69109885133464e-10,-4.71595755048081e-10,-4.74088207834577e-10,-4.76543250555694e-10,-4.79009746540912e-10,-4.81454847411008e-10,-4.83870513701981e-10,-4.86280206074309e-10,-4.88702572939374e-10,-4.91042991807875e-10,-4.93324950296185e-10,-4.95620206249016e-10,-4.97894475192241e-10,-5.0016499112364e-10,-5.0240332036415e-10,-5.04590498848984e-10,-5.06814329777058e-10,-5.09090836291979e-10,-5.11381195445195e-10,-5.13618840343462e-10,-5.15846159271472e-10,-5.1801581139314e-10,-5.20186791350378e-10,-5.22352518745074e-10,-5.24494909755744e-10,-5.26575447573452e-10,-5.28615320998669e-10,-5.30633952642318e-10,-5.32637888193679e-10,-5.34658482824985e-10,-5.36670985190588e-10,-5.38662888922722e-10,-5.40641440764815e-10,-5.42589941336345e-10,-5.44556015948856e-10,-5.46489732889302e-10,-5.48430439034954e-10,-5.50371516713783e-10,-5.52318953215142e-10,-5.54262083545753e-10,-5.56235168450954e-10,-5.58249977169593e-10,-5.60261550140353e-10,-5.62239782082446e-10,-5.64225216382009e-10,-5.66234552645265e-10,-5.68234100851963e-10,-5.70236756395466e-10,-5.72259643756101e-10,-5.74300282025052e-10,-5.76359609952861e-10,-5.7841840698313e-10,-5.80483648894789e-10,-5.82539451141833e-10,-5.84628190809608e-10,-5.86704028326968e-10,-5.88792657055371e-10,-5.90891286330682e-10,-5.92994683599566e-10,-5.95131564412581e-10,-5.97305543032247e-10,-5.99527984701267e-10,-6.01772149698064e-10,-6.04032602823942e-10,-6.06317296689818e-10,-6.08620988277746e-10,-6.10967319370715e-10,-6.1333044290705e-10,-6.15712764411389e-10,-6.1807237145153e-10,-6.20431515798819e-10,-6.22786945455487e-10,-6.25115703953733e-10,-6.27436767899729e-10,-6.29788339013379e-10,-6.32128784217863e-10,-6.34531813775432e-10,-6.3692895831824e-10,-6.39330278291588e-10,-6.41743638570511e-10,-6.44193399470367e-10,-6.46646263931084e-10,-6.49126080009524e-10,-6.5157045603449e-10,-6.54005168640025e-10,-6.56407261869969e-10,-6.58843677623327e-10,-6.61340047786628e-10,-6.63859309282393e-10,-6.66401431201695e-10,-6.68965928252263e-10,-6.71518734047618e-10,-6.74069572454332e-10,-6.76630590060578e-10,-6.79184486984633e-10,-6.81693812615631e-10,-6.84206410153906e-10,-6.86770972757725e-10,-6.89339601778028e-10,-6.91856703292045e-10,-6.9437279180448e-10,-6.96929925236793e-10,-6.99519702320644e-10,-7.02095715742917e-10,-7.04649800432844e-10,-7.07219837394637e-10,-7.09824947953534e-10,-7.1247955017264e-10,-7.15144085440575e-10,-7.17815213815568e-10,-7.20481124421766e-10,-7.23109196209739e-10,-7.25741461709979e-10,-7.28407812513304e-10,-7.31061189622356e-10,-7.33683531611099e-10,-7.36286173651897e-10,-7.388579181374e-10,-7.41428693757943e-10,-7.43951698963093e-10,-7.46455635138365e-10,-7.48932631704655e-10,-7.51340954410029e-10,-7.53716408345011e-10,-7.56006415241776e-10,-7.58201072386042e-10,-7.60370194950922e-10,-7.62456657059936e-10,-7.6443948123205e-10,-7.6630336982629e-10,-7.6809860806903e-10,-7.69799600316696e-10,-7.71435633743761e-10,-7.73034187395092e-10,-7.74555294776778e-10,-7.76005156364667e-10,-7.77365740079729e-10,-7.787054116645e-10,-7.8006693085908e-10,-7.81315063468832e-10,-7.82514242072944e-10,-7.83667017354313e-10,-7.84782240891118e-10,-7.85851300118062e-10,-7.86904229786534e-10,-7.87919706025247e-10,-7.88909854779808e-10,-7.89859125612907e-10,-7.90753188672857e-10,-7.91622041674145e-10,-7.9248364593581e-10,-7.93302624955288e-10,-7.94122889363541e-10,-7.94932471571581e-10,-7.95703334931453e-10,-7.9643949695654e-10,-7.97146655897689e-10,-7.97840688356906e-10,-7.98532001386475e-10,-7.99234807926057e-10,-7.99914361647947e-10,-8.00545308993758e-10,-8.01184553431569e-10,-8.01835656905727e-10,-8.02485334290263e-10,-8.03136034412326e-10,-8.03794275092707e-10,-8.04465602217539e-10,-8.05122594532682e-10,-8.05779357415124e-10,-8.06442456796813e-10,-8.07058069991493e-10,-8.07658579527853e-10,-8.08266672010613e-10,-8.08882876656267e-10,-8.09508072049569e-10,-8.1012996229436e-10,-8.10769186597517e-10,-8.11406587630841e-10,-8.12020046377356e-10,-8.12617587747962e-10,-8.13222774464362e-10,-8.13821572370387e-10,-8.14397784813069e-10,-8.149619570799e-10,-8.15542479260815e-10,-8.16106718695961e-10,-8.16672296194686e-10,-8.17231894861265e-10,-8.17779115185159e-10,-8.18346191495088e-10,-8.18909476436896e-10,-8.19477366153846e-10,-8.20018835868402e-10,-8.20552970740092e-10,-8.21063513442226e-10,-8.21603249478001e-10,-8.22146552078046e-10,-8.22693139157436e-10,-8.23260008906642e-10,-8.23820826133027e-10,-8.24355906532736e-10,-8.24895017899658e-10,-8.25417884240549e-10,-8.25937270155726e-10,-8.26420540649832e-10,-8.26870598229557e-10,-8.27330153628552e-10,-8.27797030408176e-10,-8.28280674054831e-10,-8.28774503055766e-10,-8.29270020096737e-10,-8.29761546723946e-10,-8.30237687174139e-10,-8.3071010532598e-10,-8.3119504966599e-10,-8.31675082199657e-10,-8.32150286981667e-10,-8.3263527739387e-10,-8.3311489046557e-10,-8.33579332393321e-10,-8.34013945590508e-10,-8.34452419901116e-10,-8.3493065926605e-10,-8.35423962706959e-10,-8.35938367718097e-10,-8.36440060784775e-10,-8.3693964326728e-10,-8.37424947425589e-10,-8.37895714676382e-10,-8.38358257719838e-10,-8.38852142692441e-10,-8.39377508622359e-10,-8.39867584741767e-10,-8.40336552063555e-10,-8.40794604374609e-10,-8.41271010524073e-10,-8.41742903496181e-10,-8.42206288071195e-10,-8.42623826646799e-10,-8.43054909818847e-10,-8.43486433210952e-10,-8.43916659060784e-10,-8.44346726527493e-10,-8.44795549480166e-10,-8.45273667346837e-10,-8.45750154560721e-10,-8.46219637566382e-10,-8.46674077297641e-10,-8.47135081461814e-10,-8.47569776202781e-10,-8.47993003223722e-10,-8.48417482235324e-10,-8.48832324220624e-10,-8.492258758426e-10,-8.49617897351414e-10,-8.50000390414749e-10,-8.50379231008576e-10,-8.50750545028464e-10,-8.51090961026617e-10,-8.5144335940695e-10,-8.51846067330818e-10,-8.5223530187861e-10,-8.52598059603126e-10,-8.52955415126925e-10,-8.53339651682255e-10,-8.53732121907089e-10,-8.54104003084243e-10,-8.54459769911276e-10,-8.54839255531405e-10,-8.5520360968936e-10,-8.55542804541194e-10,-8.5589660997164e-10,-8.56238617015243e-10,-8.56575935563245e-10,-8.56906603752016e-10,-8.57230079586083e-10,-8.57599351452162e-10,-8.5796251620904e-10,-8.58278156127716e-10,-8.58609965108173e-10,-8.58949992446994e-10,-8.59294351937861e-10,-8.59620013872625e-10,-8.59939679052587e-10,-8.60267506873381e-10,-8.60619840610922e-10,-8.6099194040531e-10,-8.61366050491791e-10,-8.61734437988656e-10,-8.62109052486351e-10,-8.62457869192354e-10,-8.62818898684229e-10,-8.63202401161618e-10,-8.63596209743125e-10,-8.63989449247561e-10,-8.64387214799294e-10,-8.64762161136596e-10,-8.65147060441067e-10,-8.65572609761764e-10,-8.66007116118132e-10,-8.66432934617968e-10,-8.66853922274105e-10,-8.6724379991666e-10,-8.67659712414263e-10,-8.68089119096688e-10,-8.68486791775624e-10,-8.68888972279591e-10,-8.69306539105367e-10,-8.69709564759812e-10,-8.70108102016835e-10,-8.70502553797174e-10,-8.70879430904975e-10,-8.71239139132364e-10,-8.71601020248037e-10,-8.71976259784298e-10,-8.72378109821393e-10,-8.72772285991235e-10,-8.73162286147922e-10,-8.73544551607881e-10,-8.73922472424301e-10,-8.74323586774959e-10,-8.74719922484633e-10,-8.75134139664943e-10,-8.75589748006684e-10,-8.76013880517553e-10,-8.76445265719613e-10,-8.76847838931314e-10,-8.77224637038943e-10,-8.77579713136295e-10,-8.77926166885966e-10,-8.78283422383718e-10,-8.78647625164243e-10,-8.79006476684228e-10,-8.79318156218591e-10,-8.79572551904149e-10,-8.79843390545093e-10,-8.8012805675692e-10,-8.80416402920495e-10,-8.80700339465481e-10,-8.80997125433447e-10,-8.81316169364836e-10,-8.81575562477879e-10,-8.81838376796735e-10,-8.82130167714409e-10,-8.82415301703239e-10,-8.82732244173315e-10,-8.83035808066149e-10,-8.83328530947033e-10,-8.8360989904584e-10,-8.83893630777973e-10,-8.84187129993983e-10,-8.84505157243625e-10,-8.84822896768438e-10,-8.85136049479307e-10,-8.85440970693636e-10,-8.85740293662938e-10,-8.86009119471555e-10,-8.86257739737719e-10,-8.8649670536061e-10,-8.86734792726123e-10,-8.86936072496784e-10,-8.87117553501055e-10,-8.87275424722046e-10,-8.87447091279162e-10,-8.87592592362591e-10,-8.87697889815995e-10,-8.87812291243344e-10,-8.87913398272773e-10,-8.88005861134471e-10,-8.88070394722046e-10,-8.88146873930461e-10,-8.88213798211333e-10,-8.88286647233376e-10,-8.88352178308194e-10,-8.88434024968229e-10,-8.88506248356118e-10,-8.88570303148303e-10,-8.88633500274609e-10,-8.88673519373432e-10,-8.88695389146562e-10,-8.88707402229924e-10,-8.88726175447358e-10,-8.88778878064123e-10,-8.88834331778384e-10,-8.88883391704695e-10,-8.88902357594379e-10,-8.88935554622968e-10,-8.88983282086819e-10,-8.89024122887385e-10,-8.89096255396088e-10,-8.89177629014116e-10,-8.89248211349803e-10,-8.89329696271255e-10,-8.8942017779166e-10,-8.89501990469251e-10,-8.89602858656395e-10,-8.89724465153242e-10,-8.89837097437196e-10,-8.89963640016186e-10,-8.90108172075814e-10,-8.90262232864232e-10,-8.9040838600062e-10,-8.90570495394746e-10,-8.90737779001907e-10,-8.90912274628463e-10,-8.91103940164071e-10,-8.91284693936989e-10,-8.91492610669286e-10,-8.91706256265201e-10,-8.91933614962695e-10,-8.92196796834756e-10,-8.92429828695112e-10,-8.92672738209845e-10,-8.92939136789843e-10,-8.93189188296469e-10,-8.93490357880167e-10,-8.93826356226192e-10,-8.94171599272907e-10,-8.94543630269386e-10,-8.94904128454758e-10,-8.952987981486e-10,-8.95723204839144e-10,-8.96123331333816e-10,-8.96483569793815e-10,-8.96842231098449e-10,-8.97217357109865e-10,-8.9756861955834e-10,-8.97907368248624e-10,-8.98307357232923e-10,-8.98747239135236e-10,-8.99194460639268e-10,-8.99606763873966e-10,-9.00016606284693e-10,-9.00477295055581e-10,-9.00952084030932e-10,-9.01430421388827e-10,-9.01949174887631e-10,-9.02441352204113e-10,-9.02977061302469e-10,-9.03577652287441e-10,-9.04206504366661e-10,-9.04795020586896e-10,-9.05381009542328e-10,-9.06011708381684e-10,-9.06663915999761e-10,-9.07353641901094e-10,-9.0808483411854e-10,-9.08818698466031e-10,-9.09606009070253e-10,-9.10465882763895e-10,-9.11392790064775e-10,-9.123022263107e-10,-9.13162694062371e-10,-9.14053134810541e-10,-9.1501941799963e-10,-9.15985278543281e-10,-9.16932155023392e-10,-9.17957699553426e-10,-9.19020553203881e-10,-9.20092080008181e-10,-9.21167497658789e-10,-9.22307885425045e-10,-9.23413138395433e-10,-9.24500857953688e-10,-9.25576672572222e-10,-9.2668909772624e-10,-9.27829801163339e-10,-9.29014319873798e-10,-9.30172008468885e-10,-9.3130662750528e-10,-9.32427613095053e-10,-9.33586109966731e-10,-9.34845616498007e-10,-9.36106396137305e-10,-9.37355143013275e-10,-9.38635142725445e-10,-9.39882574433133e-10,-9.41110746721792e-10,-9.42356874744264e-10,-9.4361584395755e-10,-9.44839116255015e-10,-9.46055919421091e-10,-9.47243451174522e-10,-9.48416381413007e-10,-9.49557394098335e-10,-9.50733244059472e-10,-9.5193224950665e-10,-9.53124856744219e-10,-9.54293857837478e-10,-9.55446643850325e-10,-9.56564009434751e-10,-9.57635590599813e-10,-9.58754412016982e-10,-9.5990927139106e-10,-9.60981700678712e-10,-9.62079922239412e-10,-9.63199101317929e-10,-9.6427836070383e-10,-9.65315990567909e-10,-9.66291495382135e-10,-9.67229892530679e-10,-9.68188331399507e-10,-9.69155311727302e-10,-9.70102020659493e-10,-9.71014593643969e-10,-9.71899693986711e-10,-9.72776074846038e-10,-9.73618530583405e-10,-9.74428689879154e-10,-9.75221621866667e-10,-9.75961742316052e-10,-9.76621715287654e-10,-9.77283356139139e-10,-9.7794214722325e-10,-9.78606950860509e-10,-9.79311641492029e-10,-9.79980608786424e-10,-9.805978025142e-10,-9.81174794950283e-10,-9.81753334034986e-10,-9.82309113230907e-10,-9.82846900180953e-10,-9.83383667217015e-10,-9.83948782571618e-10,-9.84515830376546e-10,-9.8503802994921e-10,-9.85529665658866e-10,-9.85971672531727e-10,-9.86398155068664e-10,-9.86838910676617e-10,-9.87272418625345e-10,-9.87683787850544e-10,-9.88082362179831e-10,-9.88456629374582e-10,-9.88863919288383e-10,-9.89269512934802e-10,-9.89685364703909e-10,-9.90128252974107e-10,-9.90539559585614e-10,-9.90918659813511e-10,-9.91292447954452e-10,-9.91661305534091e-10,-9.92039027257295e-10,-9.92414314265079e-10,-9.92798058157788e-10,-9.93213765128856e-10,-9.93631243147762e-10,-9.94056692292506e-10,-9.9447854479668e-10,-9.94915934133754e-10,-9.95342008049112e-10,-9.9578534253978e-10,-9.96242590329928e-10,-9.96699120403917e-10,-9.97171204627187e-10,-9.97644828170705e-10,-9.98109882142202e-10,-9.98551099431868e-10,-9.98973083164089e-10,-9.9943372660197e-10,-9.99880181808455e-10,-1.00031662659919e-09,-1.00077386808643e-09,-1.00123549201307e-09,-1.00169818305129e-09,-1.0021539088034e-09,-1.00260896172092e-09,-1.00304612540379e-09,-1.00346815502581e-09,-1.0038712341169e-09,-1.00427966115222e-09,-1.00465979964876e-09,-1.00502086202618e-09,-1.00539210853576e-09,-1.00575331767541e-09,-1.0061075021944e-09,-1.00644118119584e-09,-1.00676786224913e-09,-1.00709076693539e-09,-1.00743923161409e-09,-1.00776488502021e-09,-1.00809628717508e-09,-1.00840090814067e-09,-1.00867012200535e-09,-1.00895901900053e-09,-1.00925523050954e-09,-1.00951372430655e-09,-1.00973451806714e-09,-1.00994042101631e-09,-1.01011988682433e-09,-1.01026858235705e-09,-1.01039373854426e-09,-1.01053678363447e-09,-1.0106626796305e-09,-1.01072253559645e-09,-1.0107774001801e-09,-1.01085694220503e-09,-1.01092404886138e-09,-1.01093826016572e-09,-1.01094775947831e-09,-1.01100158162709e-09,-1.01100709856451e-09,-1.01097807259369e-09,-1.01098467593848e-09,-1.01099047041132e-09,-1.01097414835483e-09,-1.01096831689159e-09,-1.01095287790198e-09,-1.01091894201081e-09,-1.01089331543566e-09,-1.01088719293625e-09,-1.01090499705163e-09,-1.01088751835205e-09,-1.01085541194585e-09,-1.01079875477545e-09,-1.01075483504905e-09,-1.01072557300944e-09,-1.01073757067275e-09,-1.01073094654351e-09,-1.01077240970646e-09,-1.01080379102341e-09,-1.0107785316456e-09,-1.01075872817177e-09,-1.01077541699279e-09,-1.01081864575298e-09,-1.01086140199062e-09,-1.01089587158723e-09,-1.01095634265898e-09,-1.01099145530529e-09,-1.01102167976206e-09,-1.01105735265538e-09,-1.01107321629794e-09,-1.01106948488793e-09,-1.01106756319169e-09,-1.01104490445601e-09,-1.01099598942395e-09,-1.01097075686455e-09,-1.01097795205698e-09,-1.01096200958e-09,-1.0109699103352e-09,-1.01096539811527e-09,-1.0109850715175e-09,-1.01097873946332e-09,-1.01101573576962e-09,-1.01109714558344e-09,-1.01116509479102e-09,-1.01115511152269e-09,-1.0111659636631e-09,-1.01115815295552e-09,-1.01115233427107e-09,-1.01117175845109e-09,-1.01120115212469e-09,-1.0112053154115e-09,-1.01123141234741e-09,-1.01124686921486e-09,-1.01126461233383e-09,-1.01130484770678e-09,-1.01136633440567e-09,-1.01142226481172e-09

asymmetric x-recoil: Time [ms]
0.11286

asymmetric x-recoil: p_x [kg m s^{-1}]
-6.51116338743784e-11

asymmetric curvature 1: Time [ms]
0.16137

asymmetric curvature 1: p_x [kg m s^{-1}]
-2.22523734791252e-10

asymmetric z-recoil: Time [ms]
0.30096

asymmetric z-recoil: p_x [kg m s^{-1}]
-8.3157840688641e-10

asymmetric curvature 2: Time [ms]
0.42507

asymmetric curvature 2: p_x [kg m s^{-1}]
-9.57205736137413e-10
