# Supplementary material for: Condensate droplet roaming on nanostructured superhydrophobic surfaces
Source: Nat Commun. 2025 Jan 30;16:1167. doi: 10.1038/s41467-025-56562-x (PMC11782698; doi:10.1038/s41467-025-56562-x)
Supplement: Supplementary file 12 — Source Data [file 41467_2025_56562_MOESM12_ESM.zip › source_data/SupplementaryFigure20.txt]

Supplementary Figure 20 data

Superhydrophobic boehmite: Heat flux q'' [kW m^{-2}]
34.6109297520661,65.410952892562,99.5904314049587,134.523784297521,167.644487603306,197.952309917355,232.593608264463

Superhydrophobic boehmite: Heat flux q'' error [kW m^{-2}]
6.03376483685225,7.56709942840377,6.01160854028587,6.21298894157618,5.92199273979985,6.4872504663073,6.82876147252045

Superhydrophobic boehmite: Heat transfer coefficient h [kW m^{-2} K^{-1}]
48.5425892561983,62.9968314049587,76.6631495867769,88.0129297520661,96.7997578512397,100.650380991736,104.612149586777

Superhydrophobic boehmite: Heat transfer coefficient h error [kW m^{-2} K^{-1}]
16.6038437583378,14.9975451759958,14.3849078479151,14.1115474447922,13.6285282751192,12.9768506911679,12.3368956666931

Pristine boehmite: Heat flux q'' [kW m^{-2}]
26.0337834710744,54.2248975206612,74.4828619834711,93.067126446281,120.903319834711,141.773624793388,158.310450413223

Pristine boehmite: Heat flux q'' error [kW m^{-2}]
5.73259092661316,5.69091982400161,6.27434610093673,6.74524205660625,6.17314584822873,6.31531142100912,6.45236341518534

Pristine boehmite: Heat transfer coefficient h [kW m^{-2} K^{-1}]
22.5560958677686,28.2968438016529,21.9391702479339,16.9802388429752,18.2809958677686,16.9312628099174,15.6266363636364

Pristine boehmite: Heat transfer coefficient h error [kW m^{-2} K^{-1}]
7.03987457385483,4.33953988970612,2.76167399678666,2.00198282494337,1.17321970827197,0.871046333794922,0.753294416234515

PDMS brushes: Heat flux q'' [kW m^{-2}]
33.1224016528926,69.5673925619835,98.9242008264463,133.74724214876,165.869441322314,198.79044214876,226.543674380165

PDMS brushes: Heat flux q'' error [kW m^{-2}]
5.8879226245703,6.19807847471633,5.93445398592043,6.33222279544773,6.2503499339531,6.21725447922403,6.19187917614853

PDMS brushes: Heat transfer coefficient h [kW m^{-2} K^{-1}]
46.4502157024793,62.4828413223141,67.9198611570248,67.9404545454545,68.5456223140496,70.8474966942149,74.1169561983471

PDMS brushes: Heat transfer coefficient h error [kW m^{-2} K^{-1}]
15.9720286812829,14.7869493581586,11.7550390508619,9.62346009529055,7.89605097658718,7.69076513745299,7.63546136932792
