# Supplementary material for: Condensate droplet roaming on nanostructured superhydrophobic surfaces
Source: Nat Commun. 2025 Jan 30;16:1167. doi: 10.1038/s41467-025-56562-x (PMC11782698; doi:10.1038/s41467-025-56562-x)
Supplement: Supplementary file 12 — Source Data [file 41467_2025_56562_MOESM12_ESM.zip › source_data/SupplementaryFigure21.txt]

Supplementary Figure 21 data

* Top subplot left y-axis (V')

Subcooling Delta T [K]
0.713099173553719,1.03855371900826,1.29987603305785,1.52929752066116,1.73260330578512,1.96785123966942,2.22479338842975

V' [mm^3 m^{-2} ms^{-1}]
77.1635118813914,39.9039880360372,68.9547978059603,18.2579427823305,6.40122784091537,18.4778213283426,-3.95660132767615

* Top subplot right y-axis (# droplets)

Subcooling Delta T [K]
0.713099173553719,1.03855371900826,1.29987603305785,1.52929752066116,1.73260330578512,1.96785123966942,2.22479338842975

# droplets [ms ^{-1}]
5,3.82,1.12,0.066,0.029,0.019,0.001

* Bottom subplot

Subcooling Delta T [K]
0.713099173553719,1.03855371900826,1.29987603305785,1.52929752066116,1.73260330578512,1.96785123966942,2.22479338842975

S' [m^2 m^{-2} s^{-1}]
0,0.00253605608991871,0.0587743937900344,0.700279270380206,0.835197454363882,0.714229304082984,0.745120882549708
