# Supplementary material for: Condensate droplet roaming on nanostructured superhydrophobic surfaces
Source: Nat Commun. 2025 Jan 30;16:1167. doi: 10.1038/s41467-025-56562-x (PMC11782698; doi:10.1038/s41467-025-56562-x)
Supplement: Supplementary file 12 — Source Data [file 41467_2025_56562_MOESM12_ESM.zip › source_data/SupplementaryFigure16b.txt]

Supplementary Figure 16b data

Set 1: Time [ms]
0.1,0.2,0.3,0.4,0.5,0.6,0.7,0.8,0.9,1,1.1,1.2,1.3,1.4,1.5,1.6,1.7,1.8,1.9,2,2.1,2.2,2.3,2.4,2.5,2.6,2.7,2.8,2.9,3,3.1,3.2,3.3,3.4,3.5,3.6,3.7,3.8,3.9,4,4.1,4.2,4.3,4.4,4.5,4.6,4.7,4.8,4.9,5,5.1

Set 1: Centre-of-mass distance [µm]
6.13477292688154,10.1028758572036,8.21774439390943,5.54469252896151,15.7803411190855,23.6999349915146,43.7222872463797,27.0833928280865,60.6258965152092,73.1142272649446,89.8977591332654,97.1735439881302,108.16077663993,116.314340946689,125.102863640719,130.873645839188,140.166139756536,149.286496897288,133.951794914014,119.647358376782,134.000881312155,156.998999123286,93.2754199185048,98.7623858624272,109.523175154549,115.166007335555,119.33878295862,130.57317573913,141.347471500003,160.630646104251,166.579690475879,157.739949825411,157.033579556738,159.878465432074,158.863237721316,159.857088185157,159.430130741077,158.012634477074,158.269376560978,158.829279584209,158.360338539711,156.722062169888,155.670698865704,154.416329529325,156.875989789985,156.535659305498,157.635345903455,159.317022996505,160.828459356934,161.244991599473,160.122564151561

Set 2: Time [ms]
0.3,0.4,0.5,0.6,0.7,0.8,0.9,1,1.1,1.2,1.3,1.4,1.5,1.6,1.7,1.8,1.9,2,2.1,2.2,2.3,2.4,2.5,2.6,2.7,2.8,2.9,3,3.1,3.2,3.3,3.4,3.5,3.6,3.7,3.8,3.9,4,4.1,4.2,4.3,4.4,4.5,4.6,4.7,4.8,4.9,5,5.1,5.2,5.3,5.4,5.5,5.6,5.7,5.8,5.9,6

Set 2: Centre-of-mass distance [µm]
7.45989842323303,16.2626180849047,21.930998591962,51.0715303996749,4.68182942310237,23.8882540089877,37.6562533354882,19.8827684179461,23.1679002061895,31.2969584428286,39.181316386061,51.5497832204692,70.7896237658258,80.1652054395455,88.8084719372183,99.8189935179143,114.612200635712,124.119567911757,125.987681804054,138.096829802383,152.470750888214,162.824224779282,158.190278671344,174.122405309478,185.530551386971,164.426447507172,177.507641021742,164.182345462457,190.321306647307,197.508061864758,215.193238353179,221.36555540195,235.586646292759,241.993147705627,253.276308291837,262.017772996274,268.986658481271,269.666376416415,274.927362573371,279.951694719099,281.603891926194,281.181474407354,281.327822286791,280.080207062869,280.252139781094,280.158437145978,277.812293673002,279.849622881211,278.487189015017,278.762891812955,278.522432390116,280.628789784703,280.908322709993,281.358236837028,281.224807630081,280.809477685834,282.030029319911,280.651014151664

Set 3: Time [ms]
0.1,0.2,0.3,0.4,0.5,0.6,0.7,0.8,0.9,1,1.1,1.2,1.3,1.4,1.5,1.6,1.7,1.8,1.9,2,2.1,2.2,2.3,2.4,2.5,2.6,2.7,2.8,2.9,3,3.1,3.2,3.3,3.4,3.5,3.6,3.7,3.8,3.9,4,4.1,4.2,4.3,4.4,4.5,4.6,4.7,4.8,4.9,5,5.1,5.2,5.3,5.4,5.5,5.6,5.7,5.8,5.9,6,6.1,6.2,6.3,6.4,6.5,6.6,6.7,6.8,6.9,7,7.1,7.2,7.3,7.4,7.5,7.6,7.7,7.8,7.9,8,8.1,8.2,8.3,8.4,8.5,8.6

Set 3: Centre-of-mass distance [µm]
0.993171196260044,10.1403183054949,20.2583392917929,11.3242942674924,15.4639484412274,24.0644047108464,35.4088271251809,43.2012806272711,53.9105496725049,63.2016957044221,47.8124138979655,67.1865468344386,73.997903396756,80.0923260117211,86.0000436249128,96.8137242050708,97.0741733431765,108.694339057263,75.0540438405784,32.3743471224256,42.4200791768548,46.5667882228869,49.0341832062959,56.854125637969,59.9473716546805,66.2848574303815,70.4859156189113,79.124658733296,81.3595016822406,84.7697289822539,89.6425493815355,96.6749349603726,103.085154195856,109.983865057862,116.208074403997,119.377714720902,127.62920840982,131.736785941178,62.6620176051774,68.525242744046,66.9636272373156,70.402868860846,74.3599975479828,81.2434675659858,86.3241458153799,83.0377585351466,89.114967254097,89.3850276658134,92.1632346739156,98.6337082121427,102.11557186866,101.563845058711,106.130373249921,108.254788227625,112.349832483128,111.28042301852,112.155825272974,114.171341377036,119.653292710674,121.675287713315,123.665994168846,129.352390115056,130.797890342456,136.811804986441,137.231676387271,139.78057659977,138.226409027355,145.487376711761,149.411572780927,155.061169929152,160.439886213799,163.991102595027,166.582948721267,166.91365968618,167.284111017542,164.698377024316,161.950333692865,156.933242882562,153.713094104075,151.603885437062,151.044598408049,150.406987355462,151.276662777918,151.715026515872,154.587549467741,156.478728057361

Set 4: Time [ms]
0.2,0.3,0.4,0.5,0.6,0.7,0.8,0.9,1,1.1,1.2,1.3,1.4,1.5,1.6,1.7,1.8,1.9,2,2.1,2.2,2.3,2.4,2.5,2.6,2.7,2.8,2.9,3,3.1,3.2,3.3,3.4,3.5,3.6,3.7,3.8,3.9,4,4.1,4.2,4.3,4.4,4.5,4.6,4.7,4.8,4.9,5,5.1,5.2,5.3,5.4,5.5,5.6

Set 4: Centre-of-mass distance [µm]
10.4996114646336,19.5921261702982,8.16254260545412,76.2711939274895,5.23646513179633,11.5481236273363,20.478852268607,28.4810230021888,36.4909073968969,16.6796705387379,17.3568763135527,19.6604768159297,26.6582042969823,35.1580487561363,46.6975418162491,69.0951050451391,24.1266264764544,28.2844193974554,41.2664589129733,47.0058880125547,51.6045366632396,55.5856753847464,67.4031648586731,75.5493628938255,86.5695915316573,96.3248549816546,104.563194879119,112.596598350228,120.377536624882,128.961146707059,132.70206438852,143.178998866793,53.2722685974845,57.4574760868245,54.7185680451888,63.9566857207047,67.4613120621374,69.8914987520121,72.057859339428,70.2447459450867,77.1530283048783,76.5896083666141,82.8282173879128,84.8827924248928,82.4996451304276,84.8564738274701,87.2912335475735,88.7498743322513,86.5212872918637,93.6004846843522,89.2432109055988,96.3618000755364,95.3798289991472,96.1363909410396,97.4361713341651

Set 5: Time [ms]
0.1,0.2,0.3,0.4,0.5,0.6,0.7,0.8,0.9,1,1.1,1.2,1.3,1.4,1.5,1.6,1.7,1.8,1.9,2,2.1,2.2,2.3,2.4,2.5,2.6,2.7,2.8,2.9,3,3.1,3.2,3.3,3.4,3.5,3.6,3.7,3.8,3.9,4,4.1,4.2,4.3,4.4,4.5,4.6,4.7,4.8,4.9,5,5.1,5.2,5.3,5.4,5.5,5.6,5.7,5.8,5.9,6,6.1,6.2,6.3,6.4,6.5,6.6,6.7,6.8,6.9,7,7.1,7.2,7.3,7.4,7.5,7.6,7.7,7.8,7.9,8,8.1,8.2,8.3,8.4,8.5,8.6,8.7,8.8,8.9

Set 5: Centre-of-mass distance [µm]
5.07205151066465,2.34688183096704,9.6796530352101,9.0544668285385,12.5329908569732,21.1559627106785,29.2578284467951,7.41944492809905,5.18204954142148,12.0295491704735,21.933816516825,36.1860701880826,31.6750090628642,41.4427882831654,22.9360160801652,17.3204447278627,26.4999765946324,36.928790775181,43.6487055956493,56.2919503014715,60.3068940363168,70.4241220491774,67.3352872731042,79.502794844813,85.21729371502,95.3585313837781,99.8942444506329,75.5370471637281,41.1738770873002,34.5508552905311,47.0457032952736,57.4947727370643,59.6749653704422,79.319862829571,82.6779815507659,90.6444806687602,108.831670954378,112.61155044287,127.31334149816,135.649802491617,144.786010913849,153.709878199585,161.769940623333,174.062830541735,180.343111671671,180.798042154534,194.092460864846,204.070606997634,212.460264417794,195.930606688243,203.618648471404,211.772424311419,216.558686244936,228.801974900275,236.232556121022,236.807422758934,244.977473791393,252.100257035043,256.665735326302,270.172403745779,276.019335057789,278.907635518609,284.26247284225,293.0128630651,296.096140865858,299.742773635322,302.960217555592,310.787025779353,315.571471881024,317.981919457809,322.036560886142,323.541626068304,324.692320729948,331.133572441427,330.640255893413,335.027237251061,335.373202104079,337.337777919594,337.793754541416,336.968827130643,337.808056877333,335.608324774178,333.645473054708,331.418567801474,330.457410857553,326.600433979738,326.223180742008,327.905968443434,326.35894304299

Set 6: Time [ms]
0.1,0.2,0.3,0.4,0.5,0.6,0.7,0.8,0.9,1,1.1,1.2,1.3,1.4,1.5,1.6,1.7,1.8,1.9,2,2.1,2.2,2.3,2.4,2.5,2.6,2.7,2.8,2.9,3,3.1,3.2,3.3,3.4,3.5,3.6,3.7,3.8,3.9,4,4.1,4.2,4.3,4.4,4.5,4.6,4.7,4.8,4.9,5,5.1,5.2,5.3,5.4,5.5,5.6,5.7,5.8,5.9,6,6.1,6.2,6.3,6.4,6.5,6.6,6.7

Set 6: Centre-of-mass distance [µm]
9.7601766891093,6.64332001536743,7.75812609272835,9.96955136891306,15.5830091427231,22.5816585976231,30.2459901597784,13.8486746947133,21.6404570720351,26.8936465545342,36.3571103207678,47.263126581015,52.2559181127643,63.5764033752884,38.2527593136408,44.7009665962898,44.7855566968304,56.7690990682081,75.3313594431911,92.5065123984429,102.748501101514,121.729533315536,135.158409660457,148.548417581726,164.167976829556,179.883669494417,184.751476470198,199.922039616744,146.756699597068,147.823599095586,151.961371565238,172.057308056473,187.29652580636,203.515648829876,219.591825957596,236.616258767499,250.018068636435,256.957755398216,274.830852799486,286.634658689654,293.176826927568,304.415183275328,312.37731008728,316.201950796306,321.166895602349,333.256168692865,339.040368372598,312.037595248337,318.604295251545,320.71448612757,331.148741618146,330.291028702982,336.428448426996,341.229390585119,341.00910719394,342.864703763402,341.683336835119,336.163407413861,337.015878997397,331.965011609641,329.817732992322,329.579495541127,326.973286155604,329.197286303585,327.375268398776,328.072030695013,327.119705081537

Set 7: Time [ms]
0.2,0.3,0.4,0.5,0.6,0.7,0.8,0.9,1,1.1,1.2,1.3,1.4

Set 7: Centre-of-mass distance [µm]
8.67105772830803,12.7237656360461,27.044171852823,43.6458915634761,55.1513005843045,69.9494287502308,82.6429684330095,74.2317629715776,83.4234547935638,86.5273929363254,100.425612360383,107.855313584029,50.8924878823406

Set 8: Time [ms]
0.2,0.3,0.4,0.5,0.6,0.7,0.8,0.9,1,1.1,1.2,1.3,1.4,1.5,1.6,1.7,1.8,1.9,2,2.1,2.2,2.3,2.4,2.5,2.6,2.7,2.8,2.9,3,3.1,3.2,3.3,3.4,3.5,3.6,3.7,3.8,3.9,4,4.1,4.2,4.3,4.4,4.5,4.6,4.7,4.8,4.9,5,5.1,5.2,5.3,5.4

Set 8: Centre-of-mass distance [µm]
7.52616398894785,6.53769862627066,11.4558505179536,14.66371232479,20.9820111381203,26.7021225122436,32.9910122406451,36.2860639174608,42.0301811791748,48.3566268782728,54.3600425217933,57.7727605546344,64.7626536215337,70.9215019874074,74.5273238658804,80.9744609213429,88.0989233920224,90.9923599122227,43.076338956579,50.564452241581,46.1243980373738,47.5420200971523,54.0519542716159,56.6933253571366,62.4294502427672,65.9325053090066,69.6185097296313,76.8607972478336,82.3811120301239,86.0151974009696,47.0220018964084,48.7290793816317,51.2612936894795,58.5134400253584,68.7718178701444,80.039357716957,79.6775057297872,90.6144213869216,94.113919408194,105.208415913701,112.245354109413,117.641017089729,125.875116781788,136.869695157749,144.233982860008,146.898859081841,142.21990508149,153.517042545826,162.152308845785,168.120286659211,67.7541643474689,64.6937166563555,77.5784034001823

Set 9: Time [ms]
0.2,0.3,0.4,0.5,0.6,0.7,0.8,0.9,1,1.1,1.2,1.3

Set 9: Centre-of-mass distance [µm]
36.0943295112269,9.52721241111581,3.60525171189719,9.48932450454405,20.0672762894746,43.4749322085003,60.6403143524047,78.5170701683895,95.0502663005084,88.2344771428484,74.2712825117194,72.5788799930896

Set 10: Time [ms]
0.1,0.2,0.3,0.4,0.5,0.6,0.7,0.8,0.9,1,1.1,1.2,1.3,1.4,1.5,1.6,1.7,1.8,1.9,2,2.1,2.2,2.3,2.4,2.5,2.6,2.7,2.8,2.9,3,3.1,3.2,3.3,3.4,3.5,3.6,3.7,3.8,3.9,4,4.1,4.2,4.3,4.4,4.5,4.6,4.7,4.8,4.9,5,5.1,5.2,5.3,5.4,5.5,5.6,5.7,5.8,5.9,6,6.1,6.2,6.3,6.4,6.5,6.6,6.7,6.8,6.9,7,7.1,7.2,7.3,7.4,7.5,7.6,7.7,7.8,7.9,8,8.1,8.2,8.3,8.4,8.5,8.6,8.7,8.8,8.9,9,9.1,9.2,9.3,9.4,9.5,9.6,9.7,9.8,9.9,10,10.1,10.2,10.3,10.4,10.5,10.6,10.7,10.8,10.9,11,11.1,11.2,11.3,11.4,11.5,11.6,11.7,11.8,11.9,12,12.1,12.2,12.3,12.4,12.5,12.6,12.7

Set 10: Centre-of-mass distance [µm]
22.3429179054644,4.75824306285655,10.2963231143615,16.5340351324832,2.56866706796887,19.3534254154275,26.2145526252745,35.3580376047229,43.7953090648245,54.3887550143353,20.7656003207015,25.1967675154266,28.8404933070063,32.1500638805945,43.6658071083284,54.4445161777154,58.3431588868344,66.5355383745673,76.0495199109837,83.1278029521215,93.2132376930114,99.8468203094666,107.610797392778,106.006992999211,108.762171638513,127.173214790651,134.526343485708,21.254410742877,23.253769050958,21.0838298251038,21.1231491795744,23.8442074843725,32.0364375380122,29.6205821583607,39.4290306835298,45.3339928801692,48.2787399447677,45.093782396615,53.5390311178767,60.5611316897309,65.1755741318307,69.0576581492832,68.8948807109586,70.80479439613,81.0783474975552,84.389969734708,86.7385298490757,93.4841977393753,101.784806522584,102.01039728669,105.121089154865,104.418795973254,112.714322059238,114.816855133305,116.955477190587,121.640554789755,137.686957277604,134.239583049198,136.331586282033,143.636230555386,150.96692723017,151.286469484654,151.131937062187,161.240248286494,166.721974811441,168.638761612864,171.249355914761,180.982973311009,186.570340303005,191.170608972904,187.935661903404,194.549133916079,205.550792781859,207.471013157418,216.034264936089,216.810991141945,226.610666820219,233.01940993779,238.094153890635,239.935210790462,245.357489882638,255.983636543944,258.963236701915,265.172044275882,271.753005726694,274.482476330427,279.315619484068,278.873522566231,287.283667890244,289.929102234361,230.506098150455,249.126330162991,252.067345987407,255.218400041498,255.546518672303,260.078678089728,259.633197340658,267.235699876476,269.10335560471,271.49275716184,273.181859171911,273.923676675922,282.342312939208,282.302619752234,287.490898154108,290.934742688979,293.899072243587,291.50429634622,297.37552768097,302.113461617359,298.278773463778,303.670691129837,308.815631188026,308.335772226241,309.295011844784,311.28501952412,314.218727439719,316.269352322569,319.703526048664,317.32771482802,321.080579942099,323.485876850979,323.774549150596,324.719667611523,324.915809931368,325.235538381137,327.393475078949

Set 11: Time [ms]
0.2,0.3,0.4,0.5,0.6,0.7,0.8,0.9,1,1.1,1.2,1.3,1.4,1.5,1.6,1.7,1.8,1.9,2,2.1,2.2,2.3,2.4,2.5,2.6,2.7,2.8,2.9,3,3.1,3.2,3.3,3.4,3.5,3.6,3.7,3.8,3.9,4,4.1,4.2,4.3,4.4,4.5

Set 11: Centre-of-mass distance [µm]
17.6641611736074,21.8673051262868,28.8918266989277,35.0322674753074,43.8176823684795,54.8229122483742,42.2040527769181,60.7578802219359,74.3923906457802,91.975044577267,104.358413009975,98.5060909775056,107.578253597063,102.675797107998,117.861441024032,132.009411455161,144.830268360309,159.536895511353,148.284080756744,153.302451750642,164.910359925092,172.46075425635,178.513944259033,183.67155975812,184.867111067672,191.566250286014,195.884980341378,196.931686097129,196.74355809624,195.933086812144,194.089108820472,194.455749282939,193.497638967183,195.384086758677,197.957582340143,196.430826387339,198.076933373318,195.644589762789,196.058916621142,198.528662147549,195.097753511324,196.258822330982,198.242430566623,196.721818127332

Set 12: Time [ms]
0.1,0.2,0.3,0.4,0.5,0.6,0.7,0.8,0.9,1,1.1,1.2,1.3,1.4,1.5,1.6,1.7,1.8,1.9,2,2.1,2.2,2.3,2.4,2.5,2.6,2.7,2.8,2.9,3,3.1,3.2,3.3,3.4,3.5,3.6,3.7,3.8,3.9,4,4.1,4.2,4.3,4.4,4.5,4.6,4.7,4.8

Set 12: Centre-of-mass distance [µm]
3.26703212422977,3.12501811422541,14.5461872481483,4.94412646242831,20.2103371793192,26.5677014373774,38.9205202091921,29.6022847476341,55.6220732936056,64.1160885892686,78.8383125892599,91.3233583069109,102.826461286211,61.4782920327544,57.9199541741086,68.5458594117271,81.4909710271816,91.7840578831047,100.167035043421,108.584557147257,125.055581718995,129.497645812876,141.468948956628,133.547346946725,152.355595541717,158.662446741068,166.968353998046,174.443864713519,164.071732452164,172.082107447604,176.710286983551,181.261115611925,181.891783375493,182.392621289577,180.150712605281,177.910043544032,174.673102175358,171.081117256461,171.220163460957,172.483263960242,176.125924207111,177.115908403792,179.497868977734,179.208966068528,180.466189972371,177.869810388388,176.91503198233,175.926474466892

Set 13: Time [ms]
0.2,0.3,0.4,0.5,0.6,0.7,0.8,0.9,1,1.1,1.2,1.3,1.4,1.5,1.6,1.7,1.8,1.9,2,2.1,2.2,2.3,2.4,2.5,2.6,2.7,2.8,2.9,3,3.1,3.2,3.3,3.4,3.5,3.6,3.7,3.8,3.9,4,4.1,4.2,4.3,4.4,4.5

Set 13: Centre-of-mass distance [µm]
0.920713855169708,7.79758876219852,16.517614665129,25.8295498696389,31.2798540307475,34.3109012545122,38.6925212267032,17.6513153089602,24.9402772288658,30.3219540358456,36.0445167204195,40.1445248418976,43.8497967777772,31.3345794415973,16.5016747166575,22.2280172812446,28.7205226012641,32.3837783952351,36.047615235596,47.9408159060174,58.8326036385631,64.5084177005779,70.0628035511622,70.6309377523109,51.5586159695582,73.9413279167652,76.5846936561348,86.2799812793584,91.9125941768176,100.508176627242,103.818439038836,108.765507404998,107.194458980014,110.830166639047,111.689610201713,109.827758183798,107.992926799819,108.474715243329,109.203793785399,110.383876551072,107.544706487832,109.480850291363,108.807323837938,110.372039445383

Set 14: Time [ms]
0.1,0.2,0.3,0.4,0.5,0.6,0.7,0.8,0.9,1,1.1,1.2,1.3,1.4,1.5,1.6,1.7,1.8,1.9,2,2.1,2.2,2.3,2.4,2.5,2.6,2.7,2.8,2.9,3,3.1,3.2,3.3,3.4,3.5,3.6,3.7,3.8,3.9,4,4.1,4.2,4.3,4.4,4.5,4.6,4.7,4.8,4.9,5,5.1,5.2,5.3,5.4,5.5,5.6,5.7,5.8,5.9,6,6.1,6.2,6.3,6.4,6.5,6.6,6.7,6.8,6.9,7,7.1,7.2,7.3,7.4,7.5,7.6,7.7,7.8,7.9,8,8.1,8.2,8.3,8.4,8.5,8.6,8.7,8.8,8.9

Set 14: Centre-of-mass distance [µm]
23.5491387911446,7.31350523689545,22.4152389882105,22.2675749557026,16.2122286901349,43.1256875270961,53.7403157934504,74.5341527932909,84.9481792241813,98.7588832213175,91.9043086736518,89.6500601395201,58.3790868934421,83.7776056148044,94.0741535361928,40.2042916272722,45.5649571700368,52.6948131424873,68.2032082938979,70.5906528063598,79.4595269131286,96.6621020359045,99.3439363684417,109.091834460383,116.923263103047,132.187228618966,138.396777544176,152.967247252649,169.607063721663,177.181765023389,192.403641921071,209.056902742358,216.290429518343,219.954640117942,160.349827565279,160.953342078199,166.441559298659,158.995678174509,159.721293252226,153.039446504199,163.528639372181,176.993033589666,180.835804907975,187.620616225584,193.372629539783,206.307850608358,212.25336912479,221.374443790071,224.322781690529,236.20338188314,245.980203918458,247.682174188729,264.098353193145,263.605158012768,273.851622270313,280.518009380436,291.015481106447,292.953873717653,300.078077936117,309.846731312002,319.428679885112,325.985373289769,331.014667727872,337.705772425108,342.802670886686,349.154851069877,355.502484701882,358.135916766098,365.923944631859,370.088197206996,373.873556697322,377.396954377528,380.069641071154,382.897448313986,383.164343729514,383.155334355227,385.234672687001,387.949867084807,390.285572006138,389.175633460387,391.110698237257,390.323206632299,390.176925046157,388.372327352277,388.658808293431,388.806271036815,386.704731464702,387.841020094809,388.461582586129

Set 15: Time [ms]
0.1,0.2,0.3,0.4,0.5,0.6,0.7,0.8,0.9,1,1.1,1.2,1.3,1.4,1.5,1.6,1.7,1.8,1.9,2,2.1,2.2,2.3,2.4,2.5,2.6,2.7,2.8,2.9,3,3.1,3.2,3.3,3.4,3.5,3.6,3.7,3.8,3.9,4,4.1,4.2,4.3,4.4,4.5,4.6,4.7,4.8,4.9,5,5.1,5.2,5.3,5.4,5.5,5.6,5.7,5.8,5.9,6,6.1,6.2,6.3,6.4,6.5,6.6,6.7,6.8,6.9,7,7.1,7.2,7.3,7.4,7.5,7.6,7.7,7.8,7.9,8,8.1,8.2,8.3

Set 15: Centre-of-mass distance [µm]
8.67739178519164,15.6955322353636,6.69127994813591,11.0377247709345,20.488992610286,22.1987598436832,31.7127261653207,39.3398299067388,51.1849117595504,57.2182232105256,60.7641226084293,71.8727707573008,81.1508529155048,91.7049374906069,96.4721882205274,107.640325427673,76.5838719842963,45.2277831832282,31.8059275737538,56.193037561904,58.9711121595249,71.8542627829863,79.0284838517664,80.5276281919301,89.6085221088257,92.1711463154583,104.979642947438,104.871333216912,110.842460379963,123.131368113877,138.273839792911,145.742159355454,159.149717507853,166.807536038182,174.988214907029,157.045910350098,170.079727497432,162.668659358484,167.157823857583,182.217295869487,187.42372243824,196.341670863184,209.442306938723,209.847190100592,209.500495215105,219.839172479506,225.759290319078,227.585655563595,237.295886257856,242.487111941123,246.073710463131,248.776469077538,252.94671635874,260.958296597962,263.129059690056,261.458421561292,263.161954923525,261.75335051472,264.597252431757,269.142401413491,272.136493368122,280.182592789219,282.34634972734,284.70108936249,288.754747749331,292.21358135933,293.475655683174,294.152770379939,293.704823286928,294.088812024764,293.341761303039,294.850747623073,293.453551871452,291.900256133294,291.028510709663,287.712068724486,282.731261183632,284.320622815306,285.011929658534,284.433498574578,284.633803353768,284.529372968692,282.986455357524

Set 16: Time [ms]
0.2,0.3,0.4,0.5,0.6,0.7,0.8,0.9,1,1.1,1.2,1.3,1.4,1.5,1.6,1.7,1.8,1.9,2,2.1,2.2,2.3,2.4,2.5,2.6,2.7,2.8,2.9,3,3.1,3.2,3.3,3.4,3.5,3.6,3.7,3.8,3.9,4,4.1,4.2,4.3,4.4,4.5,4.6,4.7,4.8,4.9,5,5.1,5.2,5.3,5.4,5.5,5.6,5.7,5.8,5.9,6,6.1,6.2,6.3,6.4,6.5,6.6,6.7,6.8,6.9,7,7.1,7.2,7.3,7.4,7.5,7.6,7.7,7.8,7.9,8,8.1,8.2,8.3,8.4,8.5,8.6,8.7,8.8,8.9,9,9.1,9.2,9.3,9.4,9.5,9.6,9.7,9.8,9.9,10,10.1,10.2,10.3,10.4,10.5,10.6,10.7,10.8

Set 16: Centre-of-mass distance [µm]
4.90526554658789,5.02438202067451,15.1748584665354,17.331449476347,29.3163549323889,46.4990057586461,64.8804298937012,41.0408035534366,45.889805401297,59.1682258811615,63.8074395805143,82.3464591566888,87.3225254744633,96.2516897204912,107.972963685796,114.097457808474,124.903526261217,136.231270701409,141.000066277174,60.0122011668822,91.1048066404745,100.61645595459,103.402856805594,109.011328401839,117.41152688895,121.637070649944,127.208386296696,129.439152418461,134.244461492674,141.03988435503,147.771578308157,151.338556826291,152.779378264022,155.743549233316,158.956789708312,164.106527355013,167.167300759727,167.477567180542,105.87782035034,123.346282997047,129.449944516316,129.834087451068,133.707938879803,136.525672047958,143.375622480135,143.558212944,143.643775347941,148.50530489151,151.654577650239,158.312098280564,159.006954125166,60.2987334917757,60.1356426939453,64.3100445027482,66.1436222435838,66.08012899972,64.419648731396,75.7675143321639,69.7574370084912,77.2577953822864,79.7054741365744,81.0285512600557,87.908106586109,87.9625192499584,93.0486558375975,98.5737936115415,103.060510212621,107.96993370224,108.335009461816,113.129656888211,114.753011151487,118.279543953417,123.925287823906,129.229895491631,135.856418748087,140.215738005922,146.038169124546,154.374230228739,160.37679499475,164.028304090388,167.724352748468,171.809206651954,174.031205467418,178.015288767034,180.373628695792,184.421625730148,191.030103322603,193.098987601873,193.506894988965,193.84252184039,195.203550047082,200.676657109845,198.419803024753,204.198264188181,205.151455433738,203.782990834428,205.313425333977,207.417801831442,208.718453349384,206.877075830329,204.84936061447,207.134842261722,205.968407942765,206.196366067516,205.755141388674,204.616033155807,203.035582965012

Set 17: Time [ms]
0.2,0.3,0.4,0.5,0.6,0.7,0.8,0.9,1,1.1,1.2,1.3,1.4,1.5,1.6,1.7,1.8,1.9,2,2.1,2.2,2.3,2.4,2.5,2.6,2.7,2.8,2.9,3,3.1,3.2,3.3,3.4,3.5,3.6,3.7,3.8,3.9,4,4.1,4.2,4.3,4.4,4.5

Set 17: Centre-of-mass distance [µm]
12.9515284417537,18.2551091792301,5.65792027698389,17.9506414056732,20.792863922417,30.9676754818282,43.9222617761924,59.8158918708106,75.4214923996539,85.6380944391151,97.6213641290307,111.047681273033,124.06157203708,136.035935803167,144.681864383506,116.701872175553,133.964932103247,141.053050388902,147.413676213045,152.209519808938,155.184818477352,164.573827714356,168.660380590177,147.11293899393,155.040972066103,149.216243608127,150.440508388178,153.575830501448,153.342622249891,152.748407490137,152.418905027872,152.89772195883,152.587156798127,150.322275054135,150.100473588091,149.437859300621,149.861989279411,150.074186205413,151.255406663681,153.192884251915,153.020689041306,153.232502910759,153.223333544822,153.479782375978

Set 18: Time [ms]
0.2,0.3,0.4,0.5,0.6,0.7,0.8,0.9,1,1.1,1.2,1.3,1.4,1.5,1.6,1.7,1.8,1.9,2,2.1,2.2,2.3,2.4,2.5,2.6,2.7,2.8,2.9,3,3.1,3.2,3.3,3.4,3.5,3.6,3.7,3.8,3.9,4,4.1,4.2,4.3,4.4,4.5,4.6,4.7,4.8,4.9,5,5.1,5.2,5.3,5.4,5.5,5.6,5.7,5.8,5.9,6,6.1,6.2,6.3,6.4,6.5,6.6,6.7,6.8,6.9,7,7.1,7.2,7.3,7.4,7.5

Set 18: Centre-of-mass distance [µm]
14.2847568328119,13.18974706247,24.5098247239816,28.5383718555616,40.9400035302261,59.541805363184,60.2161485038561,73.8204317843373,88.5761520582535,92.0824657593335,104.88097301092,49.7074738314762,46.8310887656616,51.4549982421719,63.292052104699,64.5482989447855,72.3182264380588,75.5415557986332,82.2320620590422,87.8120452634122,94.2286607027631,100.22293201935,102.075001383883,108.387698386551,114.373136802217,122.485656018079,124.949719528185,131.191602506725,136.114487675906,145.043793229392,146.67916029161,154.453079633097,156.441544630392,164.451025314672,167.356716223748,109.871815243599,136.599501530783,83.9356003760173,96.1820811769157,103.2010082366,103.567727499256,106.45643110708,105.808528155415,105.715155945217,101.340325022275,108.353036272127,106.585732900518,107.610859795078,106.672271916445,106.746295488718,108.523550286821,105.198564681063,107.520322755308,106.489839698824,109.156731541542,104.943293997494,105.540101085022,104.410801515784,101.115339727013,105.219882221977,105.318872435148,102.646848212689,102.106129164807,100.723151973027,102.250621493824,103.058753996871,103.781825936966,105.831774066173,103.875938579898,105.839533518171,105.357655317256,105.339296135459,108.71296426254,104.919502638166

Set 19: Time [ms]
0.2,0.3,0.4,0.5,0.6,0.7,0.8,0.9,1,1.1,1.2,1.3,1.4,1.5,1.6,1.7,1.8,1.9,2,2.1,2.2,2.3,2.4,2.5,2.6,2.7,2.8,2.9,3,3.1,3.2,3.3,3.4,3.5,3.6,3.7,3.8,3.9,4,4.1,4.2,4.3,4.4,4.5,4.6,4.7,4.8,4.9,5,5.1

Set 19: Centre-of-mass distance [µm]
21.602852508461,13.0583348247387,25.2125698887724,28.3513353501146,46.7625827524372,49.2191690070011,37.5215213790511,55.4334525195919,61.5459079257999,74.4682060642476,61.3547969712412,71.9820217606659,83.8241111418606,94.3938795485312,90.5140544570628,101.259244130467,111.589450722179,124.069449085079,132.477646511831,141.298915978114,85.5174468829791,110.514329289984,115.454098517038,121.643624280009,131.07557494292,136.202388538929,139.258616999825,143.852443972496,144.423733007967,139.447692239367,87.7544468760861,88.0177122232038,82.992381351842,89.7270405137512,88.9125123907935,94.0422734710177,99.931526219238,103.969602526656,105.918412705261,109.560551285072,113.362635604308,118.151421475106,122.277832070929,125.299274227949,128.564396707949,131.008997447508,134.346406017907,133.523880959397,133.125821800722,133.587910278147

Set 20: Time [ms]
0.2,0.3,0.4,0.5,0.6,0.7,0.8,0.9,1,1.1,1.2,1.3,1.4,1.5,1.6,1.7,1.8,1.9,2,2.1,2.2,2.3,2.4,2.5,2.6,2.7,2.8,2.9,3,3.1,3.2,3.3,3.4,3.5,3.6,3.7,3.8,3.9,4,4.1,4.2,4.3,4.4,4.5,4.6,4.7,4.8,4.9,5,5.1,5.2,5.3,5.4,5.5,5.6,5.7,5.8,5.9

Set 20: Centre-of-mass distance [µm]
40.0373384185615,13.1696705100143,25.895410639702,38.0701677528016,14.6487272052797,21.169802034646,32.2962539096305,40.4410487951132,48.5225184866244,51.9997560972314,62.2248118395379,72.5100568313399,48.0383968722104,54.2735218312284,59.3224928181626,60.8376308937407,68.0738254803072,75.0060175633931,84.3693222054589,88.7560644804805,94.8941436236825,100.736167908,105.856394437276,114.907913756861,119.136750346222,129.726420733986,133.964983495335,148.999006989097,152.201821093434,161.156201502045,168.174907723761,170.328778771399,176.470246261541,177.651276697777,184.135186655279,186.116676255785,192.263726029336,196.58593203972,194.285545970622,199.565819037711,199.30405801198,204.218635114411,204.579601070418,208.254698112354,208.200284445035,208.86449495231,211.168808332797,207.625643428658,206.45569040413,205.636747173099,202.095397379255,201.235720420509,200.342835860337,200.296787391057,199.373154208845,203.453052436889,201.71147123646,202.784898071267

Set 21: Time [ms]
0.2,0.3,0.4,0.5,0.6,0.7,0.8,0.9,1,1.1,1.2,1.3,1.4,1.5,1.6,1.7,1.8,1.9,2,2.1,2.2,2.3,2.4,2.5,2.6,2.7,2.8,2.9,3,3.1,3.2,3.3,3.4,3.5,3.6,3.7,3.8,3.9,4,4.1,4.2,4.3,4.4,4.5,4.6,4.7,4.8,4.9,5,5.1,5.2,5.3,5.4,5.5,5.6,5.7,5.8,5.9,6,6.1,6.2,6.3,6.4,6.5,6.6,6.7,6.8,6.9,7,7.1,7.2,7.3,7.4,7.5,7.6,7.7,7.8,7.9,8,8.1,8.2,8.3,8.4,8.5,8.6,8.7,8.8,8.9,9,9.1,9.2,9.3,9.4,9.5,9.6,9.7,9.8,9.9,10,10.1,10.2,10.3,10.4,10.5,10.6,10.7,10.8,10.9,11,11.1,11.2,11.3,11.4,11.5,11.6,11.7,11.8,11.9,12,12.1,12.2,12.3,12.4,12.5,12.6,12.7,12.8,12.9,13,13.1,13.2,13.3,13.4,13.5,13.6,13.7,13.8,13.9,14,14.1,14.2,14.3,14.4,14.5,14.6,14.7,14.8,14.9,15,15.1,15.2,15.3,15.4,15.5,15.6,15.7,15.8,15.9,16,16.1,16.2,16.3,16.4,16.5,16.6,16.7,16.8,16.9,17,17.1,17.2,17.3,17.4,17.5,17.6,17.7,17.8,17.9,18,18.1,18.2,18.3,18.4,18.5,18.6,18.7,18.8,18.9,19,19.1,19.2,19.3,19.4,19.5,19.6,19.7,19.8,19.9,20,20.1,20.2

Set 21: Centre-of-mass distance [µm]
9.8088889585703,11.596832947842,22.3797029650307,28.0772582573132,33.8604365194762,41.7851142619578,36.6245246389742,50.191638187364,54.6883068155008,65.0193128469472,71.6203757627772,77.2267460303574,83.6541165171609,73.4390064017937,11.2082194258324,8.02643076982183,4.15023979637402,9.59063501395315,9.49768749249447,11.7651900258852,6.29520961854265,23.6342051319841,20.8486221553035,27.3692974998167,45.8945575903947,36.1785749777638,44.8961936612314,53.1100547779458,46.5748377953642,53.6917789610011,71.4427947783772,63.2742345591865,80.4352784501703,79.9787429409031,73.4315438013684,80.5909923270574,86.2103654357317,93.5029249718058,105.483803881921,99.8694061291278,104.801403976377,116.030344748768,115.832888391989,124.102941006426,127.071183536931,131.273026231713,138.754185933835,138.240098975398,145.700312429657,150.089335510258,153.750200209477,161.173345958044,164.817838994201,171.168512222205,177.266785805767,181.648865063934,185.486216469976,184.247150293555,179.304527193295,150.077962459229,169.460129021206,190.774766905797,191.412628883599,190.516916358624,191.316118427777,189.721208540301,205.423106222007,210.738234085321,219.029066286661,224.208749665958,225.68776885351,232.919893833335,240.39543543013,245.834933042267,253.0821142563,258.680251569925,266.379197549729,270.365068428707,280.455944184964,280.500794567982,288.133358609245,288.705554793187,297.4224057194,303.092904203678,311.130741852889,313.536173648596,323.160885025033,325.702289600419,329.674634882496,339.280454118307,342.71250600124,350.330667866908,360.66463155243,364.669039465848,356.184841282341,300.594324602024,305.090122256736,313.547724006636,316.020231343956,325.243024150103,327.210861674788,333.286348224056,334.695005076149,342.253219170424,342.139306549825,355.37266793721,349.417283900035,358.120597506683,362.499155138738,367.57653207889,370.180828903672,370.316424525625,378.277100219011,379.839783513777,388.375828332123,394.502001046048,395.648373244074,402.09870805212,409.289364949733,408.240800734209,418.015831641551,425.963426193262,424.491949461748,424.739233302315,440.247490544105,443.555448335485,448.441447793068,455.441850933915,452.834186223627,463.009608664989,472.404006066025,477.258772811464,484.64808079907,489.511576206528,493.143914044549,504.072965917975,503.833754592126,511.474667880077,514.037760173964,520.686847957934,520.806027600417,527.420462369052,532.752677189316,534.89544141426,536.665782217971,540.353087372567,545.153941492425,544.085428270131,549.169348003386,550.151684766808,546.901708096185,556.660216449417,556.942544392315,561.13406221511,565.97414914737,561.512562925114,564.811978185775,566.840129807327,570.357099180126,574.294107818456,575.323610120261,574.66180206804,571.807824861144,576.219675035507,577.959753438106,578.15096233752,581.285440574988,575.527340413377,582.316126631861,584.452866337283,565.451404170694,569.373307025908,567.105588333215,567.038275607392,567.365322581968,571.960010837591,572.106684717403,574.491629675753,573.323296666292,576.767555740809,577.203138073948,575.212595671939,578.093280017325,579.303995089194,576.644856704189,577.81714603762,580.368088504586,580.291970243259,580.928965321047,578.702184226979,580.158553336962,580.026576465347,579.53640581577,579.545380756365,582.8024509375,578.266661577178,574.811012134508,577.780615532691,581.372267481479,574.281169456357,579.372577066809

Set 22: Time [ms]
0.3,0.4,0.5,0.6,0.7,0.8,0.9,1,1.1,1.2,1.3,1.4,1.5,1.6,1.7,1.8,1.9,2,2.1,2.2,2.3,2.4,2.5,2.6,2.7,2.8,2.9,3,3.1,3.2,3.3,3.4,3.5,3.6,3.7,3.8,3.9,4,4.1,4.2,4.3,4.4,4.5,4.6,4.7,4.8

Set 22: Centre-of-mass distance [µm]
32.6498093464162,7.06399612555118,15.2058915082507,21.7691179564053,19.1089573572729,17.9212129294413,31.8036137136579,11.827351668184,41.7434474666102,55.6844778175643,65.0274312814321,75.5030798962236,67.9771161427916,76.2068762370986,91.2488916387456,103.408591660331,90.5975326751504,96.1170270561832,115.526856755475,123.288294941875,111.747206518469,123.57733407207,142.494702701125,150.315966869496,47.9585293482639,51.5114673718916,56.608455469887,66.0947188764834,65.9829853479539,68.9119514922043,71.2662400594356,73.2373468631372,77.7308844136553,77.1821929034562,81.1796987486087,85.0533738612782,89.1312075335262,91.3857977132533,91.6311272276354,94.8291025375131,96.6752096090589,99.930080595259,100.531751546144,101.501308793289,104.160818349719,102.963690097798

Set 23: Time [ms]
0.1,0.2,0.3,0.4,0.5,0.6,0.7,0.8,0.9,1,1.1,1.2,1.3,1.4,1.5,1.6,1.7,1.8,1.9,2,2.1,2.2,2.3,2.4,2.5,2.6,2.7,2.8,2.9,3,3.1,3.2,3.3,3.4,3.5,3.6,3.7,3.8,3.9,4,4.1,4.2,4.3,4.4,4.5,4.6,4.7,4.8,4.9,5,5.1,5.2,5.3,5.4,5.5,5.6,5.7,5.8,5.9,6,6.1,6.2,6.3,6.4,6.5,6.6,6.7,6.8,6.9,7,7.1,7.2,7.3,7.4

Set 23: Centre-of-mass distance [µm]
12.1329258786816,2.96065085878393,7.90172470289357,23.7828342966128,24.9897878036532,38.6813538794885,51.9319467736448,43.7449206602036,74.9751732520301,89.0379535406521,89.5194188574162,98.9155076856852,109.168135216387,120.746728009144,61.2402003230411,56.6093528775528,65.5485187037661,75.4175920690683,86.6898871647744,101.758196976008,8.64174264439452,7.20274955579477,32.8029818591572,14.1674535903815,24.0852200066941,23.5022136626159,29.096638919791,45.2133507663047,37.3771001209132,39.8547058611731,45.5868320440742,53.4252671023842,57.6189128565444,60.2330744536688,64.7362931125138,64.6565403552208,68.5749637514946,73.0045370704881,79.5762185254361,88.6657469217843,90.7803041023089,90.8598654773726,100.499073876944,104.730859462854,111.393317576701,117.286085059852,123.985688139767,133.973666420808,134.347510557191,143.140694239837,154.884036590247,157.558007925429,166.823994479086,174.610103030682,179.818343895872,184.335333600868,189.844433995601,190.71235928229,197.217832852857,198.153870196972,202.492890763459,208.311197911118,213.269045699057,214.6810352552,218.378860990508,221.038994616605,221.854311625433,223.947729729514,223.495786921064,226.120157940783,225.931845831523,225.45783907866,224.078432359198,225.444328082541

Set 24: Time [ms]
0.2,0.3,0.4,0.5,0.6,0.7,0.8,0.9,1,1.1,1.2,1.3,1.4,1.5,1.6,1.7,1.8,1.9,2,2.1,2.2,2.3,2.4,2.5,2.6,2.7,2.8,2.9,3,3.1,3.2,3.3,3.4,3.5,3.6,3.7,3.8,3.9,4,4.1,4.2,4.3,4.4,4.5,4.6,4.7,4.8,4.9,5,5.1,5.2,5.3,5.4,5.5,5.6,5.7,5.8,5.9,6,6.1,6.2,6.3,6.4,6.5,6.6,6.7,6.8

Set 24: Centre-of-mass distance [µm]
19.3070650081345,26.5866616075164,2.70306670935096,3.52264208601701,1.28033437070559,10.1404422938023,15.0218898101876,19.3152382768118,25.1439269464666,33.9330752592571,32.970490329205,6.61631406942093,9.54134646849948,20.9220902548604,11.2530066079626,20.5658025028125,28.2957918426134,25.6882277289498,37.7473406909448,41.1449548300116,45.3812136742191,54.5521034824372,55.1827304721834,54.842085588347,46.1191553738544,59.5209320396451,61.3109977340992,64.6784741840412,62.6670944281257,80.1692670177458,86.0109438555292,95.1194313699333,101.311342065112,102.624397913745,115.952696260184,122.516937249206,133.484481335504,138.502930461575,145.78559653672,158.84165580443,161.640342334368,167.305117280938,177.813840433327,179.528897590808,184.26690172544,150.951564528471,142.167915953999,153.979648019524,156.505869039902,155.672546176031,154.056848637998,170.872795832877,171.722107692205,171.025227066812,174.887201602279,183.227229497149,187.864539546901,186.969493003663,187.161418970906,194.649808139003,193.6971134345,192.754143586964,192.662858319173,196.15208852808,194.502000915576,192.784753835531,195.498053573298

Set 25: Time [ms]
0.2,0.3,0.4,0.5,0.6,0.7,0.8,0.9,1,1.1,1.2,1.3,1.4,1.5,1.6,1.7,1.8,1.9,2,2.1,2.2,2.3,2.4,2.5,2.6,2.7,2.8,2.9,3,3.1,3.2,3.3,3.4,3.5,3.6,3.7,3.8,3.9,4,4.1,4.2,4.3,4.4,4.5,4.6,4.7,4.8,4.9,5,5.1,5.2,5.3,5.4,5.5,5.6,5.7,5.8,5.9,6,6.1,6.2,6.3,6.4,6.5,6.6,6.7,6.8,6.9,7,7.1,7.2,7.3,7.4,7.5,7.6,7.7,7.8,7.9,8,8.1,8.2,8.3,8.4,8.5,8.6,8.7,8.8,8.9,9,9.1,9.2,9.3,9.4,9.5

Set 25: Centre-of-mass distance [µm]
19.7483988760624,13.3537154686537,26.5402711069219,32.9814689684235,46.3702989557092,62.4114885042734,60.6154266125633,79.3105479692743,82.1875279136654,75.4294337585921,86.4297597749029,99.0916895598069,80.6637118352687,78.4093147885837,90.3755922774634,108.998176415012,119.808766580251,16.3517181489046,36.6552168540276,26.4586128101317,33.6644842587749,34.607204970887,32.6341797370423,39.1585378802266,42.8261235490874,43.9289442010298,55.3228572837355,58.345269544537,65.1662620074321,74.1719078666446,76.3064747102506,77.43386536707,86.0612178479786,80.3149742575955,89.1298657337319,95.0091941548752,99.1548229734955,102.558818614019,102.073454979006,73.4517466515463,30.2458950919349,66.4217672348138,82.9276892180857,80.7081228054433,93.5295813818088,86.4754041852683,93.9658897098696,98.7381306318983,107.653609162367,113.142948534675,116.353003273129,125.081044126427,132.909737572076,135.782501788248,141.46873285271,152.155507968012,156.574036058835,165.931599920506,170.123207301016,174.629745037633,184.631567159436,191.836660237516,190.707474914623,201.965507732328,207.953775746902,212.42114389043,227.129946796095,237.021932871724,242.890006114691,245.899551450395,256.966477618714,258.060191940564,265.097327579532,267.044948335637,271.304844322106,277.456460314981,281.835260197881,285.303865460551,288.199432121936,288.126479075943,292.473208404889,292.208260007004,292.350274947625,293.365719373113,291.342718014893,291.207605434055,291.107483780294,282.478065018845,284.501741121763,282.026821012676,281.781962837139,281.900626631643,283.890989203771,282.654497378004

Set 26: Time [ms]
0.1,0.2,0.3,0.4,0.5,0.6,0.7,0.8,0.9,1,1.1,1.2,1.3,1.4,1.5,1.6,1.7,1.8,1.9,2,2.1,2.2,2.3,2.4,2.5,2.6,2.7,2.8,2.9,3,3.1,3.2,3.3,3.4,3.5,3.6,3.7,3.8,3.9,4,4.1,4.2,4.3,4.4,4.5,4.6,4.7,4.8,4.9,5,5.1,5.2,5.3,5.4,5.5,5.6,5.7,5.8,5.9,6,6.1,6.2,6.3,6.4,6.5,6.6,6.7,6.8,6.9,7,7.1,7.2,7.3,7.4,7.5,7.6,7.7,7.8,7.9,8,8.1,8.2,8.3,8.4,8.5,8.6,8.7,8.8,8.9,9,9.1,9.2

Set 26: Centre-of-mass distance [µm]
7.2186123999003,16.896031114822,11.0890535437359,14.767977614979,34.0173790153176,5.45797138746641,13.2140371906386,12.8909084628792,18.2583687600514,15.5724753362422,2.88042426799774,6.02364518071953,8.84157361803235,8.99423505385874,20.5512931581128,26.343308521538,30.9267768194288,37.8690662472976,40.0530425314813,43.0234986550511,49.1437984740895,52.2792322701015,55.4806852575929,64.3787384356652,66.5976924693657,68.8586120434829,74.9894463788405,78.2325382246354,80.4595338691864,88.9919565959797,91.0848209801921,94.9487349697525,101.008455126506,100.332498464835,96.173516981167,103.643097359178,106.736685830774,113.361101863833,123.550661164826,124.789220582258,128.304575859552,134.530667385797,111.764377533407,106.632523839468,106.978976533436,114.631249404961,116.272494302316,123.503738445741,129.157312154325,133.575027383718,142.219561529534,145.512936862209,148.338167157786,156.111654669012,157.369656820158,165.191902368747,167.968923107974,173.457365039942,181.923525391119,182.146947093116,187.150710121615,189.67612039682,193.852630131959,199.660375023279,200.426723511859,208.736471758076,212.439944002907,216.438145920051,221.209690098567,225.462559978754,228.865432674027,235.05674802012,227.760930395047,235.084353901231,239.873091129187,242.628814372865,248.053799393074,251.23851180509,251.996535640183,252.235023231491,254.40919448811,255.623536648333,258.360227708002,255.220773798506,256.982045332206,256.961174946928,252.678109555368,251.689122015623,250.753206209935,248.079524676683,247.172925623655,245.417042100774

Set 27: Time [ms]
0.1,0.2,0.3,0.4,0.5,0.6,0.7,0.8,0.9,1,1.1,1.2,1.3,1.4,1.5,1.6,1.7,1.8,1.9,2,2.1,2.2,2.3,2.4,2.5,2.6,2.7,2.8,2.9,3,3.1,3.2,3.3,3.4,3.5,3.6,3.7,3.8,3.9,4,4.1,4.2,4.3,4.4,4.5,4.6,4.7,4.8,4.9,5,5.1,5.2,5.3,5.4,5.5,5.6,5.7,5.8,5.9,6,6.1,6.2,6.3,6.4,6.5,6.6,6.7,6.8,6.9,7,7.1,7.2,7.3,7.4,7.5,7.6,7.7,7.8,7.9,8,8.1,8.2,8.3

Set 27: Centre-of-mass distance [µm]
4.9594279878831,10.4174886744177,27.8621742994099,37.775869765136,34.4151920573938,36.8593739399825,49.9423312328088,61.9078980210545,71.8944900766058,69.7062751256598,74.6283005284007,93.9739090221339,98.6488159079689,116.853662760408,124.096308222798,131.419082882213,146.831997947677,159.744374092572,166.245247535002,181.292312475196,194.164079862763,185.239850340189,196.135064932144,206.738599944741,202.750599093028,210.628881535752,219.92011811391,236.075133847513,46.489920267834,58.2031644399768,56.2921418552895,54.9677797241252,64.6837893333849,67.3272617901587,72.1631225484238,76.4773097344587,85.716440461577,83.6473124222544,89.9105522163108,96.5219402988684,97.1908649369023,101.283515230297,108.290973952893,112.206876811805,120.463765802844,123.679733541366,127.826590642656,133.952348158093,140.1652510604,146.892493803987,152.308302802677,161.664062764618,166.281423516094,170.064468674584,178.997910615859,178.902982054922,188.123425447112,194.120863099039,200.013756924077,206.240505889363,205.850552922405,214.665572296747,219.742762203945,207.502289495408,220.487563117919,227.104281482145,236.269522345364,246.997279777843,249.542703438248,259.903409599419,265.401578256832,264.91987483581,279.446971794785,280.29034403594,288.966688533611,296.933049062197,300.60529244742,302.236275571171,307.381415901254,313.425644181417,316.846999626817,320.120513814049,320.092622421015

Set 28: Time [ms]
0.1,0.2,0.3,0.4,0.5,0.6,0.7,0.8,0.9,1,1.1,1.2,1.3,1.4,1.5,1.6,1.7,1.8,1.9,2,2.1,2.2,2.3,2.4,2.5,2.6,2.7,2.8,2.9,3,3.1,3.2,3.3,3.4,3.5,3.6,3.7,3.8,3.9,4,4.1,4.2,4.3,4.4,4.5,4.6,4.7,4.8,4.9,5,5.1

Set 28: Centre-of-mass distance [µm]
2.59487784656212,4.59694311001581,7.24043164322633,13.2517439902564,31.5754237531758,50.0448036703607,67.6734523442753,53.7782707433135,59.8034182748903,74.2265819156692,87.2966686156541,94.3140538587551,74.7807622579104,96.0265279171692,116.185714627636,127.137155929939,125.905543947967,127.790213454924,140.303367944779,156.741836485141,167.288457507853,174.567782656948,190.16485712961,192.943701380225,205.340458879239,207.542217150224,214.321878876329,218.500637906943,220.509227716533,223.951270578368,225.415940675948,221.778180658323,220.851559923369,217.787172755598,217.072247615006,215.928780045743,216.624898251353,215.845342735133,219.780820828831,217.770105520701,216.549104367562,218.996587822981,218.966237764168,215.617722154569,217.374092841366,216.149054293507,213.651870746943,214.697118123155,214.501519866794,215.604885604971,220.15567383697
