# Supplementary material for: Condensate droplet roaming on nanostructured superhydrophobic surfaces
Source: Nat Commun. 2025 Jan 30;16:1167. doi: 10.1038/s41467-025-56562-x (PMC11782698; doi:10.1038/s41467-025-56562-x)
Supplement: Supplementary file 12 — Source Data [file 41467_2025_56562_MOESM12_ESM.zip › source_data/SupplementaryFigure22.txt]

Supplementary Figure 22 data

* Left y-axis (Surface area renewal rate from gravitational motion)

Subcooling Delta T [K]
0.713099173553719,1.03855371900826,1.29987603305785,1.52929752066116,1.73260330578512,1.96785123966942,2.22479338842975

Surface area renewal rate from gravitational motion [mm^2 s{-1}]
0,0.841578041522288,1.08227600037744,2.73513737044714,3.9257510381586,6.06704913870035,8.17338776942507

* Right y-axis (# gravitational events)

Subcooling Delta T [K]
0.713099173553719,1.03855371900826,1.29987603305785,1.52929752066116,1.73260330578512,1.96785123966942,2.22479338842975

# gravitational events [s^{-1}]
0,1.73220162826953,1.73220162826953,6.92880651307812,6.06270569894336,8.66100814134765,7.79490732721289
